# Supplementary material for: Low-input proteomics identifies vWF as a negative regulator of Tet2 mutant hematopoietic stem cell expansion
Source: Cell Rep. 2025 Dec 24;45(1):116770. doi: 10.1016/j.celrep.2025.116770 (PMC12847853; doi:10.1016/j.celrep.2025.116770)
Supplement: Table S1. scATAC-seq data of WT and Tet2−/− HSCs, related to Figure 1 [file mmc2.xlsx]

## Sheet: Table S1
Table S1. scATACseq data
ID	Seqnames	Start	End	Width	Strand	Score	ReplicateScoreQuantile	GroupScoreQuantile	Reproducibility	GroupReplicate	DistToGeneStart	NearestGene	PeakType	DistToTSS	NearestTSS	GC	Idx	N
1	chr1	4490406	4490906	501	*	7.67378	0.686	0.401	2	WT._.Rep2	6697	Sox17	Distal	1934	uc057kfh.1	0.479	1	0
2	chr1	4491427	4491927	501	*	4.73159	0.26	0.048	2	TET2KO._.Rep1	5676	Sox17	Exonic	913	uc057kfh.1	0.477	2	0
3	chr1	4496229	4496729	501	*	140.244	0.915	0.811	2	WT._.Rep1	874	Sox17	Exonic	874	uc007aez.2	0.523	3	0
4	chr1	4516478	4516978	501	*	13.8525	0.461	0.176	2	WT._.Rep1	19373	Sox17	Distal	19373	uc007aez.2	0.3633	4	0
5	chr1	4571112	4571612	501	*	21.0333	0.565	0.245	2	WT._.Rep1	74007	Sox17	Distal	74007	uc007aez.2	0.4431	5	0
6	chr1	4571693	4572193	501	*	75.4768	0.872	0.646	2	TET2KO._.Rep1	74588	Sox17	Distal	74588	uc007aez.2	0.6667	6	0
7	chr1	4622349	4622849	501	*	11.6178	0.51	0.162	2	TET2KO._.Rep1	125244	Sox17	Distal	125244	uc007aez.2	0.3772	7	0
8	chr1	4623218	4623718	501	*	95.9636	0.898	0.713	2	TET2KO._.Rep1	126113	Sox17	Distal	126113	uc007aez.2	0.4511	8	0
9	chr1	4653919	4654419	501	*	2.8711	0.211	0.035	2	WT._.Rep2	131556	Mrpl15	Distal	131556	uc007afd.4	0.5569	9	0
10	chr1	4746811	4747311	501	*	11.6178	0.51	0.162	2	TET2KO._.Rep1	38664	Mrpl15	Distal	38664	uc007afd.4	0.4411	10	0
11	chr1	4748019	4748519	501	*	8.00794	0.413	0.09	2	TET2KO._.Rep1	37456	Mrpl15	Distal	37456	uc007afd.4	0.4072	11	0
12	chr1	4768307	4768807	501	*	19.7903	0.551	0.235	2	WT._.Rep1	17168	Mrpl15	Distal	17168	uc007afd.4	0.4012	12	0
13	chr1	4769804	4770304	501	*	26.1678	0.616	0.316	2	WT._.Rep1	15671	Mrpl15	Distal	15671	uc007afd.4	0.4271	13	0
14	chr1	4774937	4775437	501	*	52.5292	0.822	0.533	2	TET2KO._.Rep1	10538	Mrpl15	Exonic	10538	uc007afd.4	0.483	14	0
15	chr1	4780060	4780560	501	*	9.42982	0.751	0.499	2	WT._.Rep2	5415	Mrpl15	Intronic	5415	uc007afd.4	0.4132	15	0
16	chr1	4784874	4785374	501	*	3.73209	0.182	0.014	2	TET2KO._.Rep1	601	Mrpl15	Intronic	601	uc007afd.4	0.4132	16	0
17	chr1	4785502	4786002	501	*	142.087	0.916	0.813	2	WT._.Rep1	25	Mrpl15	Promoter	25	uc007afd.4	0.6088	17	0
18	chr1	4807553	4808053	501	*	109.614	0.885	0.745	2	WT._.Rep1	89	Lypla1	Promoter	89	uc007afg.1	0.7445	18	0
19	chr1	4857474	4857974	501	*	239.055	0.975	0.922	2	TET2KO._.Rep1	29	Tcea1	Promoter	29	uc007afi.2	0.6307	19	0
20	chr1	4906895	4907395	501	*	6.50757	0.244	0.057	2	WT._.Rep1	49450	Tcea1	Distal	22822	uc057aty.1	0.477	20	0
21	chr1	5018564	5019064	501	*	6.50757	0.244	0.057	2	WT._.Rep1	51470	Rgs20	Intronic	79	uc056ycb.1	0.6108	21	0
22	chr1	5019178	5019678	501	*	37.1121	0.693	0.418	2	WT._.Rep1	50856	Rgs20	Exonic	110	uc007afk.3	0.6527	22	0
23	chr1	5082869	5083369	501	*	123.856	0.9	0.779	2	WT._.Rep1	32	Atp6v1h	Promoter	32	uc007afm.2	0.6287	23	0
24	chr1	5170387	5170887	501	*	13.1082	0.837	0.652	2	WT._.Rep2	87550	Atp6v1h	Distal	87550	uc007afm.2	0.6567	24	0
25	chr1	6214369	6214869	501	*	245.046	0.965	0.917	2	WT._.Rep1	42	Rb1cc1	Promoter	42	uc007afr.2	0.7026	25	0
26	chr1	6215213	6215713	501	*	28.3256	0.712	0.347	2	TET2KO._.Rep1	800	Rb1cc1	Intronic	800	uc007afr.2	0.475	26	0
27	chr1	6222967	6223467	501	*	11.6242	0.414	0.115	2	WT._.Rep1	8554	Rb1cc1	Intronic	8554	uc007afr.2	0.3952	27	0
28	chr1	6244098	6244598	501	*	13.8525	0.461	0.176	2	WT._.Rep1	29685	Rb1cc1	Intronic	3377	uc007afs.1	0.3852	28	0
29	chr1	6272192	6272692	501	*	62.6791	0.797	0.57	2	WT._.Rep1	57779	Rb1cc1	Intronic	1763	uc007afu.2	0.3553	29	0
30	chr1	6382616	6383116	501	*	9.42982	0.751	0.499	2	WT._.Rep2	23534	Alkal1	Intronic	23534	uc007afv.2	0.6228	30	0
31	chr1	6406279	6406779	501	*	80.5127	0.839	0.66	2	WT._.Rep1	47197	Alkal1	Distal	47197	uc007afv.2	0.3952	31	0
32	chr1	6410039	6410539	501	*	9.1782	0.449	0.102	2	TET2KO._.Rep1	50957	Alkal1	Distal	50957	uc007afv.2	0.4571	32	0
33	chr1	7088570	7089070	501	*	371.744	0.996	0.986	2	TET2KO._.Rep1	99	Pcmtd1	Promoter	99	uc007agb.1	0.6866	33	0
34	chr1	7090307	7090807	501	*	41.4162	0.716	0.445	2	WT._.Rep1	1636	Pcmtd1	Intronic	1636	uc007agb.1	0.3832	34	0
35	chr1	7112798	7113298	501	*	11.6242	0.414	0.115	2	WT._.Rep1	24127	Pcmtd1	Intronic	24127	uc007agb.1	0.4631	35	0
36	chr1	7138536	7139036	501	*	3.39858	0.224	0.029	2	TET2KO._.Rep2	49865	Pcmtd1	Intronic	21298	uc007agd.1	0.4611	36	0
37	chr1	7146978	7147478	501	*	13.8525	0.461	0.176	2	WT._.Rep1	58307	Pcmtd1	Intronic	12856	uc007agd.1	0.4371	37	0
38	chr1	7204689	7205189	501	*	15.0141	0.866	0.708	2	WT._.Rep2	116018	Pcmtd1	Distal	44853	uc007agd.1	0.4132	38	0
39	chr1	7396767	7397267	501	*	69.0616	0.814	0.61	2	WT._.Rep1	308096	Pcmtd1	Distal	851	uc007age.1	0.4232	39	0
40	chr1	7397841	7398341	501	*	318.112	0.991	0.97	2	TET2KO._.Rep1	309170	Pcmtd1	Distal	221	uc007age.1	0.6447	40	0
41	chr1	7454901	7455401	501	*	18.5646	0.535	0.224	2	WT._.Rep1	366230	Pcmtd1	Distal	57281	uc007age.1	0.3932	41	0
42	chr1	9545056	9545556	501	*	501.787	1	0.999	2	WT._.Rep1	101	Rrs1	Promoter	101	uc007agk.2	0.5928	42	0
43	chr1	9545603	9546103	501	*	4.37562	0.455	0.149	2	WT._.Rep2	444	Rrs1	Exonic	444	uc007agk.2	0.6846	43	0
44	chr1	9573179	9573679	501	*	37.1121	0.693	0.418	2	WT._.Rep1	25382	Adhfe1	Intronic	25382	uc007agl.2	0.4691	44	0
45	chr1	9629900	9630400	501	*	7.67378	0.686	0.401	2	WT._.Rep2	941	2610203C22Rik	Intronic	941	uc007agn.3	0.5329	45	0
46	chr1	9700162	9700662	501	*	211.011	0.953	0.892	2	WT._.Rep1	202	Mybl1	Promoter	202	uc007agq.2	0.7745	46	0
47	chr1	9700839	9701339	501	*	17.3573	0.518	0.212	2	WT._.Rep1	879	Mybl1	Promoter	879	uc007agq.2	0.4731	47	0
48	chr1	9747630	9748130	501	*	54.8815	0.772	0.536	2	WT._.Rep1	231	1700034P13Rik	Exonic	231	uc029qmu.1	0.6148	48	0
49	chr1	9748209	9748709	501	*	66.0234	1	0.999	2	WT._.Rep2	76	Vcpip1	Promoter	76	uc007ags.3	0.5788	49	0
50	chr1	9772698	9773198	501	*	127.466	0.903	0.784	2	WT._.Rep1	24565	Vcpip1	Intronic	24565	uc007ags.3	0.3473	50	0
51	chr1	9797255	9797755	501	*	15.4929	0.58	0.207	2	TET2KO._.Rep1	624	Sgk3	Promoter	624	uc007agu.2	0.3573	51	0
52	chr1	9797933	9798433	501	*	70.0489	0.862	0.621	2	TET2KO._.Rep1	52	Sgk3	Promoter	52	uc007agu.2	0.8064	52	0
53	chr1	9798593	9799093	501	*	9.42982	0.751	0.499	2	WT._.Rep2	712	Sgk3	Intronic	712	uc007agu.2	0.4471	53	0
54	chr1	9805878	9806378	501	*	28.8247	0.638	0.337	2	WT._.Rep1	7997	Sgk3	Intronic	7997	uc007agu.2	0.4491	54	0
55	chr1	9815700	9816200	501	*	6.87437	0.371	0.076	2	TET2KO._.Rep1	17819	Sgk3	Intronic	17819	uc007agu.2	0.4271	55	0
56	chr1	9825804	9826304	501	*	8.46819	0.324	0.082	2	WT._.Rep1	27923	Sgk3	Intronic	22226	uc007agx.2	0.4411	56	0
57	chr1	9847351	9847851	501	*	9.49342	0.357	0.094	2	WT._.Rep1	49470	Sgk3	Intronic	679	uc007agx.2	0.477	57	0
58	chr1	9848067	9848567	501	*	106.105	0.88	0.737	2	WT._.Rep1	50186	Sgk3	Exonic	35	uc007agx.2	0.6707	58	0
59	chr1	9876697	9877197	501	*	9.49342	0.357	0.094	2	WT._.Rep1	31690	Mcmdc2	Intronic	18479	uc056yce.1	0.4212	59	0
60	chr1	9943910	9944410	501	*	226.922	0.959	0.903	2	WT._.Rep1	41	Snhg6	Promoter	41	uc007aha.1	0.5908	60	0
61	chr1	9967107	9967607	501	*	9.1782	0.449	0.102	2	TET2KO._.Rep1	127	Tcf24	Exonic	127	uc033fhz.1	0.7505	61	0
62	chr1	9968018	9968518	501	*	69.0616	0.814	0.61	2	WT._.Rep1	782	Tcf24	Promoter	782	uc033fhz.1	0.5749	62	0
63	chr1	9989900	9990400	501	*	37.1121	0.693	0.418	2	WT._.Rep1	18985	Ppp1r42	Intronic	18985	uc007ahb.2	0.4591	63	0
64	chr1	10008940	10009440	501	*	47.304	0.743	0.478	2	WT._.Rep1	53	Ppp1r42	Promoter	53	uc007ahb.2	0.5309	64	0
65	chr1	10037930	10038430	501	*	209.036	0.952	0.891	2	WT._.Rep1	20	Cops5	Promoter	20	uc007ahe.2	0.5329	65	0
66	chr1	10039487	10039987	501	*	155.107	0.924	0.828	2	WT._.Rep1	1518	Cspp1	Promoter	35	uc007ahj.1	0.6946	66	0
67	chr1	10089481	10089981	501	*	45.8168	0.736	0.47	2	WT._.Rep1	51512	Cspp1	Intronic	40720	uc007ahm.1	0.4351	67	0
68	chr1	10210804	10211304	501	*	55.9567	0.831	0.551	2	TET2KO._.Rep1	21615	Arfgef1	Intronic	5504	uc007ahp.1	0.4132	68	0
69	chr1	10225242	10225742	501	*	2.8711	0.211	0.035	2	WT._.Rep2	7177	Arfgef1	Intronic	7177	uc007ahn.1	0.4731	69	0
70	chr1	10231562	10232062	501	*	9.1782	0.449	0.102	2	TET2KO._.Rep1	857	Arfgef1	Intronic	857	uc007ahn.1	0.4631	70	0
71	chr1	10232277	10232777	501	*	15.0141	0.866	0.708	2	WT._.Rep2	142	Arfgef1	Exonic	142	uc007ahn.1	0.7545	71	0
72	chr1	10232810	10233310	501	*	143.935	0.917	0.815	2	WT._.Rep1	389	Arfgef1	Promoter	389	uc007ahn.1	0.7605	72	0
73	chr1	10280142	10280642	501	*	10.3823	0.481	0.132	2	TET2KO._.Rep1	47721	Arfgef1	Distal	47721	uc007ahn.1	0.4391	73	0
74	chr1	10325280	10325780	501	*	15.0003	0.482	0.188	2	WT._.Rep1	92859	Arfgef1	Intronic	92859	uc007ahn.1	0.4192	74	0
75	chr1	10488176	10488676	501	*	2.8711	0.211	0.035	2	WT._.Rep2	231518	Cpa6	Intronic	231518	uc007ahq.2	0.4471	75	0
76	chr1	10768992	10769492	501	*	4.37562	0.455	0.149	2	WT._.Rep2	49296	Cpa6	Distal	49296	uc007ahq.2	0.4271	76	0
77	chr1	10835601	10836101	501	*	31.5365	0.658	0.358	2	WT._.Rep1	115905	Cpa6	Distal	115905	uc007ahq.2	0.3812	77	0
78	chr1	10880267	10880767	501	*	131.094	0.907	0.79	2	WT._.Rep1	112947	Prex2	Distal	112947	uc007ahs.2	0.4571	78	0
79	chr1	10942954	10943454	501	*	53.3477	0.766	0.528	2	WT._.Rep1	50260	Prex2	Distal	50260	uc007ahs.2	0.4531	79	0
80	chr1	10990862	10991362	501	*	18.5646	0.535	0.224	2	WT._.Rep1	2352	Prex2	Distal	2352	uc007ahs.2	0.4411	80	0
81	chr1	10993281	10993781	501	*	23.8748	0.676	0.308	2	TET2KO._.Rep1	65	Prex2	Promoter	65	uc007ahs.2	0.6387	81	0
82	chr1	11001456	11001956	501	*	12.7269	0.439	0.125	2	WT._.Rep1	8240	Prex2	Intronic	8240	uc007ahs.2	0.489	82	0
83	chr1	11011705	11012205	501	*	4.68237	0.141	0.012	2	WT._.Rep1	18489	Prex2	Intronic	18489	uc007ahs.2	0.487	83	0
84	chr1	11065099	11065599	501	*	23.5694	0.592	0.265	2	WT._.Rep1	71883	Prex2	Intronic	33113	uc007aht.1	0.4411	84	0
85	chr1	11229245	11229745	501	*	5.98471	0.596	0.285	2	WT._.Rep2	184609	A830018L16Rik	Intronic	34467	uc007ahv.2	0.4092	85	0
86	chr1	11413959	11414459	501	*	45.8168	0.736	0.47	2	WT._.Rep1	103	A830018L16Rik	Exonic	103	uc011wii.1	0.6527	86	0
87	chr1	11657641	11658141	501	*	4.37562	0.455	0.149	2	WT._.Rep2	243785	A830018L16Rik	Intronic	61739	uc007ahz.1	0.3174	87	0
88	chr1	12865054	12865554	501	*	65.855	0.805	0.597	2	WT._.Rep1	125830	Slco5a1	Distal	22654	uc007aie.1	0.5549	88	0
89	chr1	12875404	12875904	501	*	102.617	0.875	0.729	2	WT._.Rep1	115480	Slco5a1	Intronic	33004	uc007aie.1	0.495	89	0
90	chr1	12990915	12991415	501	*	25.341	0.688	0.321	2	TET2KO._.Rep1	29	Slco5a1	Promoter	29	uc007aif.2	0.525	90	0
91	chr1	12991962	12992462	501	*	35.7001	0.685	0.385	2	WT._.Rep1	1076	Slco5a1	Promoter	1076	uc007aif.2	0.6248	91	0
92	chr1	12992513	12993013	501	*	42.8728	0.723	0.453	2	WT._.Rep1	1627	Slco5a1	Promoter	1627	uc007aif.2	0.6048	92	0
93	chr1	12997187	12997687	501	*	2.8711	0.211	0.035	2	WT._.Rep2	6301	Slco5a1	Distal	6301	uc007aif.2	0.513	93	0
94	chr1	13004776	13005276	501	*	8.46819	0.324	0.082	2	WT._.Rep1	13890	Slco5a1	Distal	13890	uc007aif.2	0.4391	94	0
95	chr1	13050071	13050571	501	*	37.1121	0.693	0.418	2	WT._.Rep1	59185	Slco5a1	Distal	59185	uc007aif.2	0.4671	95	0
96	chr1	13051934	13052434	501	*	44.3397	0.73	0.462	2	WT._.Rep1	61048	Slco5a1	Distal	61048	uc007aif.2	0.4671	96	0
97	chr1	13126114	13126614	501	*	8.46819	0.324	0.082	2	WT._.Rep1	798	Prdm14	Intronic	798	uc007aik.1	0.5629	97	0
98	chr1	13126813	13127313	501	*	8.46819	0.324	0.082	2	WT._.Rep1	99	Prdm14	Promoter	99	uc007aik.1	0.5449	98	0
99	chr1	13134254	13134754	501	*	41.4162	0.716	0.445	2	WT._.Rep1	7340	Prdm14	Distal	7340	uc007aik.1	0.495	99	0
100	chr1	13153096	13153596	501	*	8.00794	0.413	0.09	2	TET2KO._.Rep1	26182	Prdm14	Intronic	26182	uc007aik.1	0.495	100	0
101	chr1	13154398	13154898	501	*	37.1121	0.693	0.418	2	WT._.Rep1	27484	Prdm14	Intronic	27484	uc007aik.1	0.4491	101	0
102	chr1	13155242	13155742	501	*	16.1689	0.5	0.2	2	WT._.Rep1	28328	Prdm14	Intronic	28328	uc007aik.1	0.4531	102	0
103	chr1	13162298	13162798	501	*	61.1722	0.844	0.584	2	TET2KO._.Rep1	35384	Prdm14	Intronic	35384	uc007aik.1	0.481	103	0
104	chr1	13171088	13171588	501	*	22.4269	0.663	0.295	2	TET2KO._.Rep1	44174	Prdm14	Intronic	44174	uc007aik.1	0.4012	104	0
105	chr1	13188363	13188863	501	*	13.1082	0.837	0.652	2	WT._.Rep2	61449	Prdm14	Intronic	61449	uc007aik.1	0.4411	105	0
106	chr1	13293178	13293678	501	*	11.2443	0.799	0.58	2	WT._.Rep2	80654	Ncoa2	Intronic	53625	uc007ais.1	0.4331	106	0
107	chr1	13332512	13333012	501	*	2.8711	0.211	0.035	2	WT._.Rep2	41320	Ncoa2	Intronic	14291	uc007ais.1	0.4611	107	0
108	chr1	13360555	13361055	501	*	78.8562	0.836	0.644	2	WT._.Rep1	13277	Ncoa2	Intronic	11623	uc007ail.2	0.4731	108	0
109	chr1	13371745	13372245	501	*	2.78854	0.096	0.008	2	TET2KO._.Rep1	2087	Ncoa2	Intronic	433	uc007ail.2	0.4331	109	0
110	chr1	13372302	13372802	501	*	388.287	0.995	0.986	2	WT._.Rep1	1530	Ncoa2	Intronic	122	uc007ail.2	0.6307	110	0
111	chr1	13372835	13373335	501	*	118.478	0.895	0.77	2	WT._.Rep1	997	Ncoa2	Intronic	655	uc007ail.2	0.8084	111	0
112	chr1	13373836	13374336	501	*	102.617	0.875	0.729	2	WT._.Rep1	2	Ncoa2	Promoter	2	uc007aim.2	0.7425	112	0
113	chr1	13374512	13375012	501	*	30.1739	0.648	0.348	2	WT._.Rep1	678	Ncoa2	Promoter	678	uc007aim.2	0.5629	113	0
114	chr1	13426082	13426582	501	*	10.3823	0.481	0.132	2	TET2KO._.Rep1	52248	Ncoa2	Distal	52248	uc007aim.2	0.489	114	0
115	chr1	13426759	13427259	501	*	31.3755	0.733	0.387	2	TET2KO._.Rep1	52925	Ncoa2	Distal	52925	uc007aim.2	0.5369	115	0
116	chr1	13500418	13500918	501	*	22.2932	0.579	0.255	2	WT._.Rep1	89241	Tram1	Distal	89241	uc007ait.2	0.493	116	0
117	chr1	13513728	13514228	501	*	69.0616	0.814	0.61	2	WT._.Rep1	75931	Tram1	Distal	75931	uc007ait.2	0.5689	117	0
118	chr1	13531421	13531921	501	*	143.935	0.917	0.815	2	WT._.Rep1	58238	Tram1	Distal	58238	uc007ait.2	0.4611	118	0
119	chr1	13559271	13559771	501	*	56.4241	0.777	0.543	2	WT._.Rep1	30388	Tram1	Distal	30388	uc007ait.2	0.4052	119	0
120	chr1	13574041	13574541	501	*	123.18	0.923	0.777	2	TET2KO._.Rep1	15618	Tram1	Intronic	15618	uc007ait.2	0.3952	120	0
121	chr1	13575399	13575899	501	*	6.50757	0.244	0.057	2	WT._.Rep1	14260	Tram1	Intronic	14260	uc007ait.2	0.5309	121	0
122	chr1	13588738	13589238	501	*	15.0003	0.482	0.188	2	WT._.Rep1	921	Tram1	Intronic	921	uc007ait.2	0.4271	122	0
123	chr1	13589615	13590115	501	*	131.094	0.907	0.79	2	WT._.Rep1	44	Tram1	Promoter	44	uc007ait.2	0.6447	123	0
124	chr1	13593099	13593599	501	*	165.952	0.948	0.844	2	TET2KO._.Rep1	3438	Tram1	Distal	3438	uc007ait.2	0.4591	124	0
125	chr1	13600354	13600854	501	*	5.98471	0.596	0.285	2	WT._.Rep2	10693	Tram1	Distal	10693	uc007ait.2	0.499	125	0
126	chr1	13601476	13601976	501	*	10.5459	0.387	0.104	2	WT._.Rep1	11815	Tram1	Distal	11815	uc007ait.2	0.3892	126	0
127	chr1	13658838	13659338	501	*	8.46819	0.324	0.082	2	WT._.Rep1	1420	Lactb2	Intronic	1420	uc007aiu.3	0.4132	127	0
128	chr1	13659687	13660187	501	*	69.0616	0.814	0.61	2	WT._.Rep1	571	Lactb2	Intronic	571	uc007aiu.3	0.4551	128	0
129	chr1	13660305	13660805	501	*	212.989	0.954	0.895	2	WT._.Rep1	45	Lactb2	Promoter	45	uc007aiu.3	0.6387	129	0
130	chr1	13688854	13689354	501	*	2.8711	0.211	0.035	2	WT._.Rep2	20332	Xkr9	Intronic	20332	uc007aiv.1	0.4351	130	0
131	chr1	13789145	13789645	501	*	97.427	0.868	0.716	2	WT._.Rep1	2465	Gm5523	Distal	2465	uc011wil.1	0.4331	131	0
132	chr1	13851143	13851643	501	*	10.3823	0.481	0.132	2	TET2KO._.Rep1	64463	Gm5523	Distal	64463	uc011wil.1	0.4232	132	0
133	chr1	14143818	14144318	501	*	8.46819	0.324	0.082	2	WT._.Rep1	166130	Eya1	Distal	160501	uc007aiw.1	0.4571	133	0
134	chr1	14193471	14193971	501	*	32.912	0.667	0.367	2	WT._.Rep1	116477	Eya1	Intronic	110848	uc007aiw.1	0.4731	134	0
135	chr1	14304529	14305029	501	*	7.67378	0.686	0.401	2	WT._.Rep2	5419	Eya1	Intronic	208	uc007aiw.1	0.479	135	0
136	chr1	14309642	14310142	501	*	107.484	0.91	0.74	2	TET2KO._.Rep1	306	Eya1	Exonic	306	uc007aix.1	0.6327	136	0
137	chr1	14310372	14310872	501	*	18.2014	0.616	0.233	2	TET2KO._.Rep1	422	Eya1	Promoter	422	uc007aix.1	0.3693	137	0
138	chr1	14484417	14484917	501	*	8.74501	0.72	0.361	2	TET2KO._.Rep2	174467	Eya1	Distal	174467	uc007aix.1	0.4491	138	0
139	chr1	14505932	14506432	501	*	5.57673	0.196	0.016	2	WT._.Rep1	195982	Eya1	Distal	195982	uc007aix.1	0.4411	139	0
140	chr1	14506466	14506966	501	*	15.0003	0.482	0.188	2	WT._.Rep1	196516	Eya1	Distal	196516	uc007aix.1	0.6727	140	0
141	chr1	14570588	14571088	501	*	6.87643	0.629	0.249	2	TET2KO._.Rep2	185127	Msc	Distal	185127	uc007aja.2	0.4251	141	0
142	chr1	14595975	14596475	501	*	21.0333	0.565	0.245	2	WT._.Rep1	159740	Msc	Distal	159740	uc007aja.2	0.3952	142	0
143	chr1	14739975	14740475	501	*	50.3072	0.755	0.512	2	WT._.Rep1	15740	Msc	Distal	15740	uc007aja.2	0.507	143	0
144	chr1	14755302	14755802	501	*	15.0003	0.482	0.188	2	WT._.Rep1	413	Msc	Exonic	413	uc007aja.2	0.6986	144	0
145	chr1	14918622	14919122	501	*	10.5459	0.387	0.104	2	WT._.Rep1	9	Trpa1	Promoter	9	uc007ajc.1	0.5309	145	0
146	chr1	14924771	14925271	501	*	9.42982	0.751	0.499	2	WT._.Rep2	6158	Trpa1	Distal	6158	uc007ajc.1	0.4611	146	0
147	chr1	15007595	15008095	501	*	11.6242	0.414	0.115	2	WT._.Rep1	88982	Trpa1	Distal	88982	uc007ajc.1	0.3054	147	0
148	chr1	15791833	15792333	501	*	34.3	0.676	0.376	2	WT._.Rep1	13562	Terf1	Distal	13562	uc007ajf.2	0.3533	148	0
149	chr1	15805329	15805829	501	*	304.888	0.982	0.956	2	WT._.Rep1	66	Terf1	Promoter	66	uc007ajf.2	0.5669	149	0
150	chr1	15850674	15851174	501	*	5.08525	0.481	0.132	2	TET2KO._.Rep2	41797	Sbspon	Distal	41797	uc007ajj.1	0.4271	150	0
151	chr1	15882984	15883484	501	*	4.37562	0.455	0.149	2	WT._.Rep2	9487	Sbspon	Intronic	9487	uc007ajj.1	0.4431	151	0
152	chr1	15902373	15902873	501	*	30.1739	0.648	0.348	2	WT._.Rep1	9900	Sbspon	Distal	9900	uc007ajj.1	0.4711	152	0
153	chr1	16103924	16104424	501	*	67.4545	0.81	0.603	2	WT._.Rep1	258	Rpl7	Promoter	258	uc007ajl.4	0.5349	153	0
154	chr1	16104478	16104978	501	*	27.1312	0.96	0.906	2	WT._.Rep2	294	Rpl7	Promoter	294	uc007ajl.4	0.519	154	0
155	chr1	16105561	16106061	501	*	78.8562	0.836	0.644	2	WT._.Rep1	70	Rdh10	Promoter	70	uc007ajm.1	0.7126	155	0
156	chr1	16115146	16115646	501	*	21.0333	0.565	0.245	2	WT._.Rep1	9513	Rdh10	Intronic	9513	uc007ajm.1	0.4052	156	0
157	chr1	16228143	16228643	501	*	77.2063	0.832	0.638	2	WT._.Rep1	122510	Rdh10	Distal	122510	uc007ajm.1	0.499	157	0
158	chr1	16305637	16306137	501	*	6.50757	0.244	0.057	2	WT._.Rep1	200004	Rdh10	Intronic	180262	uc057kfi.1	0.479	158	0
159	chr1	16433342	16433842	501	*	64.2632	0.801	0.591	2	WT._.Rep1	85709	Stau2	Intronic	52557	uc057kfi.1	0.3932	159	0
160	chr1	16440143	16440643	501	*	37.1121	0.693	0.418	2	WT._.Rep1	78908	Stau2	Exonic	45756	uc057kfi.1	0.3812	160	0
161	chr1	16518978	16519478	501	*	73.9271	0.825	0.627	2	WT._.Rep1	73	Stau2	Promoter	73	uc007ajn.2	0.7665	161	0
162	chr1	16519537	16520037	501	*	100.881	0.873	0.725	2	WT._.Rep1	484	Stau2	Promoter	484	uc007ajn.2	0.6567	162	0
163	chr1	16540311	16540811	501	*	17.3573	0.518	0.212	2	WT._.Rep1	21258	Stau2	Distal	21258	uc007ajn.2	0.4531	163	0
164	chr1	16570672	16571172	501	*	22.4269	0.663	0.295	2	TET2KO._.Rep1	48415	Ube2w	Exonic	48415	uc007ajs.2	0.3832	164	0
165	chr1	16619098	16619598	501	*	250.137	0.978	0.931	2	TET2KO._.Rep1	9	Ube2w	Promoter	9	uc007ajs.2	0.6986	165	0
166	chr1	16656881	16657381	501	*	292.339	0.979	0.948	2	WT._.Rep1	11	Eloc	Promoter	11	uc007ajw.2	0.521	166	0
167	chr1	16664946	16665446	501	*	131.094	0.907	0.79	2	WT._.Rep1	4	Tmem70	Promoter	4	uc007ajx.1	0.6048	167	0
168	chr1	16688137	16688637	501	*	132.915	0.908	0.793	2	WT._.Rep1	68	Ly96	Promoter	68	uc007ajz.2	0.4152	168	0
169	chr1	17033776	17034276	501	*	9.42982	0.751	0.499	2	WT._.Rep2	63862	Jph1	Intronic	63862	uc007aka.3	0.4671	169	0
170	chr1	17097680	17098180	501	*	95.7082	0.866	0.708	2	WT._.Rep1	40	Jph1	Promoter	40	uc007aka.3	0.7405	170	0
171	chr1	17123349	17123849	501	*	57.9753	0.783	0.551	2	WT._.Rep1	21773	Gdap1	Distal	21773	uc007akb.2	0.4591	171	0
172	chr1	17145405	17145905	501	*	35.7001	0.685	0.385	2	WT._.Rep1	281	Gdap1	Intronic	281	uc007akb.2	0.5768	172	0
173	chr1	17717439	17717939	501	*	4.37562	0.455	0.149	2	WT._.Rep2	9362	Crispld1	Intronic	9362	uc007akg.1	0.3293	173	0
174	chr1	17718370	17718870	501	*	59.4241	0.84	0.576	2	TET2KO._.Rep1	8431	Crispld1	Intronic	8431	uc007akg.1	0.3453	174	0
175	chr1	17727113	17727613	501	*	122.059	0.899	0.776	2	WT._.Rep1	282	Gm16070	Exonic	53	uc007akh.1	0.5828	175	0
176	chr1	17980576	17981076	501	*	35.7001	0.685	0.385	2	WT._.Rep1	165026	Crisp4	Distal	156225	uc007aki.1	0.3752	176	0
177	chr1	18271092	18271592	501	*	36.0636	0.759	0.423	2	TET2KO._.Rep1	6203	Defb41	Distal	6203	uc007akn.2	0.3872	177	0
178	chr1	19178965	19179465	501	*	24.8611	0.604	0.305	2	WT._.Rep1	29698	Tfap2b	Distal	29698	uc007akq.2	0.3872	178	0
179	chr1	20554355	20554855	501	*	9.49342	0.357	0.094	2	WT._.Rep1	63451	Pkhd1	Intronic	63451	uc007akv.1	0.3992	179	0
180	chr1	20801650	20802150	501	*	35.7001	0.685	0.385	2	WT._.Rep1	17629	Il17f	Distal	1111	uc007alb.1	0.4331	180	0
181	chr1	20820154	20820654	501	*	31.3704	0.975	0.939	2	WT._.Rep2	190	Mcm3	Promoter	190	uc007alc.1	0.511	181	0
182	chr1	20890267	20890767	501	*	249.104	0.967	0.921	2	WT._.Rep1	43	6720483E21Rik	Promoter	43	uc029qng.1	0.6567	182	0
183	chr1	20890877	20891377	501	*	100.881	0.873	0.725	2	WT._.Rep1	504	Paqr8	Promoter	504	uc007ald.1	0.5669	183	0
184	chr1	20912379	20912879	501	*	5.98471	0.596	0.285	2	WT._.Rep2	22006	Paqr8	Intronic	5210	uc007ale.1	0.5289	184	0
185	chr1	20933397	20933897	501	*	16.959	0.89	0.757	2	WT._.Rep2	17978	Efhc1	Intronic	976	uc033fig.1	0.4491	185	0
186	chr1	20938958	20939458	501	*	20.9472	0.926	0.833	2	WT._.Rep2	12417	Efhc1	Distal	4583	uc033fig.1	0.4212	186	0
187	chr1	20951359	20951859	501	*	253.173	0.968	0.924	2	WT._.Rep1	16	Efhc1	Promoter	16	uc007alf.2	0.6347	187	0
188	chr1	20995561	20996061	501	*	19.7903	0.551	0.235	2	WT._.Rep1	44184	Efhc1	Distal	44184	uc007alf.2	0.507	188	0
189	chr1	21014438	21014938	501	*	26.1678	0.616	0.316	2	WT._.Rep1	63061	Efhc1	Intronic	63061	uc007alf.2	0.5309	189	0
190	chr1	21079121	21079621	501	*	32.177	0.984	0.949	2	TET2KO._.Rep2	145	Tram2	Promoter	145	uc007alg.2	0.7445	190	0
191	chr1	21080390	21080890	501	*	5.98471	0.596	0.285	2	WT._.Rep2	1414	Tram2	Promoter	1414	uc007alg.2	0.479	191	0
192	chr1	21089517	21090017	501	*	65.855	0.805	0.597	2	WT._.Rep1	10541	Tram2	Distal	10541	uc007alg.2	0.523	192	0
193	chr1	21101177	21101677	501	*	54.8815	0.772	0.536	2	WT._.Rep1	22201	Tram2	Distal	22201	uc007alg.2	0.477	193	0
194	chr1	21166137	21166637	501	*	138.405	0.913	0.808	2	WT._.Rep1	52187	Tmem14a	Distal	110	uc007alh.1	0.5369	194	0
195	chr1	21218334	21218834	501	*	156.984	0.926	0.833	2	WT._.Rep1	8	Tmem14a	Promoter	8	uc007ali.2	0.5429	195	0
196	chr1	21271392	21271892	501	*	95.7082	0.866	0.708	2	WT._.Rep1	26669	Gm4956	Distal	26669	uc007alm.1	0.5369	196	0
197	chr1	21272123	21272623	501	*	12.8826	0.536	0.177	2	TET2KO._.Rep1	25938	Gm4956	Distal	25938	uc007alm.1	0.509	197	0
198	chr1	21333466	21333966	501	*	2.8711	0.211	0.035	2	WT._.Rep2	15960	Khdc1a	Distal	15960	uc007aln.1	0.4411	198	0
199	chr1	21411160	21411660	501	*	67.4545	0.81	0.603	2	WT._.Rep1	27853	Khdc1b	Intronic	27853	uc007alp.2	0.4331	199	0
200	chr1	21461029	21461529	501	*	59.535	0.787	0.557	2	WT._.Rep1	77722	Khdc1b	Intronic	77722	uc007alp.2	0.485	200	0
201	chr1	21499806	21500306	501	*	5.08525	0.481	0.132	2	TET2KO._.Rep2	116499	Khdc1b	Intronic	116499	uc007alp.2	0.4072	201	0
202	chr1	21554616	21555116	501	*	32.912	0.667	0.367	2	WT._.Rep1	171309	Khdc1b	Intronic	171309	uc007alp.2	0.4032	202	0
203	chr1	21618589	21619089	501	*	15.0003	0.482	0.188	2	WT._.Rep1	235282	Khdc1b	Intronic	235282	uc007alp.2	0.4571	203	0
204	chr1	21829839	21830339	501	*	100.881	0.873	0.725	2	WT._.Rep1	132560	Kcnq5	Intronic	132560	uc007alq.3	0.4291	204	0
205	chr1	21836287	21836787	501	*	9.42982	0.751	0.499	2	WT._.Rep2	126112	Kcnq5	Intronic	126112	uc007alq.3	0.4271	205	0
206	chr1	21891882	21892382	501	*	4.37562	0.455	0.149	2	WT._.Rep2	70517	Kcnq5	Intronic	70517	uc007alq.3	0.4152	206	0
207	chr1	21960124	21960624	501	*	15.4929	0.58	0.207	2	TET2KO._.Rep1	2275	Kcnq5	Intronic	2275	uc007alq.3	0.485	207	0
208	chr1	21961207	21961707	501	*	113.144	0.889	0.752	2	WT._.Rep1	1192	Kcnq5	Exonic	1192	uc007alq.3	0.7585	208	0
209	chr1	21962008	21962508	501	*	16.1689	0.5	0.2	2	WT._.Rep1	391	Kcnq5	Exonic	391	uc007alq.3	0.6168	209	0
210	chr1	21963469	21963969	501	*	15.0141	0.866	0.708	2	WT._.Rep2	1068	Kcnq5	Promoter	1068	uc007alq.3	0.4551	210	0
211	chr1	22268915	22269415	501	*	48.8008	0.749	0.486	2	WT._.Rep1	306514	Kcnq5	Distal	46677	uc007alr.1	0.3992	211	0
212	chr1	22533474	22533974	501	*	4.37562	0.455	0.149	2	WT._.Rep2	271999	Rims1	Intronic	24391	uc007alx.2	0.7445	212	0
213	chr1	23061986	23062486	501	*	6.87643	0.629	0.249	2	TET2KO._.Rep2	40016	4933415F23Rik	Distal	40016	uc007alz.2	0.4651	213	0
214	chr1	23202662	23203162	501	*	6.50757	0.244	0.057	2	WT._.Rep1	69356	Mir30a	Distal	69356	uc011wip.1	0.4152	214	0
215	chr1	23255922	23256422	501	*	250.137	0.978	0.931	2	TET2KO._.Rep1	16096	Mir30a	Distal	16096	uc011wip.1	0.7246	215	0
216	chr1	23256557	23257057	501	*	11.2443	0.799	0.58	2	WT._.Rep2	15461	Mir30a	Distal	15461	uc011wip.1	0.6766	216	0
217	chr1	23286689	23287189	501	*	34.3	0.676	0.376	2	WT._.Rep1	4761	Mir30c-2	Distal	4761	uc007ama.2	0.4251	217	0
218	chr1	23379354	23379854	501	*	8.00794	0.413	0.09	2	TET2KO._.Rep1	3570	Ogfrl1	Intronic	3570	uc007amb.1	0.3992	218	0
219	chr1	23380032	23380532	501	*	102.617	0.875	0.729	2	WT._.Rep1	2892	Ogfrl1	Intronic	2892	uc007amb.1	0.4571	219	0
220	chr1	23382586	23383086	501	*	27.4892	0.627	0.327	2	WT._.Rep1	338	Ogfrl1	Exonic	338	uc007amb.1	0.7505	220	0
221	chr1	23383150	23383650	501	*	292.91	0.987	0.958	2	TET2KO._.Rep1	224	Ogfrl1	Promoter	224	uc007amb.1	0.6886	221	0
222	chr1	23399529	23400029	501	*	38.5356	0.701	0.427	2	WT._.Rep1	16603	Ogfrl1	Distal	2006	uc007amc.1	0.4012	222	0
223	chr1	23418420	23418920	501	*	5.57673	0.196	0.016	2	WT._.Rep1	35494	Ogfrl1	Distal	20897	uc007amc.1	0.3832	223	0
224	chr1	23433517	23434017	501	*	8.74501	0.72	0.361	2	TET2KO._.Rep2	50591	Ogfrl1	Distal	35994	uc007amc.1	0.3653	224	0
225	chr1	23705485	23705985	501	*	5.98471	0.596	0.285	2	WT._.Rep2	56190	B3gat2	Distal	56190	uc007amd.1	0.487	225	0
226	chr1	23762733	23763233	501	*	138.405	0.913	0.808	2	WT._.Rep1	1056	B3gat2	Exonic	1056	uc007amd.1	0.6766	226	0
227	chr1	23792707	23793207	501	*	69.0616	0.814	0.61	2	WT._.Rep1	31030	B3gat2	Intronic	31030	uc007amd.1	0.4671	227	0
228	chr1	23827038	23827538	501	*	9.42982	0.751	0.499	2	WT._.Rep2	65361	B3gat2	Intronic	41430	uc057aue.1	0.475	228	0
229	chr1	23921636	23922136	501	*	37.1121	0.693	0.418	2	WT._.Rep1	494	Smap1	Intronic	494	uc007amh.2	0.6946	229	0
230	chr1	23922138	23922638	501	*	106.105	0.88	0.737	2	WT._.Rep1	6	Smap1	Promoter	6	uc007amh.2	0.7206	230	0
231	chr1	23942955	23943455	501	*	4.37562	0.455	0.149	2	WT._.Rep2	20823	Smap1	Distal	20823	uc007amh.2	0.4511	231	0
232	chr1	23983053	23983553	501	*	39.9704	0.708	0.436	2	WT._.Rep1	22336	Sdhaf4	Distal	22336	uc007amj.2	0.3633	232	0
233	chr1	24005407	24005907	501	*	143.935	0.917	0.815	2	WT._.Rep1	16	Sdhaf4	Promoter	16	uc007amj.2	0.5968	233	0
234	chr1	24034000	24034500	501	*	28.8247	0.638	0.337	2	WT._.Rep1	28609	Sdhaf4	Intronic	3685	uc007amk.2	0.3493	234	0
235	chr1	24100199	24100699	501	*	16.959	0.89	0.757	2	WT._.Rep2	107	Fam135a	Promoter	107	uc007aml.2	0.6687	235	0
236	chr1	24134816	24135316	501	*	28.3256	0.712	0.347	2	TET2KO._.Rep1	34724	Fam135a	Distal	34724	uc007aml.2	0.3693	236	0
237	chr1	24633676	24634176	501	*	4.37562	0.455	0.149	2	WT._.Rep2	44617	Lmbrd1	Distal	19113	uc007ams.1	0.4331	237	0
238	chr1	24678349	24678849	501	*	214.971	0.954	0.895	2	WT._.Rep1	54	Lmbrd1	Promoter	54	uc007amt.1	0.6248	238	0
239	chr1	24678899	24679399	501	*	40.8757	0.782	0.455	2	TET2KO._.Rep1	604	Lmbrd1	Intronic	230	uc007amu.2	0.5629	239	0
240	chr1	24679429	24679929	501	*	10.3823	0.481	0.132	2	TET2KO._.Rep1	1134	Lmbrd1	Intronic	760	uc007amu.2	0.4431	240	0
241	chr1	24699314	24699814	501	*	39.9704	0.708	0.436	2	WT._.Rep1	21019	Lmbrd1	Intronic	20645	uc007amu.2	0.495	241	0
242	chr1	28053918	28054418	501	*	37.1121	0.693	0.418	2	WT._.Rep1	170121	Gm5524	Distal	170121	uc007ana.1	0.3493	242	0
243	chr1	30584798	30585298	501	*	13.8525	0.461	0.176	2	WT._.Rep1	288823	Phf3	Distal	134912	uc007anc.1	0.3253	243	0
244	chr1	30778598	30779098	501	*	12.7269	0.439	0.125	2	WT._.Rep1	95023	Phf3	Distal	8515	uc007and.1	0.3693	244	0
245	chr1	30792938	30793438	501	*	15.0003	0.482	0.188	2	WT._.Rep1	80683	Phf3	Distal	22855	uc007and.1	0.4132	245	0
246	chr1	30872754	30873254	501	*	75.5632	0.829	0.633	2	WT._.Rep1	867	Phf3	Intronic	867	uc007anf.1	0.5768	246	0
247	chr1	30873715	30874215	501	*	189.462	0.943	0.872	2	WT._.Rep1	92	Phf3	Promoter	92	uc007anf.1	0.6846	247	0
248	chr1	30948284	30948784	501	*	50.3072	0.755	0.512	2	WT._.Rep1	1220	Ptp4a1	Intronic	1220	uc007anh.1	0.3553	248	0
249	chr1	30949073	30949573	501	*	44.3397	0.73	0.462	2	WT._.Rep1	431	Ptp4a1	Intronic	431	uc007anh.1	0.7325	249	0
250	chr1	30949576	30950076	501	*	388.287	0.995	0.986	2	WT._.Rep1	70	Ptp4a1	Promoter	70	uc007anh.1	0.7285	250	0
251	chr1	31050213	31050713	501	*	44.3397	0.73	0.462	2	WT._.Rep1	45990	Gm29669	Intronic	45990	uc057kfp.1	0.4571	251	0
252	chr1	31149447	31149947	501	*	7.4722	0.287	0.07	2	WT._.Rep1	26737	Lgsn	Intronic	26737	uc007ank.1	0.4351	252	0
253	chr1	31153906	31154406	501	*	70.6761	0.818	0.616	2	WT._.Rep1	22278	Lgsn	Intronic	22278	uc007ank.1	0.3733	253	0
254	chr1	33502847	33503347	501	*	54.8815	0.772	0.536	2	WT._.Rep1	166696	Prim2	Intronic	20693	uc029qnq.1	0.4212	254	0
255	chr1	33578486	33578986	501	*	23.5694	0.592	0.265	2	WT._.Rep1	91057	Prim2	Intronic	43405	uc007anr.1	0.4671	255	0
256	chr1	33669551	33670051	501	*	212.989	0.954	0.895	2	WT._.Rep1	6	Prim2	Promoter	6	uc007anq.2	0.6088	256	0
257	chr1	33670189	33670689	501	*	93.9954	0.863	0.699	2	WT._.Rep1	614	1700001G17Rik	Promoter	614	uc007ant.4	0.5928	257	0
258	chr1	33672441	33672941	501	*	35.7001	0.685	0.385	2	WT._.Rep1	2866	1700001G17Rik	Distal	1535	uc057auf.1	0.3932	258	0
259	chr1	33684429	33684929	501	*	13.1082	0.837	0.652	2	WT._.Rep2	14854	1700001G17Rik	Distal	10451	uc057auf.1	0.4391	259	0
260	chr1	33719614	33720114	501	*	92.2885	0.86	0.694	2	WT._.Rep1	31	Rab23	Promoter	31	uc007anu.1	0.6088	260	0
261	chr1	33739281	33739781	501	*	92.2885	0.86	0.694	2	WT._.Rep1	18218	Bag2	Exonic	18218	uc007any.1	0.4711	261	0
262	chr1	33757520	33758020	501	*	85.5215	0.849	0.675	2	WT._.Rep1	19	Bag2	Promoter	19	uc007any.1	0.7365	262	0
263	chr1	33813057	33813557	501	*	5.08525	0.481	0.132	2	TET2KO._.Rep2	1287	Zfp451	Intronic	1287	uc007anz.2	0.479	263	0
264	chr1	33813722	33814222	501	*	19.7903	0.551	0.235	2	WT._.Rep1	622	Zfp451	Intronic	622	uc007anz.2	0.5848	264	0
265	chr1	33814296	33814796	501	*	23.2204	0.95	0.851	2	TET2KO._.Rep2	48	Zfp451	Promoter	48	uc007anz.2	0.6906	265	0
266	chr1	33883325	33883825	501	*	151.367	0.922	0.824	2	WT._.Rep1	24191	Bend6	Exonic	266	uc007aoe.1	0.483	266	0
267	chr1	33892687	33893187	501	*	16.8356	0.599	0.22	2	TET2KO._.Rep1	14829	Bend6	Intronic	9094	uc007aoe.1	0.4351	267	0
268	chr1	33903493	33903993	501	*	5.78081	0.321	0.063	2	TET2KO._.Rep1	4023	Bend6	Intronic	4023	uc007aoc.2	0.481	268	0
269	chr1	33906819	33907319	501	*	17.3573	0.518	0.212	2	WT._.Rep1	697	Bend6	Promoter	697	uc007aoc.2	0.485	269	0
270	chr1	33907793	33908293	501	*	72.298	0.822	0.622	2	WT._.Rep1	181	Dst	Promoter	181	uc007aon.2	0.8144	270	0
271	chr1	33908467	33908967	501	*	5.98471	0.596	0.285	2	WT._.Rep2	491	Dst	Promoter	491	uc007aon.2	0.509	271	0
272	chr1	33909076	33909576	501	*	15.0141	0.866	0.708	2	WT._.Rep2	1100	Dst	Promoter	1100	uc007aon.2	0.4691	272	0
273	chr1	33964578	33965078	501	*	15.0141	0.866	0.708	2	WT._.Rep2	56602	Dst	Intronic	41054	uc007aog.1	0.4691	273	0
274	chr1	33966285	33966785	501	*	44.3397	0.73	0.462	2	WT._.Rep1	58309	Dst	Intronic	39347	uc007aog.1	0.4591	274	0
275	chr1	33994276	33994776	501	*	2.8711	0.211	0.035	2	WT._.Rep2	86300	Dst	Intronic	11356	uc007aog.1	0.505	275	0
276	chr1	34005045	34005545	501	*	14.1748	0.559	0.192	2	TET2KO._.Rep1	97069	Dst	Intronic	587	uc007aog.1	0.4571	276	0
277	chr1	34005575	34006075	501	*	185.587	0.941	0.868	2	WT._.Rep1	97599	Dst	Intronic	57	uc007aog.1	0.489	277	0
278	chr1	34006287	34006787	501	*	88.8926	0.855	0.685	2	WT._.Rep1	98311	Dst	Intronic	386	uc007aoh.1	0.485	278	0
279	chr1	34006791	34007291	501	*	3.82823	0.085	0.007	2	WT._.Rep1	98815	Dst	Intronic	890	uc007aoh.1	0.479	279	0
280	chr1	34007346	34007846	501	*	22.4269	0.663	0.295	2	TET2KO._.Rep1	99370	Dst	Intronic	1445	uc007aoh.1	0.5269	280	0
281	chr1	34011274	34011774	501	*	85.5215	0.849	0.675	2	WT._.Rep1	103298	Dst	Intronic	300	uc007aoi.2	0.7166	281	0
282	chr1	34021538	34022038	501	*	17.3573	0.518	0.212	2	WT._.Rep1	95570	Mir6896	Intronic	9962	uc007aoi.2	0.4232	282	0
283	chr1	34028725	34029225	501	*	15.4929	0.58	0.207	2	TET2KO._.Rep1	88383	Mir6896	Intronic	17149	uc007aoi.2	0.4511	283	0
284	chr1	34061045	34061545	501	*	14.7098	0.867	0.634	2	TET2KO._.Rep2	56063	Mir6896	Intronic	49469	uc007aoi.2	0.497	284	0
285	chr1	34070428	34070928	501	*	54.2379	0.827	0.542	2	TET2KO._.Rep1	46680	Mir6896	Intronic	46680	uc033fij.1	0.511	285	0
286	chr1	34072161	34072661	501	*	3.82823	0.085	0.007	2	WT._.Rep1	44947	Mir6896	Intronic	44947	uc033fij.1	0.487	286	0
287	chr1	34164566	34165066	501	*	19.5893	0.633	0.267	2	TET2KO._.Rep1	47456	Mir6896	Intronic	4485	uc007aol.3	0.4072	287	0
288	chr1	34218274	34218774	501	*	65.855	0.805	0.597	2	WT._.Rep1	101164	Mir6896	Exonic	3254	uc007aom.1	0.4711	288	0
289	chr1	34236325	34236825	501	*	29.2392	0.968	0.924	2	WT._.Rep2	119215	Mir6896	Intronic	21305	uc007aom.1	0.6447	289	0
290	chr1	34237255	34237755	501	*	3.39858	0.224	0.029	2	TET2KO._.Rep2	120145	Mir6896	Intronic	22235	uc007aom.1	0.513	290	0
291	chr1	34386506	34387006	501	*	22.4269	0.663	0.295	2	TET2KO._.Rep1	46442	Mir5103	Distal	46442	uc029qns.1	0.487	291	0
292	chr1	34389139	34389639	501	*	39.9704	0.708	0.436	2	WT._.Rep1	43809	Mir5103	Distal	43809	uc029qns.1	0.4451	292	0
293	chr1	34409803	34410303	501	*	118.478	0.895	0.77	2	WT._.Rep1	23145	Mir5103	Distal	23145	uc029qns.1	0.4192	293	0
294	chr1	34434096	34434596	501	*	24.8611	0.604	0.305	2	WT._.Rep1	1146	Mir5103	Promoter	536	uc033fik.1	0.4291	294	0
295	chr1	34434672	34435172	501	*	162.636	0.929	0.842	2	WT._.Rep1	1722	Mir5103	Promoter	38	uc033fik.1	0.5389	295	0
296	chr1	34439185	34439685	501	*	318.112	0.991	0.97	2	TET2KO._.Rep1	236	Ccdc115	Promoter	236	uc011wja.1	0.6028	296	0
297	chr1	34439862	34440362	501	*	78.8562	0.836	0.644	2	WT._.Rep1	282	Imp4	Promoter	282	uc007aor.2	0.5469	297	0
298	chr1	34459453	34459953	501	*	292.339	0.979	0.948	2	WT._.Rep1	42	Ptpn18	Promoter	42	uc007aos.2	0.6327	298	0
299	chr1	34462716	34463216	501	*	191.404	0.944	0.873	2	WT._.Rep1	3219	Ptpn18	Intronic	3219	uc007aos.2	0.5709	299	0
300	chr1	34464477	34464977	501	*	11.2443	0.799	0.58	2	WT._.Rep2	4980	Ptpn18	Intronic	4980	uc007aos.2	0.4511	300	0
301	chr1	34468039	34468539	501	*	28.8247	0.638	0.337	2	WT._.Rep1	8542	Ptpn18	Intronic	4446	uc007aot.4	0.511	301	0
302	chr1	34472421	34472921	501	*	16.959	0.89	0.757	2	WT._.Rep2	12924	Ptpn18	Intronic	64	uc007aot.4	0.6367	302	0
303	chr1	34472953	34473453	501	*	129.278	0.905	0.787	2	WT._.Rep1	13456	Ptpn18	Intronic	466	uc007aot.4	0.5828	303	0
304	chr1	34478910	34479410	501	*	39.2586	0.775	0.445	2	TET2KO._.Rep1	19269	Prss39	Distal	6423	uc007aot.4	0.4551	304	0
305	chr1	34479491	34479991	501	*	6.87437	0.371	0.076	2	TET2KO._.Rep1	18688	Prss39	Distal	5869	uc007aou.1	0.495	305	0
306	chr1	34480770	34481270	501	*	51.8228	0.76	0.519	2	WT._.Rep1	17409	Prss39	Distal	4590	uc007aou.1	0.4471	306	0
307	chr1	34481789	34482289	501	*	51.8228	0.76	0.519	2	WT._.Rep1	16390	Prss39	Distal	3571	uc007aou.1	0.487	307	0
308	chr1	34482485	34482985	501	*	5.57673	0.196	0.016	2	WT._.Rep1	15694	Prss39	Distal	2875	uc007aou.1	0.4671	308	0
309	chr1	34484396	34484896	501	*	32.912	0.667	0.367	2	WT._.Rep1	13783	Prss39	Distal	964	uc007aou.1	0.483	309	0
310	chr1	34485094	34485594	501	*	2.8711	0.211	0.035	2	WT._.Rep2	13085	Prss39	Distal	266	uc007aou.1	0.4551	310	0
311	chr1	34485772	34486272	501	*	125.659	0.902	0.782	2	WT._.Rep1	12407	Prss39	Distal	410	uc007aou.1	0.515	311	0
312	chr1	34490081	34490581	501	*	120.266	0.897	0.773	2	WT._.Rep1	8098	Prss39	Distal	4719	uc007aou.1	0.4192	312	0
313	chr1	34504992	34505492	501	*	4.37562	0.455	0.149	2	WT._.Rep2	6811	Prss39	Distal	6811	uc007aov.1	0.5449	313	0
314	chr1	34510595	34511095	501	*	195.299	0.946	0.877	2	WT._.Rep1	12414	Prss39	Distal	12414	uc007aov.1	0.5709	314	0
315	chr1	34514525	34515025	501	*	19.7903	0.551	0.235	2	WT._.Rep1	16344	Prss39	Distal	16344	uc007aov.1	0.481	315	0
316	chr1	34517194	34517694	501	*	5.08525	0.481	0.132	2	TET2KO._.Rep2	18203	Cfc1	Distal	18203	uc007aow.1	0.525	316	0
317	chr1	34534525	34535025	501	*	9.1782	0.449	0.102	2	TET2KO._.Rep1	872	Cfc1	Promoter	872	uc007aow.1	0.3573	317	0
318	chr1	34536623	34537123	501	*	51.8228	0.76	0.519	2	WT._.Rep1	1224	Cfc1	Intronic	1224	uc007aow.1	0.499	318	0
319	chr1	34579414	34579914	501	*	20.9472	0.926	0.833	2	WT._.Rep2	28	Amer3	Promoter	28	uc011wjc.1	0.6826	319	0
320	chr1	34583941	34584441	501	*	30.1739	0.648	0.348	2	WT._.Rep1	4497	Amer3	Intronic	2490	uc033fil.1	0.5669	320	0
321	chr1	34602296	34602796	501	*	127.466	0.903	0.784	2	WT._.Rep1	22852	Amer3	Distal	103	uc007apc.2	0.5289	321	0
322	chr1	34642388	34642888	501	*	80.5127	0.839	0.66	2	WT._.Rep1	6427	AA619741	Distal	6427	uc011wjd.1	0.499	322	0
323	chr1	34677813	34678313	501	*	18.5646	0.535	0.224	2	WT._.Rep1	41852	AA619741	Distal	124	uc007ape.1	0.6088	323	0
324	chr1	34678761	34679261	501	*	7.4722	0.287	0.07	2	WT._.Rep1	42800	AA619741	Distal	822	uc007ape.1	0.5928	324	0
325	chr1	34700619	34701119	501	*	45.8168	0.736	0.47	2	WT._.Rep1	21054	Arhgef4	Distal	21054	uc007apf.1	0.499	325	0
326	chr1	34738309	34738809	501	*	90.5875	0.858	0.69	2	WT._.Rep1	16634	Arhgef4	Intronic	16634	uc007apf.1	0.483	326	0
327	chr1	34750754	34751254	501	*	15.0003	0.482	0.188	2	WT._.Rep1	29079	Arhgef4	Intronic	29079	uc007apf.1	0.6966	327	0
328	chr1	34766944	34767444	501	*	7.4722	0.287	0.07	2	WT._.Rep1	45269	Arhgef4	Intronic	34527	uc007apg.1	0.4611	328	0
329	chr1	34801444	34801944	501	*	95.9636	0.898	0.713	2	TET2KO._.Rep1	41355	Fam168b	Intronic	27	uc007apg.1	0.6447	329	0
330	chr1	34802062	34802562	501	*	47.4667	0.806	0.506	2	TET2KO._.Rep1	40737	Fam168b	Intronic	589	uc007apg.1	0.5749	330	0
331	chr1	34827771	34828271	501	*	2.8711	0.211	0.035	2	WT._.Rep2	15028	Fam168b	Intronic	15028	uc007apj.2	0.5329	331	0
332	chr1	34838255	34838755	501	*	39.2586	0.775	0.445	2	TET2KO._.Rep1	4544	Fam168b	Intronic	4544	uc007apj.2	0.4092	332	0
333	chr1	34839174	34839674	501	*	123.856	0.9	0.779	2	WT._.Rep1	3625	Fam168b	Intronic	3625	uc007apj.2	0.483	333	0
334	chr1	34842816	34843316	501	*	172.135	0.934	0.852	2	WT._.Rep1	15	Fam168b	Promoter	15	uc007apj.2	0.6906	334	0
335	chr1	34849713	34850213	501	*	172.135	0.934	0.852	2	WT._.Rep1	3	Plekhb2	Promoter	3	uc007apk.2	0.6307	335	0
336	chr1	34851518	34852018	501	*	168.324	0.932	0.848	2	WT._.Rep1	1808	Plekhb2	Intronic	1808	uc007apk.2	0.499	336	0
337	chr1	34858588	34859088	501	*	9.42982	0.751	0.499	2	WT._.Rep2	8878	Plekhb2	Intronic	8878	uc007apk.2	0.5449	337	0
338	chr1	34867143	34867643	501	*	67.4545	0.81	0.603	2	WT._.Rep1	17433	Plekhb2	Intronic	17433	uc007apk.2	0.3393	338	0
339	chr1	34891506	34892006	501	*	38.5356	0.701	0.427	2	WT._.Rep1	41796	Plekhb2	Distal	41796	uc007apk.2	0.5289	339	0
340	chr1	34896859	34897359	501	*	45.8168	0.736	0.47	2	WT._.Rep1	47149	Plekhb2	Distal	47149	uc007apk.2	0.4072	340	0
341	chr1	35332206	35332706	501	*	4.37562	0.455	0.149	2	WT._.Rep2	482496	Plekhb2	Distal	482496	uc007apk.2	0.4331	341	0
342	chr1	35338157	35338657	501	*	42.8728	0.723	0.453	2	WT._.Rep1	488447	Plekhb2	Distal	488447	uc007apk.2	0.4311	342	0
343	chr1	35385311	35385811	501	*	30.1739	0.648	0.348	2	WT._.Rep1	535601	Plekhb2	Distal	494283	uc007apm.1	0.511	343	0
344	chr1	35698073	35698573	501	*	6.50757	0.244	0.057	2	WT._.Rep1	370076	Hs6st1	Distal	181521	uc007apm.1	0.4531	344	0
345	chr1	35869697	35870197	501	*	5.08525	0.481	0.132	2	TET2KO._.Rep2	198452	Hs6st1	Distal	9897	uc007apm.1	0.4691	345	0
346	chr1	35934935	35935435	501	*	13.1082	0.837	0.652	2	WT._.Rep2	133214	Hs6st1	Distal	55339	uc007apm.1	0.485	346	0
347	chr1	35950922	35951422	501	*	51.8228	0.76	0.519	2	WT._.Rep1	117227	Hs6st1	Distal	71326	uc007apm.1	0.4711	347	0
348	chr1	35973249	35973749	501	*	45.8168	0.736	0.47	2	WT._.Rep1	94900	Hs6st1	Distal	93653	uc007apm.1	0.505	348	0
349	chr1	36064837	36065337	501	*	209.036	0.952	0.891	2	WT._.Rep1	3312	Hs6st1	Distal	3312	uc007apn.2	0.505	349	0
350	chr1	36068060	36068560	501	*	219.305	0.97	0.907	2	TET2KO._.Rep1	89	Hs6st1	Promoter	89	uc007apn.2	0.7565	350	0
351	chr1	36068701	36069201	501	*	9.49342	0.357	0.094	2	WT._.Rep1	550	Hs6st1	Exonic	550	uc007apn.2	0.6687	351	0
352	chr1	36069340	36069840	501	*	17.3573	0.518	0.212	2	WT._.Rep1	1189	Hs6st1	Intronic	1189	uc007apn.2	0.5848	352	0
353	chr1	36079644	36080144	501	*	51.8228	0.76	0.519	2	WT._.Rep1	11493	Hs6st1	Intronic	11493	uc007apn.2	0.5329	353	0
354	chr1	36129052	36129552	501	*	78.8562	0.836	0.644	2	WT._.Rep1	15010	Mir6897	Distal	15010	uc033fin.1	0.489	354	0
355	chr1	36130214	36130714	501	*	21.0333	0.565	0.245	2	WT._.Rep1	13848	Mir6897	Distal	13848	uc033fin.1	0.515	355	0
356	chr1	36134548	36135048	501	*	51.8228	0.76	0.519	2	WT._.Rep1	9514	Mir6897	Distal	9514	uc033fin.1	0.485	356	0
357	chr1	36145031	36145531	501	*	24.8611	0.604	0.305	2	WT._.Rep1	967	Mir6897	Promoter	967	uc033fin.1	0.3852	357	0
358	chr1	36234996	36235496	501	*	65.855	0.805	0.597	2	WT._.Rep1	9055	Uggt1	Intronic	9055	uc007app.2	0.4691	358	0
359	chr1	36235817	36236317	501	*	88.8926	0.855	0.685	2	WT._.Rep1	8234	Uggt1	Intronic	8234	uc007app.2	0.5269	359	0
360	chr1	36244106	36244606	501	*	31.3704	0.975	0.939	2	WT._.Rep2	53	Uggt1	Promoter	53	uc007app.2	0.5868	360	0
361	chr1	36252762	36253262	501	*	88.8926	0.855	0.685	2	WT._.Rep1	8709	Uggt1	Distal	8709	uc007app.2	0.4711	361	0
362	chr1	36262035	36262535	501	*	111.374	0.913	0.749	2	TET2KO._.Rep1	11139	Neurl3	Distal	11139	uc007aps.1	0.517	362	0
363	chr1	36264095	36264595	501	*	311.193	0.983	0.958	2	WT._.Rep1	9079	Neurl3	Distal	9079	uc007aps.1	0.4571	363	0
364	chr1	36267263	36267763	501	*	3.39858	0.224	0.029	2	TET2KO._.Rep2	5911	Neurl3	Intronic	5911	uc007aps.1	0.4271	364	0
365	chr1	36269520	36270020	501	*	2.8711	0.211	0.035	2	WT._.Rep2	3654	Neurl3	Intronic	3654	uc007aps.1	0.5788	365	0
366	chr1	36271574	36272074	501	*	34.3	0.676	0.376	2	WT._.Rep1	1600	Neurl3	Intronic	1600	uc007aps.1	0.5589	366	0
367	chr1	36272444	36272944	501	*	77.2063	0.832	0.638	2	WT._.Rep1	730	Neurl3	Intronic	730	uc007aps.1	0.5649	367	0
368	chr1	36273300	36273800	501	*	265.444	0.971	0.931	2	WT._.Rep1	124	Neurl3	Promoter	124	uc007aps.1	0.5349	368	0
369	chr1	36277216	36277716	501	*	78.8562	0.836	0.644	2	WT._.Rep1	4040	Neurl3	Distal	4040	uc007aps.1	0.525	369	0
370	chr1	36279127	36279627	501	*	149.502	0.921	0.821	2	WT._.Rep1	5951	Neurl3	Distal	5951	uc007aps.1	0.489	370	0
371	chr1	36296480	36296980	501	*	41.4162	0.716	0.445	2	WT._.Rep1	11002	Arid5a	Distal	11002	uc007apu.2	0.489	371	0
372	chr1	36303260	36303760	501	*	45.8168	0.736	0.47	2	WT._.Rep1	4222	Arid5a	Distal	4222	uc007apu.2	0.6168	372	0
373	chr1	36307450	36307950	501	*	245.695	0.977	0.927	2	TET2KO._.Rep1	32	Arid5a	Promoter	32	uc007apu.2	0.6188	373	0
374	chr1	36308017	36308517	501	*	7.67378	0.686	0.401	2	WT._.Rep2	533	Arid5a	Intronic	533	uc007apu.2	0.5689	374	0
375	chr1	36308899	36309399	501	*	9.1782	0.449	0.102	2	TET2KO._.Rep1	1415	Arid5a	Intronic	1415	uc007apu.2	0.503	375	0
376	chr1	36309542	36310042	501	*	121.199	0.921	0.774	2	TET2KO._.Rep1	2058	Arid5a	Intronic	2058	uc007apu.2	0.5429	376	0
377	chr1	36310577	36311077	501	*	16.1689	0.5	0.2	2	WT._.Rep1	3093	Arid5a	Intronic	3093	uc007apu.2	0.4691	377	0
378	chr1	36313478	36313978	501	*	3.01855	0.038	0.003	2	WT._.Rep1	5994	Arid5a	Intronic	5994	uc007apu.2	0.517	378	0
379	chr1	36323968	36324468	501	*	57.9753	0.783	0.551	2	WT._.Rep1	16484	Arid5a	Distal	16484	uc007apu.2	0.489	379	0
380	chr1	36368064	36368564	501	*	12.7269	0.439	0.125	2	WT._.Rep1	866	Kansl3	Intronic	299	uc011wji.1	0.485	380	0
381	chr1	36368950	36369450	501	*	20.9472	0.926	0.833	2	WT._.Rep2	18	Kansl3	Promoter	18	uc007apz.2	0.6986	381	0
382	chr1	36445077	36445577	501	*	300.696	0.981	0.952	2	WT._.Rep1	55	Lman2l	Promoter	55	uc007aqd.2	0.5828	382	0
383	chr1	36457388	36457888	501	*	6.50757	0.244	0.057	2	WT._.Rep1	12366	Lman2l	Distal	12366	uc007aqd.2	0.479	383	0
384	chr1	36461727	36462227	501	*	24.8611	0.604	0.305	2	WT._.Rep1	9619	Cnnm4	Distal	9619	uc007aqg.2	0.517	384	0
385	chr1	36470603	36471103	501	*	4.68237	0.141	0.012	2	WT._.Rep1	743	Cnnm4	Promoter	743	uc007aqg.2	0.3912	385	0
386	chr1	36471266	36471766	501	*	189.462	0.943	0.872	2	WT._.Rep1	80	Cnnm4	Promoter	80	uc007aqg.2	0.7745	386	0
387	chr1	36471809	36472309	501	*	8.00794	0.413	0.09	2	TET2KO._.Rep1	461	Cnnm4	Exonic	461	uc007aqg.2	0.6088	387	0
388	chr1	36491925	36492425	501	*	2.8711	0.211	0.035	2	WT._.Rep2	19700	Cnnm3	Intronic	18222	uc057auh.1	0.489	388	0
389	chr1	36496648	36497148	501	*	2.8711	0.211	0.035	2	WT._.Rep2	14977	Cnnm3	Intronic	14977	uc007aqi.1	0.4291	389	0
390	chr1	36501225	36501725	501	*	70.6761	0.818	0.616	2	WT._.Rep1	10400	Cnnm3	Intronic	10400	uc007aqi.1	0.5289	390	0
391	chr1	36511541	36512041	501	*	375.265	0.994	0.983	2	WT._.Rep1	84	Cnnm3	Promoter	84	uc007aqi.1	0.6727	391	0
392	chr1	36512456	36512956	501	*	39.9704	0.708	0.436	2	WT._.Rep1	829	Cnnm3	Exonic	829	uc007aqi.1	0.7585	392	0
393	chr1	36513673	36514173	501	*	12.8826	0.536	0.177	2	TET2KO._.Rep1	2046	Cnnm3	Intronic	2046	uc007aqi.1	0.3992	393	0
394	chr1	36534505	36535005	501	*	97.427	0.868	0.716	2	WT._.Rep1	4602	Ankrd23	Intronic	983	uc007aql.2	0.523	394	0
395	chr1	36537553	36538053	501	*	13.8525	0.461	0.176	2	WT._.Rep1	1554	Ankrd23	Intronic	1246	uc007aqm.2	0.509	395	0
396	chr1	36547094	36547594	501	*	349.421	0.99	0.974	2	WT._.Rep1	91	Ankrd39	Promoter	91	uc007aqo.2	0.6168	396	0
397	chr1	36556422	36556922	501	*	35.7001	0.685	0.385	2	WT._.Rep1	1708	Sema4c	Intronic	884	uc007aqq.4	0.6148	397	0
398	chr1	36557007	36557507	501	*	160.748	0.928	0.84	2	WT._.Rep1	1123	Sema4c	Intronic	299	uc007aqq.4	0.6228	398	0
399	chr1	36558008	36558508	501	*	31.5365	0.658	0.358	2	WT._.Rep1	122	Sema4c	Exonic	122	uc007aqr.4	0.7226	399	0
400	chr1	36559783	36560283	501	*	4.37562	0.455	0.149	2	WT._.Rep2	1651	Sema4c	Promoter	1651	uc007aqr.4	0.515	400	0
401	chr1	36580347	36580847	501	*	6.87437	0.371	0.076	2	TET2KO._.Rep1	22215	Sema4c	Intronic	12734	uc007aqu.2	0.5529	401	0
402	chr1	36596048	36596548	501	*	2.8711	0.211	0.035	2	WT._.Rep2	37916	Sema4c	Intronic	2965	uc007aqu.2	0.519	402	0
403	chr1	36603426	36603926	501	*	5.08525	0.481	0.132	2	TET2KO._.Rep2	45294	Sema4c	Intronic	10343	uc007aqu.2	0.521	403	0
404	chr1	36614570	36615070	501	*	6.50757	0.244	0.057	2	WT._.Rep1	56438	Sema4c	Intronic	21487	uc007aqu.2	0.4731	404	0
405	chr1	36617811	36618311	501	*	2.8711	0.211	0.035	2	WT._.Rep2	59679	Sema4c	Intronic	24728	uc007aqu.2	0.4132	405	0
406	chr1	36634893	36635393	501	*	93.9954	0.863	0.699	2	WT._.Rep1	48039	Fam178b	Intronic	41810	uc007aqu.2	0.5669	406	0
407	chr1	36640434	36640934	501	*	12.7269	0.439	0.125	2	WT._.Rep1	42498	Fam178b	Intronic	42498	uc011wjn.1	0.517	407	0
408	chr1	36684047	36684547	501	*	140.244	0.915	0.811	2	WT._.Rep1	1113	Fam178b	Promoter	1113	uc011wjn.1	0.499	408	0
409	chr1	36691245	36691745	501	*	183.654	0.94	0.867	2	WT._.Rep1	7	Cox5b	Promoter	7	uc007aqw.1	0.6487	409	0
410	chr1	36691826	36692326	501	*	2.8711	0.211	0.035	2	WT._.Rep2	588	Cox5b	Intronic	588	uc007aqw.1	0.5349	410	0
411	chr1	36697678	36698178	501	*	8.46819	0.324	0.082	2	WT._.Rep1	6440	Cox5b	Distal	6440	uc007aqw.1	0.481	411	0
412	chr1	36709150	36709650	501	*	78.8562	0.836	0.644	2	WT._.Rep1	524	Actr1b	Intronic	524	uc007aqx.1	0.5469	412	0
413	chr1	36709833	36710333	501	*	425.53	0.998	0.994	2	WT._.Rep1	157	Actr1b	Promoter	157	uc007aqx.1	0.5808	413	0
414	chr1	36737252	36737752	501	*	8.74501	0.72	0.361	2	TET2KO._.Rep2	22963	4933424G06Rik	Intronic	22963	uc007aqy.2	0.4571	414	0
415	chr1	36737830	36738330	501	*	4.37562	0.455	0.149	2	WT._.Rep2	23541	4933424G06Rik	Intronic	23541	uc007aqy.2	0.4251	415	0
416	chr1	36744543	36745043	501	*	93.9954	0.863	0.699	2	WT._.Rep1	17004	Zap70	Intronic	17004	uc007aqz.2	0.5269	416	0
417	chr1	36754239	36754739	501	*	4.37562	0.455	0.149	2	WT._.Rep2	7308	Zap70	Intronic	7308	uc007aqz.2	0.509	417	0
418	chr1	36784574	36785074	501	*	125.659	0.902	0.782	2	WT._.Rep1	23025	Zap70	Distal	5169	uc007arb.2	0.495	418	0
419	chr1	36797427	36797927	501	*	10.5459	0.387	0.104	2	WT._.Rep1	35878	Zap70	Intronic	10798	uc007arc.1	0.5449	419	0
420	chr1	36874791	36875291	501	*	26.8249	0.7	0.334	2	TET2KO._.Rep1	64485	Tmem131	Intronic	64485	uc007ard.1	0.489	420	0
421	chr1	36904495	36904995	501	*	10.3823	0.481	0.132	2	TET2KO._.Rep1	34781	Tmem131	Intronic	34781	uc007ard.1	0.519	421	0
422	chr1	36913734	36914234	501	*	6.87643	0.629	0.249	2	TET2KO._.Rep2	25542	Tmem131	Intronic	25542	uc007ard.1	0.4371	422	0
423	chr1	36919702	36920202	501	*	39.9704	0.708	0.436	2	WT._.Rep1	19574	Tmem131	Intronic	19574	uc007ard.1	0.4631	423	0
424	chr1	36920288	36920788	501	*	7.4722	0.287	0.07	2	WT._.Rep1	18988	Tmem131	Intronic	18988	uc007ard.1	0.4671	424	0
425	chr1	36922977	36923477	501	*	19.7903	0.551	0.235	2	WT._.Rep1	16299	Tmem131	Intronic	16299	uc007ard.1	0.483	425	0
426	chr1	36939147	36939647	501	*	10.3823	0.481	0.132	2	TET2KO._.Rep1	129	Tmem131	Exonic	129	uc007ard.1	0.7705	426	0
427	chr1	36939686	36940186	501	*	218.942	0.956	0.898	2	WT._.Rep1	408	Tmem131	Promoter	408	uc007ard.1	0.6786	427	0
428	chr1	36940306	36940806	501	*	10.3823	0.481	0.132	2	TET2KO._.Rep1	1028	Tmem131	Promoter	1028	uc007ard.1	0.4331	428	0
429	chr1	36947365	36947865	501	*	13.8525	0.461	0.176	2	WT._.Rep1	8087	Tmem131	Distal	8087	uc007ard.1	0.479	429	0
430	chr1	36996566	36997066	501	*	5.08525	0.481	0.132	2	TET2KO._.Rep2	57288	Tmem131	Distal	32499	uc007are.1	0.5609	430	0
431	chr1	37000277	37000777	501	*	50.3072	0.755	0.512	2	WT._.Rep1	60999	Tmem131	Distal	28788	uc007are.1	0.4232	431	0
432	chr1	37029062	37029562	501	*	66.4718	0.855	0.607	2	TET2KO._.Rep1	89784	Tmem131	Distal	3	uc007are.1	0.5669	432	0
433	chr1	37029794	37030294	501	*	6.50757	0.244	0.057	2	WT._.Rep1	90516	Tmem131	Distal	727	uc007are.1	0.4351	433	0
434	chr1	37045364	37045864	501	*	4.37562	0.455	0.149	2	WT._.Rep2	106086	Tmem131	Distal	16297	uc007are.1	0.4152	434	0
435	chr1	37123386	37123886	501	*	2.8711	0.211	0.035	2	WT._.Rep2	94641	Cnga3	Distal	33696	uc011wjp.1	0.489	435	0
436	chr1	37218318	37218818	501	*	30.1739	0.648	0.348	2	WT._.Rep1	289	Cnga3	Intronic	289	uc033fit.1	0.5828	436	0
437	chr1	37248347	37248847	501	*	16.1689	0.5	0.2	2	WT._.Rep1	30318	Cnga3	Intronic	29391	uc007ari.2	0.509	437	0
438	chr1	37272420	37272920	501	*	80.5127	0.839	0.66	2	WT._.Rep1	27167	Inpp4a	Distal	27167	uc007ark.2	0.479	438	0
439	chr1	37299586	37300086	501	*	29.2392	0.968	0.924	2	WT._.Rep2	1	Inpp4a	Promoter	1	uc007ark.2	0.6427	439	0
440	chr1	37300097	37300597	501	*	6.87643	0.629	0.249	2	TET2KO._.Rep2	508	Inpp4a	Intronic	453	uc007arj.1	0.6068	440	0
441	chr1	37308590	37309090	501	*	65.855	0.805	0.597	2	WT._.Rep1	9001	Inpp4a	Intronic	8946	uc007arj.1	0.5369	441	0
442	chr1	37312948	37313448	501	*	38.5356	0.701	0.427	2	WT._.Rep1	13359	Inpp4a	Intronic	13304	uc007arj.1	0.5429	442	0
443	chr1	37401626	37402126	501	*	48.8008	0.749	0.486	2	WT._.Rep1	28226	Coa5	Intronic	28226	uc007aro.2	0.479	443	0
444	chr1	37429847	37430347	501	*	261.343	0.97	0.93	2	WT._.Rep1	5	Coa5	Promoter	5	uc007aro.2	0.6747	444	0
445	chr1	37430380	37430880	501	*	69.0616	0.814	0.61	2	WT._.Rep1	457	Unc50	Promoter	443	uc007arq.1	0.517	445	0
446	chr1	37474578	37475078	501	*	53.3477	0.766	0.528	2	WT._.Rep1	13776	4930594C11Rik	Intronic	13776	uc011wjs.1	0.3812	446	0
447	chr1	37479025	37479525	501	*	77.2063	0.832	0.638	2	WT._.Rep1	9329	4930594C11Rik	Intronic	9329	uc011wjs.1	0.4511	447	0
448	chr1	37481349	37481849	501	*	12.8826	0.536	0.177	2	TET2KO._.Rep1	7005	4930594C11Rik	Intronic	7005	uc011wjs.1	0.4711	448	0
449	chr1	37487001	37487501	501	*	4.37562	0.455	0.149	2	WT._.Rep2	1353	4930594C11Rik	Exonic	1353	uc011wjs.1	0.4271	449	0
450	chr1	37491609	37492109	501	*	153.235	0.923	0.826	2	WT._.Rep1	3253	4930594C11Rik	Intronic	3253	uc011wjs.1	0.483	450	0
451	chr1	37495936	37496436	501	*	12.6721	0.832	0.559	2	TET2KO._.Rep2	7580	4930594C11Rik	Intronic	90	uc007arr.2	0.3992	451	0
452	chr1	37540855	37541355	501	*	257.253	0.969	0.927	2	WT._.Rep1	88	Mgat4a	Promoter	88	uc007arv.3	0.7265	452	0
453	chr1	37546698	37547198	501	*	22.2932	0.579	0.255	2	WT._.Rep1	5931	Mgat4a	Distal	5931	uc007arv.3	0.5389	453	0
454	chr1	37586054	37586554	501	*	158.864	0.927	0.838	2	WT._.Rep1	45287	Mgat4a	Distal	39763	uc007arw.1	0.497	454	0
455	chr1	37634600	37635100	501	*	61.103	0.792	0.564	2	WT._.Rep1	84960	2010300C02Rik	Intronic	8781	uc007arw.1	0.4371	455	0
456	chr1	37639104	37639604	501	*	78.8562	0.836	0.644	2	WT._.Rep1	80456	2010300C02Rik	Intronic	13285	uc007arw.1	0.511	456	0
457	chr1	37678359	37678859	501	*	7.67378	0.686	0.401	2	WT._.Rep2	41201	2010300C02Rik	Intronic	41201	uc007arx.2	0.521	457	0
458	chr1	37696837	37697337	501	*	183.654	0.94	0.867	2	WT._.Rep1	22723	2010300C02Rik	Intronic	22723	uc007arx.2	0.5848	458	0
459	chr1	37709607	37710107	501	*	2.8711	0.211	0.035	2	WT._.Rep2	9953	2010300C02Rik	Intronic	9953	uc007arx.2	0.505	459	0
460	chr1	37719659	37720159	501	*	11.6178	0.51	0.162	2	TET2KO._.Rep1	97	2010300C02Rik	Promoter	97	uc007arx.2	0.7665	460	0
461	chr1	37722230	37722730	501	*	5.78081	0.321	0.063	2	TET2KO._.Rep1	2668	2010300C02Rik	Distal	2668	uc007arx.2	0.4451	461	0
462	chr1	37725831	37726331	501	*	4.37562	0.455	0.149	2	WT._.Rep2	6269	2010300C02Rik	Distal	6269	uc007arx.2	0.485	462	0
463	chr1	37727965	37728465	501	*	12.8826	0.536	0.177	2	TET2KO._.Rep1	8403	2010300C02Rik	Distal	8403	uc007arx.2	0.523	463	0
464	chr1	37864990	37865490	501	*	383.94	0.995	0.986	2	WT._.Rep1	57	Tsga10	Promoter	57	uc007asc.2	0.6966	464	0
465	chr1	37868558	37869058	501	*	48.8008	0.749	0.486	2	WT._.Rep1	3397	Lipt1	Distal	3397	uc007ash.2	0.477	465	0
466	chr1	37871940	37872440	501	*	212.989	0.954	0.895	2	WT._.Rep1	15	Lipt1	Promoter	15	uc007ash.2	0.5329	466	0
467	chr1	37872621	37873121	501	*	10.5459	0.387	0.104	2	WT._.Rep1	664	Lipt1	Intronic	664	uc007ash.2	0.4331	467	0
468	chr1	37890212	37890712	501	*	170.228	0.933	0.85	2	WT._.Rep1	50	Mitd1	Promoter	50	uc007asi.1	0.5689	468	0
469	chr1	37891356	37891856	501	*	37.1121	0.693	0.418	2	WT._.Rep1	1052	Mrpl30	Promoter	1052	uc007asj.1	0.4311	469	0
470	chr1	37903127	37903627	501	*	65.855	0.805	0.597	2	WT._.Rep1	12823	Mrpl30	Distal	12823	uc007asj.1	0.495	470	0
471	chr1	37931769	37932269	501	*	11.2443	0.799	0.58	2	WT._.Rep2	15525	Lyg2	Distal	15525	uc007ask.1	0.485	471	0
472	chr1	37956964	37957464	501	*	24.8611	0.604	0.305	2	WT._.Rep1	544	Lyg1	Intronic	544	uc007asl.1	0.4511	472	0
473	chr1	37985706	37986206	501	*	10.3823	0.481	0.132	2	TET2KO._.Rep1	11293	Txndc9	Exonic	11251	uc007asm.1	0.503	473	0
474	chr1	37997030	37997530	501	*	394.82	0.996	0.988	2	WT._.Rep1	29	Txndc9	Promoter	29	uc007asn.1	0.5609	474	0
475	chr1	37997820	37998320	501	*	176.43	0.954	0.863	2	TET2KO._.Rep1	59	Eif5b	Promoter	59	uc007aso.1	0.6747	475	0
476	chr1	38049503	38050003	501	*	100.881	0.873	0.725	2	WT._.Rep1	51742	Eif5b	Intronic	34073	uc007asp.1	0.4511	476	0
477	chr1	38120805	38121305	501	*	10.5459	0.387	0.104	2	WT._.Rep1	8606	Rev1	Intronic	8606	uc007asr.1	0.4132	477	0
478	chr1	38129548	38130048	501	*	267.498	0.972	0.933	2	WT._.Rep1	135	Rev1	Promoter	135	uc007asr.1	0.8283	478	0
479	chr1	38130230	38130730	501	*	10.5459	0.387	0.104	2	WT._.Rep1	817	Rev1	Promoter	817	uc007asr.1	0.4271	479	0
480	chr1	38185451	38185951	501	*	75.5632	0.829	0.633	2	WT._.Rep1	56038	Rev1	Intronic	56038	uc007asr.1	0.4172	480	0
481	chr1	38252635	38253135	501	*	19.7903	0.551	0.235	2	WT._.Rep1	123222	Rev1	Intronic	123222	uc007asr.1	0.4291	481	0
482	chr1	38308077	38308577	501	*	5.98471	0.596	0.285	2	WT._.Rep2	178664	Rev1	Intronic	76621	uc007asw.1	0.5289	482	0
483	chr1	38392893	38393393	501	*	9.42982	0.751	0.499	2	WT._.Rep2	263480	Rev1	Intronic	8193	uc007asw.1	0.3752	483	0
484	chr1	38408212	38408712	501	*	31.3755	0.733	0.387	2	TET2KO._.Rep1	256492	Aff3	Intronic	23512	uc007asw.1	0.4212	484	0
485	chr1	38428612	38429112	501	*	51.8228	0.76	0.519	2	WT._.Rep1	236092	Aff3	Intronic	43912	uc007asw.1	0.5269	485	0
486	chr1	38429138	38429638	501	*	8.46819	0.324	0.082	2	WT._.Rep1	235566	Aff3	Intronic	44438	uc007asw.1	0.4551	486	0
487	chr1	38478688	38479188	501	*	4.37562	0.455	0.149	2	WT._.Rep2	186016	Aff3	Intronic	93988	uc007asw.1	0.4411	487	0
488	chr1	38545531	38546031	501	*	42.8728	0.723	0.453	2	WT._.Rep1	119173	Aff3	Intronic	81462	uc007ast.2	0.485	488	0
489	chr1	38549208	38549708	501	*	21.0333	0.565	0.245	2	WT._.Rep1	115496	Aff3	Intronic	77785	uc007ast.2	0.4411	489	0
490	chr1	38557553	38558053	501	*	85.5215	0.849	0.675	2	WT._.Rep1	107151	Aff3	Intronic	69440	uc007ast.2	0.475	490	0
491	chr1	38580449	38580949	501	*	12.6721	0.832	0.559	2	TET2KO._.Rep2	84255	Aff3	Intronic	46544	uc007ast.2	0.3852	491	0
492	chr1	38601735	38602235	501	*	31.5365	0.658	0.358	2	WT._.Rep1	62969	Aff3	Intronic	25258	uc007ast.2	0.4611	492	0
493	chr1	38625816	38626316	501	*	5.78081	0.321	0.063	2	TET2KO._.Rep1	38888	Aff3	Intronic	1177	uc007ast.2	0.4032	493	0
494	chr1	38626421	38626921	501	*	4.37562	0.455	0.149	2	WT._.Rep2	38283	Aff3	Intronic	572	uc007ast.2	0.6108	494	0
495	chr1	38627247	38627747	501	*	53.3477	0.766	0.528	2	WT._.Rep1	37457	Aff3	Intronic	252	uc007ast.2	0.8303	495	0
496	chr1	38627767	38628267	501	*	5.78081	0.321	0.063	2	TET2KO._.Rep1	36937	Aff3	Intronic	772	uc007ast.2	0.6108	496	0
497	chr1	38662717	38663217	501	*	14.1748	0.559	0.192	2	TET2KO._.Rep1	1987	Aff3	Intronic	1987	uc056ycp.1	0.4631	497	0
498	chr1	38664763	38665263	501	*	113.144	0.889	0.752	2	WT._.Rep1	57	Aff3	Promoter	57	uc056ycp.1	0.511	498	0
499	chr1	38668891	38669391	501	*	5.08525	0.481	0.132	2	TET2KO._.Rep2	4185	Aff3	Distal	4185	uc056ycp.1	0.487	499	0
500	chr1	38694050	38694550	501	*	113.327	0.915	0.753	2	TET2KO._.Rep1	29344	Aff3	Distal	29344	uc056ycp.1	0.525	500	0
501	chr1	38767797	38768297	501	*	53.3477	0.766	0.528	2	WT._.Rep1	53167	Lonrf2	Distal	28415	uc029qnv.1	0.501	501	0
502	chr1	38769814	38770314	501	*	25.341	0.688	0.321	2	TET2KO._.Rep1	51150	Lonrf2	Distal	26398	uc029qnv.1	0.4611	502	0
503	chr1	38776490	38776990	501	*	38.5356	0.701	0.427	2	WT._.Rep1	44474	Lonrf2	Distal	19722	uc029qnv.1	0.4591	503	0
504	chr1	38777377	38777877	501	*	85.5215	0.849	0.675	2	WT._.Rep1	43587	Lonrf2	Distal	18835	uc029qnv.1	0.511	504	0
505	chr1	38787394	38787894	501	*	78.8562	0.836	0.644	2	WT._.Rep1	33570	Lonrf2	Distal	8818	uc029qnv.1	0.515	505	0
506	chr1	38799299	38799799	501	*	5.98471	0.596	0.285	2	WT._.Rep2	21665	Lonrf2	Intronic	3085	uc029qnv.1	0.487	506	0
507	chr1	38856147	38856647	501	*	48.8008	0.749	0.486	2	WT._.Rep1	35181	Lonrf2	Distal	35181	uc007asx.1	0.4192	507	0
508	chr1	38897732	38898232	501	*	131.094	0.907	0.79	2	WT._.Rep1	177	Chst10	Exonic	177	uc007asy.2	0.7066	508	0
509	chr1	38987429	38987929	501	*	368.779	0.993	0.98	2	WT._.Rep1	134	Pdcl3	Promoter	134	uc007atc.1	0.6367	509	0
510	chr1	39001097	39001597	501	*	131.094	0.907	0.79	2	WT._.Rep1	13532	Pdcl3	Distal	13532	uc007atc.1	0.4491	510	0
511	chr1	39006819	39007319	501	*	6.87643	0.629	0.249	2	TET2KO._.Rep2	19254	Pdcl3	Distal	19254	uc007atc.1	0.5509	511	0
512	chr1	39007458	39007958	501	*	92.1748	0.894	0.698	2	TET2KO._.Rep1	19893	Pdcl3	Distal	19893	uc007atc.1	0.4671	512	0
513	chr1	39010642	39011142	501	*	55.9567	0.831	0.551	2	TET2KO._.Rep1	23077	Pdcl3	Distal	23077	uc007atc.1	0.5289	513	0
514	chr1	39024020	39024520	501	*	6.87437	0.371	0.076	2	TET2KO._.Rep1	36455	Pdcl3	Distal	36455	uc007atc.1	0.4671	514	0
515	chr1	39025092	39025592	501	*	9.42982	0.751	0.499	2	WT._.Rep2	37527	Pdcl3	Distal	37527	uc007atc.1	0.513	515	0
516	chr1	39030065	39030565	501	*	5.08525	0.481	0.132	2	TET2KO._.Rep2	42500	Pdcl3	Distal	42500	uc007atc.1	0.4371	516	0
517	chr1	39089741	39090241	501	*	28.8247	0.638	0.337	2	WT._.Rep1	97000	Mir6349	Distal	97000	uc033fiv.1	0.505	517	0
518	chr1	39105469	39105969	501	*	17.3573	0.518	0.212	2	WT._.Rep1	81272	Mir6349	Distal	81272	uc033fiv.1	0.519	518	0
519	chr1	39115335	39115835	501	*	18.2014	0.616	0.233	2	TET2KO._.Rep1	71406	Mir6349	Distal	71406	uc033fiv.1	0.3553	519	0
520	chr1	39192327	39192827	501	*	38.5356	0.701	0.427	2	WT._.Rep1	1694	Npas2	Promoter	1694	uc007atd.2	0.5749	520	0
521	chr1	39193933	39194433	501	*	5.98471	0.596	0.285	2	WT._.Rep2	88	Npas2	Promoter	88	uc007atd.2	0.7325	521	0
522	chr1	39196698	39197198	501	*	100.881	0.873	0.725	2	WT._.Rep1	2675	Npas2	Intronic	2675	uc007atd.2	0.479	522	0
523	chr1	39204931	39205431	501	*	9.42982	0.751	0.499	2	WT._.Rep2	10908	Npas2	Intronic	10908	uc007atd.2	0.4212	523	0
524	chr1	39206908	39207408	501	*	5.08525	0.481	0.132	2	TET2KO._.Rep2	12885	Npas2	Intronic	12885	uc007atd.2	0.475	524	0
525	chr1	39253683	39254183	501	*	18.2014	0.616	0.233	2	TET2KO._.Rep1	59660	Npas2	Intronic	59660	uc007atd.2	0.507	525	0
526	chr1	39340628	39341128	501	*	70.6761	0.818	0.616	2	WT._.Rep1	26972	Rpl31	Intronic	26972	uc007ate.2	0.481	526	0
527	chr1	39367545	39368045	501	*	323.861	0.986	0.965	2	WT._.Rep1	55	Rpl31	Promoter	55	uc007ate.2	0.6367	527	0
528	chr1	39368046	39368546	501	*	26.1678	0.616	0.316	2	WT._.Rep1	444	Rpl31	Intronic	444	uc007ate.2	0.6048	528	0
529	chr1	39368642	39369142	501	*	30.1739	0.648	0.348	2	WT._.Rep1	1040	Rpl31	Intronic	1040	uc007ate.2	0.475	529	0
530	chr1	39392148	39392648	501	*	64.2632	0.801	0.591	2	WT._.Rep1	24546	Rpl31	Intronic	24546	uc007ate.2	0.513	530	0
531	chr1	39393389	39393889	501	*	29.8426	0.723	0.375	2	TET2KO._.Rep1	25787	Rpl31	Intronic	25787	uc007ate.2	0.517	531	0
532	chr1	39396301	39396801	501	*	99.7786	0.902	0.723	2	TET2KO._.Rep1	28699	Rpl31	Intronic	28699	uc007ate.2	0.491	532	0
533	chr1	39399170	39399670	501	*	12.6721	0.832	0.559	2	TET2KO._.Rep2	31568	Rpl31	Intronic	31568	uc007ate.2	0.5549	533	0
534	chr1	39408625	39409125	501	*	5.08525	0.481	0.132	2	TET2KO._.Rep2	41023	Rpl31	Intronic	41023	uc007ate.2	0.483	534	0
535	chr1	39417791	39418291	501	*	107.484	0.91	0.74	2	TET2KO._.Rep1	50189	Rpl31	Intronic	50189	uc007ate.2	0.515	535	0
536	chr1	39450274	39450774	501	*	34.4866	0.751	0.412	2	TET2KO._.Rep1	28222	Tbc1d8	Intronic	28222	uc007atg.4	0.523	536	0
537	chr1	39454452	39454952	501	*	4.37562	0.455	0.149	2	WT._.Rep2	24044	Tbc1d8	Intronic	24044	uc007atg.4	0.487	537	0
538	chr1	39468934	39469434	501	*	23.8748	0.676	0.308	2	TET2KO._.Rep1	9562	Tbc1d8	Intronic	9562	uc007atg.4	0.495	538	0
539	chr1	39477953	39478453	501	*	7.67378	0.686	0.401	2	WT._.Rep2	543	Tbc1d8	Intronic	543	uc007atg.4	0.6667	539	0
540	chr1	39478535	39479035	501	*	234.644	0.974	0.92	2	TET2KO._.Rep1	37	Tbc1d8	Promoter	37	uc007atg.4	0.7026	540	0
541	chr1	39482355	39482855	501	*	48.8008	0.749	0.486	2	WT._.Rep1	3857	Tbc1d8	Distal	3857	uc007atg.4	0.4711	541	0
542	chr1	39487322	39487822	501	*	45.8168	0.736	0.47	2	WT._.Rep1	8824	Tbc1d8	Distal	8824	uc007atg.4	0.481	542	0
543	chr1	39504177	39504677	501	*	31.5365	0.658	0.358	2	WT._.Rep1	25679	Tbc1d8	Distal	25679	uc007atg.4	0.3433	543	0
544	chr1	39522491	39522991	501	*	70.6761	0.818	0.616	2	WT._.Rep1	12812	Cnot11	Distal	12812	uc007ati.2	0.4711	544	0
545	chr1	39525758	39526258	501	*	20.9472	0.926	0.833	2	WT._.Rep2	9545	Cnot11	Distal	9545	uc007ati.2	0.4152	545	0
546	chr1	39527390	39527890	501	*	138.405	0.913	0.808	2	WT._.Rep1	7913	Cnot11	Distal	7913	uc007ati.2	0.503	546	0
547	chr1	39530203	39530703	501	*	116.695	0.893	0.766	2	WT._.Rep1	5100	Cnot11	Distal	5100	uc007ati.2	0.477	547	0
548	chr1	39535380	39535880	501	*	32.177	0.984	0.949	2	TET2KO._.Rep2	75	Cnot11	Promoter	75	uc007ati.2	0.6327	548	0
549	chr1	39536353	39536853	501	*	5.78081	0.321	0.063	2	TET2KO._.Rep1	1048	Cnot11	Intronic	1048	uc007ati.2	0.4631	549	0
550	chr1	39575869	39576369	501	*	6.87437	0.371	0.076	2	TET2KO._.Rep1	1227	Rnf149	Intronic	1227	uc007atl.3	0.4112	550	0
551	chr1	39576490	39576990	501	*	26.8249	0.7	0.334	2	TET2KO._.Rep1	606	Rnf149	Intronic	606	uc007atl.3	0.6707	551	0
552	chr1	39577245	39577745	501	*	35.6857	0.985	0.962	2	WT._.Rep2	147	Rnf149	Promoter	147	uc007atl.3	0.6747	552	0
553	chr1	39579111	39579611	501	*	5.98471	0.596	0.285	2	WT._.Rep2	2013	Rnf149	Distal	2013	uc007atl.3	0.4571	553	0
554	chr1	39608456	39608956	501	*	24.8611	0.604	0.305	2	WT._.Rep1	31358	Rnf149	Distal	31358	uc007atl.3	0.4571	554	0
555	chr1	39614295	39614795	501	*	93.9954	0.863	0.699	2	WT._.Rep1	36636	Creg2	Distal	36636	uc007atm.1	0.521	555	0
556	chr1	39614804	39615304	501	*	75.5632	0.829	0.633	2	WT._.Rep1	36127	Creg2	Distal	36127	uc007atm.1	0.491	556	0
557	chr1	39636099	39636599	501	*	88.8926	0.855	0.685	2	WT._.Rep1	14832	Creg2	Intronic	14832	uc007atm.1	0.501	557	0
558	chr1	39636603	39637103	501	*	28.8247	0.638	0.337	2	WT._.Rep1	14328	Creg2	Intronic	14328	uc007atm.1	0.521	558	0
559	chr1	39650168	39650668	501	*	20.9981	0.648	0.281	2	TET2KO._.Rep1	763	Creg2	Intronic	763	uc007atm.1	0.6128	559	0
560	chr1	39650728	39651228	501	*	26.8249	0.7	0.334	2	TET2KO._.Rep1	203	Creg2	Exonic	203	uc007atm.1	0.6527	560	0
561	chr1	39680507	39681007	501	*	5.78081	0.321	0.063	2	TET2KO._.Rep1	29574	Creg2	Intronic	29574	uc007atm.1	0.4691	561	0
562	chr1	39685793	39686293	501	*	93.9954	0.863	0.699	2	WT._.Rep1	34860	Creg2	Intronic	34860	uc007atm.1	0.4691	562	0
563	chr1	39698292	39698792	501	*	6.50757	0.244	0.057	2	WT._.Rep1	22446	Rfx8	Intronic	22446	uc007atn.2	0.5429	563	0
564	chr1	39713919	39714419	501	*	54.2379	0.827	0.542	2	TET2KO._.Rep1	6819	Rfx8	Intronic	6819	uc007atn.2	0.493	564	0
565	chr1	39714612	39715112	501	*	3.01855	0.038	0.003	2	WT._.Rep1	6126	Rfx8	Intronic	6126	uc007atn.2	0.4531	565	0
566	chr1	39720515	39721015	501	*	26.1678	0.616	0.316	2	WT._.Rep1	223	Rfx8	Intronic	223	uc007atn.2	0.6088	566	0
567	chr1	39734315	39734815	501	*	140.244	0.915	0.811	2	WT._.Rep1	13575	Rfx8	Distal	13575	uc007atn.2	0.505	567	0
568	chr1	39735396	39735896	501	*	10.5459	0.387	0.104	2	WT._.Rep1	14656	Rfx8	Distal	14656	uc007atn.2	0.4691	568	0
569	chr1	39736164	39736664	501	*	92.2885	0.86	0.694	2	WT._.Rep1	15424	Rfx8	Distal	15424	uc007atn.2	0.521	569	0
570	chr1	39759115	39759615	501	*	25.341	0.688	0.321	2	TET2KO._.Rep1	38375	Rfx8	Distal	38375	uc007atn.2	0.509	570	0
571	chr1	39759617	39760117	501	*	17.3573	0.518	0.212	2	WT._.Rep1	38877	Rfx8	Distal	38877	uc007atn.2	0.511	571	0
572	chr1	39761038	39761538	501	*	64.2632	0.801	0.591	2	WT._.Rep1	40298	Rfx8	Distal	40298	uc007atn.2	0.5289	572	0
573	chr1	39761925	39762425	501	*	155.107	0.924	0.828	2	WT._.Rep1	41185	Rfx8	Distal	41185	uc007atn.2	0.485	573	0
574	chr1	39847007	39847507	501	*	92.2885	0.86	0.694	2	WT._.Rep1	72	1700066B17Rik	Promoter	72	uc007atp.1	0.4731	574	0
575	chr1	39895433	39895933	501	*	10.6812	0.785	0.466	2	TET2KO._.Rep2	5229	Map4k4	Distal	5229	uc007atr.1	0.483	575	0
576	chr1	39896433	39896933	501	*	2.8711	0.211	0.035	2	WT._.Rep2	4229	Map4k4	Distal	4229	uc007atr.1	0.4711	576	0
577	chr1	39900554	39901054	501	*	129.278	0.905	0.787	2	WT._.Rep1	108	Map4k4	Promoter	108	uc007atr.1	0.8044	577	0
578	chr1	39901380	39901880	501	*	54.8815	0.772	0.536	2	WT._.Rep1	716	Map4k4	Intronic	716	uc007atr.1	0.5409	578	0
579	chr1	39902613	39903113	501	*	69.0616	0.814	0.61	2	WT._.Rep1	1949	Map4k4	Intronic	1949	uc007atr.1	0.4731	579	0
580	chr1	39911453	39911953	501	*	57.9753	0.783	0.551	2	WT._.Rep1	10789	Map4k4	Intronic	10789	uc007atr.1	0.4351	580	0
581	chr1	39918673	39919173	501	*	5.98471	0.596	0.285	2	WT._.Rep2	18009	Map4k4	Intronic	18009	uc007atr.1	0.4591	581	0
582	chr1	39921968	39922468	501	*	4.37562	0.455	0.149	2	WT._.Rep2	21304	Map4k4	Intronic	21304	uc007atr.1	0.4112	582	0
583	chr1	39922568	39923068	501	*	70.6761	0.818	0.616	2	WT._.Rep1	21904	Map4k4	Intronic	21904	uc007atr.1	0.4451	583	0
584	chr1	39936460	39936960	501	*	183.654	0.94	0.867	2	WT._.Rep1	35796	Map4k4	Intronic	35796	uc007atr.1	0.489	584	0
585	chr1	39944270	39944770	501	*	53.3477	0.766	0.528	2	WT._.Rep1	43606	Map4k4	Intronic	43606	uc007atr.1	0.4551	585	0
586	chr1	39944845	39945345	501	*	5.57673	0.196	0.016	2	WT._.Rep1	44181	Map4k4	Intronic	44181	uc007atr.1	0.4691	586	0
587	chr1	39949991	39950491	501	*	41.4162	0.716	0.445	2	WT._.Rep1	49327	Map4k4	Intronic	49327	uc007atr.1	0.5329	587	0
588	chr1	39968971	39969471	501	*	53.3477	0.766	0.528	2	WT._.Rep1	68307	Map4k4	Intronic	68307	uc007atr.1	0.4671	588	0
589	chr1	40045680	40046180	501	*	4.37562	0.455	0.149	2	WT._.Rep2	38837	Il1r2	Distal	38837	uc007atu.3	0.4651	589	0
590	chr1	40059301	40059801	501	*	4.37562	0.455	0.149	2	WT._.Rep2	25216	Il1r2	Distal	25216	uc007atu.3	0.5269	590	0
591	chr1	40084380	40084880	501	*	53.3477	0.766	0.528	2	WT._.Rep1	137	Il1r2	Promoter	137	uc007atu.3	0.513	591	0
592	chr1	40084981	40085481	501	*	6.50757	0.244	0.057	2	WT._.Rep1	462	Il1r2	Exonic	462	uc007atu.3	0.4671	592	0
593	chr1	40085659	40086159	501	*	85.5215	0.849	0.675	2	WT._.Rep1	57	Gm16894	Promoter	57	uc007att.2	0.525	593	0
594	chr1	40116367	40116867	501	*	99.1514	0.871	0.72	2	WT._.Rep1	30765	Gm16894	Intronic	30765	uc007att.2	0.5509	594	0
595	chr1	40213302	40213802	501	*	18.2014	0.616	0.233	2	TET2KO._.Rep1	11527	Il1r1	Distal	11527	uc007atv.1	0.4711	595	0
596	chr1	40224735	40225235	501	*	161.791	0.946	0.84	2	TET2KO._.Rep1	94	Il1r1	Promoter	94	uc007atv.1	0.489	596	0
597	chr1	40230266	40230766	501	*	21.0333	0.565	0.245	2	WT._.Rep1	5435	Il1r1	Intronic	5435	uc007atv.1	0.4551	597	0
598	chr1	40266341	40266841	501	*	39.9704	0.708	0.436	2	WT._.Rep1	41510	Il1r1	Exonic	4	uc007atw.1	0.6607	598	0
599	chr1	40270910	40271410	501	*	3.39858	0.224	0.029	2	TET2KO._.Rep2	46079	Il1r1	Intronic	4573	uc007atw.1	0.4331	599	0
600	chr1	40284541	40285041	501	*	26.1678	0.616	0.316	2	WT._.Rep1	39835	Il1rl2	Intronic	18204	uc007atw.1	0.4172	600	0
601	chr1	40324328	40324828	501	*	24.8611	0.604	0.305	2	WT._.Rep1	48	Il1rl2	Promoter	48	uc007atx.1	0.4451	601	0
602	chr1	40324988	40325488	501	*	5.98471	0.596	0.285	2	WT._.Rep2	610	Il1rl2	Intronic	547	uc007aty.1	0.4591	602	0
603	chr1	40355810	40356310	501	*	28.8247	0.638	0.337	2	WT._.Rep1	31432	Il1rl2	Intronic	31369	uc007aty.1	0.487	603	0
604	chr1	40358828	40359328	501	*	9.42982	0.751	0.499	2	WT._.Rep2	34450	Il1rl2	Intronic	34387	uc007aty.1	0.475	604	0
605	chr1	40359624	40360124	501	*	4.37562	0.455	0.149	2	WT._.Rep2	35246	Il1rl2	Intronic	35183	uc007aty.1	0.4471	605	0
606	chr1	40378702	40379202	501	*	56.4241	0.777	0.543	2	WT._.Rep1	50617	Il1rl1	Distal	50617	uc007atz.4	0.4471	606	0
607	chr1	40380006	40380506	501	*	34.3	0.676	0.376	2	WT._.Rep1	49313	Il1rl1	Distal	49313	uc007atz.4	0.483	607	0
608	chr1	40465356	40465856	501	*	7.67378	0.686	0.401	2	WT._.Rep2	53	Il18r1	Promoter	14	uc007aue.1	0.5449	608	0
609	chr1	40479371	40479871	501	*	9.1782	0.449	0.102	2	TET2KO._.Rep1	14068	Il18r1	Intronic	13614	uc033fiw.1	0.4172	609	0
610	chr1	40501969	40502469	501	*	20.9981	0.648	0.281	2	TET2KO._.Rep1	13142	Il18rap	Distal	13142	uc007aui.1	0.505	610	0
611	chr1	40515093	40515593	501	*	104.358	0.878	0.733	2	WT._.Rep1	18	Il18rap	Promoter	18	uc007aui.1	0.4192	611	0
612	chr1	40579723	40580223	501	*	7.67378	0.686	0.401	2	WT._.Rep2	253	Slc9a4	Promoter	253	uc007aul.1	0.4591	612	0
613	chr1	40681362	40681862	501	*	31.3755	0.733	0.387	2	TET2KO._.Rep1	99	Slc9a2	Promoter	99	uc007aum.1	0.7425	613	0
614	chr1	40681962	40682462	501	*	4.73159	0.26	0.048	2	TET2KO._.Rep1	499	Slc9a2	Intronic	499	uc007aum.1	0.5868	614	0
615	chr1	40768546	40769046	501	*	56.4241	0.777	0.543	2	WT._.Rep1	21860	Mfsd9	Exonic	21860	uc007auo.1	0.489	615	0
616	chr1	40790471	40790971	501	*	259.297	0.97	0.93	2	WT._.Rep1	63	Mfsd9	Promoter	63	uc007auo.1	0.6088	616	0
617	chr1	40802707	40803207	501	*	28.8247	0.638	0.337	2	WT._.Rep1	2643	Tmem182	Distal	2643	uc007auq.1	0.3872	617	0
618	chr1	40841008	40841508	501	*	45.8013	0.801	0.497	2	TET2KO._.Rep1	35656	Tmem182	Intronic	35656	uc007auq.1	0.501	618	0
619	chr1	40844584	40845084	501	*	50.3072	0.755	0.512	2	WT._.Rep1	39232	Tmem182	Intronic	39232	uc007auq.1	0.4152	619	0
620	chr1	40847487	40847987	501	*	34.3	0.676	0.376	2	WT._.Rep1	42135	Tmem182	Intronic	42135	uc007auq.1	0.4032	620	0
621	chr1	41810261	41810761	501	*	56.4241	0.777	0.543	2	WT._.Rep1	629258	4930448I06Rik	Distal	629258	uc029qny.1	0.4311	621	0
622	chr1	41918809	41919309	501	*	10.5459	0.387	0.104	2	WT._.Rep1	737806	4930448I06Rik	Distal	737806	uc029qny.1	0.4251	622	0
623	chr1	42686134	42686634	501	*	7.4722	0.287	0.07	2	WT._.Rep1	8440	Pantr1	Intronic	6730	uc007aus.1	0.5489	623	0
624	chr1	42686863	42687363	501	*	17.3573	0.518	0.212	2	WT._.Rep1	7711	Pantr1	Intronic	6001	uc007aus.1	0.5309	624	0
625	chr1	42691161	42691661	501	*	37.1121	0.693	0.418	2	WT._.Rep1	3413	Pantr1	Intronic	1703	uc007aus.1	0.3932	625	0
626	chr1	42693790	42694290	501	*	13.8525	0.461	0.176	2	WT._.Rep1	784	Pantr1	Exonic	784	uc007auu.1	0.505	626	0
627	chr1	42714465	42714965	501	*	72.298	0.822	0.622	2	WT._.Rep1	1260	Pantr2	Promoter	1260	uc033fix.2	0.6108	627	0
628	chr1	42745053	42745553	501	*	34.4866	0.751	0.412	2	TET2KO._.Rep1	5408	Dalir	Distal	5408	uc056ycq.1	0.3752	628	0
629	chr1	42850952	42851452	501	*	37.8742	0.989	0.971	2	WT._.Rep2	30	Mrps9	Promoter	30	uc007auz.2	0.6068	629	0
630	chr1	42914971	42915471	501	*	59.535	0.787	0.557	2	WT._.Rep1	37650	Gpr45	Distal	37650	uc007avc.2	0.3972	630	0
631	chr1	42952717	42953217	501	*	10.6812	0.785	0.466	2	TET2KO._.Rep2	94	Gpr45	Promoter	94	uc007avc.2	0.6946	631	0
632	chr1	42984052	42984552	501	*	5.98471	0.596	0.285	2	WT._.Rep2	31429	Gpr45	Intronic	31429	uc007avc.2	0.489	632	0
633	chr1	43065838	43066338	501	*	42.5054	0.788	0.477	2	TET2KO._.Rep1	32533	Tgfbrap1	Intronic	5154	uc007avg.1	0.505	633	0
634	chr1	43070645	43071145	501	*	19.7903	0.551	0.235	2	WT._.Rep1	27726	Tgfbrap1	Intronic	9961	uc007avg.1	0.477	634	0
635	chr1	43092285	43092785	501	*	77.2063	0.832	0.638	2	WT._.Rep1	6086	Tgfbrap1	Intronic	48	uc007ave.1	0.7824	635	0
636	chr1	43098447	43098947	501	*	299.753	0.988	0.961	2	TET2KO._.Rep1	12	AI597479	Promoter	12	uc007avj.1	0.6886	636	0
637	chr1	43112857	43113357	501	*	12.7269	0.439	0.125	2	WT._.Rep1	14396	AI597479	Intronic	14396	uc007avj.1	0.4651	637	0
638	chr1	43139547	43140047	501	*	111.376	0.887	0.749	2	WT._.Rep1	41086	AI597479	Intronic	24163	uc007avk.2	0.479	638	0
639	chr1	43162943	43163443	501	*	4.37562	0.455	0.149	2	WT._.Rep2	33567	Fhl2	Intronic	767	uc007avk.2	0.515	639	0
640	chr1	43163729	43164229	501	*	102.617	0.875	0.729	2	WT._.Rep1	32781	Fhl2	Intronic	17	uc007avk.2	0.6747	640	0
641	chr1	43168563	43169063	501	*	31.5365	0.658	0.358	2	WT._.Rep1	27947	Fhl2	Intronic	4851	uc007avk.2	0.5409	641	0
642	chr1	43224120	43224620	501	*	12.8826	0.536	0.177	2	TET2KO._.Rep1	27608	Fhl2	Distal	27608	uc007avl.2	0.4331	642	0
643	chr1	43241142	43241642	501	*	18.5646	0.535	0.224	2	WT._.Rep1	44630	Fhl2	Distal	44630	uc007avl.2	0.3892	643	0
644	chr1	43264332	43264832	501	*	11.2443	0.799	0.58	2	WT._.Rep2	67820	Fhl2	Distal	67820	uc007avl.2	0.4731	644	0
645	chr1	43299390	43299890	501	*	57.9753	0.783	0.551	2	WT._.Rep1	102878	Fhl2	Distal	102878	uc007avl.2	0.4331	645	0
646	chr1	43310945	43311445	501	*	4.37562	0.455	0.149	2	WT._.Rep2	114433	Fhl2	Distal	114433	uc007avl.2	0.4571	646	0
647	chr1	43413522	43414022	501	*	2.8711	0.211	0.035	2	WT._.Rep2	31978	Nck2	Distal	31978	uc007avn.1	0.4631	647	0
648	chr1	43445443	43445943	501	*	179.8	0.938	0.859	2	WT._.Rep1	57	Nck2	Promoter	57	uc007avn.1	0.7585	648	0
649	chr1	43446015	43446515	501	*	38.5356	0.701	0.427	2	WT._.Rep1	513	Nck2	Intronic	513	uc007avn.1	0.6986	649	0
650	chr1	43446817	43447317	501	*	13.8525	0.461	0.176	2	WT._.Rep1	1315	Nck2	Intronic	1315	uc007avn.1	0.485	650	0
651	chr1	43464897	43465397	501	*	3.39858	0.224	0.029	2	TET2KO._.Rep2	19395	Nck2	Intronic	19395	uc007avn.1	0.3952	651	0
652	chr1	43465875	43466375	501	*	136.571	0.912	0.805	2	WT._.Rep1	20373	Nck2	Intronic	20373	uc007avn.1	0.4251	652	0
653	chr1	43471154	43471654	501	*	8.00794	0.413	0.09	2	TET2KO._.Rep1	25652	Nck2	Intronic	25652	uc007avn.1	0.485	653	0
654	chr1	43474463	43474963	501	*	31.5365	0.658	0.358	2	WT._.Rep1	28961	Nck2	Intronic	28961	uc007avn.1	0.521	654	0
655	chr1	43520241	43520741	501	*	7.4722	0.287	0.07	2	WT._.Rep1	74739	Nck2	Intronic	74739	uc007avn.1	0.4072	655	0
656	chr1	43520890	43521390	501	*	47.304	0.743	0.478	2	WT._.Rep1	75388	Nck2	Intronic	75388	uc007avn.1	0.4511	656	0
657	chr1	43542478	43542978	501	*	5.98471	0.596	0.285	2	WT._.Rep2	96976	Nck2	Intronic	96976	uc007avn.1	0.481	657	0
658	chr1	43718752	43719252	501	*	5.08525	0.481	0.132	2	TET2KO._.Rep2	11599	1500015O10Rik	Distal	11599	uc007avp.2	0.4511	658	0
659	chr1	43738169	43738669	501	*	2.8711	0.211	0.035	2	WT._.Rep2	7816	1500015O10Rik	Intronic	7816	uc007avp.2	0.3912	659	0
660	chr1	43817494	43817994	501	*	2.8711	0.211	0.035	2	WT._.Rep2	9963	Uxs1	Intronic	9963	uc007avq.1	0.3593	660	0
661	chr1	43826801	43827301	501	*	64.2632	0.801	0.591	2	WT._.Rep1	656	Uxs1	Intronic	656	uc007avq.1	0.5269	661	0
662	chr1	43827701	43828201	501	*	323.861	0.986	0.965	2	WT._.Rep1	242	Uxs1	Promoter	242	uc007avq.1	0.6647	662	0
663	chr1	43888414	43888914	501	*	7.67378	0.686	0.401	2	WT._.Rep2	45329	Tpp2	Distal	45329	uc007avr.2	0.515	663	0
664	chr1	43898930	43899430	501	*	53.3477	0.766	0.528	2	WT._.Rep1	34813	Tpp2	Distal	34813	uc007avr.2	0.5449	664	0
665	chr1	43902732	43903232	501	*	12.8826	0.536	0.177	2	TET2KO._.Rep1	31011	Tpp2	Distal	31011	uc007avr.2	0.4172	665	0
666	chr1	43932979	43933479	501	*	13.8525	0.461	0.176	2	WT._.Rep1	764	Tpp2	Promoter	764	uc007avr.2	0.3912	666	0
667	chr1	43933686	43934186	501	*	403.558	0.996	0.988	2	WT._.Rep1	57	Tpp2	Promoter	57	uc007avr.2	0.6387	667	0
668	chr1	43935057	43935557	501	*	6.87643	0.629	0.249	2	TET2KO._.Rep2	1312	Tpp2	Intronic	1312	uc007avr.2	0.4012	668	0
669	chr1	43966732	43967232	501	*	18.5646	0.535	0.224	2	WT._.Rep1	32987	Tpp2	Intronic	16089	uc007avu.1	0.4651	669	0
670	chr1	44041753	44042253	501	*	11.2443	0.799	0.58	2	WT._.Rep2	21996	Mettl21c	Distal	21996	uc007avv.1	0.3733	670	0
671	chr1	44101482	44101982	501	*	30.1739	0.648	0.348	2	WT._.Rep1	655	Tex30	Intronic	610	uc007avx.2	0.525	671	0
672	chr1	44102260	44102760	501	*	33.5184	0.981	0.952	2	WT._.Rep2	121	Tex30	Promoter	121	uc007avz.2	0.6647	672	0
673	chr1	44118645	44119145	501	*	277.806	0.975	0.939	2	WT._.Rep1	121	Kdelc1	Promoter	121	uc007awb.1	0.5269	673	0
674	chr1	44119152	44119652	501	*	59.535	0.787	0.557	2	WT._.Rep1	239	Bivm	Promoter	217	uc007awe.2	0.5828	674	0
675	chr1	44119700	44120200	501	*	79.1354	0.877	0.659	2	TET2KO._.Rep1	787	Bivm	Promoter	17	uc007awf.2	0.6168	675	0
676	chr1	44147616	44148116	501	*	222.926	0.957	0.9	2	WT._.Rep1	121	Ercc5	Exonic	65	uc007awj.1	0.6267	676	0
677	chr1	44148696	44149196	501	*	5.78081	0.321	0.063	2	TET2KO._.Rep1	1201	Ercc5	Intronic	1013	uc007awj.1	0.3673	677	0
678	chr1	44155223	44155723	501	*	2.8711	0.211	0.035	2	WT._.Rep2	7728	Ercc5	Intronic	7540	uc007awj.1	0.4092	678	0
679	chr1	44158292	44158792	501	*	6.87643	0.629	0.249	2	TET2KO._.Rep2	10797	Ercc5	Intronic	10609	uc007awj.1	0.4511	679	0
680	chr1	44551370	44551870	501	*	116.695	0.893	0.766	2	WT._.Rep1	50	Gulp1	Promoter	50	uc007awl.2	0.5768	680	0
681	chr1	44552269	44552769	501	*	57.9753	0.783	0.551	2	WT._.Rep1	847	Gulp1	Intronic	847	uc007awl.2	0.5689	681	0
682	chr1	44584719	44585219	501	*	90.5875	0.858	0.69	2	WT._.Rep1	33297	Gulp1	Intronic	33297	uc007awl.2	0.4431	682	0
683	chr1	45043349	45043849	501	*	2.8711	0.211	0.035	2	WT._.Rep2	267938	Col3a1	Distal	267938	uc007awp.2	0.4251	683	0
684	chr1	45766113	45766613	501	*	44.3397	0.73	0.462	2	WT._.Rep1	29137	Wdr75	Distal	29137	uc007awt.1	0.3533	684	0
685	chr1	45795196	45795696	501	*	228.051	0.972	0.915	2	TET2KO._.Rep1	54	Wdr75	Promoter	54	uc007awt.1	0.6068	685	0
686	chr1	45816823	45817323	501	*	47.304	0.743	0.478	2	WT._.Rep1	21571	Wdr75	Intronic	2527	uc011wkg.1	0.3553	686	0
687	chr1	45825101	45825601	501	*	61.103	0.792	0.564	2	WT._.Rep1	29849	Wdr75	Distal	10805	uc011wkg.1	0.4451	687	0
688	chr1	45873192	45873692	501	*	16.1689	0.5	0.2	2	WT._.Rep1	53076	Slc40a1	Distal	52151	uc007awu.1	0.3313	688	0
689	chr1	45881432	45881932	501	*	5.78081	0.321	0.063	2	TET2KO._.Rep1	44836	Slc40a1	Distal	43911	uc007awu.1	0.4271	689	0
690	chr1	45891953	45892453	501	*	5.98471	0.596	0.285	2	WT._.Rep2	34315	Slc40a1	Distal	33390	uc007awu.1	0.4132	690	0
691	chr1	45916147	45916647	501	*	10.6812	0.785	0.466	2	TET2KO._.Rep2	10121	Slc40a1	Exonic	9196	uc007awu.1	0.4112	691	0
692	chr1	45925388	45925888	501	*	122.059	0.899	0.776	2	WT._.Rep1	880	Slc40a1	Intronic	43	uc007awu.1	0.6168	692	0
693	chr1	46022272	46022772	501	*	10.6812	0.785	0.466	2	TET2KO._.Rep2	7914	Stk-ps2	Intronic	7914	uc011wkk.1	0.4212	693	0
694	chr1	46066893	46067393	501	*	12.8826	0.536	0.177	2	TET2KO._.Rep1	404	Dnah7b	Intronic	404	uc007awx.2	0.6068	694	0
695	chr1	46849667	46850167	501	*	15.0141	0.866	0.708	2	WT._.Rep2	3591	Slc39a10	Intronic	3591	uc007axc.1	0.3972	695	0
696	chr1	46852560	46853060	501	*	93.9954	0.863	0.699	2	WT._.Rep1	698	Slc39a10	Intronic	698	uc007axc.1	0.6467	696	0
697	chr1	46853317	46853817	501	*	288.175	0.978	0.946	2	WT._.Rep1	57	Slc39a10	Promoter	57	uc007axc.1	0.7146	697	0
698	chr1	46853904	46854404	501	*	111.376	0.887	0.749	2	WT._.Rep1	644	Slc39a10	Promoter	644	uc007axc.1	0.5329	698	0
699	chr1	46905653	46906153	501	*	7.4722	0.287	0.07	2	WT._.Rep1	52393	Slc39a10	Distal	52393	uc007axc.1	0.4112	699	0
700	chr1	46970404	46970904	501	*	7.67378	0.686	0.401	2	WT._.Rep2	117144	Slc39a10	Distal	117144	uc007axc.1	0.3912	700	0
701	chr1	47853905	47854405	501	*	4.37562	0.455	0.149	2	WT._.Rep2	387029	Mir6350	Distal	195303	uc007axe.1	0.4052	701	0
702	chr1	48032474	48032974	501	*	2.8711	0.211	0.035	2	WT._.Rep2	565598	Mir6350	Distal	373872	uc007axe.1	0.3812	702	0
703	chr1	50926668	50927168	501	*	22.2932	0.579	0.255	2	WT._.Rep1	16955	Tmeff2	Intronic	604	uc007axj.1	0.5848	703	0
704	chr1	50927187	50927687	501	*	56.4241	0.777	0.543	2	WT._.Rep1	17474	Tmeff2	Intronic	85	uc007axj.1	0.6587	704	0
705	chr1	50927699	50928199	501	*	27.4892	0.627	0.327	2	WT._.Rep1	17986	Tmeff2	Exonic	425	uc007axj.1	0.6188	705	0
706	chr1	50962243	50962743	501	*	92.2885	0.86	0.694	2	WT._.Rep1	52530	Tmeff2	Intronic	34969	uc007axj.1	0.3513	706	0
707	chr1	51288745	51289245	501	*	70.0489	0.862	0.621	2	TET2KO._.Rep1	130	Cavin2	Promoter	130	uc007axk.1	0.4651	707	0
708	chr1	51300201	51300701	501	*	29.8426	0.723	0.375	2	TET2KO._.Rep1	11324	Cavin2	Intronic	11324	uc007axk.1	0.477	708	0
709	chr1	51333878	51334378	501	*	118.478	0.895	0.77	2	WT._.Rep1	348	9330175M20Rik	Promoter	348	uc029qog.1	0.4251	709	0
710	chr1	51476322	51476822	501	*	3.39858	0.224	0.029	2	TET2KO._.Rep2	1826	Nabp1	Intronic	1826	uc007axm.1	0.3553	710	0
711	chr1	51477474	51477974	501	*	15.0003	0.482	0.188	2	WT._.Rep1	674	Nabp1	Exonic	674	uc007axm.1	0.5289	711	0
712	chr1	51478267	51478767	501	*	388.295	0.997	0.99	2	TET2KO._.Rep1	117	Nabp1	Promoter	117	uc007axm.1	0.6367	712	0
713	chr1	51508974	51509474	501	*	88.4134	0.89	0.688	2	TET2KO._.Rep1	30824	Nabp1	Exonic	30824	uc007axm.1	0.489	713	0
714	chr1	51520431	51520931	501	*	4.37562	0.455	0.149	2	WT._.Rep2	42281	Nabp1	Intronic	42281	uc007axm.1	0.4152	714	0
715	chr1	51539566	51540066	501	*	31.5365	0.658	0.358	2	WT._.Rep1	56901	Gm17767	Intronic	56901	uc007axq.1	0.4351	715	0
716	chr1	51577611	51578111	501	*	9.49342	0.357	0.094	2	WT._.Rep1	18856	Gm17767	Intronic	18856	uc007axq.1	0.4132	716	0
717	chr1	51584822	51585322	501	*	214.971	0.954	0.895	2	WT._.Rep1	11645	Gm17767	Intronic	11645	uc007axq.1	0.4611	717	0
718	chr1	51593828	51594328	501	*	4.73159	0.26	0.048	2	TET2KO._.Rep1	2639	Gm17767	Intronic	2639	uc007axq.1	0.4691	718	0
719	chr1	51596936	51597436	501	*	104.358	0.878	0.733	2	WT._.Rep1	467	Gm17767	Promoter	467	uc007axq.1	0.4391	719	0
720	chr1	51615433	51615933	501	*	51.8228	0.76	0.519	2	WT._.Rep1	18964	Gm17767	Distal	18964	uc007axq.1	0.4331	720	0
721	chr1	51626242	51626742	501	*	4.37562	0.455	0.149	2	WT._.Rep2	29773	Gm17767	Distal	29773	uc007axq.1	0.4511	721	0
722	chr1	51671234	51671734	501	*	11.2443	0.799	0.58	2	WT._.Rep2	74765	Gm17767	Distal	74765	uc007axq.1	0.5269	722	0
723	chr1	51747334	51747834	501	*	7.67378	0.686	0.401	2	WT._.Rep2	150865	Gm17767	Distal	10437	uc029qoh.1	0.4471	723	0
724	chr1	51907686	51908186	501	*	12.7269	0.439	0.125	2	WT._.Rep1	8041	Myo1b	Intronic	8041	uc007axr.3	0.4391	724	0
725	chr1	51915486	51915986	501	*	34.3	0.676	0.376	2	WT._.Rep1	241	Myo1b	Intronic	241	uc007axr.3	0.7126	725	0
726	chr1	51916030	51916530	501	*	5.57673	0.196	0.016	2	WT._.Rep1	301	Myo1b	Promoter	301	uc007axr.3	0.5449	726	0
727	chr1	51929485	51929985	501	*	56.4241	0.777	0.543	2	WT._.Rep1	13756	Myo1b	Distal	13756	uc007axr.3	0.4291	727	0
728	chr1	51930513	51931013	501	*	160.748	0.928	0.84	2	WT._.Rep1	14784	Myo1b	Distal	14784	uc007axr.3	0.483	728	0
729	chr1	51944778	51945278	501	*	34.3	0.676	0.376	2	WT._.Rep1	29049	Myo1b	Distal	29049	uc007axr.3	0.3952	729	0
730	chr1	51998479	51998979	501	*	26.1678	0.616	0.316	2	WT._.Rep1	11580	Stat4	Intronic	9510	uc007axw.2	0.4391	730	0
731	chr1	52004046	52004546	501	*	99.1514	0.871	0.72	2	WT._.Rep1	17147	Stat4	Intronic	3943	uc007axw.2	0.4391	731	0
732	chr1	52008361	52008861	501	*	181.725	0.939	0.863	2	WT._.Rep1	21462	Stat4	Exonic	370	uc007axw.2	0.515	732	0
733	chr1	52011226	52011726	501	*	115.286	0.917	0.758	2	TET2KO._.Rep1	24327	Stat4	Intronic	3235	uc007axw.2	0.4491	733	0
734	chr1	52012145	52012645	501	*	4.37562	0.455	0.149	2	WT._.Rep2	25246	Stat4	Intronic	4154	uc007axw.2	0.4311	734	0
735	chr1	52012702	52013202	501	*	6.50757	0.244	0.057	2	WT._.Rep1	25803	Stat4	Intronic	4711	uc007axw.2	0.4112	735	0
736	chr1	52022123	52022623	501	*	51.8228	0.76	0.519	2	WT._.Rep1	35224	Stat4	Intronic	14132	uc007axw.2	0.4072	736	0
737	chr1	52055758	52056258	501	*	4.37562	0.455	0.149	2	WT._.Rep2	63429	Stat1	Intronic	47767	uc007axw.2	0.4032	737	0
738	chr1	52086195	52086695	501	*	16.8356	0.599	0.22	2	TET2KO._.Rep1	32992	Stat1	Intronic	32992	uc007axy.1	0.3613	738	0
739	chr1	52098798	52099298	501	*	64.2632	0.801	0.591	2	WT._.Rep1	20389	Stat1	Intronic	20389	uc007axy.1	0.4072	739	0
740	chr1	52100447	52100947	501	*	56.4241	0.777	0.543	2	WT._.Rep1	18740	Stat1	Intronic	18740	uc007axy.1	0.4611	740	0
741	chr1	52112226	52112726	501	*	45.8168	0.736	0.47	2	WT._.Rep1	6961	Stat1	Distal	6961	uc007axy.1	0.4052	741	0
742	chr1	52113570	52114070	501	*	39.1607	0.994	0.98	2	TET2KO._.Rep2	5617	Stat1	Distal	5617	uc007axy.1	0.6188	742	0
743	chr1	52119149	52119649	501	*	320.417	0.991	0.97	2	TET2KO._.Rep1	38	Stat1	Promoter	38	uc007axy.1	0.6168	743	0
744	chr1	52120251	52120751	501	*	5.08525	0.481	0.132	2	TET2KO._.Rep2	1062	Stat1	Intronic	878	uc007ayc.2	0.485	744	0
745	chr1	52146483	52146983	501	*	15.0141	0.866	0.708	2	WT._.Rep2	27294	Stat1	Intronic	2654	uc007ayd.2	0.497	745	0
746	chr1	52149904	52150404	501	*	15.0003	0.482	0.188	2	WT._.Rep1	30715	Stat1	Intronic	6075	uc007ayd.2	0.5289	746	0
747	chr1	52150494	52150994	501	*	20.9472	0.926	0.833	2	WT._.Rep2	31305	Stat1	Intronic	6665	uc007ayd.2	0.5389	747	0
748	chr1	52166573	52167073	501	*	29.2392	0.968	0.924	2	WT._.Rep2	47384	Stat1	Intronic	22744	uc007ayd.2	0.5469	748	0
749	chr1	52170063	52170563	501	*	12.6721	0.832	0.559	2	TET2KO._.Rep2	50874	Stat1	Intronic	26234	uc007ayd.2	0.515	749	0
750	chr1	52225589	52226089	501	*	3.39858	0.224	0.029	2	TET2KO._.Rep2	7392	Gls	Intronic	3711	uc056ycr.1	0.4551	750	0
751	chr1	52231584	52232084	501	*	5.57673	0.196	0.016	2	WT._.Rep1	1397	Gls	Intronic	1397	uc007aye.3	0.3912	751	0
752	chr1	52232187	52232687	501	*	50.3072	0.755	0.512	2	WT._.Rep1	794	Gls	Intronic	794	uc007aye.3	0.7106	752	0
753	chr1	52233070	52233570	501	*	390.463	0.995	0.986	2	WT._.Rep1	87	Gls	Promoter	87	uc007aye.3	0.6806	753	0
754	chr1	52328469	52328969	501	*	9.42982	0.751	0.499	2	WT._.Rep2	95486	Gls	Distal	95486	uc007aye.3	0.4511	754	0
755	chr1	52492884	52493384	501	*	5.08525	0.481	0.132	2	TET2KO._.Rep2	7313	Nab1	Intronic	7313	uc007ayh.2	0.4351	755	0
756	chr1	52499716	52500216	501	*	4.37562	0.455	0.149	2	WT._.Rep2	481	Nab1	Intronic	481	uc007ayh.2	0.6387	756	0
757	chr1	52500233	52500733	501	*	160.748	0.928	0.84	2	WT._.Rep1	34	Nab1	Promoter	34	uc007ayh.2	0.8224	757	0
758	chr1	52501695	52502195	501	*	32.912	0.667	0.367	2	WT._.Rep1	1496	Nab1	Promoter	1496	uc007ayh.2	0.4691	758	0
759	chr1	52502208	52502708	501	*	5.57673	0.196	0.016	2	WT._.Rep1	2009	Nab1	Distal	2009	uc007ayh.2	0.4212	759	0
760	chr1	52511784	52512284	501	*	37.1121	0.693	0.418	2	WT._.Rep1	11585	Nab1	Distal	10503	uc029qoi.1	0.491	760	0
761	chr1	52578178	52578678	501	*	53.3477	0.766	0.528	2	WT._.Rep1	52276	Nemp2	Distal	52276	uc007ayk.3	0.5309	761	0
762	chr1	52581660	52582160	501	*	5.08525	0.481	0.132	2	TET2KO._.Rep2	48794	Nemp2	Distal	48794	uc007ayk.3	0.4052	762	0
763	chr1	52597738	52598238	501	*	25.341	0.688	0.321	2	TET2KO._.Rep1	32716	Nemp2	Distal	32716	uc007ayk.3	0.4671	763	0
764	chr1	52601437	52601937	501	*	6.50757	0.244	0.057	2	WT._.Rep1	29017	Nemp2	Distal	29017	uc007ayk.3	0.495	764	0
765	chr1	52630388	52630888	501	*	251.137	0.967	0.921	2	WT._.Rep1	66	Nemp2	Promoter	66	uc007ayk.3	0.6347	765	0
766	chr1	52630897	52631397	501	*	82.1759	0.843	0.665	2	WT._.Rep1	441	Nemp2	Exonic	394	uc029qol.1	0.4671	766	0
767	chr1	52648090	52648590	501	*	107.857	0.882	0.741	2	WT._.Rep1	17634	Nemp2	Intronic	17587	uc029qol.1	0.4112	767	0
768	chr1	52655066	52655566	501	*	37.1121	0.693	0.418	2	WT._.Rep1	24610	Nemp2	Distal	24563	uc029qol.1	0.499	768	0
769	chr1	52675431	52675931	501	*	4.37562	0.455	0.149	2	WT._.Rep2	44975	Nemp2	Exonic	44928	uc029qol.1	0.3453	769	0
770	chr1	52713018	52713518	501	*	5.08525	0.481	0.132	2	TET2KO._.Rep2	14049	Mfsd6	Intronic	14049	uc007ayl.4	0.481	770	0
771	chr1	52722578	52723078	501	*	114.917	0.891	0.763	2	WT._.Rep1	4489	Mfsd6	Intronic	4489	uc007ayl.4	0.475	771	0
772	chr1	52726247	52726747	501	*	28.8247	0.638	0.337	2	WT._.Rep1	820	Mfsd6	Intronic	820	uc007ayl.4	0.5389	772	0
773	chr1	52727114	52727614	501	*	107.857	0.882	0.741	2	WT._.Rep1	45	Mfsd6	Promoter	45	uc007ayl.4	0.6846	773	0
774	chr1	52748154	52748654	501	*	16.959	0.89	0.757	2	WT._.Rep2	21085	Mfsd6	Distal	21085	uc007ayl.4	0.3573	774	0
775	chr1	52752682	52753182	501	*	7.67378	0.686	0.401	2	WT._.Rep2	25613	Mfsd6	Distal	25613	uc007ayl.4	0.4371	775	0
776	chr1	52764041	52764541	501	*	9.42982	0.751	0.499	2	WT._.Rep2	36972	Mfsd6	Distal	36972	uc007ayl.4	0.485	776	0
777	chr1	52799341	52799841	501	*	87.2039	0.852	0.681	2	WT._.Rep1	18096	Inpp1	Intronic	18096	uc007ayo.3	0.4671	777	0
778	chr1	52800200	52800700	501	*	95.7082	0.866	0.708	2	WT._.Rep1	17237	Inpp1	Intronic	17237	uc007ayo.3	0.483	778	0
779	chr1	52801649	52802149	501	*	25.341	0.688	0.321	2	TET2KO._.Rep1	15788	Inpp1	Intronic	15788	uc007ayo.3	0.497	779	0
780	chr1	52802303	52802803	501	*	4.37562	0.455	0.149	2	WT._.Rep2	15134	Inpp1	Intronic	15134	uc007ayo.3	0.3952	780	0
781	chr1	52816863	52817363	501	*	53.3477	0.766	0.528	2	WT._.Rep1	574	Inpp1	Intronic	574	uc007ayo.3	0.5329	781	0
782	chr1	52817557	52818057	501	*	37.8742	0.989	0.971	2	WT._.Rep2	118	Inpp1	Promoter	118	uc007ayo.3	0.6028	782	0
783	chr1	52844724	52845224	501	*	44.5752	0.995	0.986	2	WT._.Rep2	63	Hibch	Promoter	63	uc011wkr.2	0.6228	783	0
784	chr1	52951451	52951951	501	*	13.8525	0.461	0.176	2	WT._.Rep1	11558	1700019D03Rik	Intronic	1138	uc007ayr.1	0.3872	784	0
785	chr1	52952013	52952513	501	*	3.01855	0.038	0.003	2	WT._.Rep1	10996	1700019D03Rik	Intronic	576	uc007ayr.1	0.4551	785	0
786	chr1	52952634	52953134	501	*	19.7903	0.551	0.235	2	WT._.Rep1	10375	1700019D03Rik	Intronic	43	uc007ayr.1	0.6667	786	0
787	chr1	52960138	52960638	501	*	7.67378	0.686	0.401	2	WT._.Rep2	2871	1700019D03Rik	Intronic	2871	uc007ays.1	0.4671	787	0
788	chr1	53053011	53053511	501	*	13.1082	0.837	0.652	2	WT._.Rep2	8378	Mstn	Distal	8378	uc007ayt.2	0.4152	788	0
789	chr1	53225941	53226441	501	*	10.6812	0.785	0.466	2	TET2KO._.Rep2	38573	1700019A02Rik	Intronic	30077	uc007ayw.1	0.3972	789	0
790	chr1	53296815	53297315	501	*	376.462	0.997	0.99	2	TET2KO._.Rep1	29	Ormdl1	Promoter	29	uc007ayy.2	0.6766	790	0
791	chr1	53313384	53313884	501	*	207.064	0.951	0.887	2	WT._.Rep1	9	Osgepl1	Promoter	9	uc007aza.2	0.521	791	0
792	chr1	53352497	53352997	501	*	366.62	0.993	0.98	2	WT._.Rep1	4	Asnsd1	Promoter	4	uc007aze.2	0.5968	792	0
793	chr1	53706294	53706794	501	*	23.8748	0.676	0.308	2	TET2KO._.Rep1	239	Dnah7a	Intronic	239	uc029qom.1	0.5509	793	0
794	chr1	53707009	53707509	501	*	1.9102	0.032	0.003	2	TET2KO._.Rep1	474	Dnah7a	Promoter	474	uc029qom.1	0.4351	794	0
795	chr1	53761651	53762151	501	*	8.46819	0.324	0.082	2	WT._.Rep1	23313	Stk17b	Intronic	23313	uc007azj.2	0.4371	795	0
796	chr1	53773916	53774416	501	*	223.672	0.971	0.911	2	TET2KO._.Rep1	11048	Stk17b	Intronic	11048	uc007azj.2	0.3733	796	0
797	chr1	53782125	53782625	501	*	3.39858	0.224	0.029	2	TET2KO._.Rep2	2839	Stk17b	Intronic	2839	uc007azj.2	0.4212	797	0
798	chr1	53784134	53784634	501	*	19.7903	0.551	0.235	2	WT._.Rep1	830	Stk17b	Intronic	830	uc007azj.2	0.4571	798	0
799	chr1	53785010	53785510	501	*	27.6514	0.971	0.911	2	TET2KO._.Rep2	44	Stk17b	Promoter	44	uc007azj.2	0.6707	799	0
800	chr1	53818041	53818541	501	*	39.9704	0.708	0.436	2	WT._.Rep1	31132	Mir7681	Intronic	31132	uc033fjb.1	0.4671	800	0
801	chr1	53850727	53851227	501	*	41.4162	0.716	0.445	2	WT._.Rep1	1552	Mir7681	Intronic	1552	uc033fjb.1	0.495	801	0
802	chr1	53851282	53851782	501	*	191.404	0.944	0.873	2	WT._.Rep1	2107	Mir7681	Intronic	2107	uc033fjb.1	0.3752	802	0
803	chr1	53856759	53857259	501	*	4.73159	0.26	0.048	2	TET2KO._.Rep1	7584	Mir7681	Intronic	7584	uc033fjb.1	0.4611	803	0
804	chr1	53890306	53890806	501	*	31.5365	0.658	0.358	2	WT._.Rep1	41131	Mir7681	Intronic	41131	uc033fjb.1	0.3892	804	0
805	chr1	53906091	53906591	501	*	15.4929	0.58	0.207	2	TET2KO._.Rep1	56916	Mir7681	Intronic	56916	uc033fjb.1	0.4611	805	0
806	chr1	53924454	53924954	501	*	7.4722	0.287	0.07	2	WT._.Rep1	75279	Mir7681	Intronic	75279	uc033fjb.1	0.4471	806	0
807	chr1	53940128	53940628	501	*	19.7903	0.551	0.235	2	WT._.Rep1	90953	Mir7681	Intronic	90953	uc033fjb.1	0.4411	807	0
808	chr1	53945764	53946264	501	*	16.1689	0.5	0.2	2	WT._.Rep1	96589	Mir7681	Intronic	96589	uc033fjb.1	0.4311	808	0
809	chr1	53975018	53975518	501	*	2.8711	0.211	0.035	2	WT._.Rep2	125843	Mir7681	Intronic	125843	uc033fjb.1	0.3852	809	0
810	chr1	53977720	53978220	501	*	24.8611	0.604	0.305	2	WT._.Rep1	128545	Mir7681	Intronic	128545	uc033fjb.1	0.4491	810	0
811	chr1	54193960	54194460	501	*	13.8525	0.461	0.176	2	WT._.Rep1	823	Hecw2	Intronic	823	uc007azk.2	0.5509	811	0
812	chr1	54194668	54195168	501	*	12.8826	0.536	0.177	2	TET2KO._.Rep1	115	Hecw2	Intronic	115	uc007azk.2	0.7685	812	0
813	chr1	54250459	54250959	501	*	247.915	0.978	0.931	2	TET2KO._.Rep1	25	Ccdc150	Promoter	25	uc007azn.1	0.5768	813	0
814	chr1	54438760	54439260	501	*	131.094	0.907	0.79	2	WT._.Rep1	15	Gtf3c3	Promoter	15	uc007azp.2	0.5509	814	0
815	chr1	54492531	54493031	501	*	6.87643	0.629	0.249	2	TET2KO._.Rep2	53754	Gtf3c3	Intronic	53754	uc007azp.2	0.4351	815	0
816	chr1	54557447	54557947	501	*	22.9841	0.939	0.863	2	WT._.Rep2	12	Pgap1	Promoter	2	uc057aul.1	0.6367	816	0
817	chr1	54585283	54585783	501	*	45.8168	0.736	0.47	2	WT._.Rep1	27848	Pgap1	Distal	27838	uc057aul.1	0.4711	817	0
818	chr1	54586148	54586648	501	*	5.98471	0.596	0.285	2	WT._.Rep2	28713	Pgap1	Distal	28703	uc057aul.1	0.3952	818	0
819	chr1	54665919	54666419	501	*	59.535	0.787	0.557	2	WT._.Rep1	108484	Pgap1	Intronic	15559	uc007azt.1	0.4072	819	0
820	chr1	54684402	54684902	501	*	12.8826	0.536	0.177	2	TET2KO._.Rep1	126967	Pgap1	Intronic	2922	uc007azt.1	0.4551	820	0
821	chr1	54690556	54691056	501	*	107.484	0.91	0.74	2	TET2KO._.Rep1	133121	Pgap1	Intronic	9076	uc007azt.1	0.4192	821	0
822	chr1	54706556	54707056	501	*	5.98471	0.596	0.285	2	WT._.Rep2	149121	Pgap1	Intronic	25076	uc007azt.1	0.3832	822	0
823	chr1	54747675	54748175	501	*	9.49342	0.357	0.094	2	WT._.Rep1	178461	Ankrd44	Intronic	66195	uc007azt.1	0.3972	823	0
824	chr1	54774135	54774635	501	*	4.37562	0.455	0.149	2	WT._.Rep2	152001	Ankrd44	Intronic	92655	uc007azt.1	0.4531	824	0
825	chr1	54826563	54827063	501	*	7.4722	0.287	0.07	2	WT._.Rep1	99573	Ankrd44	Intronic	99573	uc011wkz.1	0.489	825	0
826	chr1	54832665	54833165	501	*	56.4241	0.777	0.543	2	WT._.Rep1	93471	Ankrd44	Intronic	93471	uc011wkz.1	0.4192	826	0
827	chr1	54841769	54842269	501	*	8.74501	0.72	0.361	2	TET2KO._.Rep2	84367	Ankrd44	Intronic	84367	uc011wkz.1	0.495	827	0
828	chr1	54846199	54846699	501	*	10.5459	0.387	0.104	2	WT._.Rep1	79937	Ankrd44	Intronic	79937	uc011wkz.1	0.4491	828	0
829	chr1	54870538	54871038	501	*	8.46819	0.324	0.082	2	WT._.Rep1	55598	Ankrd44	Intronic	55598	uc011wkz.1	0.483	829	0
830	chr1	54871276	54871776	501	*	36.0636	0.759	0.423	2	TET2KO._.Rep1	54860	Ankrd44	Intronic	54860	uc011wkz.1	0.4311	830	0
831	chr1	54874001	54874501	501	*	6.87643	0.629	0.249	2	TET2KO._.Rep2	52135	Ankrd44	Intronic	52135	uc011wkz.1	0.4611	831	0
832	chr1	54896400	54896900	501	*	61.103	0.792	0.564	2	WT._.Rep1	29736	Ankrd44	Intronic	29736	uc011wkz.1	0.4152	832	0
833	chr1	54896915	54897415	501	*	4.68237	0.141	0.012	2	WT._.Rep1	29221	Ankrd44	Intronic	29221	uc011wkz.1	0.4351	833	0
834	chr1	54899025	54899525	501	*	4.37562	0.455	0.149	2	WT._.Rep2	27111	Ankrd44	Intronic	27111	uc011wkz.1	0.4651	834	0
835	chr1	54912224	54912724	501	*	37.1121	0.693	0.418	2	WT._.Rep1	13912	Ankrd44	Intronic	13912	uc011wkz.1	0.489	835	0
836	chr1	54914382	54914882	501	*	95.7082	0.866	0.708	2	WT._.Rep1	11754	Ankrd44	Intronic	11754	uc011wkz.1	0.4351	836	0
837	chr1	54924009	54924509	501	*	2.8711	0.211	0.035	2	WT._.Rep2	2127	Ankrd44	Intronic	2127	uc011wkz.1	0.4631	837	0
838	chr1	54926166	54926666	501	*	240.998	0.964	0.915	2	WT._.Rep1	28	Ankrd44	Promoter	28	uc011wkz.1	0.7325	838	0
839	chr1	54979170	54979670	501	*	27.4892	0.627	0.327	2	WT._.Rep1	48057	Sf3b1	Distal	11694	uc007azw.3	0.3613	839	0
840	chr1	54982614	54983114	501	*	9.49342	0.357	0.094	2	WT._.Rep1	44613	Sf3b1	Distal	8250	uc007azw.3	0.4411	840	0
841	chr1	55012447	55012947	501	*	5.98471	0.596	0.285	2	WT._.Rep2	14780	Sf3b1	Intronic	14780	uc007azx.3	0.4271	841	0
842	chr1	55023678	55024178	501	*	16.1689	0.5	0.2	2	WT._.Rep1	3549	Sf3b1	Intronic	3549	uc007azx.3	0.4132	842	0
843	chr1	55025916	55026416	501	*	18.5646	0.535	0.224	2	WT._.Rep1	1311	Sf3b1	Intronic	1311	uc007azx.3	0.4251	843	0
844	chr1	55027195	55027695	501	*	35.6857	0.985	0.962	2	WT._.Rep2	32	Sf3b1	Promoter	32	uc007azx.3	0.6427	844	0
845	chr1	55028786	55029286	501	*	162.636	0.929	0.842	2	WT._.Rep1	1557	Sf3b1	Promoter	1557	uc007azx.3	0.4531	845	0
846	chr1	55052467	55052967	501	*	436.185	0.999	0.996	2	TET2KO._.Rep1	52	Coq10b	Promoter	52	uc007azz.1	0.6507	846	0
847	chr1	55052972	55053472	501	*	99.7786	0.902	0.723	2	TET2KO._.Rep1	451	Coq10b	Intronic	451	uc007azz.1	0.6327	847	0
848	chr1	55055221	55055721	501	*	6.87643	0.629	0.249	2	TET2KO._.Rep2	2700	Coq10b	Intronic	2700	uc007azz.1	0.4351	848	0
849	chr1	55082077	55082577	501	*	15.0003	0.482	0.188	2	WT._.Rep1	5604	Hspd1	Intronic	5604	uc007bab.2	0.4012	849	0
850	chr1	55086357	55086857	501	*	12.7269	0.439	0.125	2	WT._.Rep1	1324	Hspd1	Promoter	1324	uc007bab.2	0.3852	850	0
851	chr1	55087083	55087583	501	*	20.9981	0.648	0.281	2	TET2KO._.Rep1	598	Hspd1	Promoter	598	uc007bab.2	0.5729	851	0
852	chr1	55087736	55088236	501	*	274.778	0.984	0.949	2	TET2KO._.Rep1	53	Hspd1	Promoter	53	uc007bab.2	0.7525	852	0
853	chr1	55089491	55089991	501	*	8.00794	0.413	0.09	2	TET2KO._.Rep1	1592	Hspe1	Promoter	1592	uc007bac.2	0.4431	853	0
854	chr1	55090417	55090917	501	*	13.8525	0.461	0.176	2	WT._.Rep1	2518	Hspe1	Intronic	2518	uc007bac.2	0.3752	854	0
855	chr1	55091474	55091974	501	*	37.1121	0.693	0.418	2	WT._.Rep1	3575	Hspe1	Distal	3575	uc007bac.2	0.4271	855	0
856	chr1	55092374	55092874	501	*	12.7269	0.439	0.125	2	WT._.Rep1	4475	Hspe1	Distal	4475	uc007bac.2	0.3992	856	0
857	chr1	55130932	55131432	501	*	179.8	0.938	0.859	2	WT._.Rep1	62	Mob4	Promoter	62	uc007bad.1	0.6826	857	0
858	chr1	55131490	55131990	501	*	9.42982	0.751	0.499	2	WT._.Rep2	494	Mob4	Intronic	494	uc007bad.1	0.6327	858	0
859	chr1	55161859	55162359	501	*	22.2932	0.579	0.255	2	WT._.Rep1	30863	Mob4	Distal	14478	uc007baf.1	0.497	859	0
860	chr1	55196251	55196751	501	*	4.37562	0.455	0.149	2	WT._.Rep2	30280	Rftn2	Intronic	7890	uc011wla.2	0.4371	860	0
861	chr1	55210221	55210721	501	*	92.2885	0.86	0.694	2	WT._.Rep1	16310	Rftn2	Intronic	6078	uc011wla.2	0.505	861	0
862	chr1	55215333	55215833	501	*	5.98471	0.596	0.285	2	WT._.Rep2	11198	Rftn2	Intronic	10667	uc007bai.1	0.4511	862	0
863	chr1	55236885	55237385	501	*	283.823	0.985	0.953	2	TET2KO._.Rep1	41	Mars2	Promoter	41	uc007baj.1	0.6248	863	0
864	chr1	55237714	55238214	501	*	22.2932	0.579	0.255	2	WT._.Rep1	786	Mars2	Exonic	786	uc007baj.1	0.5469	864	0
865	chr1	55239227	55239727	501	*	97.427	0.868	0.716	2	WT._.Rep1	2299	Mars2	Exonic	2299	uc007baj.1	0.3752	865	0
866	chr1	55363529	55364029	501	*	67.4545	0.81	0.603	2	WT._.Rep1	309	Boll	Promoter	309	uc007bal.1	0.6367	866	0
867	chr1	55404312	55404812	501	*	72.298	0.822	0.622	2	WT._.Rep1	1383	Plcl1	Promoter	1383	uc007ban.2	0.4132	867	0
868	chr1	55405582	55406082	501	*	265.778	0.982	0.943	2	TET2KO._.Rep1	113	Plcl1	Promoter	113	uc007ban.2	0.6766	868	0
869	chr1	55406526	55407026	501	*	15.0003	0.482	0.188	2	WT._.Rep1	829	Plcl1	Intronic	829	uc007ban.2	0.6128	869	0
870	chr1	55407175	55407675	501	*	5.57673	0.196	0.016	2	WT._.Rep1	1478	Plcl1	Intronic	1478	uc007ban.2	0.4371	870	0
871	chr1	55418917	55419417	501	*	65.855	0.805	0.597	2	WT._.Rep1	13220	Plcl1	Intronic	13220	uc007ban.2	0.4451	871	0
872	chr1	55512798	55513298	501	*	13.8525	0.461	0.176	2	WT._.Rep1	107101	Plcl1	Intronic	67984	uc057kfq.1	0.4571	872	0
873	chr1	55528744	55529244	501	*	75.4768	0.872	0.646	2	TET2KO._.Rep1	123047	Plcl1	Intronic	83930	uc057kfq.1	0.489	873	0
874	chr1	55617519	55618019	501	*	4.37562	0.455	0.149	2	WT._.Rep2	211822	Plcl1	Intronic	172705	uc057kfq.1	0.4192	874	0
875	chr1	55618559	55619059	501	*	11.2443	0.799	0.58	2	WT._.Rep2	212862	Plcl1	Intronic	173745	uc057kfq.1	0.521	875	0
876	chr1	55665166	55665666	501	*	2.8711	0.211	0.035	2	WT._.Rep2	259469	Plcl1	Intronic	220352	uc057kfq.1	0.4311	876	0
877	chr1	55736300	55736800	501	*	48.8008	0.749	0.486	2	WT._.Rep1	194690	9130227L01Rik	Intronic	194690	uc007bao.2	0.4251	877	0
878	chr1	55808658	55809158	501	*	9.42982	0.751	0.499	2	WT._.Rep2	122332	9130227L01Rik	Distal	122332	uc007bao.2	0.4172	878	0
879	chr1	55812445	55812945	501	*	8.74501	0.72	0.361	2	TET2KO._.Rep2	118545	9130227L01Rik	Distal	118545	uc007bao.2	0.4491	879	0
880	chr1	55827112	55827612	501	*	41.4162	0.716	0.445	2	WT._.Rep1	103878	9130227L01Rik	Distal	103878	uc007bao.2	0.4371	880	0
881	chr1	55874109	55874609	501	*	73.9271	0.825	0.627	2	WT._.Rep1	56881	9130227L01Rik	Distal	56881	uc007bao.2	0.4132	881	0
882	chr1	55886322	55886822	501	*	38.5356	0.701	0.427	2	WT._.Rep1	44668	9130227L01Rik	Distal	44668	uc007bao.2	0.3673	882	0
883	chr1	55903125	55903625	501	*	39.2586	0.775	0.445	2	TET2KO._.Rep1	27865	9130227L01Rik	Distal	27865	uc007bao.2	0.3932	883	0
884	chr1	55904504	55905004	501	*	10.5459	0.387	0.104	2	WT._.Rep1	26486	9130227L01Rik	Distal	26486	uc007bao.2	0.3693	884	0
885	chr1	55960220	55960720	501	*	24.8611	0.604	0.305	2	WT._.Rep1	29228	9130227L01Rik	Intronic	443	uc007bap.2	0.4172	885	0
886	chr1	56795092	56795592	501	*	19.7903	0.551	0.235	2	WT._.Rep1	157890	Hsfy2	Exonic	157890	uc007bar.3	0.487	886	0
887	chr1	56969382	56969882	501	*	12.7269	0.439	0.125	2	WT._.Rep1	1701	Satb2	Promoter	1701	uc007bas.1	0.6068	887	0
888	chr1	56972583	56973083	501	*	21.0333	0.565	0.245	2	WT._.Rep1	1363	9130024F11Rik	Promoter	1363	uc011wld.1	0.7006	888	0
889	chr1	56973215	56973715	501	*	90.5875	0.858	0.69	2	WT._.Rep1	1995	9130024F11Rik	Exonic	1995	uc011wld.1	0.6008	889	0
890	chr1	56977068	56977568	501	*	72.298	0.822	0.622	2	WT._.Rep1	5848	9130024F11Rik	Intronic	5848	uc011wld.1	0.5808	890	0
891	chr1	56980050	56980550	501	*	8.46819	0.324	0.082	2	WT._.Rep1	8830	9130024F11Rik	Intronic	8830	uc011wld.1	0.4631	891	0
892	chr1	56984071	56984571	501	*	6.87437	0.371	0.076	2	TET2KO._.Rep1	12851	9130024F11Rik	Intronic	12851	uc011wld.1	0.5429	892	0
893	chr1	57267689	57268189	501	*	3.39858	0.224	0.029	2	TET2KO._.Rep2	52942	BC055402	Distal	52942	uc007bav.2	0.495	893	0
894	chr1	57269694	57270194	501	*	14.1748	0.559	0.192	2	TET2KO._.Rep1	54947	BC055402	Distal	54947	uc007bav.2	0.509	894	0
895	chr1	57377325	57377825	501	*	35.6857	0.985	0.962	2	WT._.Rep2	30	4930558J18Rik	Promoter	30	uc007bax.1	0.6607	895	0
896	chr1	57377854	57378354	501	*	4.37562	0.455	0.149	2	WT._.Rep2	483	1700066M21Rik	Promoter	483	uc007bay.3	0.5908	896	0
897	chr1	57378642	57379142	501	*	4.68237	0.141	0.012	2	WT._.Rep1	1271	1700066M21Rik	Promoter	1271	uc007bay.3	0.4072	897	0
898	chr1	57406266	57406766	501	*	104.358	0.878	0.733	2	WT._.Rep1	31	Maip1	Promoter	31	uc007bbc.2	0.6327	898	0
899	chr1	57428869	57429369	501	*	87.2039	0.852	0.681	2	WT._.Rep1	22444	Tyw5	Distal	22444	uc007baz.2	0.483	899	0
900	chr1	57430039	57430539	501	*	5.08525	0.481	0.132	2	TET2KO._.Rep2	23614	Tyw5	Distal	23614	uc007baz.2	0.4611	900	0
901	chr1	57773833	57774333	501	*	20.9981	0.648	0.281	2	TET2KO._.Rep1	777	Spats2l	Promoter	777	uc007bbd.2	0.509	901	0
902	chr1	57774485	57774985	501	*	31.5365	0.658	0.358	2	WT._.Rep1	125	Spats2l	Promoter	125	uc007bbd.2	0.6627	902	0
903	chr1	57836644	57837144	501	*	7.67378	0.686	0.401	2	WT._.Rep2	62032	Spats2l	Intronic	8676	uc007bbe.2	0.4092	903	0
904	chr1	57949155	57949655	501	*	16.1689	0.5	0.2	2	WT._.Rep1	20678	Kctd18	Distal	20118	uc011wlh.1	0.4172	904	0
905	chr1	57969139	57969639	501	*	15.0003	0.482	0.188	2	WT._.Rep1	694	Kctd18	Intronic	134	uc011wlh.1	0.4411	905	0
906	chr1	57969852	57970352	501	*	281.946	0.976	0.942	2	WT._.Rep1	17	Kctd18	Promoter	17	uc007bbf.2	0.6647	906	0
907	chr1	57995692	57996192	501	*	249.104	0.967	0.921	2	WT._.Rep1	10601	Sgo2a	Intronic	31	uc007bbk.2	0.6088	907	0
908	chr1	58029464	58029964	501	*	226.922	0.959	0.903	2	WT._.Rep1	254	Aox1	Promoter	254	uc007bbl.1	0.479	908	0
909	chr1	58195453	58195953	501	*	31.3755	0.733	0.387	2	TET2KO._.Rep1	14693	Aox4	Intronic	14693	uc007bbo.2	0.497	909	0
910	chr1	58210171	58210671	501	*	33.5184	0.981	0.952	2	WT._.Rep2	23	Aox4	Promoter	23	uc007bbo.2	0.489	910	0
911	chr1	58240265	58240765	501	*	6.50757	0.244	0.057	2	WT._.Rep1	30117	Aox4	Intronic	30117	uc007bbo.2	0.4711	911	0
912	chr1	58271091	58271591	501	*	36.0636	0.759	0.423	2	TET2KO._.Rep1	6984	Aox2	Distal	6984	uc007bbp.1	0.4411	912	0
913	chr1	58275846	58276346	501	*	4.73159	0.26	0.048	2	TET2KO._.Rep1	2229	Aox2	Distal	2229	uc007bbp.1	0.5309	913	0
914	chr1	58296250	58296750	501	*	97.427	0.868	0.716	2	WT._.Rep1	18173	Aox2	Intronic	18173	uc007bbp.1	0.489	914	0
915	chr1	58303524	58304024	501	*	7.67378	0.686	0.401	2	WT._.Rep2	25447	Aox2	Intronic	25447	uc007bbp.1	0.5669	915	0
916	chr1	58304355	58304855	501	*	24.8611	0.604	0.305	2	WT._.Rep1	26278	Aox2	Exonic	26278	uc007bbp.1	0.517	916	0
917	chr1	58311134	58311634	501	*	13.8525	0.461	0.176	2	WT._.Rep1	33057	Aox2	Intronic	33057	uc007bbp.1	0.479	917	0
918	chr1	58339736	58340236	501	*	49.1434	0.812	0.516	2	TET2KO._.Rep1	53110	Bzw1	Intronic	53110	uc007bbq.1	0.515	918	0
919	chr1	58359412	58359912	501	*	11.2443	0.799	0.58	2	WT._.Rep2	33434	Bzw1	Intronic	33434	uc007bbq.1	0.481	919	0
920	chr1	58377536	58378036	501	*	7.4722	0.287	0.07	2	WT._.Rep1	15310	Bzw1	Intronic	15310	uc007bbq.1	0.4311	920	0
921	chr1	58392082	58392582	501	*	41.4162	0.716	0.445	2	WT._.Rep1	764	Bzw1	Promoter	764	uc007bbq.1	0.479	921	0
922	chr1	58392838	58393338	501	*	37.8742	0.989	0.971	2	WT._.Rep2	8	Bzw1	Promoter	8	uc007bbq.1	0.7186	922	0
923	chr1	58393439	58393939	501	*	40.8757	0.782	0.455	2	TET2KO._.Rep1	591	Bzw1	Intronic	552	uc007bbr.1	0.7026	923	0
924	chr1	58407634	58408134	501	*	12.7269	0.439	0.125	2	WT._.Rep1	14786	Bzw1	Distal	7774	uc057auo.1	0.4351	924	0
925	chr1	58409672	58410172	501	*	7.67378	0.686	0.401	2	WT._.Rep2	14165	Clk1	Distal	5736	uc057auo.1	0.4731	925	0
926	chr1	58410331	58410831	501	*	7.67378	0.686	0.401	2	WT._.Rep2	13506	Clk1	Distal	5077	uc057auo.1	0.4112	926	0
927	chr1	58411326	58411826	501	*	8.46819	0.324	0.082	2	WT._.Rep1	12511	Clk1	Distal	4082	uc057auo.1	0.4152	927	0
928	chr1	58413226	58413726	501	*	4.37562	0.455	0.149	2	WT._.Rep2	10611	Clk1	Intronic	2182	uc057auo.1	0.3952	928	0
929	chr1	58415432	58415932	501	*	31.3755	0.733	0.387	2	TET2KO._.Rep1	8405	Clk1	Intronic	22	uc057auo.1	0.3513	929	0
930	chr1	58416247	58416747	501	*	5.78081	0.321	0.063	2	TET2KO._.Rep1	7590	Clk1	Intronic	837	uc057auo.1	0.4152	930	0
931	chr1	58418243	58418743	501	*	16.1689	0.5	0.2	2	WT._.Rep1	5594	Clk1	Intronic	2833	uc057auo.1	0.4511	931	0
932	chr1	58418747	58419247	501	*	2.8711	0.211	0.035	2	WT._.Rep2	5090	Clk1	Intronic	3337	uc057auo.1	0.4571	932	0
933	chr1	58420890	58421390	501	*	51.8228	0.76	0.519	2	WT._.Rep1	2947	Clk1	Exonic	2947	uc007bbs.2	0.3892	933	0
934	chr1	58421827	58422327	501	*	3.39858	0.224	0.029	2	TET2KO._.Rep2	2010	Clk1	Intronic	2010	uc007bbs.2	0.3892	934	0
935	chr1	58422870	58423370	501	*	78.8562	0.836	0.644	2	WT._.Rep1	967	Clk1	Intronic	967	uc007bbs.2	0.4471	935	0
936	chr1	58423819	58424319	501	*	273.675	0.974	0.936	2	WT._.Rep1	18	Clk1	Promoter	18	uc007bbs.2	0.5409	936	0
937	chr1	58443858	58444358	501	*	3.73209	0.182	0.014	2	TET2KO._.Rep1	1158	Nif3l1	Promoter	1158	uc007bbz.1	0.489	937	0
938	chr1	58444608	58445108	501	*	15.4929	0.58	0.207	2	TET2KO._.Rep1	408	Nif3l1	Promoter	408	uc007bbz.1	0.4271	938	0
939	chr1	58445283	58445783	501	*	119.222	0.92	0.77	2	TET2KO._.Rep1	46	Ppil3	Promoter	46	uc007bbv.2	0.5828	939	0
940	chr1	58454242	58454742	501	*	8.46819	0.324	0.082	2	WT._.Rep1	9005	Ppil3	Intronic	6857	uc007bcb.1	0.479	940	0
941	chr1	58504743	58505243	501	*	204.132	0.965	0.894	2	TET2KO._.Rep1	115	Orc2	Exonic	115	uc007bcd.2	0.6627	941	0
942	chr1	58585362	58585862	501	*	2.8711	0.211	0.035	2	WT._.Rep2	720	Fam126b	Promoter	541	uc007bch.3	0.4471	942	0
943	chr1	58586046	58586546	501	*	226.922	0.959	0.903	2	WT._.Rep1	36	Fam126b	Promoter	36	uc007bci.2	0.5968	943	0
944	chr1	58586567	58587067	501	*	23.5694	0.592	0.265	2	WT._.Rep1	419	Ndufb3	Promoter	419	uc007bck.2	0.4591	944	0
945	chr1	58618202	58618702	501	*	42.5054	0.788	0.477	2	TET2KO._.Rep1	32054	Ndufb3	Distal	32054	uc007bck.2	0.3932	945	0
946	chr1	58652352	58652852	501	*	132.915	0.908	0.793	2	WT._.Rep1	38	Gm20257	Promoter	38	uc007bcl.1	0.5489	946	0
947	chr1	58652969	58653469	501	*	27.4892	0.627	0.327	2	WT._.Rep1	577	Gm20257	Intronic	577	uc007bcl.1	0.4411	947	0
948	chr1	58677524	58678024	501	*	19.7903	0.551	0.235	2	WT._.Rep1	18214	Als2cr12	Intronic	14670	uc011wll.3	0.483	948	0
949	chr1	58710658	58711158	501	*	10.5459	0.387	0.104	2	WT._.Rep1	582	Cflar	Promoter	582	uc007bcn.3	0.3972	949	0
950	chr1	58711240	58711740	501	*	127.466	0.903	0.784	2	WT._.Rep1	0	Cflar	Promoter	0	uc007bcn.3	0.5449	950	0
951	chr1	58712025	58712525	501	*	21.0423	0.936	0.811	2	TET2KO._.Rep2	783	Cflar	Intronic	783	uc007bcn.3	0.3972	951	0
952	chr1	58716284	58716784	501	*	35.7001	0.685	0.385	2	WT._.Rep1	5042	Cflar	Intronic	3237	uc007bcr.1	0.4331	952	0
953	chr1	58720727	58721227	501	*	9.49342	0.357	0.094	2	WT._.Rep1	9485	Cflar	Intronic	7680	uc007bcr.1	0.4691	953	0
954	chr1	58742463	58742963	501	*	4.37562	0.455	0.149	2	WT._.Rep2	31221	Cflar	Intronic	12160	uc056ycx.1	0.4451	954	0
955	chr1	58743265	58743765	501	*	2.8711	0.211	0.035	2	WT._.Rep2	32023	Cflar	Intronic	12962	uc056ycx.1	0.4371	955	0
956	chr1	58761231	58761731	501	*	42.8728	0.723	0.453	2	WT._.Rep1	33892	Casp8	Distal	30928	uc056ycx.1	0.4631	956	0
957	chr1	58770090	58770590	501	*	9.42982	0.751	0.499	2	WT._.Rep2	25033	Casp8	Distal	25033	uc007bcs.1	0.4571	957	0
958	chr1	58795154	58795654	501	*	140.244	0.915	0.811	2	WT._.Rep1	29	Casp8	Promoter	29	uc007bcs.1	0.515	958	0
959	chr1	58797339	58797839	501	*	37.6544	0.767	0.434	2	TET2KO._.Rep1	2214	Casp8	Intronic	2214	uc007bcs.1	0.485	959	0
960	chr1	58802340	58802840	501	*	100.881	0.873	0.725	2	WT._.Rep1	7215	Casp8	Exonic	87	uc007bct.1	0.511	960	0
961	chr1	58897485	58897985	501	*	19.5893	0.633	0.267	2	TET2KO._.Rep1	75746	Trak2	Distal	75746	uc007bcv.2	0.483	961	0
962	chr1	58953694	58954194	501	*	53.3477	0.766	0.528	2	WT._.Rep1	19537	Trak2	Intronic	19537	uc007bcv.2	0.4631	962	0
963	chr1	58956195	58956695	501	*	88.8926	0.855	0.685	2	WT._.Rep1	17036	Trak2	Intronic	17036	uc007bcv.2	0.4291	963	0
964	chr1	58973260	58973760	501	*	42.3184	0.994	0.983	2	WT._.Rep2	27	Trak2	Promoter	27	uc007bcv.2	0.6707	964	0
965	chr1	59009184	59009684	501	*	6.87437	0.371	0.076	2	TET2KO._.Rep1	35862	Stradb	Distal	5894	uc007bdb.1	0.4172	965	0
966	chr1	59119572	59120072	501	*	257.253	0.969	0.927	2	WT._.Rep1	559	Tmem237	Intronic	15	uc007bdd.1	0.6367	966	0
967	chr1	59142746	59143246	501	*	37.1121	0.693	0.418	2	WT._.Rep1	20392	Mpp4	Intronic	2805	uc011wlo.1	0.3613	967	0
968	chr1	59144457	59144957	501	*	12.7269	0.439	0.125	2	WT._.Rep1	18681	Mpp4	Exonic	1094	uc011wlo.1	0.481	968	0
969	chr1	59150494	59150994	501	*	41.4162	0.716	0.445	2	WT._.Rep1	12644	Mpp4	Intronic	109	uc007bdj.1	0.4731	969	0
970	chr1	59160804	59161304	501	*	45.8013	0.801	0.497	2	TET2KO._.Rep1	2334	Mpp4	Intronic	581	uc007bdi.2	0.3912	970	0
971	chr1	59162858	59163358	501	*	97.427	0.868	0.716	2	WT._.Rep1	280	Mpp4	Exonic	280	uc007bdg.2	0.481	971	0
972	chr1	59194926	59195426	501	*	28.8247	0.638	0.337	2	WT._.Rep1	31786	Mpp4	Intronic	8649	uc007bdl.2	0.3872	972	0
973	chr1	59237045	59237545	501	*	34.4763	0.988	0.961	2	TET2KO._.Rep2	63	Als2	Promoter	63	uc007bdm.2	0.6447	973	0
974	chr1	59237873	59238373	501	*	185.587	0.941	0.868	2	WT._.Rep1	891	Als2	Promoter	891	uc007bdm.2	0.4511	974	0
975	chr1	59247581	59248081	501	*	56.4241	0.777	0.543	2	WT._.Rep1	9075	Cdk15	Distal	9075	uc007bdq.2	0.491	975	0
976	chr1	59256612	59257112	501	*	7.67378	0.686	0.401	2	WT._.Rep2	44	Cdk15	Promoter	44	uc007bdq.2	0.5509	976	0
977	chr1	59286412	59286912	501	*	4.37562	0.455	0.149	2	WT._.Rep2	29754	Cdk15	Intronic	12273	uc007bds.2	0.4571	977	0
978	chr1	59315938	59316438	501	*	15.0003	0.482	0.188	2	WT._.Rep1	59280	Cdk15	Intronic	17251	uc007bds.2	0.4451	978	0
979	chr1	59316627	59317127	501	*	78.8562	0.836	0.644	2	WT._.Rep1	59969	Cdk15	Intronic	17940	uc007bds.2	0.4172	979	0
980	chr1	59332990	59333490	501	*	10.5459	0.387	0.104	2	WT._.Rep1	76332	Cdk15	Intronic	34303	uc007bds.2	0.513	980	0
981	chr1	59340770	59341270	501	*	15.0003	0.482	0.188	2	WT._.Rep1	84112	Cdk15	Intronic	42083	uc007bds.2	0.477	981	0
982	chr1	59368155	59368655	501	*	4.37562	0.455	0.149	2	WT._.Rep2	111497	Cdk15	Distal	69468	uc007bds.2	0.491	982	0
983	chr1	59383041	59383541	501	*	9.49342	0.357	0.094	2	WT._.Rep1	98855	Fzd7	Distal	84354	uc007bds.2	0.481	983	0
984	chr1	59439341	59439841	501	*	6.50757	0.244	0.057	2	WT._.Rep1	42555	Fzd7	Distal	42555	uc011wlq.1	0.5509	984	0
985	chr1	59481209	59481709	501	*	13.1082	0.837	0.652	2	WT._.Rep2	687	Fzd7	Promoter	687	uc011wlq.1	0.5569	985	0
986	chr1	59481746	59482246	501	*	368.779	0.993	0.98	2	WT._.Rep1	150	Fzd7	Promoter	150	uc011wlq.1	0.6128	986	0
987	chr1	59482591	59483091	501	*	19.7903	0.551	0.235	2	WT._.Rep1	693	Fzd7	Exonic	693	uc011wlq.1	0.7146	987	0
988	chr1	59483681	59484181	501	*	13.1082	0.837	0.652	2	WT._.Rep2	1783	Fzd7	Exonic	1783	uc011wlq.1	0.5968	988	0
989	chr1	59487464	59487964	501	*	73.9271	0.825	0.627	2	WT._.Rep1	5566	Fzd7	Distal	4890	uc057kfr.1	0.495	989	0
990	chr1	59516097	59516597	501	*	4.37562	0.455	0.149	2	WT._.Rep2	82	Gm973	Promoter	82	uc007bdv.1	0.5449	990	0
991	chr1	59584580	59585080	501	*	90.5875	0.858	0.69	2	WT._.Rep1	68565	Gm973	Intronic	36041	uc007bdw.1	0.505	991	0
992	chr1	59593411	59593911	501	*	30.1739	0.648	0.348	2	WT._.Rep1	77172	Sumo1	Intronic	44872	uc007bdw.1	0.521	992	0
993	chr1	59603883	59604383	501	*	27.4892	0.627	0.327	2	WT._.Rep1	66700	Sumo1	Intronic	55344	uc007bdw.1	0.5449	993	0
994	chr1	59608359	59608859	501	*	7.67378	0.686	0.401	2	WT._.Rep2	62224	Sumo1	Intronic	59820	uc007bdw.1	0.4391	994	0
995	chr1	59609824	59610324	501	*	6.50757	0.244	0.057	2	WT._.Rep1	60759	Sumo1	Intronic	60759	uc007bdx.1	0.4731	995	0
996	chr1	59613763	59614263	501	*	2.8711	0.211	0.035	2	WT._.Rep2	56820	Sumo1	Intronic	56820	uc007bdx.1	0.513	996	0
997	chr1	59623274	59623774	501	*	118.478	0.895	0.77	2	WT._.Rep1	47309	Sumo1	Intronic	47309	uc007bdx.1	0.4132	997	0
998	chr1	59655644	59656144	501	*	3.82823	0.085	0.007	2	WT._.Rep1	14939	Sumo1	Intronic	14939	uc007bdx.1	0.4371	998	0
999	chr1	59656156	59656656	501	*	9.49342	0.357	0.094	2	WT._.Rep1	14427	Sumo1	Intronic	14427	uc007bdx.1	0.3752	999	0
1000	chr1	59661269	59661769	501	*	5.08525	0.481	0.132	2	TET2KO._.Rep2	9314	Sumo1	Intronic	9314	uc007bdx.1	0.4431	1000	0
1001	chr1	59668462	59668962	501	*	2.8711	0.211	0.035	2	WT._.Rep2	2121	Sumo1	Intronic	2121	uc007bdx.1	0.4411	1001	0
1002	chr1	59669848	59670348	501	*	56.4241	0.777	0.543	2	WT._.Rep1	735	Sumo1	Intronic	735	uc007bdx.1	0.519	1002	0
1003	chr1	59670562	59671062	501	*	214.971	0.954	0.895	2	WT._.Rep1	21	Sumo1	Promoter	21	uc007bdx.1	0.6487	1003	0
1004	chr1	59684704	59685204	501	*	343.61	0.994	0.98	2	TET2KO._.Rep1	51	Nop58	Promoter	51	uc007bdy.1	0.475	1004	0
1005	chr1	59719848	59720348	501	*	8.00794	0.413	0.09	2	TET2KO._.Rep1	15289	Snord11	Distal	15289	uc011wls.1	0.4152	1005	0
1006	chr1	59762170	59762670	501	*	51.8228	0.76	0.519	2	WT._.Rep1	1858	Bmpr2	Promoter	1858	uc007bdz.2	0.4471	1006	0
1007	chr1	59763127	59763627	501	*	168.039	0.949	0.847	2	TET2KO._.Rep1	901	Bmpr2	Promoter	901	uc007bdz.2	0.7126	1007	0
1008	chr1	59763671	59764171	501	*	29.8426	0.723	0.375	2	TET2KO._.Rep1	357	Bmpr2	Promoter	357	uc007bdz.2	0.6866	1008	0
1009	chr1	59764590	59765090	501	*	37.1121	0.693	0.418	2	WT._.Rep1	560	Bmpr2	Intronic	560	uc007bdz.2	0.519	1009	0
1010	chr1	59830207	59830707	501	*	105.549	0.908	0.736	2	TET2KO._.Rep1	66177	Bmpr2	Intronic	66177	uc007bdz.2	0.4052	1010	0
1011	chr1	59883686	59884186	501	*	14.1748	0.559	0.192	2	TET2KO._.Rep1	29069	Fam117b	Distal	29069	uc011wlt.2	0.4192	1011	0
1012	chr1	59895404	59895904	501	*	26.1678	0.616	0.316	2	WT._.Rep1	17351	Fam117b	Distal	17351	uc011wlt.2	0.505	1012	0
1013	chr1	59907052	59907552	501	*	8.74501	0.72	0.361	2	TET2KO._.Rep2	5703	Fam117b	Distal	5703	uc011wlt.2	0.4611	1013	0
1014	chr1	59912642	59913142	501	*	36.8075	0.992	0.973	2	TET2KO._.Rep2	113	Fam117b	Promoter	113	uc011wlt.2	0.7086	1014	0
1015	chr1	59913590	59914090	501	*	55.9567	0.831	0.551	2	TET2KO._.Rep1	833	Fam117b	Intronic	833	uc011wlt.2	0.6567	1015	0
1016	chr1	59915737	59916237	501	*	12.6721	0.832	0.559	2	TET2KO._.Rep2	2980	Fam117b	Intronic	2980	uc011wlt.2	0.4311	1016	0
1017	chr1	59922983	59923483	501	*	22.4269	0.663	0.295	2	TET2KO._.Rep1	10226	Fam117b	Intronic	10226	uc011wlt.2	0.4072	1017	0
1018	chr1	59967243	59967743	501	*	7.67378	0.686	0.401	2	WT._.Rep2	54486	Fam117b	Intronic	54486	uc011wlt.2	0.4331	1018	0
1019	chr1	60000175	60000675	501	*	10.3823	0.481	0.132	2	TET2KO._.Rep1	42696	Ica1l	Intronic	42696	uc007beb.2	0.4491	1019	0
1020	chr1	60015975	60016475	501	*	7.67378	0.686	0.401	2	WT._.Rep2	26896	Ica1l	Intronic	26896	uc007beb.2	0.4451	1020	0
1021	chr1	60042627	60043127	501	*	50.8309	0.817	0.525	2	TET2KO._.Rep1	244	Ica1l	Exonic	244	uc007beb.2	0.6926	1021	0
1022	chr1	60097444	60097944	501	*	127.466	0.903	0.784	2	WT._.Rep1	552	Carf	Promoter	212	uc007bee.2	0.4651	1022	0
1023	chr1	60097985	60098485	501	*	277.806	0.975	0.939	2	WT._.Rep1	11	Carf	Promoter	11	uc007beh.2	0.5908	1023	0
1024	chr1	60158373	60158873	501	*	109.614	0.885	0.745	2	WT._.Rep1	21975	Nbeal1	Distal	21975	uc007bej.1	0.4291	1024	0
1025	chr1	60180215	60180715	501	*	281.558	0.985	0.953	2	TET2KO._.Rep1	133	Nbeal1	Promoter	133	uc007bej.1	0.7345	1025	0
1026	chr1	60342727	60343227	501	*	23.8748	0.676	0.308	2	TET2KO._.Rep1	322	Cyp20a1	Promoter	322	uc007bem.2	0.485	1026	0
1027	chr1	60343298	60343798	501	*	33.5184	0.981	0.952	2	WT._.Rep2	247	Cyp20a1	Intronic	247	uc007bem.2	0.6527	1027	0
1028	chr1	60404830	60405330	501	*	5.08525	0.481	0.132	2	TET2KO._.Rep2	4538	Abi2	Distal	4538	uc007bep.2	0.3693	1028	0
1029	chr1	60408701	60409201	501	*	21.0333	0.565	0.245	2	WT._.Rep1	667	Abi2	Promoter	667	uc007bep.2	0.4112	1029	0
1030	chr1	60409365	60409865	501	*	15.0141	0.866	0.708	2	WT._.Rep2	3	Abi2	Promoter	3	uc007bep.2	0.7305	1030	0
1031	chr1	60410422	60410922	501	*	4.37562	0.455	0.149	2	WT._.Rep2	1052	Abi2	Intronic	1052	uc007bep.2	0.3892	1031	0
1032	chr1	60423788	60424288	501	*	4.37562	0.455	0.149	2	WT._.Rep2	14418	Abi2	Intronic	14418	uc007bep.2	0.3932	1032	0
1033	chr1	60428886	60429386	501	*	31.5365	0.658	0.358	2	WT._.Rep1	19516	Abi2	Intronic	19516	uc007bep.2	0.4172	1033	0
1034	chr1	60460547	60461047	501	*	3.39858	0.224	0.029	2	TET2KO._.Rep2	51177	Abi2	Intronic	51177	uc007bep.2	0.4212	1034	0
1035	chr1	60565190	60565690	501	*	72.298	0.822	0.622	2	WT._.Rep1	1324	Raph1	Intronic	1324	uc007bet.2	0.4531	1035	0
1036	chr1	60566601	60567101	501	*	73.9271	0.825	0.627	2	WT._.Rep1	85	Raph1	Promoter	85	uc007bet.2	0.7884	1036	0
1037	chr1	60567211	60567711	501	*	7.4722	0.287	0.07	2	WT._.Rep1	695	Raph1	Promoter	695	uc007bet.2	0.4431	1037	0
1038	chr1	60579790	60580290	501	*	21.0333	0.565	0.245	2	WT._.Rep1	13274	Raph1	Distal	13274	uc007bet.2	0.4711	1038	0
1039	chr1	60658363	60658863	501	*	23.5694	0.592	0.265	2	WT._.Rep1	87774	Cd28	Distal	45645	uc007beu.1	0.477	1039	0
1040	chr1	60669108	60669608	501	*	19.7903	0.551	0.235	2	WT._.Rep1	77029	Cd28	Distal	34900	uc007beu.1	0.4671	1040	0
1041	chr1	60670121	60670621	501	*	34.4866	0.751	0.412	2	TET2KO._.Rep1	76016	Cd28	Distal	33887	uc007beu.1	0.3912	1041	0
1042	chr1	60681115	60681615	501	*	12.7269	0.439	0.125	2	WT._.Rep1	65022	Cd28	Distal	22893	uc007beu.1	0.4491	1042	0
1043	chr1	60702595	60703095	501	*	41.4162	0.716	0.445	2	WT._.Rep1	43542	Cd28	Distal	1413	uc007beu.1	0.4451	1043	0
1044	chr1	60715566	60716066	501	*	2.8711	0.211	0.035	2	WT._.Rep2	30571	Cd28	Distal	11556	uc007beu.1	0.4531	1044	0
1045	chr1	60746120	60746620	501	*	73.9271	0.825	0.627	2	WT._.Rep1	17	Cd28	Promoter	17	uc007bev.2	0.4711	1045	0
1046	chr1	60748880	60749380	501	*	4.37562	0.455	0.149	2	WT._.Rep2	2741	Cd28	Intronic	2741	uc007bev.2	0.4112	1046	0
1047	chr1	60755765	60756265	501	*	70.0489	0.862	0.621	2	TET2KO._.Rep1	9626	Cd28	Intronic	9626	uc007bev.2	0.3972	1047	0
1048	chr1	60759816	60760316	501	*	23.5694	0.592	0.265	2	WT._.Rep1	13677	Cd28	Intronic	13677	uc007bev.2	0.4251	1048	0
1049	chr1	60822864	60823364	501	*	38.5356	0.701	0.427	2	WT._.Rep1	76725	Cd28	Distal	41279	uc007bex.2	0.4731	1049	0
1050	chr1	60860553	60861053	501	*	82.1759	0.843	0.665	2	WT._.Rep1	48221	Ctla4	Distal	48221	uc007bez.2	0.4331	1050	0
1051	chr1	60862856	60863356	501	*	64.6963	0.852	0.599	2	TET2KO._.Rep1	45918	Ctla4	Distal	45918	uc007bez.2	0.509	1051	0
1052	chr1	60911518	60912018	501	*	22.4269	0.663	0.295	2	TET2KO._.Rep1	2742	Ctla4	Intronic	2742	uc007bez.2	0.4611	1052	0
1053	chr1	60916092	60916592	501	*	54.8815	0.772	0.536	2	WT._.Rep1	7316	Ctla4	Distal	7316	uc007bez.2	0.3952	1053	0
1054	chr1	60961039	60961539	501	*	69.0616	0.814	0.61	2	WT._.Rep1	16624	Icos	Distal	16624	uc011wlz.3	0.3952	1054	0
1055	chr1	61055091	61055591	501	*	30.1739	0.648	0.348	2	WT._.Rep1	77426	Icos	Distal	65861	uc057auq.1	0.4112	1055	0
1056	chr1	61151076	61151576	501	*	8.46819	0.324	0.082	2	WT._.Rep1	173411	Icos	Distal	161846	uc057auq.1	0.4212	1056	0
1057	chr1	61181057	61181557	501	*	129.278	0.905	0.787	2	WT._.Rep1	197124	9530026F06Rik	Distal	191827	uc057auq.1	0.4451	1057	0
1058	chr1	61203096	61203596	501	*	20.9981	0.648	0.281	2	TET2KO._.Rep1	175085	9530026F06Rik	Distal	175085	uc029qot.1	0.525	1058	0
1059	chr1	61297931	61298431	501	*	32.912	0.667	0.367	2	WT._.Rep1	80250	9530026F06Rik	Distal	80250	uc029qot.1	0.4311	1059	0
1060	chr1	61373508	61374008	501	*	87.2039	0.852	0.681	2	WT._.Rep1	4673	9530026F06Rik	Distal	4673	uc029qot.1	0.5329	1060	0
1061	chr1	61374157	61374657	501	*	2.8711	0.211	0.035	2	WT._.Rep2	4024	9530026F06Rik	Distal	4024	uc029qot.1	0.499	1061	0
1062	chr1	61377010	61377510	501	*	28.3256	0.712	0.347	2	TET2KO._.Rep1	1171	9530026F06Rik	Promoter	1171	uc029qot.1	0.4431	1062	0
1063	chr1	61638587	61639087	501	*	97.427	0.868	0.716	2	WT._.Rep1	12	Pard3b	Promoter	12	uc007bfc.2	0.7026	1063	0
1064	chr1	61639664	61640164	501	*	42.5054	0.788	0.477	2	TET2KO._.Rep1	1089	Pard3b	Intronic	1089	uc007bfc.2	0.509	1064	0
1065	chr1	61771165	61771665	501	*	61.103	0.792	0.564	2	WT._.Rep1	132590	Pard3b	Intronic	21308	uc057aur.1	0.3653	1065	0
1066	chr1	61859921	61860421	501	*	2.8711	0.211	0.035	2	WT._.Rep2	221346	Pard3b	Intronic	8630	uc007bfg.1	0.4371	1066	0
1067	chr1	62041600	62042100	501	*	4.37562	0.455	0.149	2	WT._.Rep2	403025	Pard3b	Intronic	31542	uc011wma.1	0.4451	1067	0
1068	chr1	62307143	62307643	501	*	11.2443	0.799	0.58	2	WT._.Rep2	395923	Nrp2	Intronic	297085	uc011wma.1	0.3932	1068	0
1069	chr1	62482941	62483441	501	*	11.6242	0.414	0.115	2	WT._.Rep1	220125	Nrp2	Intronic	220125	uc007bfi.1	0.4291	1069	0
1070	chr1	62678543	62679043	501	*	13.8525	0.461	0.176	2	WT._.Rep1	24523	Nrp2	Distal	24523	uc007bfi.1	0.511	1070	0
1071	chr1	62696910	62697410	501	*	32.912	0.667	0.367	2	WT._.Rep1	6156	Nrp2	Distal	6156	uc007bfi.1	0.4152	1071	0
1072	chr1	62701007	62701507	501	*	47.304	0.743	0.478	2	WT._.Rep1	2059	Nrp2	Distal	2059	uc007bfi.1	0.517	1072	0
1073	chr1	62703048	62703548	501	*	62.6791	0.797	0.57	2	WT._.Rep1	18	Nrp2	Promoter	18	uc007bfi.1	0.7246	1073	0
1074	chr1	62706162	62706662	501	*	92.2885	0.86	0.694	2	WT._.Rep1	3094	Nrp2	Intronic	3094	uc007bfi.1	0.6307	1074	0
1075	chr1	62706664	62707164	501	*	18.5646	0.535	0.224	2	WT._.Rep1	3596	Nrp2	Intronic	3596	uc007bfi.1	0.6228	1075	0
1076	chr1	62707552	62708052	501	*	13.1082	0.837	0.652	2	WT._.Rep2	4484	Nrp2	Intronic	4484	uc007bfi.1	0.5629	1076	0
1077	chr1	62718148	62718648	501	*	2.8711	0.211	0.035	2	WT._.Rep2	15080	Nrp2	Intronic	15080	uc007bfi.1	0.4511	1077	0
1078	chr1	62724840	62725340	501	*	42.5054	0.788	0.477	2	TET2KO._.Rep1	21772	Nrp2	Intronic	21772	uc007bfi.1	0.497	1078	0
1079	chr1	62729282	62729782	501	*	25.341	0.688	0.321	2	TET2KO._.Rep1	26214	Nrp2	Intronic	26214	uc007bfi.1	0.495	1079	0
1080	chr1	62750347	62750847	501	*	111.374	0.913	0.749	2	TET2KO._.Rep1	44134	4930487H11Rik	Intronic	18371	uc007bfp.1	0.479	1080	0
1081	chr1	62751286	62751786	501	*	103.619	0.906	0.731	2	TET2KO._.Rep1	43195	4930487H11Rik	Intronic	17432	uc007bfp.1	0.5389	1081	0
1082	chr1	62760097	62760597	501	*	185.587	0.941	0.868	2	WT._.Rep1	34384	4930487H11Rik	Intronic	8621	uc007bfp.1	0.475	1082	0
1083	chr1	62770677	62771177	501	*	9.42982	0.751	0.499	2	WT._.Rep2	23804	4930487H11Rik	Intronic	1957	uc007bfp.1	0.499	1083	0
1084	chr1	62780017	62780517	501	*	4.37562	0.455	0.149	2	WT._.Rep2	14464	4930487H11Rik	Intronic	11297	uc007bfp.1	0.493	1084	0
1085	chr1	62786217	62786717	501	*	2.8711	0.211	0.035	2	WT._.Rep2	8264	4930487H11Rik	Intronic	8264	uc029qou.1	0.3992	1085	0
1086	chr1	62795484	62795984	501	*	11.2443	0.799	0.58	2	WT._.Rep2	1001	4930487H11Rik	Promoter	1001	uc029qou.1	0.5489	1086	0
1087	chr1	62929458	62929958	501	*	47.304	0.743	0.478	2	WT._.Rep1	134975	4930487H11Rik	Distal	134975	uc029qou.1	0.491	1087	0
1088	chr1	62964232	62964732	501	*	53.3477	0.766	0.528	2	WT._.Rep1	149784	Ino80d	Distal	149784	uc011wmb.1	0.5289	1088	0
1089	chr1	62966848	62967348	501	*	4.37562	0.455	0.149	2	WT._.Rep2	147168	Ino80d	Distal	147168	uc011wmb.1	0.483	1089	0
1090	chr1	62984392	62984892	501	*	13.1082	0.837	0.652	2	WT._.Rep2	129624	Ino80d	Distal	129624	uc011wmb.1	0.5309	1090	0
1091	chr1	62986219	62986719	501	*	64.2632	0.801	0.591	2	WT._.Rep1	127797	Ino80d	Distal	127797	uc011wmb.1	0.4251	1091	0
1092	chr1	63107880	63108380	501	*	8.00794	0.413	0.09	2	TET2KO._.Rep1	6136	Ino80d	Intronic	6136	uc011wmb.1	0.4491	1092	0
1093	chr1	63112876	63113376	501	*	12.8826	0.536	0.177	2	TET2KO._.Rep1	1140	Ino80d	Promoter	1140	uc011wmb.1	0.5709	1093	0
1094	chr1	63113483	63113983	501	*	9.42982	0.751	0.499	2	WT._.Rep2	533	Ino80d	Promoter	533	uc011wmb.1	0.7645	1094	0
1095	chr1	63114440	63114940	501	*	203.13	0.949	0.882	2	WT._.Rep1	218	Ino80dos	Promoter	49	uc029qov.1	0.5309	1095	0
1096	chr1	63129780	63130280	501	*	41.4162	0.716	0.445	2	WT._.Rep1	15558	Ino80dos	Intronic	15289	uc029qov.1	0.519	1096	0
1097	chr1	63176501	63177001	501	*	321.745	0.985	0.962	2	WT._.Rep1	70	Ndufs1	Promoter	70	uc007bfu.2	0.5689	1097	0
1098	chr1	63177092	63177592	501	*	20.9981	0.648	0.281	2	TET2KO._.Rep1	510	Eef1b2	Promoter	510	uc007bfz.2	0.6188	1098	0
1099	chr1	63180974	63181474	501	*	273.675	0.974	0.936	2	WT._.Rep1	2200	Snora41	Distal	2200	uc011wme.1	0.4371	1099	0
1100	chr1	63182588	63183088	501	*	24.8611	0.604	0.305	2	WT._.Rep1	3814	Snora41	Exonic	1235	uc033fjd.1	0.3892	1100	0
1101	chr1	63272977	63273477	501	*	9.42982	0.751	0.499	2	WT._.Rep2	58945	Gpr1	Intronic	41	uc007bgb.2	0.7385	1101	0
1102	chr1	63383085	63383585	501	*	9.1782	0.449	0.102	2	TET2KO._.Rep1	62555	Adam23	Distal	62555	uc007bgd.2	0.3932	1102	0
1103	chr1	63657962	63658462	501	*	39.9704	0.708	0.436	2	WT._.Rep1	28714	Dytn	Intronic	28714	uc007bgi.1	0.4431	1103	0
1104	chr1	63659497	63659997	501	*	64.2632	0.801	0.591	2	WT._.Rep1	27179	Dytn	Intronic	27179	uc007bgi.1	0.4491	1104	0
1105	chr1	63668739	63669239	501	*	44.3397	0.73	0.462	2	WT._.Rep1	17937	Dytn	Intronic	17937	uc007bgi.1	0.4511	1105	0
1106	chr1	63730359	63730859	501	*	218.942	0.956	0.898	2	WT._.Rep1	15	Fastkd2	Promoter	15	uc007bgk.3	0.491	1106	0
1107	chr1	63763040	63763540	501	*	6.87643	0.629	0.249	2	TET2KO._.Rep2	5976	4933402D24Rik	Intronic	5976	uc029qow.1	0.477	1107	0
1108	chr1	63879540	63880040	501	*	34.4866	0.751	0.412	2	TET2KO._.Rep1	84936	Gm13749	Distal	84936	uc007bgm.2	0.4311	1108	0
1109	chr1	63953414	63953914	501	*	82.1759	0.843	0.665	2	WT._.Rep1	11062	Gm13749	Distal	11062	uc007bgm.2	0.525	1109	0
1110	chr1	64000625	64001125	501	*	3.39858	0.224	0.029	2	TET2KO._.Rep2	36147	Gm13749	Distal	34710	uc007bgn.1	0.497	1110	0
1111	chr1	64078270	64078770	501	*	6.50757	0.244	0.057	2	WT._.Rep1	36018	Mir6899	Intronic	36018	uc033fjg.1	0.507	1111	0
1112	chr1	64084657	64085157	501	*	16.8356	0.599	0.22	2	TET2KO._.Rep1	36518	Klf7	Intronic	36481	uc007bgo.3	0.4152	1112	0
1113	chr1	64087895	64088395	501	*	35.7001	0.685	0.385	2	WT._.Rep1	33280	Klf7	Intronic	33243	uc007bgo.3	0.4651	1113	0
1114	chr1	64118759	64119259	501	*	22.2932	0.579	0.255	2	WT._.Rep1	2416	Klf7	Intronic	2379	uc007bgo.3	0.4351	1114	0
1115	chr1	64119740	64120240	501	*	7.4722	0.287	0.07	2	WT._.Rep1	1435	Klf7	Intronic	1398	uc007bgo.3	0.517	1115	0
1116	chr1	64120409	64120909	501	*	16.1689	0.5	0.2	2	WT._.Rep1	766	Klf7	Intronic	729	uc007bgo.3	0.4731	1116	0
1117	chr1	64121516	64122016	501	*	332.349	0.987	0.967	2	WT._.Rep1	339	Klf7	Promoter	339	uc007bgp.3	0.6727	1117	0
1118	chr1	64122060	64122560	501	*	123.856	0.9	0.779	2	WT._.Rep1	883	Klf7	Promoter	883	uc007bgp.3	0.6168	1118	0
1119	chr1	64189442	64189942	501	*	62.6791	0.797	0.57	2	WT._.Rep1	68265	Klf7	Distal	68265	uc007bgp.3	0.489	1119	0
1120	chr1	64193112	64193612	501	*	37.1121	0.693	0.418	2	WT._.Rep1	71935	Klf7	Distal	71935	uc007bgp.3	0.4711	1120	0
1121	chr1	64222318	64222818	501	*	7.4722	0.287	0.07	2	WT._.Rep1	101141	Klf7	Distal	101141	uc007bgp.3	0.4072	1121	0
1122	chr1	64295364	64295864	501	*	4.37562	0.455	0.149	2	WT._.Rep2	174187	Klf7	Distal	174187	uc007bgp.3	0.495	1122	0
1123	chr1	64301285	64301785	501	*	8.46819	0.324	0.082	2	WT._.Rep1	180108	Klf7	Distal	180108	uc007bgp.3	0.511	1123	0
1124	chr1	64302701	64303201	501	*	54.8815	0.772	0.536	2	WT._.Rep1	181524	Klf7	Distal	179282	uc057aus.1	0.499	1124	0
1125	chr1	64305462	64305962	501	*	106.105	0.88	0.737	2	WT._.Rep1	184285	Klf7	Distal	176521	uc057aus.1	0.519	1125	0
1126	chr1	64448018	64448518	501	*	39.9704	0.708	0.436	2	WT._.Rep1	84535	Creb1	Distal	33965	uc057aus.1	0.3633	1126	0
1127	chr1	64448679	64449179	501	*	7.4722	0.287	0.07	2	WT._.Rep1	83874	Creb1	Distal	33304	uc057aus.1	0.4611	1127	0
1128	chr1	64459738	64460238	501	*	25.341	0.688	0.321	2	TET2KO._.Rep1	72815	Creb1	Distal	22245	uc057aus.1	0.4192	1128	0
1129	chr1	64482034	64482534	501	*	27.6514	0.971	0.911	2	TET2KO._.Rep2	50519	Creb1	Distal	49	uc057aus.1	0.4651	1129	0
1130	chr1	64531955	64532455	501	*	45.8168	0.736	0.47	2	WT._.Rep1	598	Creb1	Promoter	598	uc007bgr.1	0.5948	1130	0
1131	chr1	64532576	64533076	501	*	311.193	0.983	0.958	2	WT._.Rep1	21	Creb1	Promoter	21	uc007bgr.1	0.6806	1131	0
1132	chr1	64533836	64534336	501	*	5.98471	0.596	0.285	2	WT._.Rep2	1281	Creb1	Intronic	1281	uc007bgr.1	0.4072	1132	0
1133	chr1	64560029	64560529	501	*	5.08525	0.481	0.132	2	TET2KO._.Rep2	27474	Creb1	Intronic	9429	uc011wmg.1	0.4092	1133	0
1134	chr1	64603338	64603838	501	*	50.3072	0.755	0.512	2	WT._.Rep1	13617	Mettl21a	Exonic	13579	uc007bgu.1	0.4471	1134	0
1135	chr1	64616975	64617475	501	*	174.046	0.935	0.853	2	WT._.Rep1	18	Mettl21a	Promoter	18	uc007bgv.1	0.6547	1135	0
1136	chr1	64617543	64618043	501	*	118.478	0.895	0.77	2	WT._.Rep1	586	Mettl21a	Promoter	586	uc007bgv.1	0.6048	1136	0
1137	chr1	64690467	64690967	501	*	46.8533	0.997	0.991	2	WT._.Rep2	57	2810408I11Rik	Promoter	57	uc007bgw.2	0.6667	1137	0
1138	chr1	64705157	64705657	501	*	9.42982	0.751	0.499	2	WT._.Rep2	14193	Ccnyl1	Intronic	14193	uc007bgx.2	0.4172	1138	0
1139	chr1	64709824	64710324	501	*	11.6178	0.51	0.162	2	TET2KO._.Rep1	18860	Ccnyl1	Intronic	18860	uc007bgx.2	0.4331	1139	0
1140	chr1	64717466	64717966	501	*	93.9954	0.863	0.699	2	WT._.Rep1	20033	Fzd5	Intronic	18883	uc033fjh.1	0.4491	1140	0
1141	chr1	64734669	64735169	501	*	34.3	0.676	0.376	2	WT._.Rep1	2830	Fzd5	Exonic	1680	uc033fjh.1	0.6387	1141	0
1142	chr1	64737648	64738148	501	*	205.095	0.95	0.884	2	WT._.Rep1	147	Fzd5	Promoter	147	uc007bgy.1	0.7126	1142	0
1143	chr1	64738504	64739004	501	*	36.0636	0.759	0.423	2	TET2KO._.Rep1	1003	Fzd5	Promoter	1003	uc007bgy.1	0.483	1143	0
1144	chr1	64755912	64756412	501	*	31.5365	0.658	0.358	2	WT._.Rep1	18411	Fzd5	Distal	18411	uc007bgy.1	0.4731	1144	0
1145	chr1	64756667	64757167	501	*	32.9237	0.742	0.399	2	TET2KO._.Rep1	19166	Fzd5	Distal	19166	uc007bgy.1	0.4571	1145	0
1146	chr1	64757199	64757699	501	*	2.78854	0.096	0.008	2	TET2KO._.Rep1	19698	Fzd5	Distal	19698	uc007bgy.1	0.507	1146	0
1147	chr1	64797159	64797659	501	*	48.8008	0.749	0.486	2	WT._.Rep1	59658	Fzd5	Intronic	59658	uc007bgy.1	0.513	1147	0
1148	chr1	64840190	64840690	501	*	5.57673	0.196	0.016	2	WT._.Rep1	102689	Fzd5	Intronic	87656	uc007bhb.1	0.4032	1148	0
1149	chr1	64840973	64841473	501	*	6.50757	0.244	0.057	2	WT._.Rep1	103472	Fzd5	Intronic	86873	uc007bhb.1	0.4531	1149	0
1150	chr1	64876235	64876735	501	*	101.696	0.904	0.727	2	TET2KO._.Rep1	80338	Plekhm3	Intronic	51611	uc007bhb.1	0.4351	1150	0
1151	chr1	64918830	64919330	501	*	8.74501	0.72	0.361	2	TET2KO._.Rep2	37743	Plekhm3	Intronic	9016	uc007bhb.1	0.4431	1151	0
1152	chr1	64925606	64926106	501	*	7.67378	0.686	0.401	2	WT._.Rep2	30967	Plekhm3	Intronic	2240	uc007bhb.1	0.481	1152	0
1153	chr1	64949348	64949848	501	*	47.304	0.743	0.478	2	WT._.Rep1	7225	Plekhm3	Intronic	7225	uc033fji.1	0.489	1153	0
1154	chr1	64956537	64957037	501	*	102.617	0.875	0.729	2	WT._.Rep1	36	Plekhm3	Promoter	36	uc033fji.1	0.6467	1154	0
1155	chr1	65010096	65010596	501	*	143.935	0.917	0.815	2	WT._.Rep1	22412	Akr1cl	Distal	22412	uc007bhc.2	0.4511	1155	0
1156	chr1	65046364	65046864	501	*	5.08525	0.481	0.132	2	TET2KO._.Rep2	4548	Cryge	Distal	4548	uc007bhf.1	0.4371	1156	0
1157	chr1	65111947	65112447	501	*	32.912	0.667	0.367	2	WT._.Rep1	8833	Cryga	Intronic	8833	uc007bhk.1	0.3733	1157	0
1158	chr1	65176907	65177407	501	*	8.00794	0.413	0.09	2	TET2KO._.Rep1	9321	Idh1	Intronic	1984	uc007bhn.2	0.3513	1158	0
1159	chr1	65178165	65178665	501	*	267.498	0.972	0.933	2	WT._.Rep1	8063	Idh1	Intronic	726	uc007bhn.2	0.5549	1159	0
1160	chr1	65178894	65179394	501	*	145.786	0.918	0.817	2	WT._.Rep1	7334	Idh1	Intronic	1	uc007bhn.2	0.6427	1160	0
1161	chr1	65179792	65180292	501	*	57.9753	0.783	0.551	2	WT._.Rep1	6436	Idh1	Intronic	899	uc007bhn.2	0.3573	1161	0
1162	chr1	65185321	65185821	501	*	2.8711	0.211	0.035	2	WT._.Rep2	907	Idh1	Promoter	907	uc011wmj.1	0.4271	1162	0
1163	chr1	65186384	65186884	501	*	341.28	0.994	0.98	2	TET2KO._.Rep1	48	Pikfyve	Promoter	48	uc007bho.1	0.6567	1163	0
1164	chr1	65312075	65312575	501	*	7.4722	0.287	0.07	2	WT._.Rep1	1067	Pth2r	Intronic	1067	uc007bhu.1	0.3313	1164	0
1165	chr1	66115345	66115845	501	*	15.0003	0.482	0.188	2	WT._.Rep1	59733	Map2	Distal	59733	uc007bhw.1	0.3832	1165	0
1166	chr1	66174933	66175433	501	*	107.857	0.882	0.741	2	WT._.Rep1	145	Map2	Promoter	145	uc007bhw.1	0.7146	1166	0
1167	chr1	66279110	66279610	501	*	7.4722	0.287	0.07	2	WT._.Rep1	104030	Map2	Intronic	42363	uc007bhy.2	0.3094	1167	0
1168	chr1	66467888	66468388	501	*	48.8008	0.749	0.486	2	WT._.Rep1	308	Unc80	Promoter	308	uc007bif.2	0.7505	1168	0
1169	chr1	66672767	66673267	501	*	49.1434	0.812	0.516	2	TET2KO._.Rep1	27813	Rpe	Intronic	6546	uc007bii.2	0.4311	1169	0
1170	chr1	66700557	66701057	501	*	259.297	0.97	0.93	2	WT._.Rep1	23	Rpe	Promoter	23	uc007bij.2	0.6188	1170	0
1171	chr1	66815908	66816408	501	*	247.915	0.978	0.931	2	TET2KO._.Rep1	1436	Kansl1l	Intronic	1302	uc011wml.1	0.4311	1171	0
1172	chr1	66816863	66817363	501	*	25.0466	0.951	0.887	2	WT._.Rep2	481	Kansl1l	Intronic	347	uc011wml.1	0.7166	1172	0
1173	chr1	66817418	66817918	501	*	33.5184	0.981	0.952	2	WT._.Rep2	72	Kansl1l	Promoter	72	uc007bim.2	0.7505	1173	0
1174	chr1	66838432	66838932	501	*	40.8757	0.782	0.455	2	TET2KO._.Rep1	21086	Kansl1l	Intronic	21086	uc007bim.2	0.3792	1174	0
1175	chr1	66862614	66863114	501	*	77.2063	0.832	0.638	2	WT._.Rep1	444	Acadl	Intronic	444	uc007bir.2	0.5988	1175	0
1176	chr1	66863120	66863620	501	*	134.741	0.91	0.802	2	WT._.Rep1	60	Acadl	Promoter	60	uc007bir.2	0.6786	1176	0
1177	chr1	66864095	66864595	501	*	15.0003	0.482	0.188	2	WT._.Rep1	1035	Acadl	Promoter	1035	uc007bir.2	0.4192	1177	0
1178	chr1	66896080	66896580	501	*	55.9567	0.831	0.551	2	TET2KO._.Rep1	33020	Acadl	Distal	33020	uc007bir.2	0.4291	1178	0
1179	chr1	66987508	66988008	501	*	97.8678	0.9	0.718	2	TET2KO._.Rep1	42701	Myl1	Distal	33306	uc011wmm.1	0.477	1179	0
1180	chr1	66992657	66993157	501	*	28.3256	0.712	0.347	2	TET2KO._.Rep1	45964	Lancl1	Distal	28157	uc011wmm.1	0.4052	1180	0
1181	chr1	67003579	67004079	501	*	31.3755	0.733	0.387	2	TET2KO._.Rep1	35042	Lancl1	Intronic	17235	uc011wmm.1	0.4391	1181	0
1182	chr1	67014151	67014651	501	*	5.98471	0.596	0.285	2	WT._.Rep2	24470	Lancl1	Intronic	6663	uc011wmm.1	0.3633	1182	0
1183	chr1	67038649	67039149	501	*	164.528	0.93	0.844	2	WT._.Rep1	26	Lancl1	Promoter	26	uc007biw.2	0.6008	1183	0
1184	chr1	67061403	67061903	501	*	48.8008	0.749	0.486	2	WT._.Rep1	22780	Lancl1	Distal	22780	uc007biw.2	0.4431	1184	0
1185	chr1	67181117	67181617	501	*	11.6242	0.414	0.115	2	WT._.Rep1	58339	Cps1	Intronic	58339	uc007biy.2	0.3992	1185	0
1186	chr1	69107132	69107632	501	*	15.0003	0.482	0.188	2	WT._.Rep1	676	Erbb4	Intronic	676	uc007bjb.3	0.6267	1186	0
1187	chr1	69108326	69108826	501	*	28.8247	0.638	0.337	2	WT._.Rep1	516	Erbb4	Promoter	516	uc007bjb.3	0.5349	1187	0
1188	chr1	69138807	69139307	501	*	15.0003	0.482	0.188	2	WT._.Rep1	30997	Erbb4	Distal	30997	uc007bjb.3	0.3453	1188	0
1189	chr1	69241710	69242210	501	*	75.5632	0.829	0.633	2	WT._.Rep1	133900	Erbb4	Distal	133900	uc007bjb.3	0.4072	1189	0
1190	chr1	69331352	69331852	501	*	23.5694	0.592	0.265	2	WT._.Rep1	223542	Erbb4	Distal	223542	uc007bjb.3	0.3393	1190	0
1191	chr1	69333702	69334202	501	*	2.8711	0.211	0.035	2	WT._.Rep2	225892	Erbb4	Distal	225892	uc007bjb.3	0.3693	1191	0
1192	chr1	69349759	69350259	501	*	12.7269	0.439	0.125	2	WT._.Rep1	241949	Erbb4	Distal	241949	uc007bjb.3	0.3852	1192	0
1193	chr1	69387532	69388032	501	*	4.37562	0.455	0.149	2	WT._.Rep2	279722	Erbb4	Distal	279722	uc007bjb.3	0.4431	1193	0
1194	chr1	69513531	69514031	501	*	9.42982	0.751	0.499	2	WT._.Rep2	172178	Ikzf2	Distal	172178	uc007bjd.3	0.495	1194	0
1195	chr1	69637765	69638265	501	*	22.4269	0.663	0.295	2	TET2KO._.Rep1	47944	Ikzf2	Intronic	47944	uc007bjd.3	0.4331	1195	0
1196	chr1	69655304	69655804	501	*	37.6544	0.767	0.434	2	TET2KO._.Rep1	30405	Ikzf2	Intronic	30405	uc007bjd.3	0.4192	1196	0
1197	chr1	69656916	69657416	501	*	13.8525	0.461	0.176	2	WT._.Rep1	28793	Ikzf2	Intronic	28793	uc007bjd.3	0.491	1197	0
1198	chr1	69657953	69658453	501	*	5.08525	0.481	0.132	2	TET2KO._.Rep2	27756	Ikzf2	Intronic	27756	uc007bjd.3	0.4591	1198	0
1199	chr1	69683096	69683596	501	*	9.42982	0.751	0.499	2	WT._.Rep2	2613	Ikzf2	Intronic	2613	uc007bjd.3	0.3932	1199	0
1200	chr1	69685758	69686258	501	*	15.0003	0.482	0.188	2	WT._.Rep1	47	Ikzf2	Promoter	47	uc007bjd.3	0.513	1200	0
1201	chr1	69687016	69687516	501	*	218.942	0.956	0.898	2	WT._.Rep1	1305	Ikzf2	Promoter	1305	uc007bjd.3	0.6547	1201	0
1202	chr1	69688957	69689457	501	*	29.9026	0.978	0.931	2	TET2KO._.Rep2	3246	Ikzf2	Distal	3246	uc007bjd.3	0.4271	1202	0
1203	chr1	69785075	69785575	501	*	24.8611	0.604	0.305	2	WT._.Rep1	41644	Spag16	Distal	41644	uc033fjj.1	0.3273	1203	0
1204	chr1	69790204	69790704	501	*	62.6791	0.797	0.57	2	WT._.Rep1	36515	Spag16	Distal	36515	uc033fjj.1	0.3533	1204	0
1205	chr1	70918251	70918751	501	*	5.98471	0.596	0.285	2	WT._.Rep2	184470	Bard1	Distal	184470	uc007bjm.2	0.4291	1205	0
1206	chr1	71004185	71004685	501	*	16.1689	0.5	0.2	2	WT._.Rep1	98536	Bard1	Distal	98536	uc007bjm.2	0.3932	1206	0
1207	chr1	71100072	71100572	501	*	13.8525	0.461	0.176	2	WT._.Rep1	2649	Bard1	Intronic	2649	uc007bjm.2	0.4651	1207	0
1208	chr1	71102257	71102757	501	*	164.528	0.93	0.844	2	WT._.Rep1	464	Bard1	Intronic	464	uc007bjm.2	0.6148	1208	0
1209	chr1	71102830	71103330	501	*	425.53	0.998	0.994	2	WT._.Rep1	107	Bard1	Promoter	107	uc007bjm.2	0.6208	1209	0
1210	chr1	71103425	71103925	501	*	21.0333	0.565	0.245	2	WT._.Rep1	702	Bard1	Promoter	702	uc007bjm.2	0.4271	1210	0
1211	chr1	71506465	71506965	501	*	12.8826	0.536	0.177	2	TET2KO._.Rep1	50440	Atic	Distal	50440	uc007bjr.2	0.3673	1211	0
1212	chr1	71531623	71532123	501	*	54.8815	0.772	0.536	2	WT._.Rep1	25282	Atic	Distal	25282	uc007bjr.2	0.4591	1212	0
1213	chr1	71556836	71557336	501	*	263.535	0.981	0.94	2	TET2KO._.Rep1	69	Atic	Promoter	69	uc007bjr.2	0.6567	1213	0
1214	chr1	71652544	71653044	501	*	45.8168	0.736	0.47	2	WT._.Rep1	42	Apol7d	Promoter	42	uc007bke.1	0.5988	1214	0
1215	chr1	71653066	71653566	501	*	92.1748	0.894	0.698	2	TET2KO._.Rep1	81	Fn1	Promoter	81	uc007bju.2	0.6307	1215	0
1216	chr1	71653668	71654168	501	*	10.3823	0.481	0.132	2	TET2KO._.Rep1	683	Fn1	Promoter	683	uc007bju.2	0.5569	1216	0
1217	chr1	71896843	71897343	501	*	9.49342	0.357	0.094	2	WT._.Rep1	8980	Gm8883	Distal	8980	uc011wmr.1	0.4371	1217	0
1218	chr1	71937948	71938448	501	*	8.46819	0.324	0.082	2	WT._.Rep1	50085	Gm8883	Distal	50085	uc011wmr.1	0.511	1218	0
1219	chr1	71938466	71938966	501	*	48.8008	0.749	0.486	2	WT._.Rep1	50603	Gm8883	Distal	50603	uc011wmr.1	0.4471	1219	0
1220	chr1	71956860	71957360	501	*	38.5356	0.701	0.427	2	WT._.Rep1	48084	4933417E11Rik	Distal	48084	uc029qoz.1	0.4331	1220	0
1221	chr1	72141825	72142325	501	*	32.912	0.667	0.367	2	WT._.Rep1	70231	Mreg	Distal	70231	uc007bkg.2	0.4391	1221	0
1222	chr1	72182914	72183414	501	*	4.73159	0.26	0.048	2	TET2KO._.Rep1	29142	Mreg	Intronic	29142	uc007bkg.2	0.5409	1222	0
1223	chr1	72212065	72212565	501	*	14.7098	0.867	0.634	2	TET2KO._.Rep2	7	Mreg	Promoter	7	uc007bkg.2	0.6567	1223	0
1224	chr1	72225729	72226229	501	*	138.405	0.913	0.808	2	WT._.Rep1	13671	Mreg	Distal	13671	uc007bkg.2	0.6068	1224	0
1225	chr1	72243723	72244223	501	*	265.444	0.971	0.931	2	WT._.Rep1	19	D230017M19Rik	Promoter	19	uc007bkh.1	0.6148	1225	0
1226	chr1	72254545	72255045	501	*	147.642	0.919	0.819	2	WT._.Rep1	10801	D230017M19Rik	Intronic	10801	uc007bkh.1	0.5888	1226	0
1227	chr1	72284077	72284577	501	*	403.558	0.996	0.988	2	WT._.Rep1	12	Pecr	Promoter	12	uc007bki.3	0.5868	1227	0
1228	chr1	72307197	72307697	501	*	234.948	0.962	0.912	2	WT._.Rep1	25	Xrcc5	Promoter	25	uc007bkl.2	0.5289	1228	0
1229	chr1	72313601	72314101	501	*	16.8356	0.599	0.22	2	TET2KO._.Rep1	6429	Xrcc5	Intronic	6429	uc007bkl.2	0.3952	1229	0
1230	chr1	72582945	72583445	501	*	347.28	0.99	0.974	2	WT._.Rep1	55	Smarcal1	Promoter	55	uc007bko.2	0.507	1230	0
1231	chr1	72710996	72711496	501	*	230.929	0.961	0.91	2	WT._.Rep1	13	Rpl37a	Promoter	13	uc007bkv.2	0.5768	1231	0
1232	chr1	72711642	72712142	501	*	12.7269	0.439	0.125	2	WT._.Rep1	631	Rpl37a	Intronic	631	uc007bkv.2	0.4671	1232	0
1233	chr1	72716915	72717415	501	*	61.103	0.792	0.564	2	WT._.Rep1	5904	Rpl37a	Distal	5904	uc007bkv.2	0.3872	1233	0
1234	chr1	72718797	72719297	501	*	57.9753	0.783	0.551	2	WT._.Rep1	7786	Rpl37a	Distal	7786	uc007bkv.2	0.507	1234	0
1235	chr1	72854849	72855349	501	*	7.67378	0.686	0.401	2	WT._.Rep2	19765	Igfbp5	Distal	5556	uc029qpa.2	0.4691	1235	0
1236	chr1	72865749	72866249	501	*	53.3477	0.766	0.528	2	WT._.Rep1	8865	Igfbp5	Intronic	5342	uc029qpa.2	0.501	1236	0
1237	chr1	72868766	72869266	501	*	38.5356	0.701	0.427	2	WT._.Rep1	5848	Igfbp5	Intronic	5848	uc007bkx.1	0.525	1237	0
1238	chr1	72870104	72870604	501	*	15.0141	0.866	0.708	2	WT._.Rep2	4510	Igfbp5	Intronic	4510	uc007bkx.1	0.5429	1238	0
1239	chr1	72870988	72871488	501	*	69.0616	0.814	0.61	2	WT._.Rep1	3626	Igfbp5	Intronic	3626	uc007bkx.1	0.485	1239	0
1240	chr1	72871756	72872256	501	*	7.4722	0.287	0.07	2	WT._.Rep1	2858	Igfbp5	Intronic	2858	uc007bkx.1	0.521	1240	0
1241	chr1	72872437	72872937	501	*	45.8013	0.801	0.497	2	TET2KO._.Rep1	2177	Igfbp5	Intronic	2177	uc007bkx.1	0.477	1241	0
1242	chr1	72873864	72874364	501	*	5.98471	0.596	0.285	2	WT._.Rep2	750	Igfbp5	Exonic	750	uc007bkx.1	0.5888	1242	0
1243	chr1	72876008	72876508	501	*	7.4722	0.287	0.07	2	WT._.Rep1	1392	Igfbp5	Promoter	1392	uc007bkx.1	0.4271	1243	0
1244	chr1	73200010	73200510	501	*	1.49957	0.029	0.002	2	WT._.Rep2	184223	1700027A15Rik	Distal	175673	uc007bla.2	0.485	1244	0
1245	chr1	73826247	73826747	501	*	62.9295	0.848	0.592	2	TET2KO._.Rep1	29077	Mir6351	Intronic	29077	uc056ydd.1	0.5369	1245	0
1246	chr1	73902273	73902773	501	*	55.9567	0.831	0.551	2	TET2KO._.Rep1	38056	6030407O03Rik	Distal	34809	uc007blf.2	0.5349	1246	0
1247	chr1	73936551	73937051	501	*	75.5632	0.829	0.633	2	WT._.Rep1	72334	6030407O03Rik	Intronic	531	uc007blf.2	0.5349	1247	0
1248	chr1	73937108	73937608	501	*	18.5646	0.535	0.224	2	WT._.Rep1	72891	6030407O03Rik	Intronic	24	uc007blf.2	0.5589	1248	0
1249	chr1	73954703	73955203	501	*	6.87643	0.629	0.249	2	TET2KO._.Rep2	90486	6030407O03Rik	Intronic	17619	uc007blf.2	0.5329	1249	0
1250	chr1	73955403	73955903	501	*	121.199	0.921	0.774	2	TET2KO._.Rep1	91186	6030407O03Rik	Intronic	18319	uc007blf.2	0.5629	1250	0
1251	chr1	73962961	73963461	501	*	62.9295	0.848	0.592	2	TET2KO._.Rep1	98744	6030407O03Rik	Intronic	25877	uc007blf.2	0.5808	1251	0
1252	chr1	73963651	73964151	501	*	5.98471	0.596	0.285	2	WT._.Rep2	99434	6030407O03Rik	Intronic	26567	uc007blf.2	0.5589	1252	0
1253	chr1	73966327	73966827	501	*	42.8728	0.723	0.453	2	WT._.Rep1	102110	6030407O03Rik	Intronic	29243	uc007blf.2	0.5569	1253	0
1254	chr1	73970094	73970594	501	*	40.8757	0.782	0.455	2	TET2KO._.Rep1	105877	6030407O03Rik	Intronic	28123	uc007bli.1	0.5449	1254	0
1255	chr1	73986631	73987131	501	*	78.8562	0.836	0.644	2	WT._.Rep1	122414	6030407O03Rik	Intronic	11586	uc007bli.1	0.4451	1255	0
1256	chr1	73996168	73996668	501	*	90.5875	0.858	0.69	2	WT._.Rep1	128030	Tns1	Intronic	2049	uc007bli.1	0.511	1256	0
1257	chr1	73998445	73998945	501	*	11.6242	0.414	0.115	2	WT._.Rep1	125753	Tns1	Intronic	226	uc007bli.1	0.5629	1257	0
1258	chr1	73998969	73999469	501	*	6.87643	0.629	0.249	2	TET2KO._.Rep2	125229	Tns1	Intronic	750	uc007bli.1	0.5549	1258	0
1259	chr1	74001470	74001970	501	*	44.1474	0.795	0.487	2	TET2KO._.Rep1	122728	Tns1	Intronic	3251	uc007bli.1	0.5768	1259	0
1260	chr1	74007570	74008070	501	*	59.535	0.787	0.557	2	WT._.Rep1	116628	Tns1	Intronic	9351	uc007bli.1	0.5569	1260	0
1261	chr1	74008533	74009033	501	*	28.3256	0.712	0.347	2	TET2KO._.Rep1	115665	Tns1	Intronic	10314	uc007bli.1	0.5669	1261	0
1262	chr1	74015787	74016287	501	*	94.0659	0.896	0.708	2	TET2KO._.Rep1	108411	Tns1	Intronic	17568	uc007bli.1	0.5609	1262	0
1263	chr1	74018241	74018741	501	*	15.0003	0.482	0.188	2	WT._.Rep1	105957	Tns1	Intronic	20022	uc007bli.1	0.5369	1263	0
1264	chr1	74025163	74025663	501	*	64.6963	0.852	0.599	2	TET2KO._.Rep1	99035	Tns1	Intronic	26944	uc007bli.1	0.5329	1264	0
1265	chr1	74034563	74035063	501	*	80.9762	0.88	0.666	2	TET2KO._.Rep1	89635	Tns1	Intronic	36344	uc007bli.1	0.5489	1265	0
1266	chr1	74035533	74036033	501	*	10.5459	0.387	0.104	2	WT._.Rep1	88665	Tns1	Intronic	37314	uc007bli.1	0.5768	1266	0
1267	chr1	74036035	74036535	501	*	9.49342	0.357	0.094	2	WT._.Rep1	88163	Tns1	Intronic	37816	uc007bli.1	0.5489	1267	0
1268	chr1	74036776	74037276	501	*	20.9472	0.926	0.833	2	WT._.Rep2	87422	Tns1	Intronic	38557	uc007bli.1	0.6707	1268	0
1269	chr1	74065945	74066445	501	*	5.98471	0.596	0.285	2	WT._.Rep2	58253	Tns1	Intronic	58253	uc007blg.3	0.521	1269	0
1270	chr1	74067913	74068413	501	*	18.5646	0.535	0.224	2	WT._.Rep1	56285	Tns1	Intronic	56285	uc007blg.3	0.5888	1270	0
1271	chr1	74068769	74069269	501	*	64.2632	0.801	0.591	2	WT._.Rep1	55429	Tns1	Intronic	55429	uc007blg.3	0.6267	1271	0
1272	chr1	74069423	74069923	501	*	10.5459	0.387	0.104	2	WT._.Rep1	54775	Tns1	Intronic	54775	uc007blg.3	0.5768	1272	0
1273	chr1	74077290	74077790	501	*	123.856	0.9	0.779	2	WT._.Rep1	46908	Tns1	Intronic	46908	uc007blg.3	0.493	1273	0
1274	chr1	74082792	74083292	501	*	61.103	0.792	0.564	2	WT._.Rep1	41406	Tns1	Intronic	41406	uc007blg.3	0.5369	1274	0
1275	chr1	74084745	74085245	501	*	37.6544	0.767	0.434	2	TET2KO._.Rep1	39453	Tns1	Intronic	39453	uc007blg.3	0.5569	1275	0
1276	chr1	74098236	74098736	501	*	30.1739	0.648	0.348	2	WT._.Rep1	25962	Tns1	Intronic	25962	uc007blg.3	0.6886	1276	0
1277	chr1	74122276	74122776	501	*	10.3823	0.481	0.132	2	TET2KO._.Rep1	1922	Tns1	Intronic	1922	uc007blg.3	0.5569	1277	0
1278	chr1	74124350	74124850	501	*	80.5127	0.839	0.66	2	WT._.Rep1	150	Tns1	Promoter	150	uc007blg.3	0.7625	1278	0
1279	chr1	74125116	74125616	501	*	177.878	0.937	0.857	2	WT._.Rep1	174	Rufy4	Promoter	174	uc007blk.2	0.5709	1279	0
1280	chr1	74133893	74134393	501	*	22.2932	0.579	0.255	2	WT._.Rep1	8601	Rufy4	Exonic	8601	uc007blk.2	0.5729	1280	0
1281	chr1	74153420	74153920	501	*	15.0003	0.482	0.188	2	WT._.Rep1	323	Cxcr2	Promoter	323	uc007bll.1	0.525	1281	0
1282	chr1	74155548	74156048	501	*	5.98471	0.596	0.285	2	WT._.Rep2	1803	Cxcr2	Intronic	1803	uc007bll.1	0.517	1282	0
1283	chr1	74162147	74162647	501	*	3.82823	0.085	0.007	2	WT._.Rep1	8402	Cxcr2	Distal	4047	uc033fjk.1	0.495	1283	0
1284	chr1	74172629	74173129	501	*	78.8562	0.836	0.644	2	WT._.Rep1	18884	Cxcr2	Distal	14529	uc033fjk.1	0.475	1284	0
1285	chr1	74177193	74177693	501	*	6.50757	0.244	0.057	2	WT._.Rep1	17187	Cxcr1	Distal	15417	uc033fjl.1	0.4192	1285	0
1286	chr1	74178510	74179010	501	*	12.8826	0.536	0.177	2	TET2KO._.Rep1	15870	Cxcr1	Distal	14100	uc033fjl.1	0.4112	1286	0
1287	chr1	74227278	74227778	501	*	106.105	0.88	0.737	2	WT._.Rep1	8989	Arpc2	Distal	8989	uc007bln.1	0.481	1287	0
1288	chr1	74236202	74236702	501	*	383.94	0.995	0.986	2	WT._.Rep1	65	Arpc2	Promoter	65	uc007bln.1	0.6926	1288	0
1289	chr1	74236875	74237375	501	*	8.74501	0.72	0.361	2	TET2KO._.Rep2	606	Arpc2	Intronic	233	uc007blp.1	0.6307	1289	0
1290	chr1	74238065	74238565	501	*	59.4241	0.84	0.576	2	TET2KO._.Rep1	1796	Arpc2	Intronic	1423	uc007blp.1	0.4012	1290	0
1291	chr1	74239278	74239778	501	*	17.3573	0.518	0.212	2	WT._.Rep1	3009	Arpc2	Intronic	2636	uc007blp.1	0.483	1291	0
1292	chr1	74242214	74242714	501	*	5.98471	0.596	0.285	2	WT._.Rep2	5945	Arpc2	Intronic	5572	uc007blp.1	0.4351	1292	0
1293	chr1	74243333	74243833	501	*	4.37562	0.455	0.149	2	WT._.Rep2	7064	Arpc2	Intronic	6691	uc007blp.1	0.4571	1293	0
1294	chr1	74248774	74249274	501	*	170.228	0.933	0.85	2	WT._.Rep1	12505	Arpc2	Intronic	12132	uc007blp.1	0.4291	1294	0
1295	chr1	74259958	74260458	501	*	5.08525	0.481	0.132	2	TET2KO._.Rep2	18391	Gpbar1	Intronic	18391	uc007blq.1	0.4411	1295	0
1296	chr1	74262470	74262970	501	*	34.4866	0.751	0.412	2	TET2KO._.Rep1	15879	Gpbar1	Intronic	15879	uc007blq.1	0.513	1296	0
1297	chr1	74284021	74284521	501	*	38.5356	0.701	0.427	2	WT._.Rep1	466	Aamp	Promoter	466	uc007blr.2	0.5968	1297	0
1298	chr1	74284587	74285087	501	*	479.106	1	0.999	2	WT._.Rep1	98	Aamp	Promoter	98	uc007blr.2	0.6427	1298	0
1299	chr1	74285170	74285670	501	*	15.0003	0.482	0.188	2	WT._.Rep1	385	Pnkd	Promoter	385	uc007bls.2	0.517	1299	0
1300	chr1	74295427	74295927	501	*	208.45	0.966	0.896	2	TET2KO._.Rep1	8658	Tmbim1	Intronic	8658	uc007blv.2	0.5669	1300	0
1301	chr1	74297227	74297727	501	*	82.8246	0.883	0.672	2	TET2KO._.Rep1	6858	Tmbim1	Intronic	6858	uc007blv.2	0.5549	1301	0
1302	chr1	74303702	74304202	501	*	16.7855	0.895	0.703	2	TET2KO._.Rep2	383	Tmbim1	Intronic	383	uc007blv.2	0.6866	1302	0
1303	chr1	74305438	74305938	501	*	27.4892	0.627	0.327	2	WT._.Rep1	1351	Tmbim1	Promoter	1351	uc007blv.2	0.4571	1303	0
1304	chr1	74307400	74307900	501	*	36.0636	0.759	0.423	2	TET2KO._.Rep1	3313	Tmbim1	Intronic	3313	uc007blv.2	0.4491	1304	0
1305	chr1	74308517	74309017	501	*	65.855	0.805	0.597	2	WT._.Rep1	4430	Tmbim1	Intronic	4430	uc007blv.2	0.4631	1305	0
1306	chr1	74331159	74331659	501	*	39.9704	0.708	0.436	2	WT._.Rep1	27072	Tmbim1	Intronic	1200	uc007blw.1	0.525	1306	0
1307	chr1	74331734	74332234	501	*	17.3573	0.518	0.212	2	WT._.Rep1	27647	Tmbim1	Intronic	625	uc007blw.1	0.4511	1307	0
1308	chr1	74332242	74332742	501	*	399.185	0.996	0.988	2	WT._.Rep1	28155	Tmbim1	Intronic	117	uc007blw.1	0.6407	1308	0
1309	chr1	74332922	74333422	501	*	7.4722	0.287	0.07	2	WT._.Rep1	28835	Tmbim1	Intronic	508	uc056ydf.1	0.523	1309	0
1310	chr1	74361755	74362255	501	*	61.103	0.792	0.564	2	WT._.Rep1	102	Catip	Promoter	102	uc007blx.1	0.495	1310	0
1311	chr1	74368145	74368645	501	*	18.2014	0.616	0.233	2	TET2KO._.Rep1	6286	Catip	Exonic	5952	uc011wna.1	0.6168	1311	0
1312	chr1	74379675	74380175	501	*	2.8711	0.211	0.035	2	WT._.Rep2	4721	Slc11a1	Intronic	4721	uc007bly.2	0.5489	1312	0
1313	chr1	74386704	74387204	501	*	34.4763	0.988	0.961	2	TET2KO._.Rep2	4654	Ctdsp1	Distal	4654	uc007blz.2	0.6407	1313	0
1314	chr1	74389342	74389842	501	*	5.57673	0.196	0.016	2	WT._.Rep1	2016	Ctdsp1	Distal	2016	uc007blz.2	0.5709	1314	0
1315	chr1	74389934	74390434	501	*	143.285	0.936	0.811	2	TET2KO._.Rep1	1424	Ctdsp1	Promoter	1424	uc007blz.2	0.5729	1315	0
1316	chr1	74390483	74390983	501	*	18.9374	0.909	0.798	2	WT._.Rep2	875	Ctdsp1	Promoter	875	uc007blz.2	0.501	1316	0
1317	chr1	74391334	74391834	501	*	281.946	0.976	0.942	2	WT._.Rep1	24	Ctdsp1	Promoter	24	uc007blz.2	0.7066	1317	0
1318	chr1	74392043	74392543	501	*	77.2063	0.832	0.638	2	WT._.Rep1	683	Ctdsp1	Intronic	683	uc007blz.2	0.6946	1318	0
1319	chr1	74393011	74393511	501	*	2.8711	0.211	0.035	2	WT._.Rep2	1048	Mir26b	Promoter	1048	uc007bma.2	0.5768	1319	0
1320	chr1	74397219	74397719	501	*	44.5752	0.995	0.986	2	WT._.Rep2	3158	Mir26b	Distal	3158	uc007bma.2	0.6427	1320	0
1321	chr1	74398104	74398604	501	*	62.6791	0.797	0.57	2	WT._.Rep1	4043	Mir26b	Distal	4043	uc007bma.2	0.4691	1321	0
1322	chr1	74435589	74436089	501	*	12.8826	0.536	0.177	2	TET2KO._.Rep1	26454	Vil1	Exonic	26454	uc007bmb.2	0.4691	1322	0
1323	chr1	74452667	74453167	501	*	56.4241	0.777	0.543	2	WT._.Rep1	43532	Vil1	Intronic	43532	uc007bmb.2	0.4411	1323	0
1324	chr1	74505699	74506199	501	*	46.8533	0.997	0.991	2	WT._.Rep2	110	Cnot9	Promoter	110	uc007bmf.2	0.6028	1324	0
1325	chr1	74506410	74506910	501	*	39.9704	0.708	0.436	2	WT._.Rep1	599	Cnot9	Intronic	599	uc007bmf.2	0.6407	1325	0
1326	chr1	74587969	74588469	501	*	443.253	0.999	0.997	2	WT._.Rep1	69	Bcs1l	Promoter	69	uc007bmq.2	0.6248	1326	0
1327	chr1	74594359	74594859	501	*	114.917	0.891	0.763	2	WT._.Rep1	6319	Bcs1l	Exonic	6319	uc007bmq.2	0.503	1327	0
1328	chr1	74601166	74601666	501	*	174.046	0.935	0.853	2	WT._.Rep1	18	Rnf25	Promoter	18	uc007bms.3	0.5389	1328	0
1329	chr1	74661462	74661962	501	*	27.1312	0.96	0.906	2	WT._.Rep2	41	Ttll4	Promoter	41	uc007bmy.1	0.6447	1329	0
1330	chr1	74713026	74713526	501	*	22.2932	0.579	0.255	2	WT._.Rep1	258	Cyp27a1	Promoter	258	uc007bna.2	0.525	1330	0
1331	chr1	74748734	74749234	501	*	13.1082	0.837	0.652	2	WT._.Rep2	28	Prkag3	Promoter	28	uc007bnb.2	0.5948	1331	0
1332	chr1	74759768	74760268	501	*	7.67378	0.686	0.401	2	WT._.Rep2	11062	Prkag3	Distal	11062	uc007bnb.2	0.483	1332	0
1333	chr1	74772999	74773499	501	*	136.571	0.912	0.805	2	WT._.Rep1	1356	Wnt6	Intronic	1356	uc007bne.1	0.5409	1333	0
1334	chr1	74775765	74776265	501	*	21.0333	0.565	0.245	2	WT._.Rep1	4122	Wnt6	Intronic	4122	uc007bne.1	0.5808	1334	0
1335	chr1	74781914	74782414	501	*	4.37562	0.455	0.149	2	WT._.Rep2	9854	Wnt10a	Exonic	9854	uc007bnf.3	0.5968	1335	0
1336	chr1	74784392	74784892	501	*	24.8611	0.604	0.305	2	WT._.Rep1	7376	Wnt10a	Exonic	7376	uc007bnf.3	0.6188	1336	0
1337	chr1	74787773	74788273	501	*	102.617	0.875	0.729	2	WT._.Rep1	3995	Wnt10a	Distal	3995	uc007bnf.3	0.5469	1337	0
1338	chr1	74791511	74792011	501	*	11.6242	0.414	0.115	2	WT._.Rep1	257	Wnt10a	Promoter	257	uc007bnf.3	0.6886	1338	0
1339	chr1	74794856	74795356	501	*	4.37562	0.455	0.149	2	WT._.Rep2	3086	Wnt10a	Intronic	3086	uc007bnf.3	0.6048	1339	0
1340	chr1	74802953	74803453	501	*	59.535	0.787	0.557	2	WT._.Rep1	11183	Wnt10a	Exonic	11183	uc007bnf.3	0.6507	1340	0
1341	chr1	74806400	74806900	501	*	13.1082	0.837	0.652	2	WT._.Rep2	14630	Wnt10a	Distal	10166	uc033fjm.1	0.6287	1341	0
1342	chr1	74808054	74808554	501	*	181.725	0.939	0.863	2	WT._.Rep1	16284	Wnt10a	Distal	8512	uc033fjm.1	0.5549	1342	0
1343	chr1	74816746	74817246	501	*	29.2392	0.968	0.924	2	WT._.Rep2	24976	Wnt10a	Distal	178	uc033fjm.1	0.6228	1343	0
1344	chr1	74854618	74855118	501	*	134.741	0.91	0.802	2	WT._.Rep1	160	Cdk5r2	Promoter	160	uc007bng.2	0.6567	1344	0
1345	chr1	74855875	74856375	501	*	8.46819	0.324	0.082	2	WT._.Rep1	1095	Cdk5r2	Exonic	1095	uc007bng.2	0.6766	1345	0
1346	chr1	74857991	74858491	501	*	9.49342	0.357	0.094	2	WT._.Rep1	3211	Cdk5r2	Distal	3211	uc007bng.2	0.5569	1346	0
1347	chr1	74872112	74872612	501	*	5.78081	0.321	0.063	2	TET2KO._.Rep1	13045	Fev	Distal	13045	uc007bnh.2	0.475	1347	0
1348	chr1	74880719	74881219	501	*	59.4241	0.84	0.576	2	TET2KO._.Rep1	4438	Fev	Distal	4438	uc007bnh.2	0.521	1348	0
1349	chr1	74893402	74893902	501	*	45.8168	0.736	0.47	2	WT._.Rep1	508	Cryba2	Promoter	508	uc007bni.2	0.521	1349	0
1350	chr1	74894951	74895451	501	*	6.87437	0.371	0.076	2	TET2KO._.Rep1	2057	Cryba2	Distal	2057	uc007bni.2	0.521	1350	0
1351	chr1	74901627	74902127	501	*	26.1678	0.616	0.316	2	WT._.Rep1	1155	Mir375	Promoter	1155	uc011wne.1	0.4291	1351	0
1352	chr1	74915629	74916129	501	*	6.87437	0.371	0.076	2	TET2KO._.Rep1	15157	Mir375	Intronic	15157	uc011wne.1	0.5329	1352	0
1353	chr1	74935339	74935839	501	*	26.1678	0.616	0.316	2	WT._.Rep1	9	Cfap65	Promoter	9	uc007bnj.1	0.4212	1353	0
1354	chr1	74948761	74949261	501	*	143.935	0.917	0.815	2	WT._.Rep1	2660	Ihh	Intronic	2660	uc007bnl.3	0.5768	1354	0
1355	chr1	74950017	74950517	501	*	27.4892	0.627	0.327	2	WT._.Rep1	1404	Ihh	Intronic	1404	uc007bnl.3	0.5689	1355	0
1356	chr1	74951551	74952051	501	*	4.37562	0.455	0.149	2	WT._.Rep2	128	Ihh	Promoter	128	uc007bnl.3	0.7265	1356	0
1357	chr1	74964414	74964914	501	*	100.881	0.873	0.725	2	WT._.Rep1	12991	Ihh	Distal	12991	uc007bnl.3	0.5409	1357	0
1358	chr1	75000435	75000935	501	*	24.8611	0.604	0.305	2	WT._.Rep1	49012	Ihh	Intronic	49012	uc007bnl.3	0.4451	1358	0
1359	chr1	75016805	75017305	501	*	88.8926	0.855	0.685	2	WT._.Rep1	65382	Ihh	Intronic	65382	uc007bnl.3	0.4631	1359	0
1360	chr1	75052046	75052546	501	*	16.1689	0.5	0.2	2	WT._.Rep1	72929	Nhej1	Intronic	72929	uc029qpd.2	0.4232	1360	0
1361	chr1	75124160	75124660	501	*	12.7269	0.439	0.125	2	WT._.Rep1	815	Nhej1	Intronic	815	uc029qpd.2	0.491	1361	0
1362	chr1	75124717	75125217	501	*	290.256	0.978	0.946	2	WT._.Rep1	258	Nhej1	Intronic	258	uc029qpd.2	0.6307	1362	0
1363	chr1	75140592	75141092	501	*	9.42982	0.751	0.499	2	WT._.Rep2	1854	Cnppd1	Promoter	744	uc007bnp.1	0.507	1363	0
1364	chr1	75141381	75141881	501	*	85.5215	0.849	0.675	2	WT._.Rep1	1065	Cnppd1	Promoter	43	uc007bnp.1	0.6607	1364	0
1365	chr1	75142441	75142941	501	*	219.305	0.97	0.907	2	TET2KO._.Rep1	5	Cnppd1	Promoter	5	uc007bns.1	0.6946	1365	0
1366	chr1	75167966	75168466	501	*	10.5459	0.387	0.104	2	WT._.Rep1	429	Zfand2b	Promoter	429	uc011wnf.1	0.493	1366	0
1367	chr1	75168696	75169196	501	*	311.193	0.983	0.958	2	WT._.Rep1	299	Zfand2b	Intronic	210	uc007bnw.2	0.6327	1367	0
1368	chr1	75179151	75179651	501	*	219.305	0.97	0.907	2	TET2KO._.Rep1	990	Abcb6	Intronic	990	uc007bnx.3	0.4311	1368	0
1369	chr1	75180196	75180696	501	*	106.105	0.88	0.737	2	WT._.Rep1	53	Abcb6	Promoter	53	uc007bnx.3	0.5788	1369	0
1370	chr1	75187874	75188374	501	*	9.42982	0.751	0.499	2	WT._.Rep2	3885	Atg9a	Intronic	1502	uc007bnz.1	0.497	1370	0
1371	chr1	75191807	75192307	501	*	454.403	0.999	0.997	2	WT._.Rep1	46	Atg9a	Promoter	46	uc007boa.2	0.6008	1371	0
1372	chr1	75208814	75209314	501	*	80.5127	0.839	0.66	2	WT._.Rep1	1713	Glb1l	Promoter	438	uc007bog.1	0.519	1372	0
1373	chr1	75210567	75211067	501	*	298.603	0.98	0.949	2	WT._.Rep1	11	Stk16	Promoter	11	uc007boh.2	0.6407	1373	0
1374	chr1	75213080	75213580	501	*	48.8008	0.749	0.486	2	WT._.Rep1	2500	Stk16	Intronic	2500	uc007boh.2	0.511	1374	0
1375	chr1	75214503	75215003	501	*	12.7269	0.439	0.125	2	WT._.Rep1	3923	Stk16	Exonic	3923	uc007boh.2	0.5269	1375	0
1376	chr1	75216012	75216512	501	*	4.37562	0.455	0.149	2	WT._.Rep2	3031	Tuba4a	Exonic	3031	uc007bok.2	0.5389	1376	0
1377	chr1	75217861	75218361	501	*	14.1748	0.559	0.192	2	TET2KO._.Rep1	1182	Tuba4a	Intronic	1182	uc007bok.2	0.509	1377	0
1378	chr1	75218461	75218961	501	*	39.2586	0.775	0.445	2	TET2KO._.Rep1	582	Tuba4a	Intronic	582	uc007bok.2	0.6347	1378	0
1379	chr1	75219051	75219551	501	*	323.861	0.986	0.965	2	WT._.Rep1	6	Tuba4a	Promoter	6	uc007bok.2	0.5908	1379	0
1380	chr1	75221666	75222166	501	*	4.68237	0.141	0.012	2	WT._.Rep1	2621	Tuba4a	Intronic	1737	uc007bol.1	0.4711	1380	0
1381	chr1	75229176	75229676	501	*	9.42982	0.751	0.499	2	WT._.Rep2	2666	A630095N17Rik	Intronic	2666	uc029qph.1	0.5349	1381	0
1382	chr1	75234574	75235074	501	*	92.1748	0.894	0.698	2	TET2KO._.Rep1	1598	Dnajb2	Promoter	1598	uc007bom.2	0.4651	1382	0
1383	chr1	75235301	75235801	501	*	2.8711	0.211	0.035	2	WT._.Rep2	871	Dnajb2	Promoter	871	uc007bom.2	0.4671	1383	0
1384	chr1	75236214	75236714	501	*	212.989	0.954	0.895	2	WT._.Rep1	40	Dnajb2	Promoter	40	uc007bom.2	0.6627	1384	0
1385	chr1	75244803	75245303	501	*	37.1121	0.693	0.418	2	WT._.Rep1	8629	Dnajb2	Exonic	8350	uc011wnm.1	0.503	1385	0
1386	chr1	75248251	75248751	501	*	15.0003	0.482	0.188	2	WT._.Rep1	12077	Dnajb2	Intronic	11798	uc011wnm.1	0.5349	1386	0
1387	chr1	75251536	75252036	501	*	175.96	0.936	0.855	2	WT._.Rep1	12421	Ptprn	Exonic	12421	uc007boq.1	0.6008	1387	0
1388	chr1	75254194	75254694	501	*	69.0616	0.814	0.61	2	WT._.Rep1	9763	Ptprn	Intronic	9763	uc007boq.1	0.497	1388	0
1389	chr1	75262891	75263391	501	*	24.8611	0.604	0.305	2	WT._.Rep1	1066	Ptprn	Intronic	1066	uc007boq.1	0.5749	1389	0
1390	chr1	75277147	75277647	501	*	32.912	0.667	0.367	2	WT._.Rep1	982	Resp18	Intronic	982	uc007bos.1	0.515	1390	0
1391	chr1	75316790	75317290	501	*	15.0141	0.866	0.708	2	WT._.Rep2	596	Dnpep	Intronic	22	uc007bow.2	0.5928	1391	0
1392	chr1	75317385	75317885	501	*	490.422	1	0.999	2	WT._.Rep1	1	Dnpep	Promoter	1	uc011wnp.1	0.6886	1392	0
1393	chr1	75338047	75338547	501	*	22.4269	0.663	0.295	2	TET2KO._.Rep1	20659	Dnpep	Distal	20659	uc011wnp.1	0.4651	1393	0
1394	chr1	75342807	75343307	501	*	82.1759	0.843	0.665	2	WT._.Rep1	17234	Des	Distal	17234	uc007box.2	0.4052	1394	0
1395	chr1	75360265	75360765	501	*	15.0003	0.482	0.188	2	WT._.Rep1	222	Des	Exonic	222	uc007box.2	0.6806	1395	0
1396	chr1	75381783	75382283	501	*	31.5365	0.658	0.358	2	WT._.Rep1	6735	Speg	Intronic	80	uc007bpa.1	0.7425	1396	0
1397	chr1	75382513	75383013	501	*	7.4722	0.287	0.07	2	WT._.Rep1	7465	Speg	Intronic	648	uc007bpa.1	0.5729	1397	0
1398	chr1	75388412	75388912	501	*	17.3573	0.518	0.212	2	WT._.Rep1	13364	Speg	Exonic	3051	uc007bpc.2	0.6906	1398	0
1399	chr1	75398617	75399117	501	*	156.984	0.926	0.833	2	WT._.Rep1	23569	Speg	Intronic	1217	uc011wnq.1	0.5289	1399	0
1400	chr1	75399802	75400302	501	*	18.2014	0.616	0.233	2	TET2KO._.Rep1	24754	Speg	Intronic	32	uc011wnq.1	0.6367	1400	0
1401	chr1	75400758	75401258	501	*	7.67378	0.686	0.401	2	WT._.Rep2	25710	Speg	Intronic	922	uc011wnq.1	0.5409	1401	0
1402	chr1	75413679	75414179	501	*	28.3256	0.712	0.347	2	TET2KO._.Rep1	22013	Gmppa	Intronic	13843	uc011wnq.1	0.507	1402	0
1403	chr1	75421862	75422362	501	*	12.7269	0.439	0.125	2	WT._.Rep1	13830	Gmppa	Exonic	13830	uc007bpd.1	0.7265	1403	0
1404	chr1	75422797	75423297	501	*	9.42982	0.751	0.499	2	WT._.Rep2	12895	Gmppa	Exonic	12895	uc007bpd.1	0.6906	1404	0
1405	chr1	75425745	75426245	501	*	30.1739	0.648	0.348	2	WT._.Rep1	9947	Gmppa	Intronic	9947	uc007bpd.1	0.481	1405	0
1406	chr1	75435705	75436205	501	*	104.358	0.878	0.733	2	WT._.Rep1	11	Gmppa	Promoter	11	uc007bpd.1	0.5409	1406	0
1407	chr1	75445684	75446184	501	*	153.235	0.923	0.826	2	WT._.Rep1	4575	Asic4	Distal	4575	uc007bpg.1	0.5469	1407	0
1408	chr1	75446612	75447112	501	*	7.4722	0.287	0.07	2	WT._.Rep1	3647	Asic4	Distal	3647	uc007bpg.1	0.6128	1408	0
1409	chr1	75456638	75457138	501	*	27.4892	0.627	0.327	2	WT._.Rep1	6377	Asic4	Intronic	6377	uc007bpg.1	0.5289	1409	0
1410	chr1	75457783	75458283	501	*	22.2932	0.579	0.255	2	WT._.Rep1	7522	Asic4	Intronic	7522	uc007bpg.1	0.5948	1410	0
1411	chr1	75458370	75458870	501	*	19.7903	0.551	0.235	2	WT._.Rep1	8109	Asic4	Intronic	8109	uc007bpg.1	0.6647	1411	0
1412	chr1	75467539	75468039	501	*	25.0466	0.951	0.887	2	WT._.Rep2	11681	Chpf	Intronic	10956	uc007bph.1	0.5609	1412	0
1413	chr1	75477313	75477813	501	*	87.2039	0.852	0.681	2	WT._.Rep1	1907	Chpf	Promoter	1182	uc007bph.1	0.6088	1413	0
1414	chr1	75478508	75479008	501	*	40.8757	0.782	0.455	2	TET2KO._.Rep1	712	Chpf	Promoter	11	uc007bph.1	0.6826	1414	0
1415	chr1	75479269	75479769	501	*	223.672	0.971	0.911	2	TET2KO._.Rep1	12	Tmem198	Promoter	12	uc007bpl.2	0.7186	1415	0
1416	chr1	75486492	75486992	501	*	29.8426	0.723	0.375	2	TET2KO._.Rep1	7209	Tmem198	Exonic	7161	uc007bpm.2	0.6088	1416	0
1417	chr1	75487514	75488014	501	*	77.3022	0.874	0.653	2	TET2KO._.Rep1	8231	Tmem198	Exonic	8183	uc007bpm.2	0.6507	1417	0
1418	chr1	75495107	75495607	501	*	11.2443	0.799	0.58	2	WT._.Rep2	11094	Obsl1	Intronic	8322	uc007bpp.3	0.507	1418	0
1419	chr1	75505343	75505843	501	*	29.8426	0.723	0.375	2	TET2KO._.Rep1	858	Obsl1	Promoter	858	uc007bpn.2	0.6806	1419	0
1420	chr1	75506220	75506720	501	*	79.1354	0.877	0.659	2	TET2KO._.Rep1	17	Obsl1	Promoter	17	uc007bpn.2	0.6667	1420	0
1421	chr1	75521222	75521722	501	*	348.279	0.994	0.98	2	TET2KO._.Rep1	56	Stk11ip	Promoter	56	uc007bpt.2	0.5389	1421	0
1422	chr1	75521737	75522237	501	*	15.0141	0.866	0.708	2	WT._.Rep2	457	Stk11ip	Intronic	222	uc011wnr.1	0.507	1422	0
1423	chr1	75546233	75546733	501	*	67.4545	0.81	0.603	2	WT._.Rep1	216	Slc4a3	Intronic	160	uc007bpw.2	0.7385	1423	0
1424	chr1	75559418	75559918	501	*	290.256	0.978	0.946	2	WT._.Rep1	13401	Slc4a3	Distal	11723	uc007bpx.2	0.5489	1424	0
1425	chr1	75597606	75598106	501	*	11.2443	0.799	0.58	2	WT._.Rep2	51589	Slc4a3	Distal	49911	uc007bpx.2	0.3234	1425	0
1426	chr1	75652463	75652963	501	*	39.9704	0.708	0.436	2	WT._.Rep1	106446	Slc4a3	Distal	104768	uc007bpx.2	0.4112	1426	0
1427	chr1	77202821	77203321	501	*	24.8611	0.604	0.305	2	WT._.Rep1	293696	Mir6352	Distal	293696	uc033fjr.1	0.3892	1427	0
1428	chr1	77219983	77220483	501	*	2.8711	0.211	0.035	2	WT._.Rep2	276534	Mir6352	Distal	276534	uc033fjr.1	0.4591	1428	0
1429	chr1	77369372	77369872	501	*	4.73159	0.26	0.048	2	TET2KO._.Rep1	127145	Mir6352	Exonic	127145	uc033fjr.1	0.4631	1429	0
1430	chr1	77412265	77412765	501	*	6.87437	0.371	0.076	2	TET2KO._.Rep1	84252	Mir6352	Intronic	84252	uc033fjr.1	0.4711	1430	0
1431	chr1	77416835	77417335	501	*	9.49342	0.357	0.094	2	WT._.Rep1	79682	Mir6352	Intronic	79682	uc033fjr.1	0.4192	1431	0
1432	chr1	77441986	77442486	501	*	28.8247	0.638	0.337	2	WT._.Rep1	54531	Mir6352	Intronic	54531	uc033fjr.1	0.4471	1432	0
1433	chr1	77461194	77461694	501	*	9.49342	0.357	0.094	2	WT._.Rep1	35323	Mir6352	Intronic	35323	uc033fjr.1	0.4471	1433	0
1434	chr1	77461785	77462285	501	*	21.0333	0.565	0.245	2	WT._.Rep1	34732	Mir6352	Intronic	34732	uc033fjr.1	0.497	1434	0
1435	chr1	77465504	77466004	501	*	7.67378	0.686	0.401	2	WT._.Rep2	31013	Mir6352	Intronic	31013	uc033fjr.1	0.4631	1435	0
1436	chr1	77514121	77514621	501	*	16.1689	0.5	0.2	2	WT._.Rep1	716	Epha4	Intronic	716	uc007bpz.1	0.5589	1436	0
1437	chr1	77514920	77515420	501	*	53.8452	0.999	0.997	2	WT._.Rep2	81	Epha4	Promoter	81	uc007bpz.1	0.5988	1437	0
1438	chr1	77516181	77516681	501	*	149.502	0.921	0.821	2	WT._.Rep1	1342	Epha4	Promoter	1342	uc007bpz.1	0.5649	1438	0
1439	chr1	77933265	77933765	501	*	28.3256	0.712	0.347	2	TET2KO._.Rep1	263620	Pax3	Distal	263620	uc007bqb.2	0.3912	1439	0
1440	chr1	77978620	77979120	501	*	9.42982	0.751	0.499	2	WT._.Rep2	218265	Pax3	Distal	218265	uc007bqb.2	0.4172	1440	0
1441	chr1	78141496	78141996	501	*	24.8611	0.604	0.305	2	WT._.Rep1	55389	Pax3	Intronic	55389	uc007bqb.2	0.4192	1441	0
1442	chr1	78148206	78148706	501	*	18.5646	0.535	0.224	2	WT._.Rep1	48679	Pax3	Intronic	48679	uc007bqb.2	0.4631	1442	0
1443	chr1	78190178	78190678	501	*	3.39858	0.224	0.029	2	TET2KO._.Rep2	6707	Pax3	Intronic	6707	uc007bqb.2	0.479	1443	0
1444	chr1	78196429	78196929	501	*	11.6242	0.414	0.115	2	WT._.Rep1	456	Pax3	Exonic	456	uc007bqb.2	0.6327	1444	0
1445	chr1	78200036	78200536	501	*	6.50757	0.244	0.057	2	WT._.Rep1	3149	Pax3	Distal	3149	uc007bqb.2	0.495	1445	0
1446	chr1	78216067	78216567	501	*	8.46819	0.324	0.082	2	WT._.Rep1	19180	Pax3	Distal	19180	uc007bqb.2	0.5349	1446	0
1447	chr1	78396243	78396743	501	*	6.50757	0.244	0.057	2	WT._.Rep1	86146	Sgpp2	Intronic	86146	uc007bqe.1	0.507	1447	0
1448	chr1	78488608	78489108	501	*	29.2392	0.968	0.924	2	WT._.Rep2	38	Farsb	Promoter	38	uc007bqf.2	0.5729	1448	0
1449	chr1	78525140	78525640	501	*	20.9472	0.926	0.833	2	WT._.Rep2	14329	Mogat1	Intronic	12281	uc007bqm.2	0.3992	1449	0
1450	chr1	78536716	78537216	501	*	51.8228	0.76	0.519	2	WT._.Rep1	25905	Mogat1	Intronic	705	uc007bqm.2	0.4651	1450	0
1451	chr1	78537389	78537889	501	*	59.535	0.787	0.557	2	WT._.Rep1	26578	Mogat1	Intronic	32	uc007bqm.2	0.501	1451	0
1452	chr1	78554162	78554662	501	*	39.9704	0.708	0.436	2	WT._.Rep1	43351	Mogat1	Intronic	16739	uc007bqm.2	0.4611	1452	0
1453	chr1	78657539	78658039	501	*	234.948	0.962	0.912	2	WT._.Rep1	35	Utp14b	Promoter	35	uc007bqn.2	0.7385	1453	0
1454	chr1	78658105	78658605	501	*	18.5646	0.535	0.224	2	WT._.Rep1	529	Acsl3	Intronic	84	uc011wnv.1	0.7046	1454	0
1455	chr1	78658693	78659193	501	*	8.46819	0.324	0.082	2	WT._.Rep1	1117	Acsl3	Intronic	502	uc011wnv.1	0.4691	1455	0
1456	chr1	78675137	78675637	501	*	10.5459	0.387	0.104	2	WT._.Rep1	17561	Acsl3	Intronic	10999	uc033fjt.1	0.4052	1456	0
1457	chr1	78686813	78687313	501	*	15.0003	0.482	0.188	2	WT._.Rep1	29237	Acsl3	Intronic	22675	uc033fjt.1	0.4411	1457	0
1458	chr1	78702789	78703289	501	*	44.1474	0.795	0.487	2	TET2KO._.Rep1	45213	Acsl3	Intronic	38651	uc033fjt.1	0.505	1458	0
1459	chr1	78724392	78724892	501	*	18.9374	0.909	0.798	2	WT._.Rep2	66816	Acsl3	Distal	60254	uc033fjt.1	0.475	1459	0
1460	chr1	78725052	78725552	501	*	10.3823	0.481	0.132	2	TET2KO._.Rep1	67476	Acsl3	Distal	60914	uc033fjt.1	0.4172	1460	0
1461	chr1	78819547	78820047	501	*	18.5646	0.535	0.224	2	WT._.Rep1	2847	Kcne4	Exonic	2159	uc033fju.1	0.3912	1461	0
1462	chr1	78846422	78846922	501	*	19.7903	0.551	0.235	2	WT._.Rep1	29722	Kcne4	Distal	29034	uc033fju.1	0.3533	1462	0
1463	chr1	79439817	79440317	501	*	50.3072	0.755	0.512	2	WT._.Rep1	22	Scg2	Promoter	22	uc007bqr.1	0.4651	1463	0
1464	chr1	79452246	79452746	501	*	2.8711	0.211	0.035	2	WT._.Rep2	12405	Scg2	Distal	12405	uc007bqr.1	0.4511	1464	0
1465	chr1	79561138	79561638	501	*	80.5127	0.839	0.66	2	WT._.Rep1	110583	Ap1s3	Distal	110583	uc011wnw.1	0.4112	1465	0
1466	chr1	79581336	79581836	501	*	151.464	0.941	0.826	2	TET2KO._.Rep1	90385	Ap1s3	Distal	90385	uc011wnw.1	0.4631	1466	0
1467	chr1	79640180	79640680	501	*	5.08525	0.481	0.132	2	TET2KO._.Rep2	31541	Ap1s3	Intronic	31541	uc011wnw.1	0.3992	1467	0
1468	chr1	79671141	79671641	501	*	50.3072	0.755	0.512	2	WT._.Rep1	580	Ap1s3	Intronic	580	uc011wnw.1	0.503	1468	0
1469	chr1	79671755	79672255	501	*	155.581	0.943	0.832	2	TET2KO._.Rep1	32	Ap1s3	Promoter	32	uc011wnw.1	0.6467	1469	0
1470	chr1	79697355	79697855	501	*	59.535	0.787	0.557	2	WT._.Rep1	25632	Ap1s3	Distal	24654	uc007bqv.1	0.4651	1470	0
1471	chr1	79711434	79711934	501	*	139.224	0.934	0.804	2	TET2KO._.Rep1	39711	Ap1s3	Intronic	10575	uc007bqv.1	0.491	1471	0
1472	chr1	79740941	79741441	501	*	61.1722	0.844	0.584	2	TET2KO._.Rep1	20577	Wdfy1	Intronic	18930	uc007bqv.1	0.521	1472	0
1473	chr1	79752288	79752788	501	*	7.67378	0.686	0.401	2	WT._.Rep2	9230	Wdfy1	Intronic	9230	uc007bqu.2	0.4331	1473	0
1474	chr1	79761519	79762019	501	*	191.404	0.944	0.873	2	WT._.Rep1	0	Wdfy1	Promoter	0	uc007bqu.2	0.6088	1474	0
1475	chr1	79775816	79776316	501	*	191.404	0.944	0.873	2	WT._.Rep1	47	Mrpl44	Promoter	47	uc007bqx.1	0.5429	1475	0
1476	chr1	79806838	79807338	501	*	30.1739	0.648	0.348	2	WT._.Rep1	31069	Mrpl44	Intronic	31069	uc007bqx.1	0.4731	1476	0
1477	chr1	79823909	79824409	501	*	4.68237	0.141	0.012	2	WT._.Rep1	34505	Serpine2	Intronic	34505	uc007bqz.2	0.4291	1477	0
1478	chr1	79858388	79858888	501	*	45.8168	0.736	0.47	2	WT._.Rep1	26	Serpine2	Promoter	26	uc007bqz.2	0.7625	1478	0
1479	chr1	80123938	80124438	501	*	19.7903	0.551	0.235	2	WT._.Rep1	89755	Fam124b	Distal	89755	uc007brb.2	0.3533	1479	0
1480	chr1	80131261	80131761	501	*	5.78081	0.321	0.063	2	TET2KO._.Rep1	82432	Fam124b	Distal	82432	uc007brb.2	0.4072	1480	0
1481	chr1	80153254	80153754	501	*	41.4162	0.716	0.445	2	WT._.Rep1	60439	Fam124b	Distal	60439	uc007brb.2	0.4731	1481	0
1482	chr1	80166518	80167018	501	*	12.8826	0.536	0.177	2	TET2KO._.Rep1	47175	Fam124b	Distal	47175	uc007brb.2	0.4391	1482	0
1483	chr1	80167752	80168252	501	*	12.8826	0.536	0.177	2	TET2KO._.Rep1	45941	Fam124b	Distal	45941	uc007brb.2	0.4691	1483	0
1484	chr1	80213820	80214320	501	*	37.1121	0.693	0.418	2	WT._.Rep1	125	Fam124b	Promoter	125	uc007brb.2	0.4591	1484	0
1485	chr1	80293236	80293736	501	*	4.73159	0.26	0.048	2	TET2KO._.Rep1	47203	Cul3	Intronic	47203	uc007brc.2	0.4192	1485	0
1486	chr1	80315524	80316024	501	*	3.39858	0.224	0.029	2	TET2KO._.Rep2	24915	Cul3	Intronic	24915	uc007brc.2	0.4052	1486	0
1487	chr1	80340017	80340517	501	*	39.9704	0.708	0.436	2	WT._.Rep1	422	Cul3	Exonic	422	uc007brc.2	0.8184	1487	0
1488	chr1	80340717	80341217	501	*	302.039	0.989	0.965	2	TET2KO._.Rep1	276	Cul3	Promoter	276	uc007brc.2	0.6766	1488	0
1489	chr1	80341373	80341873	501	*	1.9102	0.032	0.003	2	TET2KO._.Rep1	932	Cul3	Promoter	932	uc007brc.2	0.4112	1489	0
1490	chr1	80371389	80371889	501	*	4.73159	0.26	0.048	2	TET2KO._.Rep1	30948	Cul3	Distal	30948	uc007brc.2	0.4232	1490	0
1491	chr1	80381267	80381767	501	*	73.9271	0.825	0.627	2	WT._.Rep1	40826	Cul3	Distal	40826	uc007brc.2	0.3493	1491	0
1492	chr1	80383540	80384040	501	*	5.98471	0.596	0.285	2	WT._.Rep2	43099	Cul3	Distal	43099	uc007brc.2	0.525	1492	0
1493	chr1	80384114	80384614	501	*	53.3477	0.766	0.528	2	WT._.Rep1	43673	Cul3	Distal	43673	uc007brc.2	0.5788	1493	0
1494	chr1	80389445	80389945	501	*	6.87437	0.371	0.076	2	TET2KO._.Rep1	49004	Cul3	Distal	49004	uc007brc.2	0.497	1494	0
1495	chr1	80401901	80402401	501	*	44.3397	0.73	0.462	2	WT._.Rep1	43780	1700016L21Rik	Distal	43780	uc029qpk.1	0.4251	1495	0
1496	chr1	80408475	80408975	501	*	132.915	0.908	0.793	2	WT._.Rep1	37206	1700016L21Rik	Distal	37206	uc029qpk.1	0.4671	1496	0
1497	chr1	80504718	80505218	501	*	2.8711	0.211	0.035	2	WT._.Rep2	59035	1700016L21Rik	Intronic	10666	uc011wnx.2	0.4232	1497	0
1498	chr1	80637025	80637525	501	*	44.1474	0.795	0.487	2	TET2KO._.Rep1	121277	Dock10	Intronic	28076	uc011wny.2	0.4132	1498	0
1499	chr1	80646588	80647088	501	*	40.8757	0.782	0.455	2	TET2KO._.Rep1	111714	Dock10	Exonic	18513	uc011wny.2	0.4112	1499	0
1500	chr1	80659751	80660251	501	*	5.98471	0.596	0.285	2	WT._.Rep2	98551	Dock10	Intronic	5350	uc011wny.2	0.4251	1500	0
1501	chr1	80661484	80661984	501	*	5.98471	0.596	0.285	2	WT._.Rep2	96818	Dock10	Intronic	3617	uc011wny.2	0.4431	1501	0
1502	chr1	80665108	80665608	501	*	77.2063	0.832	0.638	2	WT._.Rep1	93194	Dock10	Intronic	5	uc011wny.2	0.4451	1502	0
1503	chr1	80670254	80670754	501	*	11.6242	0.414	0.115	2	WT._.Rep1	88048	Dock10	Intronic	5151	uc011wny.2	0.4391	1503	0
1504	chr1	80722596	80723096	501	*	50.3072	0.755	0.512	2	WT._.Rep1	35706	Dock10	Intronic	35706	uc007brg.3	0.4232	1504	0
1505	chr1	80730638	80731138	501	*	4.37562	0.455	0.149	2	WT._.Rep2	27664	Dock10	Intronic	27664	uc007brg.3	0.4671	1505	0
1506	chr1	80746212	80746712	501	*	9.42982	0.751	0.499	2	WT._.Rep2	12090	Dock10	Intronic	12090	uc007brg.3	0.4072	1506	0
1507	chr1	80756634	80757134	501	*	3.01855	0.038	0.003	2	WT._.Rep1	1668	Dock10	Intronic	1668	uc007brg.3	0.4591	1507	0
1508	chr1	80757289	80757789	501	*	34.3	0.676	0.376	2	WT._.Rep1	1013	Dock10	Intronic	1013	uc007brg.3	0.483	1508	0
1509	chr1	80758321	80758821	501	*	109.614	0.885	0.745	2	WT._.Rep1	17	Dock10	Promoter	17	uc007brg.3	0.7246	1509	0
1510	chr1	80765489	80765989	501	*	34.3	0.676	0.376	2	WT._.Rep1	7185	Dock10	Distal	7185	uc007brg.3	0.3832	1510	0
1511	chr1	80830346	80830846	501	*	4.37562	0.455	0.149	2	WT._.Rep2	72042	Dock10	Distal	72042	uc007brg.3	0.4132	1511	0
1512	chr1	81143799	81144299	501	*	5.08525	0.481	0.132	2	TET2KO._.Rep2	67098	Nyap2	Intronic	66641	uc007brn.1	0.4152	1512	0
1513	chr1	81280855	81281355	501	*	9.1782	0.449	0.102	2	TET2KO._.Rep1	204154	Nyap2	Intronic	203697	uc007brn.1	0.4511	1513	0
1514	chr1	81287135	81287635	501	*	93.9954	0.863	0.699	2	WT._.Rep1	210434	Nyap2	Intronic	209977	uc007brn.1	0.4172	1514	0
1515	chr1	81300687	81301187	501	*	21.0333	0.565	0.245	2	WT._.Rep1	223986	Nyap2	Intronic	223529	uc007brn.1	0.3733	1515	0
1516	chr1	81301633	81302133	501	*	30.1739	0.648	0.348	2	WT._.Rep1	224932	Nyap2	Intronic	224475	uc007brn.1	0.3932	1516	0
1517	chr1	82150767	82151267	501	*	75.4768	0.872	0.646	2	TET2KO._.Rep1	19100	Mir6344	Distal	19100	uc033fjw.1	0.479	1517	0
1518	chr1	82283153	82283653	501	*	132.915	0.908	0.793	2	WT._.Rep1	8035	Irs1	Intronic	7089	uc033fjx.1	0.6487	1518	0
1519	chr1	82291304	82291804	501	*	56.4241	0.777	0.543	2	WT._.Rep1	114	Irs1	Promoter	114	uc007brp.2	0.7285	1519	0
1520	chr1	82316291	82316791	501	*	243.021	0.965	0.917	2	WT._.Rep1	37	Rhbdd1	Promoter	37	uc007brq.4	0.6008	1520	0
1521	chr1	82374943	82375443	501	*	24.8611	0.604	0.305	2	WT._.Rep1	58613	Rhbdd1	Intronic	36143	uc007brr.3	0.493	1521	0
1522	chr1	82641635	82642135	501	*	5.98471	0.596	0.285	2	WT._.Rep2	54963	Col4a3	Intronic	54963	uc007brv.1	0.3912	1522	0
1523	chr1	82724640	82725140	501	*	29.2392	0.968	0.924	2	WT._.Rep2	0	Mff	Promoter	0	uc007brx.3	0.5928	1523	0
1524	chr1	82787273	82787773	501	*	83.8455	0.846	0.67	2	WT._.Rep1	19066	Tm4sf20	Distal	19066	uc007bsd.1	0.475	1524	0
1525	chr1	82839154	82839654	501	*	209.036	0.952	0.891	2	WT._.Rep1	55	Agfg1	Promoter	55	uc007bse.2	0.6687	1525	0
1526	chr1	82839873	82840373	501	*	17.3573	0.518	0.212	2	WT._.Rep1	662	Agfg1	Intronic	662	uc007bse.2	0.7285	1526	0
1527	chr1	82840409	82840909	501	*	3.82823	0.085	0.007	2	WT._.Rep1	1198	Agfg1	Intronic	1198	uc007bse.2	0.4232	1527	0
1528	chr1	82855974	82856474	501	*	3.39858	0.224	0.029	2	TET2KO._.Rep2	16763	Agfg1	Intronic	16763	uc007bse.2	0.4012	1528	0
1529	chr1	83037963	83038463	501	*	70.6761	0.818	0.616	2	WT._.Rep1	234	Slc19a3	Intronic	234	uc007bsi.2	0.5289	1529	0
1530	chr1	83038582	83039082	501	*	4.68237	0.141	0.012	2	WT._.Rep1	383	Slc19a3	Promoter	383	uc007bsi.2	0.4192	1530	0
1531	chr1	83064703	83065203	501	*	5.98471	0.596	0.285	2	WT._.Rep2	4022	Krtap28-13	Distal	4022	uc057auz.1	0.4591	1531	0
1532	chr1	83076073	83076573	501	*	53.3477	0.766	0.528	2	WT._.Rep1	15392	Krtap28-13	Distal	15392	uc057auz.1	0.4531	1532	0
1533	chr1	83159472	83159972	501	*	84.6803	0.885	0.677	2	TET2KO._.Rep1	39	Daw1	Promoter	39	uc007bsn.3	0.507	1533	0
1534	chr1	83745987	83746487	501	*	11.6178	0.51	0.162	2	TET2KO._.Rep1	338036	Sphkap	Distal	165333	uc007bss.1	0.3553	1534	0
1535	chr1	84614556	84615056	501	*	17.3573	0.518	0.212	2	WT._.Rep1	81032	Mir5126	Intronic	81032	uc029qpm.1	0.507	1535	0
1536	chr1	84618011	84618511	501	*	9.42982	0.751	0.499	2	WT._.Rep2	77577	Mir5126	Intronic	77577	uc029qpm.1	0.4212	1536	0
1537	chr1	84696082	84696582	501	*	85.5215	0.849	0.675	2	WT._.Rep1	110	Dner	Promoter	110	uc007bsw.1	0.5689	1537	0
1538	chr1	84822562	84823062	501	*	6.50757	0.244	0.057	2	WT._.Rep1	17028	Fbxo36	Intronic	16491	uc007bsy.1	0.4152	1538	0
1539	chr1	84837490	84837990	501	*	9.1782	0.449	0.102	2	TET2KO._.Rep1	2100	Fbxo36	Intronic	1563	uc007bsy.1	0.4731	1539	0
1540	chr1	84838130	84838630	501	*	21.0333	0.565	0.245	2	WT._.Rep1	1460	Fbxo36	Promoter	923	uc007bsy.1	0.5689	1540	0
1541	chr1	84838636	84839136	501	*	35.7001	0.685	0.385	2	WT._.Rep1	954	Fbxo36	Promoter	417	uc007bsy.1	0.7086	1541	0
1542	chr1	84839605	84840105	501	*	212.989	0.954	0.895	2	WT._.Rep1	13	Fbxo36	Promoter	9	uc056ydi.1	0.5868	1542	0
1543	chr1	84933402	84933902	501	*	11.6178	0.51	0.162	2	TET2KO._.Rep1	1430	Slc16a14	Intronic	1430	uc007btd.1	0.4631	1543	0
1544	chr1	84934349	84934849	501	*	23.5694	0.592	0.265	2	WT._.Rep1	483	Slc16a14	Intronic	483	uc007btd.1	0.6647	1544	0
1545	chr1	84935642	84936142	501	*	5.08525	0.481	0.132	2	TET2KO._.Rep2	808	Slc16a14	Promoter	808	uc007btd.1	0.4551	1545	0
1546	chr1	85687293	85687793	501	*	42.5054	0.788	0.477	2	TET2KO._.Rep1	37554	Sp100	Intronic	37554	uc007bud.2	0.493	1546	0
1547	chr1	85703487	85703987	501	*	211.011	0.953	0.892	2	WT._.Rep1	32868	A630001G21Rik	Intronic	32868	uc007bui.2	0.5289	1547	0
1548	chr1	85735663	85736163	501	*	106.105	0.88	0.737	2	WT._.Rep1	692	A630001G21Rik	Intronic	692	uc007bui.2	0.5569	1548	0
1549	chr1	85736407	85736907	501	*	129.278	0.905	0.787	2	WT._.Rep1	50	A630001G21Rik	Promoter	50	uc007bui.2	0.485	1549	0
1550	chr1	85751453	85751953	501	*	72.298	0.822	0.622	2	WT._.Rep1	244	Mir8096	Promoter	244	uc033fkb.1	0.5329	1550	0
1551	chr1	85763331	85763831	501	*	21.0333	0.565	0.245	2	WT._.Rep1	11632	Mir8096	Distal	11632	uc033fkb.1	0.5409	1551	0
1552	chr1	85779390	85779890	501	*	8.00794	0.413	0.09	2	TET2KO._.Rep1	4368	9930111H07Rik	Intronic	4368	uc033fkc.1	0.4451	1552	0
1553	chr1	85793118	85793618	501	*	168.324	0.932	0.848	2	WT._.Rep1	78	Cab39	Promoter	78	uc007bum.2	0.6467	1553	0
1554	chr1	85793657	85794157	501	*	23.5694	0.592	0.265	2	WT._.Rep1	459	Cab39	Intronic	459	uc007bum.2	0.7365	1554	0
1555	chr1	85794419	85794919	501	*	31.5365	0.658	0.358	2	WT._.Rep1	1221	Cab39	Intronic	1221	uc007bum.2	0.481	1555	0
1556	chr1	85842195	85842695	501	*	9.1782	0.449	0.102	2	TET2KO._.Rep1	48997	Cab39	Intronic	48997	uc007bum.2	0.3553	1556	0
1557	chr1	85894309	85894809	501	*	16.959	0.89	0.757	2	WT._.Rep2	48	Itm2c	Promoter	48	uc011wof.1	0.6128	1557	0
1558	chr1	85895367	85895867	501	*	131.094	0.907	0.79	2	WT._.Rep1	1106	Itm2c	Intronic	1106	uc011wof.1	0.5609	1558	0
1559	chr1	85933140	85933640	501	*	12.7269	0.439	0.125	2	WT._.Rep1	4906	4933407L21Rik	Distal	4906	uc007bup.2	0.491	1559	0
1560	chr1	85935397	85935897	501	*	9.42982	0.751	0.499	2	WT._.Rep2	7163	4933407L21Rik	Distal	6209	uc033fkd.1	0.491	1560	0
1561	chr1	85960890	85961390	501	*	2.8711	0.211	0.035	2	WT._.Rep2	84	Gpr55	Promoter	84	uc007buq.1	0.519	1561	0
1562	chr1	85981695	85982195	501	*	10.5459	0.387	0.104	2	WT._.Rep1	20889	Gpr55	Distal	20889	uc007buq.1	0.495	1562	0
1563	chr1	86007769	86008269	501	*	61.103	0.792	0.564	2	WT._.Rep1	13922	Spata3	Distal	13922	uc007bur.2	0.3972	1563	0
1564	chr1	86037998	86038498	501	*	6.87643	0.629	0.249	2	TET2KO._.Rep2	7614	2810459M11Rik	Distal	7614	uc007bux.2	0.501	1564	0
1565	chr1	86045922	86046422	501	*	26.1678	0.616	0.316	2	WT._.Rep1	308	2810459M11Rik	Exonic	308	uc007bux.2	0.7685	1565	0
1566	chr1	86046529	86047029	501	*	4.68237	0.141	0.012	2	WT._.Rep1	915	2810459M11Rik	Intronic	915	uc007bux.2	0.5649	1566	0
1567	chr1	86059373	86059873	501	*	49.1566	0.998	0.994	2	WT._.Rep2	4995	Psmd1	Distal	4995	uc007buy.1	0.513	1567	0
1568	chr1	86064105	86064605	501	*	253.173	0.968	0.924	2	WT._.Rep1	263	Psmd1	Promoter	263	uc007buy.1	0.481	1568	0
1569	chr1	86064621	86065121	501	*	88.8926	0.855	0.685	2	WT._.Rep1	251	Psmd1	Intronic	251	uc007buy.1	0.6946	1569	0
1570	chr1	86153733	86154233	501	*	3.82823	0.085	0.007	2	WT._.Rep1	796	Armc9	Promoter	796	uc007bva.1	0.493	1570	0
1571	chr1	86154460	86154960	501	*	375.265	0.994	0.983	2	WT._.Rep1	69	Armc9	Promoter	69	uc007bva.1	0.5888	1571	0
1572	chr1	86178770	86179270	501	*	22.9841	0.939	0.863	2	WT._.Rep2	24239	Armc9	Intronic	22109	uc007bvj.2	0.509	1572	0
1573	chr1	86186681	86187181	501	*	16.959	0.89	0.757	2	WT._.Rep2	32150	Armc9	Intronic	30020	uc007bvj.2	0.507	1573	0
1574	chr1	86214090	86214590	501	*	111.376	0.887	0.749	2	WT._.Rep1	59559	Armc9	Intronic	57429	uc007bvj.2	0.523	1574	0
1575	chr1	86217563	86218063	501	*	32.912	0.667	0.367	2	WT._.Rep1	63032	Armc9	Intronic	60902	uc007bvj.2	0.4311	1575	0
1576	chr1	86218088	86218588	501	*	10.5459	0.387	0.104	2	WT._.Rep1	63557	Armc9	Intronic	61427	uc007bvj.2	0.493	1576	0
1577	chr1	86228701	86229201	501	*	9.42982	0.751	0.499	2	WT._.Rep2	74170	Armc9	Intronic	72040	uc007bvj.2	0.4571	1577	0
1578	chr1	86229312	86229812	501	*	5.78081	0.321	0.063	2	TET2KO._.Rep1	73658	B3gnt7	Intronic	72651	uc007bvj.2	0.5369	1578	0
1579	chr1	86233729	86234229	501	*	67.4545	0.81	0.603	2	WT._.Rep1	69241	B3gnt7	Intronic	69241	uc007bvk.2	0.481	1579	0
1580	chr1	86258202	86258702	501	*	49.1434	0.812	0.516	2	TET2KO._.Rep1	44768	B3gnt7	Exonic	44768	uc007bvk.2	0.4591	1580	0
1581	chr1	86262897	86263397	501	*	3.73209	0.182	0.014	2	TET2KO._.Rep1	40073	B3gnt7	Intronic	40073	uc007bvk.2	0.517	1581	0
1582	chr1	86263520	86264020	501	*	73.9271	0.825	0.627	2	WT._.Rep1	39450	B3gnt7	Intronic	39450	uc007bvk.2	0.5369	1582	0
1583	chr1	86279672	86280172	501	*	6.87437	0.371	0.076	2	TET2KO._.Rep1	23298	B3gnt7	Distal	23298	uc007bvk.2	0.4551	1583	0
1584	chr1	86300731	86301231	501	*	6.50757	0.244	0.057	2	WT._.Rep1	2239	B3gnt7	Distal	2239	uc007bvk.2	0.5329	1584	0
1585	chr1	86301656	86302156	501	*	34.3	0.676	0.376	2	WT._.Rep1	1314	B3gnt7	Promoter	1314	uc007bvk.2	0.501	1585	0
1586	chr1	86302932	86303432	501	*	69.0616	0.814	0.61	2	WT._.Rep1	38	B3gnt7	Promoter	38	uc007bvk.2	0.6287	1586	0
1587	chr1	86303684	86304184	501	*	2.78854	0.096	0.008	2	TET2KO._.Rep1	712	B3gnt7	Intronic	712	uc007bvk.2	0.5908	1587	0
1588	chr1	86339373	86339873	501	*	116.695	0.893	0.766	2	WT._.Rep1	11661	Snora75	Distal	11661	uc011woi.1	0.4551	1588	0
1589	chr1	86341089	86341589	501	*	11.6242	0.414	0.115	2	WT._.Rep1	9945	Snora75	Distal	9945	uc011woi.1	0.4471	1589	0
1590	chr1	86342309	86342809	501	*	4.37562	0.455	0.149	2	WT._.Rep2	8725	Snora75	Distal	8725	uc011woi.1	0.4331	1590	0
1591	chr1	86343442	86343942	501	*	4.37562	0.455	0.149	2	WT._.Rep2	7592	Snora75	Distal	7592	uc011woi.1	0.4311	1591	0
1592	chr1	86344584	86345084	501	*	4.37562	0.455	0.149	2	WT._.Rep2	6450	Snora75	Exonic	6450	uc011woi.1	0.3852	1592	0
1593	chr1	86347058	86347558	501	*	6.50757	0.244	0.057	2	WT._.Rep1	3976	Snora75	Exonic	3976	uc011woi.1	0.3812	1593	0
1594	chr1	86347630	86348130	501	*	11.6242	0.414	0.115	2	WT._.Rep1	3404	Snora75	Exonic	3404	uc011woi.1	0.4411	1594	0
1595	chr1	86356200	86356700	501	*	2.8711	0.211	0.035	2	WT._.Rep2	122	Snord82	Promoter	122	uc007bvm.1	0.4132	1595	0
1596	chr1	86358774	86359274	501	*	134.741	0.91	0.802	2	WT._.Rep1	430	Ncl	Promoter	430	uc007bvl.1	0.7106	1596	0
1597	chr1	86359285	86359785	501	*	341.28	0.994	0.98	2	TET2KO._.Rep1	38	C130036L24Rik	Promoter	38	uc011woj.1	0.6667	1597	0
1598	chr1	86363658	86364158	501	*	90.2906	0.892	0.693	2	TET2KO._.Rep1	4333	C130036L24Rik	Intronic	4333	uc011woj.1	0.481	1598	0
1599	chr1	86371901	86372401	501	*	100.881	0.873	0.725	2	WT._.Rep1	12576	C130036L24Rik	Distal	12576	uc011woj.1	0.491	1599	0
1600	chr1	86379053	86379553	501	*	6.87643	0.629	0.249	2	TET2KO._.Rep2	10057	Nmur1	Distal	10057	uc007bvn.3	0.4651	1600	0
1601	chr1	86381000	86381500	501	*	22.9841	0.939	0.863	2	WT._.Rep2	8110	Nmur1	Distal	8110	uc007bvn.3	0.5469	1601	0
1602	chr1	86389217	86389717	501	*	78.8562	0.836	0.644	2	WT._.Rep1	105	Nmur1	Promoter	105	uc007bvn.3	0.5329	1602	0
1603	chr1	86398289	86398789	501	*	70.6761	0.818	0.616	2	WT._.Rep1	9177	Nmur1	Distal	9177	uc007bvn.3	0.4611	1603	0
1604	chr1	86406211	86406711	501	*	13.8525	0.461	0.176	2	WT._.Rep1	17099	Nmur1	Distal	17099	uc007bvn.3	0.4571	1604	0
1605	chr1	86416181	86416681	501	*	13.1082	0.837	0.652	2	WT._.Rep2	9897	Tex44	Distal	9897	uc007bvo.2	0.4651	1605	0
1606	chr1	86429890	86430390	501	*	25.0466	0.951	0.887	2	WT._.Rep2	3810	Tex44	Distal	3810	uc007bvo.2	0.4491	1606	0
1607	chr1	86434308	86434808	501	*	414.521	0.997	0.991	2	WT._.Rep1	8228	Tex44	Distal	8228	uc007bvo.2	0.7066	1607	0
1608	chr1	86434829	86435329	501	*	6.87437	0.371	0.076	2	TET2KO._.Rep1	8749	Tex44	Distal	8749	uc007bvo.2	0.493	1608	0
1609	chr1	86435344	86435844	501	*	19.7903	0.551	0.235	2	WT._.Rep1	9264	Tex44	Distal	9264	uc007bvo.2	0.5409	1609	0
1610	chr1	86440441	86440941	501	*	232.938	0.961	0.91	2	WT._.Rep1	14361	Tex44	Distal	14361	uc007bvo.2	0.519	1610	0
1611	chr1	86441282	86441782	501	*	118.478	0.895	0.77	2	WT._.Rep1	15202	Tex44	Distal	15202	uc007bvo.2	0.521	1611	0
1612	chr1	86441929	86442429	501	*	180.649	0.955	0.867	2	TET2KO._.Rep1	15849	Tex44	Distal	15849	uc007bvo.2	0.6367	1612	0
1613	chr1	86442990	86443490	501	*	15.0003	0.482	0.188	2	WT._.Rep1	16910	Tex44	Distal	16910	uc007bvo.2	0.523	1613	0
1614	chr1	86447423	86447923	501	*	2.8711	0.211	0.035	2	WT._.Rep2	21343	Tex44	Distal	21343	uc007bvo.2	0.5369	1614	0
1615	chr1	86448228	86448728	501	*	15.4929	0.58	0.207	2	TET2KO._.Rep1	22148	Tex44	Distal	22148	uc007bvo.2	0.509	1615	0
1616	chr1	86472132	86472632	501	*	29.9026	0.978	0.931	2	TET2KO._.Rep2	46052	Tex44	Distal	46052	uc007bvo.2	0.5808	1616	0
1617	chr1	86473053	86473553	501	*	5.08525	0.481	0.132	2	TET2KO._.Rep2	46973	Tex44	Distal	46973	uc007bvo.2	0.4511	1617	0
1618	chr1	86479015	86479515	501	*	23.8748	0.676	0.308	2	TET2KO._.Rep1	47470	Ptma	Distal	47470	uc007bvp.1	0.4531	1618	0
1619	chr1	86487290	86487790	501	*	381.769	0.995	0.986	2	WT._.Rep1	39195	Ptma	Distal	39195	uc007bvp.1	0.6747	1619	0
1620	chr1	86487909	86488409	501	*	11.6178	0.51	0.162	2	TET2KO._.Rep1	38576	Ptma	Distal	38576	uc007bvp.1	0.495	1620	0
1621	chr1	86491608	86492108	501	*	11.6178	0.51	0.162	2	TET2KO._.Rep1	34877	Ptma	Distal	34877	uc007bvp.1	0.5289	1621	0
1622	chr1	86499846	86500346	501	*	77.2063	0.832	0.638	2	WT._.Rep1	26639	Ptma	Distal	26639	uc007bvp.1	0.525	1622	0
1623	chr1	86500917	86501417	501	*	3.39858	0.224	0.029	2	TET2KO._.Rep2	25568	Ptma	Distal	25568	uc007bvp.1	0.5289	1623	0
1624	chr1	86501511	86502011	501	*	147.642	0.919	0.819	2	WT._.Rep1	24974	Ptma	Distal	24974	uc007bvp.1	0.489	1624	0
1625	chr1	86502081	86502581	501	*	19.5893	0.633	0.267	2	TET2KO._.Rep1	24404	Ptma	Distal	24404	uc007bvp.1	0.5709	1625	0
1626	chr1	86503327	86503827	501	*	147.642	0.919	0.819	2	WT._.Rep1	23158	Ptma	Distal	23158	uc007bvp.1	0.6048	1626	0
1627	chr1	86504251	86504751	501	*	268.024	0.982	0.943	2	TET2KO._.Rep1	22234	Ptma	Distal	22234	uc007bvp.1	0.6347	1627	0
1628	chr1	86509339	86509839	501	*	168.324	0.932	0.848	2	WT._.Rep1	17146	Ptma	Distal	17146	uc007bvp.1	0.5729	1628	0
1629	chr1	86515977	86516477	501	*	18.5646	0.535	0.224	2	WT._.Rep1	10508	Ptma	Distal	10508	uc007bvp.1	0.491	1629	0
1630	chr1	86520321	86520821	501	*	13.8525	0.461	0.176	2	WT._.Rep1	6164	Ptma	Distal	6164	uc007bvp.1	0.519	1630	0
1631	chr1	86522384	86522884	501	*	18.9374	0.909	0.798	2	WT._.Rep2	4101	Ptma	Distal	4101	uc007bvp.1	0.5888	1631	0
1632	chr1	86525174	86525674	501	*	368.779	0.993	0.98	2	WT._.Rep1	1311	Ptma	Promoter	1311	uc007bvp.1	0.5808	1632	0
1633	chr1	86526346	86526846	501	*	407.938	0.997	0.991	2	WT._.Rep1	139	Ptma	Promoter	139	uc007bvp.1	0.6507	1633	0
1634	chr1	86526848	86527348	501	*	28.8247	0.638	0.337	2	WT._.Rep1	361	Ptma	Intronic	361	uc007bvp.1	0.6866	1634	0
1635	chr1	86528102	86528602	501	*	142.087	0.916	0.813	2	WT._.Rep1	1615	Ptma	Intronic	1615	uc007bvp.1	0.6926	1635	0
1636	chr1	86528614	86529114	501	*	7.67378	0.686	0.401	2	WT._.Rep2	2127	Ptma	Intronic	2127	uc007bvp.1	0.5329	1636	0
1637	chr1	86530489	86530989	501	*	7.67378	0.686	0.401	2	WT._.Rep2	4002	Ptma	Distal	4002	uc007bvp.1	0.4032	1637	0
1638	chr1	86531382	86531882	501	*	7.67378	0.686	0.401	2	WT._.Rep2	4895	Ptma	Distal	4895	uc007bvp.1	0.483	1638	0
1639	chr1	86532324	86532824	501	*	29.2392	0.968	0.924	2	WT._.Rep2	5837	Ptma	Distal	5837	uc007bvp.1	0.509	1639	0
1640	chr1	86533656	86534156	501	*	4.37562	0.455	0.149	2	WT._.Rep2	7169	Ptma	Distal	7169	uc007bvp.1	0.4331	1640	0
1641	chr1	86581518	86582018	501	*	5.78081	0.321	0.063	2	TET2KO._.Rep1	732	Pde6d	Intronic	732	uc007bvq.1	0.501	1641	0
1642	chr1	86582074	86582574	501	*	56.4241	0.777	0.543	2	WT._.Rep1	176	Pde6d	Exonic	176	uc007bvq.1	0.6966	1642	0
1643	chr1	86582590	86583090	501	*	271.614	0.973	0.934	2	WT._.Rep1	338	Pde6d	Promoter	338	uc007bvq.1	0.521	1643	0
1644	chr1	86586855	86587355	501	*	113.144	0.889	0.752	2	WT._.Rep1	4	Cops7b	Promoter	4	uc007bvr.1	0.6128	1644	0
1645	chr1	86618418	86618918	501	*	47.304	0.743	0.478	2	WT._.Rep1	31567	Cops7b	Distal	31567	uc007bvr.1	0.3872	1645	0
1646	chr1	86623265	86623765	501	*	4.37562	0.455	0.149	2	WT._.Rep2	36414	Cops7b	Distal	36414	uc007bvr.1	0.4691	1646	0
1647	chr1	86643047	86643547	501	*	177.878	0.937	0.857	2	WT._.Rep1	27275	Nppc	Distal	27275	uc007bvt.2	0.4591	1647	0
1648	chr1	86650198	86650698	501	*	67.4545	0.81	0.603	2	WT._.Rep1	20124	Nppc	Distal	20124	uc007bvt.2	0.4431	1648	0
1649	chr1	86669417	86669917	501	*	87.2039	0.852	0.681	2	WT._.Rep1	905	Nppc	Exonic	905	uc007bvt.2	0.5589	1649	0
1650	chr1	86670353	86670853	501	*	67.4545	0.81	0.603	2	WT._.Rep1	29	Nppc	Promoter	29	uc007bvt.2	0.6747	1650	0
1651	chr1	86703568	86704068	501	*	118.478	0.895	0.77	2	WT._.Rep1	13	Dis3l2	Promoter	13	uc057kfw.1	0.7046	1651	0
1652	chr1	86968240	86968740	501	*	68.2562	0.859	0.614	2	TET2KO._.Rep1	121437	Alppl2	Intronic	111680	uc007bvx.1	0.475	1652	0
1653	chr1	87028707	87029207	501	*	73.9271	0.825	0.627	2	WT._.Rep1	60970	Alppl2	Intronic	51213	uc007bvx.1	0.515	1653	0
1654	chr1	87042013	87042513	501	*	13.1082	0.837	0.652	2	WT._.Rep2	47664	Alppl2	Intronic	37907	uc007bvx.1	0.507	1654	0
1655	chr1	87098555	87099055	501	*	16.959	0.89	0.757	2	WT._.Rep2	2800	Alpi	Exonic	2800	uc007bwa.2	0.6407	1655	0
1656	chr1	87111654	87112154	501	*	9.49342	0.357	0.094	2	WT._.Rep1	10297	Alpi	Distal	10297	uc007bwa.2	0.499	1656	0
1657	chr1	87127192	87127692	501	*	31.5365	0.658	0.358	2	WT._.Rep1	2468	Akp3	Exonic	2433	uc007bwb.1	0.6088	1657	0
1658	chr1	87154018	87154518	501	*	15.0003	0.482	0.188	2	WT._.Rep1	2087	Ecel1	Exonic	1867	uc007bwd.1	0.7146	1658	0
1659	chr1	87154658	87155158	501	*	8.46819	0.324	0.082	2	WT._.Rep1	1447	Ecel1	Exonic	1227	uc007bwd.1	0.6567	1659	0
1660	chr1	87155649	87156149	501	*	13.8525	0.461	0.176	2	WT._.Rep1	456	Ecel1	Intronic	236	uc007bwd.1	0.6707	1660	0
1661	chr1	87159353	87159853	501	*	9.49342	0.357	0.094	2	WT._.Rep1	3246	Ecel1	Distal	3246	uc007bwc.2	0.4471	1661	0
1662	chr1	87174224	87174724	501	*	80.5127	0.839	0.66	2	WT._.Rep1	8839	Prss56	Distal	8839	uc007bwe.3	0.5988	1662	0
1663	chr1	87175721	87176221	501	*	83.8455	0.846	0.67	2	WT._.Rep1	7342	Prss56	Distal	7342	uc007bwe.3	0.5768	1663	0
1664	chr1	87180839	87181339	501	*	42.8728	0.723	0.453	2	WT._.Rep1	2224	Prss56	Distal	2224	uc007bwe.3	0.511	1664	0
1665	chr1	87184783	87185283	501	*	65.855	0.805	0.597	2	WT._.Rep1	1718	Prss56	Intronic	1718	uc007bwe.3	0.6327	1665	0
1666	chr1	87213653	87214153	501	*	315.408	0.984	0.959	2	WT._.Rep1	10	Eif4e2	Promoter	10	uc007bwj.1	0.6647	1666	0
1667	chr1	87214431	87214931	501	*	2.8711	0.211	0.035	2	WT._.Rep2	766	Eif4e2	Intronic	741	uc007bwm.1	0.491	1667	0
1668	chr1	87217962	87218462	501	*	7.67378	0.686	0.401	2	WT._.Rep2	4297	Eif4e2	Intronic	4272	uc007bwm.1	0.4531	1668	0
1669	chr1	87246118	87246618	501	*	113.144	0.889	0.752	2	WT._.Rep1	17995	Efhd1	Distal	17995	uc007bwo.1	0.5489	1669	0
1670	chr1	87258339	87258839	501	*	10.6812	0.785	0.466	2	TET2KO._.Rep2	5774	Efhd1	Distal	5774	uc007bwo.1	0.5589	1670	0
1671	chr1	87264073	87264573	501	*	30.1739	0.648	0.348	2	WT._.Rep1	40	Efhd1	Promoter	40	uc007bwo.1	0.6287	1671	0
1672	chr1	87264645	87265145	501	*	15.0003	0.482	0.188	2	WT._.Rep1	530	Efhd1	Intronic	530	uc007bwo.1	0.6188	1672	0
1673	chr1	87265470	87265970	501	*	19.7903	0.551	0.235	2	WT._.Rep1	1355	Efhd1	Intronic	1355	uc007bwo.1	0.475	1673	0
1674	chr1	87270755	87271255	501	*	16.1689	0.5	0.2	2	WT._.Rep1	6640	Efhd1	Intronic	6640	uc007bwo.1	0.5549	1674	0
1675	chr1	87281548	87282048	501	*	45.8168	0.736	0.47	2	WT._.Rep1	17433	Efhd1	Intronic	17433	uc007bwo.1	0.481	1675	0
1676	chr1	87282198	87282698	501	*	4.37562	0.455	0.149	2	WT._.Rep2	18083	Efhd1	Intronic	18083	uc007bwo.1	0.501	1676	0
1677	chr1	87315708	87316208	501	*	4.37562	0.455	0.149	2	WT._.Rep2	11039	Gigyf2	Distal	11039	uc007bwp.2	0.4391	1677	0
1678	chr1	87326707	87327207	501	*	286.096	0.977	0.944	2	WT._.Rep1	40	Gigyf2	Promoter	40	uc007bwp.2	0.6906	1678	0
1679	chr1	87327398	87327898	501	*	26.1678	0.616	0.316	2	WT._.Rep1	649	Gigyf2	Intronic	649	uc007bwp.2	0.6208	1679	0
1680	chr1	87418623	87419123	501	*	26.8249	0.7	0.334	2	TET2KO._.Rep1	24143	Kcnj13	Intronic	13878	uc007bwv.1	0.4291	1680	0
1681	chr1	87447430	87447930	501	*	53.3477	0.766	0.528	2	WT._.Rep1	22583	Snorc	Intronic	22583	uc007bww.2	0.4391	1681	0
1682	chr1	87509338	87509838	501	*	5.98471	0.596	0.285	2	WT._.Rep2	39323	Snorc	Intronic	773	uc007bwx.2	0.6367	1682	0
1683	chr1	87510295	87510795	501	*	12.7269	0.439	0.125	2	WT._.Rep1	40280	Snorc	Intronic	182	uc007bwx.2	0.6866	1683	0
1684	chr1	87541541	87542041	501	*	18.5646	0.535	0.224	2	WT._.Rep1	32078	Ngef	Intronic	31428	uc007bwx.2	0.501	1684	0
1685	chr1	87548872	87549372	501	*	8.46819	0.324	0.082	2	WT._.Rep1	24747	Ngef	Intronic	24747	uc007bwy.2	0.479	1685	0
1686	chr1	87574728	87575228	501	*	48.8008	0.749	0.486	2	WT._.Rep1	950	Neu2	Promoter	950	uc011wop.2	0.507	1686	0
1687	chr1	87607709	87608209	501	*	32.9237	0.742	0.399	2	TET2KO._.Rep1	12352	Inpp5d	Distal	12352	uc007bxc.3	0.5449	1687	0
1688	chr1	87608375	87608875	501	*	24.8611	0.604	0.305	2	WT._.Rep1	11686	Inpp5d	Distal	11686	uc007bxc.3	0.509	1688	0
1689	chr1	87620076	87620576	501	*	157.647	0.944	0.835	2	TET2KO._.Rep1	13	Inpp5d	Promoter	13	uc007bxc.3	0.5709	1689	0
1690	chr1	87621376	87621876	501	*	101.696	0.904	0.727	2	TET2KO._.Rep1	1313	Inpp5d	Intronic	1313	uc007bxc.3	0.5329	1690	0
1691	chr1	87625233	87625733	501	*	71.85	0.865	0.627	2	TET2KO._.Rep1	5170	Inpp5d	Intronic	5170	uc007bxc.3	0.4671	1691	0
1692	chr1	87626362	87626862	501	*	38.5356	0.701	0.427	2	WT._.Rep1	6299	Inpp5d	Intronic	6299	uc007bxc.3	0.519	1692	0
1693	chr1	87636133	87636633	501	*	5.08525	0.481	0.132	2	TET2KO._.Rep2	16070	Inpp5d	Intronic	16070	uc007bxc.3	0.501	1693	0
1694	chr1	87637081	87637581	501	*	34.4866	0.751	0.412	2	TET2KO._.Rep1	17018	Inpp5d	Intronic	17018	uc007bxc.3	0.4691	1694	0
1695	chr1	87638156	87638656	501	*	64.6963	0.852	0.599	2	TET2KO._.Rep1	18093	Inpp5d	Intronic	18093	uc007bxc.3	0.4511	1695	0
1696	chr1	87640253	87640753	501	*	139.224	0.934	0.804	2	TET2KO._.Rep1	20190	Inpp5d	Intronic	20190	uc007bxc.3	0.509	1696	0
1697	chr1	87647751	87648251	501	*	30.1739	0.648	0.348	2	WT._.Rep1	27688	Inpp5d	Intronic	27688	uc007bxc.3	0.4711	1697	0
1698	chr1	87650608	87651108	501	*	16.8356	0.599	0.22	2	TET2KO._.Rep1	30545	Inpp5d	Intronic	25380	uc007bxg.3	0.5389	1698	0
1699	chr1	87652275	87652775	501	*	22.2932	0.579	0.255	2	WT._.Rep1	32212	Inpp5d	Intronic	23713	uc007bxg.3	0.4491	1699	0
1700	chr1	87659213	87659713	501	*	95.7082	0.866	0.708	2	WT._.Rep1	39150	Inpp5d	Intronic	16775	uc007bxg.3	0.5309	1700	0
1701	chr1	87659810	87660310	501	*	38.5356	0.701	0.427	2	WT._.Rep1	39747	Inpp5d	Intronic	16178	uc007bxg.3	0.4531	1701	0
1702	chr1	87721342	87721842	501	*	3.39858	0.224	0.029	2	TET2KO._.Rep2	34418	Atg16l1	Distal	34418	uc007bxi.2	0.5389	1702	0
1703	chr1	87755675	87756175	501	*	216.955	0.955	0.897	2	WT._.Rep1	85	Atg16l1	Promoter	85	uc007bxi.2	0.5729	1703	0
1704	chr1	87793082	87793582	501	*	3.39858	0.224	0.029	2	TET2KO._.Rep2	8760	Scarna6	Distal	8760	uc011wor.1	0.491	1704	0
1705	chr1	87810964	87811464	501	*	11.6242	0.414	0.115	2	WT._.Rep1	7533	Sag	Intronic	7533	uc007bxp.1	0.4271	1705	0
1706	chr1	87828184	87828684	501	*	13.1082	0.837	0.652	2	WT._.Rep2	24753	Sag	Exonic	24753	uc007bxp.1	0.509	1706	0
1707	chr1	87829686	87830186	501	*	9.42982	0.751	0.499	2	WT._.Rep2	23350	Dgkd	Intronic	23350	uc011wos.1	0.5469	1707	0
1708	chr1	87847185	87847685	501	*	34.3	0.676	0.376	2	WT._.Rep1	5851	Dgkd	Distal	5851	uc011wos.1	0.4511	1708	0
1709	chr1	87852987	87853487	501	*	137.2	0.932	0.8	2	TET2KO._.Rep1	49	Dgkd	Promoter	49	uc011wos.1	0.6886	1709	0
1710	chr1	87853521	87854021	501	*	26.1678	0.616	0.316	2	WT._.Rep1	483	Dgkd	Exonic	483	uc011wos.1	0.7285	1710	0
1711	chr1	87877625	87878125	501	*	6.50757	0.244	0.057	2	WT._.Rep1	23575	Gm19582	Intronic	23575	uc057kfy.1	0.4591	1711	0
1712	chr1	87899543	87900043	501	*	4.37562	0.455	0.149	2	WT._.Rep2	45493	Gm19582	Intronic	35488	uc007bxu.2	0.4711	1712	0
1713	chr1	87900881	87901381	501	*	101.696	0.904	0.727	2	TET2KO._.Rep1	46831	Gm19582	Intronic	34150	uc007bxu.2	0.5549	1713	0
1714	chr1	87935041	87935541	501	*	13.8525	0.461	0.176	2	WT._.Rep1	73259	Usp40	Exonic	8	uc007bxu.2	0.519	1714	0
1715	chr1	87959981	87960481	501	*	59.535	0.787	0.557	2	WT._.Rep1	48319	Usp40	Intronic	15699	uc011wot.1	0.479	1715	0
1716	chr1	87961463	87961963	501	*	23.5694	0.592	0.265	2	WT._.Rep1	46837	Usp40	Intronic	14217	uc011wot.1	0.4531	1716	0
1717	chr1	88008315	88008815	501	*	114.917	0.891	0.763	2	WT._.Rep1	13	Usp40	Promoter	13	uc007bxw.1	0.5489	1717	0
1718	chr1	88094810	88095310	501	*	72.298	0.822	0.622	2	WT._.Rep1	58	Ugt1a7c	Promoter	58	uc007byc.1	0.499	1718	0
1719	chr1	88205462	88205962	501	*	64.2632	0.801	0.591	2	WT._.Rep1	35	Dnajb3	Promoter	35	uc007byj.2	0.6487	1719	0
1720	chr1	88318489	88318989	501	*	38.5356	0.701	0.427	2	WT._.Rep1	15455	Trpm8	Intronic	12076	uc029qrl.1	0.497	1720	0
1721	chr1	88424563	88425063	501	*	92.2885	0.86	0.694	2	WT._.Rep1	17802	Spp2	Intronic	17802	uc007byq.2	0.483	1721	0
1722	chr1	88447387	88447887	501	*	5.98471	0.596	0.285	2	WT._.Rep2	40626	Spp2	Distal	40626	uc007byq.2	0.4551	1722	0
1723	chr1	88456624	88457124	501	*	65.855	0.805	0.597	2	WT._.Rep1	49863	Spp2	Distal	49863	uc007byq.2	0.491	1723	0
1724	chr1	88462349	88462849	501	*	47.304	0.743	0.478	2	WT._.Rep1	47466	Glrp1	Distal	47466	uc007byr.1	0.513	1724	0
1725	chr1	88465669	88466169	501	*	4.73159	0.26	0.048	2	TET2KO._.Rep1	44146	Glrp1	Distal	44146	uc007byr.1	0.519	1725	0
1726	chr1	88473854	88474354	501	*	10.5459	0.387	0.104	2	WT._.Rep1	35961	Glrp1	Distal	35961	uc007byr.1	0.4591	1726	0
1727	chr1	88474522	88475022	501	*	95.9636	0.898	0.713	2	TET2KO._.Rep1	35293	Glrp1	Distal	35293	uc007byr.1	0.505	1727	0
1728	chr1	88475380	88475880	501	*	61.103	0.792	0.564	2	WT._.Rep1	34435	Glrp1	Distal	34435	uc007byr.1	0.523	1728	0
1729	chr1	88482354	88482854	501	*	8.46819	0.324	0.082	2	WT._.Rep1	27461	Glrp1	Distal	27461	uc007byr.1	0.4671	1729	0
1730	chr1	88509864	88510364	501	*	62.9295	0.848	0.592	2	TET2KO._.Rep1	47	Glrp1	Promoter	47	uc007byr.1	0.495	1730	0
1731	chr1	88553522	88554022	501	*	11.2443	0.799	0.58	2	WT._.Rep2	2254	Gm19589	Intronic	2254	uc007bys.2	0.4511	1731	0
1732	chr1	88562289	88562789	501	*	120.266	0.897	0.773	2	WT._.Rep1	11021	Gm19589	Distal	11021	uc007bys.2	0.499	1732	0
1733	chr1	88587282	88587782	501	*	163.869	0.947	0.842	2	TET2KO._.Rep1	36014	Gm19589	Distal	36014	uc007bys.2	0.497	1733	0
1734	chr1	88635924	88636424	501	*	4.37562	0.455	0.149	2	WT._.Rep2	66016	Arl4c	Distal	65701	uc011woz.1	0.5269	1734	0
1735	chr1	88639806	88640306	501	*	47.304	0.743	0.478	2	WT._.Rep1	62134	Arl4c	Distal	61819	uc011woz.1	0.5569	1735	0
1736	chr1	88647247	88647747	501	*	11.2443	0.799	0.58	2	WT._.Rep2	54693	Arl4c	Distal	54378	uc011woz.1	0.4291	1736	0
1737	chr1	88654708	88655208	501	*	73.6594	0.869	0.64	2	TET2KO._.Rep1	47232	Arl4c	Distal	46917	uc011woz.1	0.511	1737	0
1738	chr1	88662921	88663421	501	*	5.78081	0.321	0.063	2	TET2KO._.Rep1	39019	Arl4c	Distal	38704	uc011woz.1	0.4371	1738	0
1739	chr1	88699323	88699823	501	*	18.2014	0.616	0.233	2	TET2KO._.Rep1	2617	Arl4c	Exonic	2302	uc011woz.1	0.3952	1739	0
1740	chr1	88701953	88702453	501	*	162.636	0.929	0.842	2	WT._.Rep1	11	Arl4c	Promoter	11	uc007byt.2	0.7365	1740	0
1741	chr1	88705740	88706240	501	*	166.424	0.931	0.846	2	WT._.Rep1	3798	Arl4c	Distal	3798	uc007byt.2	0.511	1741	0
1742	chr1	88745169	88745669	501	*	22.9841	0.939	0.863	2	WT._.Rep2	9470	Platr5	Distal	9470	uc007byu.1	0.481	1742	0
1743	chr1	88763672	88764172	501	*	5.08525	0.481	0.132	2	TET2KO._.Rep2	9031	Platr5	Distal	9031	uc007byu.1	0.507	1743	0
1744	chr1	88902355	88902855	501	*	15.4929	0.58	0.207	2	TET2KO._.Rep1	113507	1700067G17Rik	Distal	113507	uc029qrm.1	0.503	1744	0
1745	chr1	89015405	89015905	501	*	64.2632	0.801	0.591	2	WT._.Rep1	457	1700067G17Rik	Promoter	457	uc029qrm.1	0.509	1745	0
1746	chr1	89033989	89034489	501	*	17.3573	0.518	0.212	2	WT._.Rep1	18125	1700067G17Rik	Distal	18125	uc029qrm.1	0.3792	1746	0
1747	chr1	89069363	89069863	501	*	95.7082	0.866	0.708	2	WT._.Rep1	848	Sh3bp4	Promoter	848	uc007byv.1	0.491	1747	0
1748	chr1	89069951	89070451	501	*	388.295	0.997	0.99	2	TET2KO._.Rep1	260	Sh3bp4	Promoter	260	uc007byv.1	0.6806	1748	0
1749	chr1	89070688	89071188	501	*	5.98471	0.596	0.285	2	WT._.Rep2	475	Sh3bp4	Intronic	475	uc007byv.1	0.6427	1749	0
1750	chr1	89078696	89079196	501	*	14.1748	0.559	0.192	2	TET2KO._.Rep1	8483	Sh3bp4	Intronic	8483	uc007byv.1	0.4551	1750	0
1751	chr1	89089782	89090282	501	*	7.67378	0.686	0.401	2	WT._.Rep2	19569	Sh3bp4	Intronic	19569	uc007byv.1	0.505	1751	0
1752	chr1	89092507	89093007	501	*	30.1739	0.648	0.348	2	WT._.Rep1	22294	Sh3bp4	Intronic	22294	uc007byv.1	0.5369	1752	0
1753	chr1	89152629	89153129	501	*	17.3573	0.518	0.212	2	WT._.Rep1	82416	Sh3bp4	Intronic	82416	uc007byv.1	0.501	1753	0
1754	chr1	89183466	89183966	501	*	70.6761	0.818	0.616	2	WT._.Rep1	113253	Sh3bp4	Distal	113253	uc007byv.1	0.515	1754	0
1755	chr1	89191372	89191872	501	*	51.8228	0.76	0.519	2	WT._.Rep1	121159	Sh3bp4	Distal	121159	uc007byv.1	0.477	1755	0
1756	chr1	89192799	89193299	501	*	47.304	0.743	0.478	2	WT._.Rep1	122586	Sh3bp4	Distal	122586	uc007byv.1	0.4611	1756	0
1757	chr1	89196027	89196527	501	*	48.8008	0.749	0.486	2	WT._.Rep1	125814	Sh3bp4	Distal	125814	uc007byv.1	0.5309	1757	0
1758	chr1	89207246	89207746	501	*	47.304	0.743	0.478	2	WT._.Rep1	137033	Sh3bp4	Distal	137033	uc007byv.1	0.4611	1758	0
1759	chr1	89235334	89235834	501	*	132.915	0.908	0.793	2	WT._.Rep1	165121	Sh3bp4	Distal	165121	uc007byv.1	0.491	1759	0
1760	chr1	89302495	89302995	501	*	31.5365	0.658	0.358	2	WT._.Rep1	103387	C030007H22Rik	Distal	103387	uc029qrn.2	0.5309	1760	0
1761	chr1	89402074	89402574	501	*	4.37562	0.455	0.149	2	WT._.Rep2	3808	C030007H22Rik	Intronic	3808	uc029qrn.2	0.4671	1761	0
1762	chr1	89453881	89454381	501	*	10.5459	0.387	0.104	2	WT._.Rep1	679	Agap1	Promoter	679	uc007byw.1	0.5369	1762	0
1763	chr1	89454480	89454980	501	*	138.405	0.913	0.808	2	WT._.Rep1	80	Agap1	Promoter	80	uc007byw.1	0.7824	1763	0
1764	chr1	89455373	89455873	501	*	26.1678	0.616	0.316	2	WT._.Rep1	811	Agap1	Intronic	811	uc007byw.1	0.6866	1764	0
1765	chr1	89463083	89463583	501	*	56.4241	0.777	0.543	2	WT._.Rep1	8521	Agap1	Intronic	8521	uc007byw.1	0.501	1765	0
1766	chr1	89466652	89467152	501	*	2.8711	0.211	0.035	2	WT._.Rep2	12090	Agap1	Intronic	12090	uc007byw.1	0.5309	1766	0
1767	chr1	89523060	89523560	501	*	2.8711	0.211	0.035	2	WT._.Rep2	68498	Agap1	Intronic	68498	uc007byw.1	0.519	1767	0
1768	chr1	89524315	89524815	501	*	127.466	0.903	0.784	2	WT._.Rep1	69753	Agap1	Intronic	69753	uc007byw.1	0.4032	1768	0
1769	chr1	89555448	89555948	501	*	37.6544	0.767	0.434	2	TET2KO._.Rep1	100886	Agap1	Intronic	72054	uc007byy.1	0.5309	1769	0
1770	chr1	89575388	89575888	501	*	23.8748	0.676	0.308	2	TET2KO._.Rep1	108253	4933400F21Rik	Intronic	52114	uc007byy.1	0.523	1770	0
1771	chr1	89577026	89577526	501	*	51.8228	0.76	0.519	2	WT._.Rep1	106615	4933400F21Rik	Intronic	50476	uc007byy.1	0.501	1771	0
1772	chr1	89580279	89580779	501	*	25.0466	0.951	0.887	2	WT._.Rep2	103362	4933400F21Rik	Intronic	47223	uc007byy.1	0.7904	1772	0
1773	chr1	89581166	89581666	501	*	32.9237	0.742	0.399	2	TET2KO._.Rep1	102475	4933400F21Rik	Intronic	46336	uc007byy.1	0.7246	1773	0
1774	chr1	89600789	89601289	501	*	4.37562	0.455	0.149	2	WT._.Rep2	82852	4933400F21Rik	Intronic	26713	uc007byy.1	0.491	1774	0
1775	chr1	89602876	89603376	501	*	93.9954	0.863	0.699	2	WT._.Rep1	80765	4933400F21Rik	Intronic	24626	uc007byy.1	0.501	1775	0
1776	chr1	89606510	89607010	501	*	31.5365	0.658	0.358	2	WT._.Rep1	77131	4933400F21Rik	Intronic	20992	uc007byy.1	0.485	1776	0
1777	chr1	89607288	89607788	501	*	42.8728	0.723	0.453	2	WT._.Rep1	76353	4933400F21Rik	Intronic	20214	uc007byy.1	0.5309	1777	0
1778	chr1	89609918	89610418	501	*	16.1689	0.5	0.2	2	WT._.Rep1	73723	4933400F21Rik	Intronic	17584	uc007byy.1	0.4132	1778	0
1779	chr1	89613177	89613677	501	*	57.9753	0.783	0.551	2	WT._.Rep1	70464	4933400F21Rik	Intronic	14325	uc007byy.1	0.5269	1779	0
1780	chr1	89631710	89632210	501	*	9.42982	0.751	0.499	2	WT._.Rep2	51931	4933400F21Rik	Intronic	4206	uc007byy.1	0.4092	1780	0
1781	chr1	89643657	89644157	501	*	113.144	0.889	0.752	2	WT._.Rep1	39984	4933400F21Rik	Intronic	16153	uc007byy.1	0.481	1781	0
1782	chr1	89742338	89742838	501	*	4.37562	0.455	0.149	2	WT._.Rep2	58695	4933400F21Rik	Intronic	23717	uc011wpa.1	0.489	1782	0
1783	chr1	89859163	89859663	501	*	26.1678	0.616	0.316	2	WT._.Rep1	71762	Gbx2	Intronic	69771	uc029qro.1	0.497	1783	0
1784	chr1	89898979	89899479	501	*	56.4241	0.777	0.543	2	WT._.Rep1	31946	Gbx2	Distal	29955	uc029qro.1	0.5649	1784	0
1785	chr1	89921709	89922209	501	*	41.4162	0.716	0.445	2	WT._.Rep1	9216	Gbx2	Distal	7225	uc029qro.1	0.5349	1785	0
1786	chr1	89922707	89923207	501	*	15.0003	0.482	0.188	2	WT._.Rep1	8218	Gbx2	Distal	6227	uc029qro.1	0.6208	1786	0
1787	chr1	89923305	89923805	501	*	9.49342	0.357	0.094	2	WT._.Rep1	7620	Gbx2	Distal	5629	uc029qro.1	0.6088	1787	0
1788	chr1	89927230	89927730	501	*	131.094	0.907	0.79	2	WT._.Rep1	3695	Gbx2	Distal	1704	uc029qro.1	0.5968	1788	0
1789	chr1	89929968	89930468	501	*	82.1759	0.843	0.665	2	WT._.Rep1	957	Gbx2	Intronic	15	uc007bzc.1	0.6806	1789	0
1790	chr1	89931010	89931510	501	*	20.9472	0.926	0.833	2	WT._.Rep2	83	Gbx2	Promoter	83	uc007bzb.1	0.6607	1790	0
1791	chr1	89939217	89939717	501	*	82.1759	0.843	0.665	2	WT._.Rep1	8290	Gbx2	Distal	8290	uc007bzb.1	0.4731	1791	0
1792	chr1	89939794	89940294	501	*	11.6178	0.51	0.162	2	TET2KO._.Rep1	8867	Gbx2	Distal	8867	uc007bzb.1	0.5609	1792	0
1793	chr1	89940322	89940822	501	*	159.716	0.945	0.837	2	TET2KO._.Rep1	9395	Gbx2	Distal	9395	uc007bzb.1	0.5589	1793	0
1794	chr1	89943165	89943665	501	*	85.5215	0.849	0.675	2	WT._.Rep1	12238	Gbx2	Distal	12238	uc007bzb.1	0.4331	1794	0
1795	chr1	89992155	89992655	501	*	2.8711	0.211	0.035	2	WT._.Rep2	22171	Asb18	Intronic	22171	uc007bzd.1	0.6208	1795	0
1796	chr1	90051334	90051834	501	*	39.9704	0.708	0.436	2	WT._.Rep1	37006	Asb18	Intronic	37006	uc007bzd.1	0.4311	1796	0
1797	chr1	90060514	90061014	501	*	37.1121	0.693	0.418	2	WT._.Rep1	46186	Asb18	Intronic	29379	uc007bzf.2	0.4371	1797	0
1798	chr1	90153272	90153772	501	*	27.1312	0.96	0.906	2	WT._.Rep2	120	Iqca	Promoter	120	uc007bzg.2	0.5868	1798	0
1799	chr1	90177826	90178326	501	*	2.8711	0.211	0.035	2	WT._.Rep2	24674	Iqca	Distal	24674	uc007bzg.2	0.4331	1799	0
1800	chr1	90203719	90204219	501	*	181.725	0.939	0.863	2	WT._.Rep1	10	Ackr3	Promoter	10	uc007bzh.3	0.5489	1800	0
1801	chr1	90225477	90225977	501	*	6.87643	0.629	0.249	2	TET2KO._.Rep2	21746	Ackr3	Distal	11905	uc033fkk.1	0.521	1801	0
1802	chr1	90228337	90228837	501	*	17.3573	0.518	0.212	2	WT._.Rep1	24606	Ackr3	Distal	14765	uc033fkk.1	0.507	1802	0
1803	chr1	90368496	90368996	501	*	50.3072	0.755	0.512	2	WT._.Rep1	164765	Ackr3	Distal	154924	uc033fkk.1	0.4551	1803	0
1804	chr1	90588284	90588784	501	*	69.0616	0.814	0.61	2	WT._.Rep1	14890	Cops8	Distal	14890	uc007bzi.1	0.4651	1804	0
1805	chr1	90592792	90593292	501	*	53.3477	0.766	0.528	2	WT._.Rep1	10382	Cops8	Distal	10382	uc007bzi.1	0.4491	1805	0
1806	chr1	90603147	90603647	501	*	243.021	0.965	0.917	2	WT._.Rep1	27	Cops8	Promoter	27	uc007bzi.1	0.6068	1806	0
1807	chr1	90633638	90634138	501	*	87.2039	0.852	0.681	2	WT._.Rep1	30462	Cops8	Distal	30462	uc007bzi.1	0.513	1807	0
1808	chr1	90650606	90651106	501	*	32.912	0.667	0.367	2	WT._.Rep1	47430	Cops8	Distal	47430	uc007bzi.1	0.519	1808	0
1809	chr1	90676512	90677012	501	*	9.1782	0.449	0.102	2	TET2KO._.Rep1	73336	Cops8	Distal	73336	uc007bzi.1	0.5369	1809	0
1810	chr1	90849853	90850353	501	*	2.8711	0.211	0.035	2	WT._.Rep2	6131	Col6a3	Distal	6131	uc011wpc.2	0.507	1810	0
1811	chr1	90906308	90906808	501	*	80.5127	0.839	0.66	2	WT._.Rep1	8541	Mlph	Distal	8541	uc007bzm.2	0.523	1811	0
1812	chr1	90909505	90910005	501	*	51.8228	0.76	0.519	2	WT._.Rep1	5344	Mlph	Distal	5344	uc007bzm.2	0.5808	1812	0
1813	chr1	90914798	90915298	501	*	62.6791	0.797	0.57	2	WT._.Rep1	51	Mlph	Promoter	51	uc007bzm.2	0.6307	1813	0
1814	chr1	90915521	90916021	501	*	4.68237	0.141	0.012	2	WT._.Rep1	670	Mlph	Intronic	670	uc007bzm.2	0.479	1814	0
1815	chr1	90928456	90928956	501	*	53.3477	0.766	0.528	2	WT._.Rep1	13605	Mlph	Intronic	13605	uc007bzm.2	0.5309	1815	0
1816	chr1	90956629	90957129	501	*	64.2632	0.801	0.591	2	WT._.Rep1	3770	Prlh	Distal	3770	uc011wpd.1	0.511	1816	0
1817	chr1	90969159	90969659	501	*	16.7855	0.895	0.703	2	TET2KO._.Rep2	210	Rab17	Exonic	210	uc007bzo.2	0.5529	1817	0
1818	chr1	90973201	90973701	501	*	121.199	0.921	0.774	2	TET2KO._.Rep1	3830	Rab17	Distal	3830	uc007bzo.2	0.519	1818	0
1819	chr1	90974868	90975368	501	*	80.9762	0.88	0.666	2	TET2KO._.Rep1	5497	Rab17	Distal	5497	uc007bzo.2	0.5389	1819	0
1820	chr1	90998236	90998736	501	*	77.2063	0.832	0.638	2	WT._.Rep1	240	Lrrfip1	Promoter	240	uc007bzp.2	0.6307	1820	0
1821	chr1	90998737	90999237	501	*	28.8247	0.638	0.337	2	WT._.Rep1	259	Lrrfip1	Intronic	259	uc007bzp.2	0.7126	1821	0
1822	chr1	90999529	91000029	501	*	17.3573	0.518	0.212	2	WT._.Rep1	1051	Lrrfip1	Intronic	1051	uc007bzp.2	0.4651	1822	0
1823	chr1	91022423	91022923	501	*	64.2632	0.801	0.591	2	WT._.Rep1	23945	Lrrfip1	Intronic	23945	uc007bzp.2	0.507	1823	0
1824	chr1	91023920	91024420	501	*	191.404	0.944	0.873	2	WT._.Rep1	25442	Lrrfip1	Intronic	25442	uc007bzp.2	0.4471	1824	0
1825	chr1	91037962	91038462	501	*	35.7001	0.685	0.385	2	WT._.Rep1	39484	Lrrfip1	Intronic	15231	uc007bzr.2	0.485	1825	0
1826	chr1	91041523	91042023	501	*	20.9981	0.648	0.281	2	TET2KO._.Rep1	43045	Lrrfip1	Intronic	11670	uc007bzr.2	0.513	1826	0
1827	chr1	91049214	91049714	501	*	153.235	0.923	0.826	2	WT._.Rep1	50736	Lrrfip1	Intronic	3979	uc007bzr.2	0.479	1827	0
1828	chr1	91052787	91053287	501	*	42.3184	0.994	0.983	2	WT._.Rep2	54309	Lrrfip1	Intronic	406	uc007bzr.2	0.6487	1828	0
1829	chr1	91053423	91053923	501	*	78.8562	0.836	0.644	2	WT._.Rep1	54945	Lrrfip1	Exonic	228	uc007bzr.2	0.6108	1829	0
1830	chr1	91054271	91054771	501	*	6.87437	0.371	0.076	2	TET2KO._.Rep1	55793	Lrrfip1	Intronic	1076	uc007bzr.2	0.485	1830	0
1831	chr1	91055712	91056212	501	*	10.3823	0.481	0.132	2	TET2KO._.Rep1	57234	Lrrfip1	Intronic	2517	uc007bzr.2	0.5449	1831	0
1832	chr1	91056287	91056787	501	*	21.0333	0.565	0.245	2	WT._.Rep1	57809	Lrrfip1	Intronic	3092	uc007bzr.2	0.505	1832	0
1833	chr1	91057577	91058077	501	*	88.4134	0.89	0.688	2	TET2KO._.Rep1	59099	Lrrfip1	Intronic	4382	uc007bzr.2	0.4731	1833	0
1834	chr1	91058702	91059202	501	*	3.39858	0.224	0.029	2	TET2KO._.Rep2	60224	Lrrfip1	Intronic	5507	uc007bzr.2	0.4331	1834	0
1835	chr1	91059688	91060188	501	*	3.39858	0.224	0.029	2	TET2KO._.Rep2	61210	Lrrfip1	Intronic	6493	uc007bzr.2	0.5309	1835	0
1836	chr1	91062347	91062847	501	*	201.167	0.948	0.881	2	WT._.Rep1	63869	Lrrfip1	Intronic	9152	uc007bzr.2	0.5369	1836	0
1837	chr1	91062951	91063451	501	*	7.4722	0.287	0.07	2	WT._.Rep1	64473	Lrrfip1	Intronic	9756	uc007bzr.2	0.523	1837	0
1838	chr1	91065037	91065537	501	*	45.8013	0.801	0.497	2	TET2KO._.Rep1	66559	Lrrfip1	Intronic	11842	uc007bzr.2	0.513	1838	0
1839	chr1	91067454	91067954	501	*	2.8711	0.211	0.035	2	WT._.Rep2	68976	Lrrfip1	Intronic	14259	uc007bzr.2	0.517	1839	0
1840	chr1	91069557	91070057	501	*	11.2443	0.799	0.58	2	WT._.Rep2	71079	Lrrfip1	Intronic	16362	uc007bzr.2	0.4651	1840	0
1841	chr1	91080229	91080729	501	*	11.2443	0.799	0.58	2	WT._.Rep2	64623	Rbm44	Intronic	27034	uc007bzr.2	0.5269	1841	0
1842	chr1	91098857	91099357	501	*	14.7098	0.867	0.634	2	TET2KO._.Rep2	45995	Rbm44	Intronic	12105	uc007bzu.2	0.507	1842	0
1843	chr1	91178984	91179484	501	*	155.107	0.924	0.828	2	WT._.Rep1	587	Ramp1	Promoter	587	uc007bzw.2	0.5429	1843	0
1844	chr1	91179774	91180274	501	*	59.4241	0.84	0.576	2	TET2KO._.Rep1	201	Ramp1	Exonic	201	uc007bzw.2	0.7086	1844	0
1845	chr1	91187299	91187799	501	*	62.9295	0.848	0.592	2	TET2KO._.Rep1	7726	Ramp1	Intronic	7726	uc007bzw.2	0.4591	1845	0
1846	chr1	91192464	91192964	501	*	2.8711	0.211	0.035	2	WT._.Rep2	12891	Ramp1	Intronic	12891	uc007bzw.2	0.513	1846	0
1847	chr1	91193144	91193644	501	*	19.5893	0.633	0.267	2	TET2KO._.Rep1	13571	Ramp1	Intronic	13571	uc007bzw.2	0.5469	1847	0
1848	chr1	91211095	91211595	501	*	38.5356	0.701	0.427	2	WT._.Rep1	31522	Ramp1	Intronic	31522	uc007bzw.2	0.5329	1848	0
1849	chr1	91216390	91216890	501	*	32.912	0.667	0.367	2	WT._.Rep1	33678	Ube2f	Intronic	33678	uc007bzy.1	0.485	1849	0
1850	chr1	91239058	91239558	501	*	104.358	0.878	0.733	2	WT._.Rep1	11010	Ube2f	Distal	11010	uc007bzy.1	0.507	1850	0
1851	chr1	91240604	91241104	501	*	5.98471	0.596	0.285	2	WT._.Rep2	9464	Ube2f	Distal	9464	uc007bzy.1	0.475	1851	0
1852	chr1	91250017	91250517	501	*	40.0871	0.991	0.976	2	WT._.Rep2	51	Ube2f	Promoter	51	uc007bzy.1	0.6188	1852	0
1853	chr1	91250791	91251291	501	*	15.0003	0.482	0.188	2	WT._.Rep1	721	Ube2f	Intronic	474	uc007cac.1	0.5329	1853	0
1854	chr1	91251311	91251811	501	*	8.46819	0.324	0.082	2	WT._.Rep1	1241	Ube2f	Intronic	994	uc007cac.1	0.4511	1854	0
1855	chr1	91298021	91298521	501	*	321.745	0.985	0.962	2	WT._.Rep1	66	Scly	Promoter	66	uc007cad.1	0.6547	1855	0
1856	chr1	91298987	91299487	501	*	9.42982	0.751	0.499	2	WT._.Rep2	898	Scly	Intronic	898	uc007cad.1	0.495	1856	0
1857	chr1	91321808	91322308	501	*	26.1678	0.616	0.316	2	WT._.Rep1	16	Espnl	Promoter	16	uc007cah.1	0.6148	1857	0
1858	chr1	91346858	91347358	501	*	92.2885	0.86	0.694	2	WT._.Rep1	3964	Klhl30	Exonic	3964	uc007cai.1	0.5509	1858	0
1859	chr1	91366117	91366617	501	*	88.8926	0.855	0.685	2	WT._.Rep1	62	Erfe	Promoter	62	uc007caj.1	0.6826	1859	0
1860	chr1	91366714	91367214	501	*	16.1689	0.5	0.2	2	WT._.Rep1	533	Erfe	Intronic	533	uc007caj.1	0.5768	1860	0
1861	chr1	91380425	91380925	501	*	37.6544	0.767	0.434	2	TET2KO._.Rep1	14244	Erfe	Intronic	14244	uc007caj.1	0.4711	1861	0
1862	chr1	91398091	91398591	501	*	28.8247	0.638	0.337	2	WT._.Rep1	441	Ilkap	Intronic	441	uc007cak.1	0.6188	1862	0
1863	chr1	91398608	91399108	501	*	185.587	0.941	0.868	2	WT._.Rep1	74	Ilkap	Promoter	74	uc007cak.1	0.7086	1863	0
1864	chr1	91405397	91405897	501	*	4.37562	0.455	0.149	2	WT._.Rep2	381	1700020N18Rik	Intronic	381	uc007cas.3	0.5649	1864	0
1865	chr1	91413028	91413528	501	*	32.177	0.984	0.949	2	TET2KO._.Rep2	55	Hes6	Promoter	55	uc007cau.1	0.6507	1865	0
1866	chr1	91413889	91414389	501	*	42.5054	0.788	0.477	2	TET2KO._.Rep1	916	Hes6	Promoter	916	uc007cau.1	0.6307	1866	0
1867	chr1	91428570	91429070	501	*	97.427	0.868	0.716	2	WT._.Rep1	15597	Hes6	Intronic	15597	uc007cau.1	0.483	1867	0
1868	chr1	91451461	91451961	501	*	5.98471	0.596	0.285	2	WT._.Rep2	7616	Per2	Intronic	7616	uc007cav.1	0.5269	1868	0
1869	chr1	91455878	91456378	501	*	15.0003	0.482	0.188	2	WT._.Rep1	3199	Per2	Intronic	3199	uc007cav.1	0.5469	1869	0
1870	chr1	91456423	91456923	501	*	160.748	0.928	0.84	2	WT._.Rep1	2654	Per2	Intronic	2654	uc007cav.1	0.525	1870	0
1871	chr1	91457042	91457542	501	*	8.46819	0.324	0.082	2	WT._.Rep1	2035	Per2	Intronic	2035	uc007cav.1	0.501	1871	0
1872	chr1	91458088	91458588	501	*	93.9954	0.863	0.699	2	WT._.Rep1	989	Per2	Intronic	989	uc007cav.1	0.513	1872	0
1873	chr1	91459205	91459705	501	*	340.869	0.989	0.971	2	WT._.Rep1	126	Per2	Promoter	126	uc007cav.1	0.6846	1873	0
1874	chr1	91483251	91483751	501	*	16.959	0.89	0.757	2	WT._.Rep2	11166	Traf3ip1	Distal	11166	uc007cax.2	0.485	1874	0
1875	chr1	91494346	91494846	501	*	232.938	0.961	0.91	2	WT._.Rep1	71	Traf3ip1	Promoter	71	uc007cax.2	0.6747	1875	0
1876	chr1	91523709	91524209	501	*	145.786	0.918	0.817	2	WT._.Rep1	16605	Asb1	Intronic	5696	uc007cay.2	0.4531	1876	0
1877	chr1	91540239	91540739	501	*	212.989	0.954	0.895	2	WT._.Rep1	75	Asb1	Promoter	75	uc007caz.1	0.6048	1877	0
1878	chr1	91564004	91564504	501	*	8.00794	0.413	0.09	2	TET2KO._.Rep1	23688	Asb1	Distal	23173	uc007cbb.3	0.493	1878	0
1879	chr1	91755023	91755523	501	*	11.2443	0.799	0.58	2	WT._.Rep2	46187	Twist2	Distal	46187	uc007cbd.2	0.521	1879	0
1880	chr1	91913760	91914260	501	*	22.2932	0.579	0.255	2	WT._.Rep1	112548	Twist2	Distal	92844	uc007cbe.3	0.5509	1880	0
1881	chr1	91954891	91955391	501	*	57.6855	0.836	0.568	2	TET2KO._.Rep1	153679	Twist2	Intronic	51713	uc007cbe.3	0.495	1881	0
1882	chr1	91962226	91962726	501	*	57.9753	0.783	0.551	2	WT._.Rep1	161014	Twist2	Intronic	44378	uc007cbe.3	0.4591	1882	0
1883	chr1	92048791	92049291	501	*	10.3823	0.481	0.132	2	TET2KO._.Rep1	131299	Hdac4	Intronic	42185	uc007cbe.3	0.495	1883	0
1884	chr1	92080126	92080626	501	*	18.9374	0.909	0.798	2	WT._.Rep2	99964	Hdac4	Intronic	73520	uc007cbe.3	0.503	1884	0
1885	chr1	92130394	92130894	501	*	10.6812	0.785	0.466	2	TET2KO._.Rep2	49696	Hdac4	Intronic	49696	uc007cbg.3	0.5629	1885	0
1886	chr1	92178314	92178814	501	*	3.39858	0.224	0.029	2	TET2KO._.Rep2	1776	Hdac4	Intronic	1776	uc007cbg.3	0.491	1886	0
1887	chr1	92180286	92180786	501	*	322.725	0.992	0.973	2	TET2KO._.Rep1	194	Hdac4	Promoter	194	uc007cbg.3	0.6487	1887	0
1888	chr1	92216139	92216639	501	*	34.3	0.676	0.376	2	WT._.Rep1	36047	Hdac4	Distal	36047	uc007cbg.3	0.4471	1888	0
1889	chr1	92331535	92332035	501	*	45.8168	0.736	0.47	2	WT._.Rep1	132756	Mir6900	Distal	132756	uc033fko.1	0.493	1889	0
1890	chr1	92332064	92332564	501	*	2.78854	0.096	0.008	2	TET2KO._.Rep1	132227	Mir6900	Distal	132227	uc033fko.1	0.5549	1890	0
1891	chr1	92360258	92360758	501	*	39.9704	0.708	0.436	2	WT._.Rep1	104033	Mir6900	Distal	104033	uc033fko.1	0.483	1891	0
1892	chr1	92371565	92372065	501	*	45.8168	0.736	0.47	2	WT._.Rep1	92726	Mir6900	Distal	92726	uc033fko.1	0.5269	1892	0
1893	chr1	92437981	92438481	501	*	21.0333	0.565	0.245	2	WT._.Rep1	26310	Mir6900	Distal	26310	uc033fko.1	0.515	1893	0
1894	chr1	92453714	92454214	501	*	16.8356	0.599	0.22	2	TET2KO._.Rep1	10577	Mir6900	Intronic	10577	uc033fko.1	0.4012	1894	0
1895	chr1	92473645	92474145	501	*	193.35	0.945	0.875	2	WT._.Rep1	136	Ndufa10	Promoter	136	uc007cbh.2	0.6188	1895	0
1896	chr1	92521214	92521714	501	*	27.4892	0.627	0.327	2	WT._.Rep1	2948	Olfr1414	Distal	2948	uc007cbk.2	0.493	1896	0
1897	chr1	92610950	92611450	501	*	11.2443	0.799	0.58	2	WT._.Rep2	3360	Olfr1410	Distal	3360	uc007cbo.1	0.4291	1897	0
1898	chr1	92641731	92642231	501	*	236.962	0.963	0.914	2	WT._.Rep1	3	Cops9	Promoter	3	uc007cbq.2	0.6287	1898	0
1899	chr1	92647742	92648242	501	*	168.324	0.932	0.848	2	WT._.Rep1	848	Otos	Intronic	848	uc007cbr.1	0.509	1899	0
1900	chr1	92648689	92649189	501	*	90.5875	0.858	0.69	2	WT._.Rep1	97	Otos	Promoter	97	uc007cbr.1	0.507	1900	0
1901	chr1	92651221	92651721	501	*	5.98471	0.596	0.285	2	WT._.Rep2	2629	Otos	Distal	2629	uc007cbr.1	0.5589	1901	0
1902	chr1	92652479	92652979	501	*	24.8611	0.604	0.305	2	WT._.Rep1	3887	Otos	Distal	3887	uc007cbr.1	0.491	1902	0
1903	chr1	92667055	92667555	501	*	7.4722	0.287	0.07	2	WT._.Rep1	18463	Otos	Distal	18463	uc007cbr.1	0.5269	1903	0
1904	chr1	92696795	92697295	501	*	9.1782	0.449	0.102	2	TET2KO._.Rep1	48203	Otos	Distal	48203	uc007cbr.1	0.5269	1904	0
1905	chr1	92699198	92699698	501	*	4.37562	0.455	0.149	2	WT._.Rep2	50606	Otos	Distal	50606	uc007cbr.1	0.5709	1905	0
1906	chr1	92775193	92775693	501	*	31.5365	0.658	0.358	2	WT._.Rep1	56242	Gpc1	Distal	56242	uc007cbs.1	0.487	1906	0
1907	chr1	92831505	92832005	501	*	44.3397	0.73	0.462	2	WT._.Rep1	68	Gpc1	Promoter	68	uc007cbs.1	0.8044	1907	0
1908	chr1	92833924	92834424	501	*	13.1082	0.837	0.652	2	WT._.Rep2	2487	Gpc1	Intronic	2487	uc007cbs.1	0.5329	1908	0
1909	chr1	92849214	92849714	501	*	4.37562	0.455	0.149	2	WT._.Rep2	913	Mir149	Promoter	913	uc011wpk.1	0.5709	1909	0
1910	chr1	92849867	92850367	501	*	95.7082	0.866	0.708	2	WT._.Rep1	260	Mir149	Promoter	260	uc011wpk.1	0.5489	1910	0
1911	chr1	92895019	92895519	501	*	104.358	0.878	0.733	2	WT._.Rep1	7636	Ankmy1	Intronic	7330	uc057kgb.1	0.4371	1911	0
1912	chr1	92906704	92907204	501	*	136.571	0.912	0.805	2	WT._.Rep1	34	Dusp28	Promoter	34	uc007cbu.1	0.6168	1912	0
1913	chr1	92907207	92907707	501	*	145.322	0.937	0.817	2	TET2KO._.Rep1	467	Dusp28	Intronic	467	uc007cbu.1	0.6687	1913	0
1914	chr1	92908979	92909479	501	*	13.8525	0.461	0.176	2	WT._.Rep1	1459	5033417F24Rik	Promoter	1459	uc007cbv.1	0.477	1914	0
1915	chr1	92910489	92910989	501	*	92.2885	0.86	0.694	2	WT._.Rep1	49	5033417F24Rik	Promoter	49	uc007cbv.1	0.7285	1915	0
1916	chr1	92911102	92911602	501	*	2.8711	0.211	0.035	2	WT._.Rep2	526	Rnpepl1	Promoter	526	uc007cbw.2	0.7186	1916	0
1917	chr1	92911690	92912190	501	*	7.67378	0.686	0.401	2	WT._.Rep2	1114	Rnpepl1	Promoter	1114	uc007cbw.2	0.5589	1917	0
1918	chr1	92933540	92934040	501	*	11.2443	0.799	0.58	2	WT._.Rep2	617	Capn10	Promoter	617	uc007cbx.1	0.479	1918	0
1919	chr1	92934432	92934932	501	*	265.444	0.971	0.931	2	WT._.Rep1	273	Capn10	Exonic	273	uc007cbx.1	0.6228	1919	0
1920	chr1	92956577	92957077	501	*	53.3477	0.766	0.528	2	WT._.Rep1	6236	9430060I03Rik	Distal	6236	uc011wpn.2	0.497	1920	0
1921	chr1	92972805	92973305	501	*	156.984	0.926	0.833	2	WT._.Rep1	63	Gpr35	Promoter	63	uc007cbz.2	0.5449	1921	0
1922	chr1	93071428	93071928	501	*	75.5632	0.829	0.633	2	WT._.Rep1	30195	Kif1a	Intronic	10801	uc007cde.3	0.5369	1922	0
1923	chr1	93080889	93081389	501	*	35.7001	0.685	0.385	2	WT._.Rep1	20734	Kif1a	Intronic	1340	uc007cde.3	0.515	1923	0
1924	chr1	93101021	93101521	501	*	11.6242	0.414	0.115	2	WT._.Rep1	602	Kif1a	Intronic	602	uc007cdf.3	0.6307	1924	0
1925	chr1	93101732	93102232	501	*	16.1689	0.5	0.2	2	WT._.Rep1	107	Kif1a	Promoter	107	uc007cdf.3	0.6427	1925	0
1926	chr1	93115008	93115508	501	*	164.528	0.93	0.844	2	WT._.Rep1	13383	Kif1a	Distal	13383	uc007cdf.3	0.5269	1926	0
1927	chr1	93125155	93125655	501	*	39.2586	0.775	0.445	2	TET2KO._.Rep1	9834	Agxt	Distal	9834	uc007cdi.2	0.513	1927	0
1928	chr1	93174349	93174849	501	*	61.103	0.792	0.564	2	WT._.Rep1	6175	Crocc2	Intronic	6175	uc057ava.2	0.485	1928	0
1929	chr1	93176624	93177124	501	*	5.98471	0.596	0.285	2	WT._.Rep2	8450	Crocc2	Intronic	8450	uc057ava.2	0.6447	1929	0
1930	chr1	93210197	93210697	501	*	18.5646	0.535	0.224	2	WT._.Rep1	25449	Sned1	Intronic	5451	uc057kgc.1	0.6267	1930	0
1931	chr1	93235496	93235996	501	*	13.1082	0.837	0.652	2	WT._.Rep2	150	Sned1	Promoter	150	uc007cdm.1	0.6307	1931	0
1932	chr1	93236495	93236995	501	*	24.8611	0.604	0.305	2	WT._.Rep1	847	Sned1	Intronic	847	uc007cdm.1	0.5709	1932	0
1933	chr1	93272460	93272960	501	*	21.0333	0.565	0.245	2	WT._.Rep1	1838	Mir6901	Promoter	1338	uc056ydm.1	0.511	1933	0
1934	chr1	93305646	93306146	501	*	147.642	0.919	0.819	2	WT._.Rep1	16	Mterf4	Promoter	16	uc007cdo.2	0.5968	1934	0
1935	chr1	93342608	93343108	501	*	284.02	0.977	0.944	2	WT._.Rep1	606	Pask	Promoter	69	uc007cdt.2	0.6148	1935	0
1936	chr1	93343343	93343843	501	*	360.155	0.992	0.979	2	WT._.Rep1	51	Ppp1r7	Promoter	51	uc007cdv.1	0.5908	1936	0
1937	chr1	93400793	93401293	501	*	3.01855	0.038	0.003	2	WT._.Rep1	27146	Ano7	Intronic	27146	uc007cdw.2	0.499	1937	0
1938	chr1	93401573	93402073	501	*	57.9753	0.783	0.551	2	WT._.Rep1	27926	Ano7	Exonic	27926	uc007cdw.2	0.5888	1938	0
1939	chr1	93444665	93445165	501	*	120.266	0.897	0.773	2	WT._.Rep1	34001	Hdlbp	Intronic	785	uc007cdx.2	0.5449	1939	0
1940	chr1	93445457	93445957	501	*	104.358	0.878	0.733	2	WT._.Rep1	33209	Hdlbp	Intronic	5	uc007cdx.2	0.6647	1940	0
1941	chr1	93477492	93477992	501	*	9.49342	0.357	0.094	2	WT._.Rep1	1174	Hdlbp	Promoter	1174	uc007cdy.2	0.3912	1941	0
1942	chr1	93478185	93478685	501	*	302.039	0.989	0.965	2	TET2KO._.Rep1	481	Hdlbp	Promoter	481	uc007cdy.2	0.6527	1942	0
1943	chr1	93478698	93479198	501	*	345.141	0.99	0.974	2	WT._.Rep1	30	Hdlbp	Promoter	30	uc007cdy.2	0.6327	1943	0
1944	chr1	93479402	93479902	501	*	61.103	0.792	0.564	2	WT._.Rep1	658	2002-09-01	Promoter	590	uc011wpq.2	0.509	1944	0
1945	chr1	93511761	93512261	501	*	39.1607	0.994	0.98	2	TET2KO._.Rep2	92	Farp2	Promoter	92	uc007ceb.2	0.7046	1945	0
1946	chr1	93634381	93634881	501	*	18.5646	0.535	0.224	2	WT._.Rep1	1095	Stk25	Intronic	1095	uc007ced.1	0.475	1946	0
1947	chr1	93635020	93635520	501	*	45.8013	0.801	0.497	2	TET2KO._.Rep1	456	Stk25	Intronic	456	uc007ced.1	0.7126	1947	0
1948	chr1	93635592	93636092	501	*	383.557	0.997	0.99	2	TET2KO._.Rep1	114	Stk25	Promoter	114	uc007ced.1	0.6108	1948	0
1949	chr1	93636142	93636642	501	*	24.8611	0.604	0.305	2	WT._.Rep1	664	Stk25	Promoter	664	uc007ced.1	0.479	1949	0
1950	chr1	93654194	93654694	501	*	38.5356	0.701	0.427	2	WT._.Rep1	18716	Stk25	Distal	18716	uc007ced.1	0.475	1950	0
1951	chr1	93667679	93668179	501	*	50.3072	0.755	0.512	2	WT._.Rep1	17645	Bok	Distal	17645	uc007cee.2	0.5549	1951	0
1952	chr1	93668636	93669136	501	*	214.971	0.954	0.895	2	WT._.Rep1	16688	Bok	Distal	16688	uc007cee.2	0.5509	1952	0
1953	chr1	93680154	93680654	501	*	135.182	0.931	0.797	2	TET2KO._.Rep1	5170	Bok	Distal	5170	uc007cee.2	0.515	1953	0
1954	chr1	93685478	93685978	501	*	31.5365	0.658	0.358	2	WT._.Rep1	152	Bok	Exonic	152	uc007cee.2	0.7086	1954	0
1955	chr1	93686360	93686860	501	*	51.8228	0.76	0.519	2	WT._.Rep1	1034	Bok	Exonic	1034	uc007cee.2	0.6487	1955	0
1956	chr1	93726921	93727421	501	*	25.341	0.688	0.321	2	TET2KO._.Rep1	27666	Thap4	Intronic	3932	uc007cei.1	0.5289	1956	0
1957	chr1	93753793	93754293	501	*	37.1121	0.693	0.418	2	WT._.Rep1	794	Thap4	Promoter	794	uc007cef.1	0.6427	1957	0
1958	chr1	93754636	93755136	501	*	134.741	0.91	0.802	2	WT._.Rep1	47	Thap4	Promoter	47	uc007cef.1	0.7725	1958	0
1959	chr1	93755463	93755963	501	*	8.46819	0.324	0.082	2	WT._.Rep1	679	Atg4b	Promoter	679	uc007cej.1	0.4251	1959	0
1960	chr1	93801728	93802228	501	*	315.408	0.984	0.959	2	WT._.Rep1	43	Dtymk	Promoter	43	uc007cek.2	0.5868	1960	0
1961	chr1	93803658	93804158	501	*	377.431	0.994	0.983	2	WT._.Rep1	56	Ing5	Promoter	56	uc007cen.2	0.7046	1961	0
1962	chr1	93824970	93825470	501	*	249.104	0.967	0.921	2	WT._.Rep1	19	D2hgdh	Promoter	19	uc007ceo.3	0.5868	1962	0
1963	chr1	93825649	93826149	501	*	16.1689	0.5	0.2	2	WT._.Rep1	658	D2hgdh	Intronic	658	uc007ceo.3	0.4591	1963	0
1964	chr1	94011588	94012088	501	*	2.8711	0.211	0.035	2	WT._.Rep2	8654	Neu4	Distal	8654	uc007ceu.2	0.4072	1964	0
1965	chr1	94035263	94035763	501	*	201.979	0.964	0.892	2	TET2KO._.Rep1	15019	Neu4	Distal	15019	uc007ceu.2	0.5369	1965	0
1966	chr1	94074612	94075112	501	*	45.8013	0.801	0.497	2	TET2KO._.Rep1	22308	Pdcd1	Distal	22308	uc007cev.1	0.4391	1966	0
1967	chr1	94078261	94078761	501	*	135.182	0.931	0.797	2	TET2KO._.Rep1	25957	Pdcd1	Distal	25957	uc007cev.1	0.4571	1967	0
1968	chr1	94079029	94079529	501	*	236.848	0.975	0.922	2	TET2KO._.Rep1	26725	Pdcd1	Distal	26725	uc007cev.1	0.4591	1968	0
1969	chr1	94146998	94147498	501	*	29.8426	0.723	0.375	2	TET2KO._.Rep1	94694	Pdcd1	Distal	94694	uc007cev.1	0.3932	1969	0
1970	chr1	94582019	94582519	501	*	82.8246	0.883	0.672	2	TET2KO._.Rep1	215172	4930440C22Rik	Distal	189672	uc029qse.1	0.3872	1970	0
1971	chr1	94791026	94791526	501	*	15.4929	0.58	0.207	2	TET2KO._.Rep1	6165	4930440C22Rik	Distal	6165	uc007cew.1	0.3673	1971	0
1972	chr1	95308284	95308784	501	*	22.4269	0.663	0.295	2	TET2KO._.Rep1	5093	Fam174a	Distal	5093	uc007cex.2	0.4431	1972	0
1973	chr1	95313346	95313846	501	*	218.942	0.956	0.898	2	WT._.Rep1	31	Fam174a	Promoter	31	uc007cex.2	0.6248	1973	0
1974	chr1	95314097	95314597	501	*	45.8168	0.736	0.47	2	WT._.Rep1	718	Fam174a	Intronic	718	uc007cex.2	0.5788	1974	0
1975	chr1	95342194	95342694	501	*	28.3256	0.712	0.347	2	TET2KO._.Rep1	28815	Fam174a	Distal	28815	uc007cex.2	0.4072	1975	0
1976	chr1	95380982	95381482	501	*	8.46819	0.324	0.082	2	WT._.Rep1	67603	Fam174a	Distal	67603	uc007cex.2	0.3573	1976	0
1977	chr1	95449152	95449652	501	*	5.08525	0.481	0.132	2	TET2KO._.Rep2	135773	Fam174a	Distal	135773	uc007cex.2	0.4192	1977	0
1978	chr1	95459320	95459820	501	*	13.8525	0.461	0.176	2	WT._.Rep1	145941	Fam174a	Distal	145941	uc007cex.2	0.4112	1978	0
1979	chr1	95468006	95468506	501	*	16.7855	0.895	0.703	2	TET2KO._.Rep2	154627	Fam174a	Distal	154627	uc007cex.2	0.4511	1979	0
1980	chr1	95528612	95529112	501	*	3.39858	0.224	0.029	2	TET2KO._.Rep2	138731	St8sia4	Distal	138731	uc011wpu.1	0.3613	1980	0
1981	chr1	95572836	95573336	501	*	97.427	0.868	0.716	2	WT._.Rep1	94507	St8sia4	Distal	94507	uc011wpu.1	0.3752	1981	0
1982	chr1	95590058	95590558	501	*	84.6803	0.885	0.677	2	TET2KO._.Rep1	77285	St8sia4	Exonic	77285	uc011wpu.1	0.3253	1982	0
1983	chr1	95664237	95664737	501	*	38.5356	0.701	0.427	2	WT._.Rep1	3106	St8sia4	Intronic	3106	uc011wpu.1	0.481	1983	0
1984	chr1	95666117	95666617	501	*	8.74501	0.72	0.361	2	TET2KO._.Rep2	1226	St8sia4	Intronic	1226	uc011wpu.1	0.4192	1984	0
1985	chr1	95666826	95667326	501	*	13.8525	0.461	0.176	2	WT._.Rep1	517	St8sia4	Intronic	517	uc011wpu.1	0.487	1985	0
1986	chr1	95667403	95667903	501	*	214.953	0.968	0.902	2	TET2KO._.Rep1	58	St8sia4	Promoter	58	uc011wpu.1	0.6108	1986	0
1987	chr1	95668247	95668747	501	*	8.46819	0.324	0.082	2	WT._.Rep1	902	St8sia4	Promoter	902	uc011wpu.1	0.4531	1987	0
1988	chr1	95673991	95674491	501	*	5.98471	0.596	0.285	2	WT._.Rep2	6646	St8sia4	Distal	6646	uc011wpu.1	0.3733	1988	0
1989	chr1	95748867	95749367	501	*	47.4667	0.806	0.506	2	TET2KO._.Rep1	32598	4930598F16Rik	Distal	32598	uc029qsf.1	0.4132	1989	0
1990	chr1	95762179	95762679	501	*	34.3	0.676	0.376	2	WT._.Rep1	45910	4930598F16Rik	Distal	45910	uc029qsf.1	0.3353	1990	0
1991	chr1	96871961	96872461	501	*	50.3072	0.755	0.512	2	WT._.Rep1	39	Slco4c1	Promoter	39	uc007cfc.1	0.6208	1991	0
1992	chr1	97580201	97580701	501	*	82.1759	0.843	0.665	2	WT._.Rep1	81566	D1Ertd622e	Distal	65886	uc033fkv.1	0.4032	1992	0
1993	chr1	97650029	97650529	501	*	39.9704	0.708	0.436	2	WT._.Rep1	11738	D1Ertd622e	Intronic	3940	uc033fkv.1	0.4471	1993	0
1994	chr1	97660519	97661019	501	*	67.4545	0.81	0.603	2	WT._.Rep1	1248	D1Ertd622e	Exonic	906	uc007cfg.2	0.6008	1994	0
1995	chr1	97661209	97661709	501	*	54.2379	0.827	0.542	2	TET2KO._.Rep1	558	D1Ertd622e	Exonic	216	uc007cfg.2	0.7884	1995	0
1996	chr1	97661784	97662284	501	*	155.107	0.924	0.828	2	WT._.Rep1	15	D1Ertd622e	Promoter	15	uc007cfh.2	0.7545	1996	0
1997	chr1	97676095	97676595	501	*	27.4892	0.627	0.327	2	WT._.Rep1	14326	D1Ertd622e	Distal	14326	uc007cfh.2	0.3553	1997	0
1998	chr1	97705368	97705868	501	*	17.3573	0.518	0.212	2	WT._.Rep1	43599	D1Ertd622e	Distal	18215	uc007cfi.3	0.3772	1998	0
[truncated: 69,591 more rows]
