# Supplementary material for: Low-input proteomics identifies vWF as a negative regulator of Tet2 mutant hematopoietic stem cell expansion
Source: Cell Rep. 2025 Dec 24;45(1):116770. doi: 10.1016/j.celrep.2025.116770 (PMC12847853; doi:10.1016/j.celrep.2025.116770)
Supplement: Table S2. scRNA-seq data of WT and Tet2−/− HSCs, related to Figure 1 [file mmc3.xlsx]

## Sheet: Table S2
Table S2. scRNAseq data
Gene name	p-value	q-value	Significant	Average log2 FC Tet2 KO/WT	pct.1	pct.2
Xist	1.33582e-55	7.60632e-51	TRUE	-7.71569	0.087	0.971
Myl10	3.3853e-32	1.92762e-27	TRUE	-5.20449	0.205	0.874
Gm47283	1.6427e-30	9.35367e-26	TRUE	-2.73815	0.661	0.981
Nr4a1	6.92244e-26	3.94171e-21	TRUE	-5.87892	0.236	0.631
Gm55594	3.20414e-23	1.82447e-18	TRUE	-2.22524	0.197	0.816
Fos	4.68548e-19	2.66796e-14	TRUE	-3.00822	0.567	0.68
Eif1	1.61863e-18	9.21663e-14	TRUE	-1.06958	0.992	1
Jund	1.63636e-18	9.31758e-14	TRUE	-1.66839	0.827	0.893
Klf2	1.56321e-16	8.90108e-12	TRUE	-3.95515	0.346	0.592
Nr4a2	3.71947e-16	2.1179e-11	TRUE	-4.29197	0.173	0.583
Gm13986	1.73765e-06	0.0989435	FALSE	-3.10977	0.063	0.291
Zfp36	1.36416e-14	7.76768e-10	TRUE	-1.94313	0.811	0.777
Junb	6.98497e-13	3.97731e-08	TRUE	-1.96381	0.732	0.767
Rgs1	3.9497e-12	2.249e-07	TRUE	-2.71762	0.37	0.718
Dusp5	7.35276e-06	0.418673	FALSE	-2.70371	0.268	0.456
Cdkn1a	2.80174e-06	0.159534	FALSE	-2.6626	0.11	0.359
Hbegf	0.00125787	1	FALSE	-2.42681	0.15	0.272
Tpt1-ps3	4.26204e-12	2.42685e-07	TRUE	-1.03269	0.882	0.961
Mcl1	7.61129e-12	4.33395e-07	TRUE	-1.24099	0.976	0.981
Snrpc	1.02566e-11	5.84019e-07	TRUE	-1.81517	0.827	0.854
Atf4	5.05166e-11	2.87646e-06	TRUE	-1.57434	0.811	0.883
Gm26532	8.72605e-06	0.49687	FALSE	-2.17334	0.213	0.388
Klf6	2.33125e-10	1.32744e-05	TRUE	-2.2664	0.772	0.786
Adrb2	0.000276091	1	FALSE	-2.13287	0.307	0.388
Creb5	2.6595e-10	1.51435e-05	TRUE	-4.61903	0.024	0.417
Egr1	2.9753e-10	1.69417e-05	TRUE	-2.10459	0.551	0.67
Snx24	0.0152458	1	FALSE	-2.01834	0.11	0.262
Rgs2	1.592e-09	9.06501e-05	TRUE	-2.35486	0.386	0.66
Zc3h12a	2.13524e-05	1	FALSE	-1.96116	0.299	0.476
Nfkbiz	3.90348e-09	0.000222268	TRUE	-2.12841	0.654	0.757
Slc16a12	4.65226e-05	1	FALSE	-1.92377	0.339	0.505
Tm4sf1	0.00849184	1	FALSE	-1.87343	0.157	0.252
Trib1	0.000465964	1	FALSE	-1.86866	0.205	0.34
Fosb	5.91756e-09	0.000336952	TRUE	-1.65474	0.528	0.602
Zpbp	0.0167521	1	FALSE	-1.77975	0.181	0.252
Ttpa	0.00326027	1	FALSE	-1.77477	0.236	0.272
Hoxa5	0.000191684	1	FALSE	-1.75395	0.386	0.476
Plaur	0.00535747	1	FALSE	-1.74828	0.181	0.388
Spry1	0.000210547	1	FALSE	-1.74068	0.283	0.388
Fam110a	2.03192e-06	0.1157	FALSE	-1.71858	0.386	0.621
Gadd45g	0.00934977	1	FALSE	-1.70316	0.307	0.243
Oxld1	9.99733e-05	1	FALSE	-1.6984	0.244	0.35
Ston2	0.031352	1	FALSE	-1.69674	0.354	0.35
Emcn	0.000768934	1	FALSE	-1.68857	0.433	0.544
Sec61b	9.45432e-09	0.000538338	TRUE	-1.1868	0.929	0.932
Gm56906	0.000724245	1	FALSE	-1.66693	0.339	0.388
Gm37238	0.0320657	1	FALSE	-1.66076	0.228	0.262
Per1	1.33806e-08	0.000761903	TRUE	-1.65974	0.685	0.718
Klf4	1.73046e-08	0.000985339	TRUE	-3.42237	0.165	0.388
Nfkbid	0.000884594	1	FALSE	-1.6138	0.276	0.466
Slc25a35	0.0443207	1	FALSE	-1.60315	0.323	0.34
Gm56830	7.12743e-05	1	FALSE	-1.59874	0.244	0.35
Rgcc	0.00233587	1	FALSE	-1.59765	0.354	0.505
Nr4a3	2.59453e-08	0.00147735	TRUE	-3.20269	0.063	0.282
Tob1	0.000244292	1	FALSE	-1.58065	0.331	0.456
Ier3	4.97239e-08	0.00283133	TRUE	-2.15437	0.472	0.631
Socs3	5.09008e-08	0.00289834	TRUE	-3.13075	0.213	0.447
Jag2	0.00635392	1	FALSE	-1.55391	0.173	0.301
Fam20c	0.0391612	1	FALSE	-1.544	0.165	0.252
Gm37305	0.00912473	1	FALSE	-1.54208	0.244	0.408
Arl4c	0.0819666	1	FALSE	-1.51573	0.228	0.282
Usp42	0.0262754	1	FALSE	-1.51236	0.465	0.447
Sh3d19	0.0500876	1	FALSE	-1.48805	0.228	0.262
Rusc1	0.00260074	1	FALSE	-1.48553	0.283	0.388
Gm42659	0.0447502	1	FALSE	-1.48447	0.307	0.233
Gm49493	0.12204	1	FALSE	-1.48286	0.228	0.282
Gm1673	0.00259547	1	FALSE	-1.48221	0.213	0.262
Dok2	0.000183234	1	FALSE	-1.46795	0.299	0.427
Zfp36l1	0.00433571	1	FALSE	-1.45712	0.591	0.563
Maff	0.000892648	1	FALSE	-1.44483	0.402	0.447
Sgsm2	0.0556316	1	FALSE	-1.44319	0.252	0.282
Hcst	0.0660352	1	FALSE	-1.44024	0.276	0.291
S100a6	0.00123515	1	FALSE	-1.43516	0.559	0.689
Gm7694	0.0124362	1	FALSE	-1.4313	0.291	0.33
S100a9	0.260118	1	FALSE	-1.42598	0.22	0.33
Med30	0.0031583	1	FALSE	-1.42211	0.37	0.398
A130071D04Rik	0.168823	1	FALSE	-1.42114	0.394	0.311
Cox6b2	0.0339256	1	FALSE	-1.41819	0.315	0.311
Sertad1	0.00415968	1	FALSE	-1.40965	0.441	0.437
Fkbp11	0.00435854	1	FALSE	-1.39425	0.236	0.33
Gm44187	0.000982849	1	FALSE	-1.3936	0.457	0.65
Cebpd	0.0767942	1	FALSE	-1.38413	0.189	0.252
Cyp4f17	0.0282091	1	FALSE	-1.37966	0.307	0.33
Polr1d	6.33311e-08	0.00360613	TRUE	-1.00659	0.89	0.922
Yju2	0.00092227	1	FALSE	-1.37258	0.465	0.417
Zfp955a	0.231489	1	FALSE	-1.36867	0.276	0.233
Csrnp1	0.00464403	1	FALSE	-1.36466	0.457	0.544
Klf9	1.15687e-05	0.658731	FALSE	-1.35773	0.732	0.767
Ccdc85b	0.00461038	1	FALSE	-1.35664	0.409	0.427
Neurl1b	0.0157055	1	FALSE	-1.34853	0.323	0.272
Rrs1	0.393423	1	FALSE	-1.3416	0.37	0.311
Bola3	7.7516e-05	1	FALSE	-1.33728	0.583	0.65
Dusp28	0.0211169	1	FALSE	-1.32967	0.26	0.311
S100a8	0.232874	1	FALSE	-1.32812	0.181	0.282
Pam16	0.0276633	1	FALSE	-1.30489	0.598	0.456
6330562C20Rik	0.000490926	1	FALSE	-1.29546	0.394	0.485
Dtwd1	0.0199539	1	FALSE	-1.29173	0.291	0.398
ENSMUSG00000121510	0.295194	1	FALSE	-1.27134	0.205	0.262
Dapk3	0.0135707	1	FALSE	-1.26669	0.433	0.33
Slco2a1	0.102676	1	FALSE	-1.26105	0.213	0.262
Rps4l	0.0265681	1	FALSE	-1.25625	0.252	0.223
Gm32031	0.0234676	1	FALSE	-1.25431	0.157	0.282
Irak2	0.170932	1	FALSE	-1.25374	0.299	0.262
H2-T-ps	0.0292858	1	FALSE	-1.24782	0.205	0.272
Lbh	0.0528277	1	FALSE	-1.24333	0.543	0.427
Hes1	7.33011e-08	0.00417384	TRUE	-3.94643	0.087	0.369
2210016L21Rik	0.000692143	1	FALSE	-1.23488	0.449	0.544
Smtn	0.279653	1	FALSE	-1.23411	0.331	0.35
Trappc6a	0.00111968	1	FALSE	-1.23402	0.646	0.641
Gm56741	9.27273e-05	1	FALSE	-1.23278	0.118	0.252
Noc3l	0.00729602	1	FALSE	-1.22665	0.472	0.515
Il18	0.01386	1	FALSE	-1.22599	0.386	0.427
C1qbp	0.000757426	1	FALSE	-1.21696	0.78	0.757
Eid2	0.0050543	1	FALSE	-1.21686	0.449	0.437
Zfp316	0.00308285	1	FALSE	-1.21667	0.362	0.427
Ndufa5	3.81623e-06	0.2173	FALSE	-1.21132	0.677	0.718
Bhlhe40	0.0220905	1	FALSE	-1.20546	0.228	0.311
Btg2	0.00228882	1	FALSE	-1.19781	0.315	0.476
Bcam	0.0513274	1	FALSE	-1.19681	0.197	0.33
Ier2	7.81453e-08	0.00444967	TRUE	-1.12372	0.811	0.864
Ptp4a1	0.189819	1	FALSE	-1.18555	0.339	0.33
Ccrl2	0.0199094	1	FALSE	-1.18524	0.291	0.35
Manf	0.000581209	1	FALSE	-1.18098	0.654	0.689
Polr1g	0.00553369	1	FALSE	-1.17672	0.402	0.388
Oas2	0.0177121	1	FALSE	-1.17527	0.276	0.311
Ovca2	0.0430113	1	FALSE	-1.17174	0.189	0.262
5330406M23Rik	0.019445	1	FALSE	-1.16792	0.331	0.456
Rhoq	0.0242666	1	FALSE	-1.16699	0.346	0.427
Lsm5	0.000617692	1	FALSE	-1.16236	0.559	0.602
Ern1	3.12936e-05	1	FALSE	-1.16118	0.835	0.893
Rdh14	0.0237249	1	FALSE	-1.16104	0.323	0.35
Rgs7bp	0.140432	1	FALSE	-1.15663	0.11	0.262
Nxn	0.0778887	1	FALSE	-1.15596	0.323	0.32
Timmdc1	0.0926646	1	FALSE	-1.15347	0.26	0.272
Pmm1	0.098569	1	FALSE	-1.14632	0.299	0.33
Phf11d	0.127255	1	FALSE	-1.14314	0.126	0.252
2510046G10Rik	0.038011	1	FALSE	-1.14004	0.276	0.233
Dbf4	0.0830203	1	FALSE	-1.13644	0.378	0.408
Mrps28	0.0198223	1	FALSE	-1.13566	0.441	0.417
9330020H09Rik	0.0118225	1	FALSE	-1.13532	0.339	0.563
1810024B03Rik	0.0606713	1	FALSE	-1.13197	0.142	0.272
Fancf	0.136956	1	FALSE	-1.12632	0.205	0.252
2310061I04Rik	0.00234678	1	FALSE	-1.12624	0.402	0.524
Coq10b	0.00124929	1	FALSE	-1.12618	0.362	0.505
Ppp1r15a	8.85234e-08	0.00504061	TRUE	-1.58961	0.732	0.777
Gm25432	0.000280324	1	FALSE	-1.1227	0.181	0.34
Thrb	0.202631	1	FALSE	-1.12242	0.354	0.262
Gm26558	0.0246323	1	FALSE	-1.12043	0.165	0.262
Gm7658	0.000262808	1	FALSE	-1.11759	0.315	0.427
Gmfg	0.00015824	1	FALSE	-1.1122	0.638	0.709
Coq10a	0.0472357	1	FALSE	-1.11137	0.26	0.282
5530601H04Rik	0.00745499	1	FALSE	-1.10719	0.512	0.505
Vegfa	0.0087443	1	FALSE	-1.10662	0.276	0.359
Gm15542	0.000595263	1	FALSE	-1.10641	0.559	0.748
Gngt2	0.182904	1	FALSE	-1.09801	0.307	0.204
Gm56677	0.00232522	1	FALSE	-1.0971	0.315	0.32
Trmt5	0.0682414	1	FALSE	-1.09123	0.213	0.262
Rbmx2	0.0521838	1	FALSE	-1.09104	0.213	0.301
9530026P05Rik	0.0222557	1	FALSE	-1.08897	0.244	0.291
Gm15545	0.0875549	1	FALSE	-1.08651	0.307	0.272
Rtl8a	0.0458025	1	FALSE	-1.08624	0.63	0.553
Ahi1	0.0143162	1	FALSE	-1.08599	0.567	0.583
Nenf	0.00178124	1	FALSE	-1.08584	0.402	0.398
Gcc1	0.134588	1	FALSE	-1.08444	0.268	0.262
Cyp4f16	0.0279978	1	FALSE	-1.08211	0.457	0.466
Chchd6	0.016398	1	FALSE	-1.08105	0.457	0.408
Sap30	0.0292542	1	FALSE	-1.08023	0.291	0.369
Alg9	0.168182	1	FALSE	-1.07803	0.339	0.291
Rnf215	0.136902	1	FALSE	-1.07463	0.37	0.311
Tatdn1	0.46007	1	FALSE	-1.07388	0.488	0.437
Socs1	0.0326712	1	FALSE	-1.07243	0.331	0.32
Stxbp4	1.27713e-07	0.00727208	TRUE	-1.37551	0.551	0.796
Rps2-ps7	0.0023049	1	FALSE	-1.06956	0.386	0.602
Sik1	0.00043292	1	FALSE	-1.06943	0.654	0.767
Slc20a2	0.0966018	1	FALSE	-1.06921	0.323	0.33
Sil1	0.0220452	1	FALSE	-1.06837	0.551	0.505
Jmjd6	0.00070683	1	FALSE	-1.06583	0.606	0.602
Pop5	0.00518544	1	FALSE	-1.06498	0.433	0.447
Marcksl1	0.0471439	1	FALSE	-1.06311	0.48	0.505
Ypel2	0.516282	1	FALSE	-1.06027	0.354	0.214
Mbd4	0.0839379	1	FALSE	-1.05993	0.409	0.359
Plk2	0.0550005	1	FALSE	-1.05876	0.378	0.398
Gm3235	0.0699392	1	FALSE	-1.05762	0.228	0.262
Rabl2	0.185467	1	FALSE	-1.05558	0.268	0.252
Gm2296	0.000957854	1	FALSE	-1.05335	0.291	0.495
Hilpda	0.0061347	1	FALSE	-1.05199	0.307	0.35
Polr2f	1.9067e-06	0.10857	FALSE	-1.04933	0.732	0.806
Gm10762	0.188992	1	FALSE	-1.04792	0.307	0.252
Riox1	0.0184895	1	FALSE	-1.04739	0.339	0.408
Ufm1	0.012283	1	FALSE	-1.0426	0.457	0.437
Pus1	0.102271	1	FALSE	-1.03762	0.48	0.456
Mt1	0.0421994	1	FALSE	-1.0371	0.299	0.35
1700037H04Rik	0.0362289	1	FALSE	-1.03703	0.535	0.485
Znhit2	0.0356121	1	FALSE	-1.03701	0.205	0.262
Gm15411	0.020812	1	FALSE	-1.03605	0.283	0.359
Dexi	0.00679266	1	FALSE	-1.03435	0.567	0.485
Dusp1	1.28361e-07	0.00730901	TRUE	-1.57	0.74	0.816
H1f10	0.0207896	1	FALSE	-1.03101	0.362	0.35
Dnajb9	0.000150505	1	FALSE	-1.0295	0.669	0.738
Rnase6	0.176046	1	FALSE	-1.02884	0.291	0.32
Tbxa2r	0.0238657	1	FALSE	-1.02491	0.236	0.359
Arhgef17	0.134911	1	FALSE	-1.0244	0.283	0.252
Dnajb1	0.000631156	1	FALSE	-1.01666	0.787	0.796
2210016F16Rik	0.0311603	1	FALSE	-1.0166	0.48	0.466
Hemk1	0.0604422	1	FALSE	-1.01509	0.331	0.33
Zdhhc12	0.0576992	1	FALSE	-1.01406	0.299	0.282
Pld3	0.043399	1	FALSE	-1.01267	0.504	0.495
Uqcc6	0.00313786	1	FALSE	-1.01186	0.48	0.456
Cnih1	0.00197542	1	FALSE	-1.01139	0.598	0.612
Ube2d1	0.031335	1	FALSE	-1.00919	0.472	0.515
Neurl4	0.1138	1	FALSE	-1.0089	0.472	0.466
Kctd1	0.021879	1	FALSE	-1.00842	0.528	0.417
Gm17494	0.0102912	1	FALSE	-1.00782	0.898	0.942
Tiparp	1.67333e-07	0.00952811	TRUE	-2.32229	0.331	0.505
Tmem251	0.043797	1	FALSE	-1.00539	0.362	0.388
Polr2d	0.000829651	1	FALSE	-1.00327	0.528	0.583
Acot2	0.0236149	1	FALSE	-1.00199	0.488	0.563
Dnajc25	0.166831	1	FALSE	-0.99599	0.26	0.204
Gm6485	1.64888e-08	0.000938886	FALSE	-0.994568	0.157	0.524
Crat	0.303934	1	FALSE	-0.99368	0.315	0.262
Anapc13	0.000117752	1	FALSE	-0.992157	0.717	0.748
Mlycd	0.122697	1	FALSE	-0.991895	0.354	0.34
Thumpd2	0.161738	1	FALSE	-0.989929	0.346	0.301
Fdxr	0.0771501	1	FALSE	-0.988384	0.252	0.282
Mospd3	0.00377905	1	FALSE	-0.984697	0.654	0.631
Padi4	0.00296751	1	FALSE	-0.983191	0.598	0.709
Hoxb4	0.00833444	1	FALSE	-0.982748	0.583	0.505
Crnkl1	0.00983913	1	FALSE	-0.979268	0.48	0.515
Ilvbl	0.202667	1	FALSE	-0.978619	0.465	0.398
Lemd3	0.112898	1	FALSE	-0.978176	0.378	0.369
Mpc1-ps	0.0012358	1	FALSE	-0.977774	0.362	0.369
Selenos	0.0149363	1	FALSE	-0.976986	0.386	0.476
Myom1	0.120139	1	FALSE	-0.975774	0.252	0.184
Mex3a	0.0895507	1	FALSE	-0.975056	0.283	0.262
Slc25a20	0.0175326	1	FALSE	-0.974547	0.449	0.515
Ndufab1	3.24587e-05	1	FALSE	-0.972644	0.756	0.796
Ube2m	0.000368644	1	FALSE	-0.966493	0.575	0.66
Wdr55	0.05383	1	FALSE	-0.963065	0.378	0.369
Chchd7	0.00937084	1	FALSE	-0.962335	0.772	0.728
Btg1	0.0134185	1	FALSE	-0.962011	0.811	0.854
Phf5a	0.000563558	1	FALSE	-0.961712	0.575	0.544
Ssbp4	0.0443928	1	FALSE	-0.960893	0.614	0.524
Cxcr4	0.163736	1	FALSE	-0.959932	0.402	0.379
Armc3	0.162976	1	FALSE	-0.957953	0.26	0.252
Msrb1	0.206835	1	FALSE	-0.954425	0.26	0.34
Znhit3	0.826921	1	FALSE	-0.952868	0.291	0.233
Rpl5-ps2	0.0302797	1	FALSE	-0.952078	0.268	0.466
Gm10353	0.248333	1	FALSE	-0.951258	0.252	0.223
Cdc7	0.219212	1	FALSE	-0.949806	0.213	0.291
Tsen34	0.0131691	1	FALSE	-0.949217	0.496	0.466
H3f3b	3.40055e-07	0.0193631	FALSE	-0.947832	0.992	1
Kalrn	0.270002	1	FALSE	-0.94505	0.26	0.262
Gm17300	0.344627	1	FALSE	-0.944765	0.449	0.32
Rasa4	0.13285	1	FALSE	-0.943871	0.291	0.359
Tsc22d1	4.6357e-09	0.000263961	FALSE	-0.943476	0.945	0.99
Oxct1	0.00155352	1	FALSE	-0.943453	0.591	0.641
Nhp2	0.000470979	1	FALSE	-0.940772	0.677	0.699
H2-T10	0.00526499	1	FALSE	-0.938033	0.528	0.544
Cenpq	0.0391665	1	FALSE	-0.937994	0.409	0.379
Shld2	0.227554	1	FALSE	-0.933221	0.417	0.369
Tomm6	0.0350096	1	FALSE	-0.932665	0.276	0.301
Cebpb	0.00246471	1	FALSE	-0.932637	0.543	0.612
Pde6d	0.124018	1	FALSE	-0.931051	0.488	0.408
Glipr1	0.000229465	1	FALSE	-0.93009	0.78	0.864
Cngb1	0.0513142	1	FALSE	-0.927859	0.283	0.282
Mettl16	0.0340794	1	FALSE	-0.924476	0.567	0.505
Tmem101	0.128673	1	FALSE	-0.924015	0.346	0.34
Ddx49	0.0238922	1	FALSE	-0.923389	0.512	0.524
Trit1	0.150015	1	FALSE	-0.918692	0.457	0.32
Cand2	0.106662	1	FALSE	-0.917562	0.551	0.485
Gm12657	0.0146554	1	FALSE	-0.916825	0.11	0.252
Iscu	0.000227625	1	FALSE	-0.916433	0.701	0.68
Taf7	0.00488108	1	FALSE	-0.916087	0.567	0.573
Rrp15	0.02509	1	FALSE	-0.915652	0.488	0.485
Mrps36	0.0303385	1	FALSE	-0.915105	0.402	0.427
Apbb3	0.229132	1	FALSE	-0.91284	0.512	0.35
Mrpl54	0.00623181	1	FALSE	-0.912467	0.583	0.612
Nrg4	0.0620472	1	FALSE	-0.912405	0.378	0.369
Dad1	8.88306e-07	0.0505811	FALSE	-0.912241	0.874	0.913
Setd1a	0.0122183	1	FALSE	-0.912168	0.701	0.67
Lysmd2	0.0463044	1	FALSE	-0.912166	0.402	0.408
Elp6	0.381648	1	FALSE	-0.911349	0.315	0.233
Isca1	0.000320739	1	FALSE	-0.908599	0.89	0.903
Tmem241	0.207036	1	FALSE	-0.907932	0.213	0.262
Hsh2d	0.0867182	1	FALSE	-0.905158	0.283	0.272
Shisa9	0.020913	1	FALSE	-0.904229	0.213	0.34
Cln5	0.0884962	1	FALSE	-0.90406	0.394	0.311
Gm7785	0.0113835	1	FALSE	-0.903747	0.142	0.252
Aven	0.0530401	1	FALSE	-0.902625	0.504	0.476
Mrps24	0.000848849	1	FALSE	-0.901383	0.661	0.65
Zfp101	0.292841	1	FALSE	-0.900358	0.228	0.252
Ndufa12-ps	0.00342181	1	FALSE	-0.900285	0.181	0.33
Slc9a1	0.0403212	1	FALSE	-0.900285	0.559	0.553
Gm57050	0.0318015	1	FALSE	-0.900013	0.732	0.786
Dpy30	0.00271606	1	FALSE	-0.898839	0.685	0.641
Cox19	0.11872	1	FALSE	-0.898613	0.465	0.476
S100a11	2.45619e-05	1	FALSE	-0.897531	0.921	0.951
Rab24	0.00576886	1	FALSE	-0.897378	0.638	0.66
Gm12454	0.347283	1	FALSE	-0.896498	0.291	0.282
Tmem138	0.130652	1	FALSE	-0.89532	0.299	0.32
Fcho1	0.0364801	1	FALSE	-0.894602	0.559	0.602
Nos1ap	0.169537	1	FALSE	-0.894329	0.488	0.447
Tpgs2	0.136347	1	FALSE	-0.893245	0.291	0.311
Mrpl38	0.0496587	1	FALSE	-0.892976	0.598	0.515
Ufl1	0.0235167	1	FALSE	-0.892027	0.638	0.66
Gm50240	0.325462	1	FALSE	-0.891431	0.283	0.184
Gm7299	7.48073e-05	1	FALSE	-0.885681	0.52	0.816
Bst2	0.0119528	1	FALSE	-0.884975	0.819	0.66
Zcchc8	0.0315865	1	FALSE	-0.882965	0.638	0.563
Gipc1	0.00922508	1	FALSE	-0.882001	0.606	0.534
Magoh	0.000227747	1	FALSE	-0.881782	0.598	0.728
Zfp934	0.219572	1	FALSE	-0.881605	0.276	0.272
Nfkbil1	0.102974	1	FALSE	-0.881538	0.378	0.359
Sepsecs	0.132067	1	FALSE	-0.881321	0.472	0.398
Dclre1b	0.304494	1	FALSE	-0.881317	0.48	0.563
Tpt1	2.15592e-14	1.2276e-09	FALSE	-0.879254	1	1
Prorsd1	0.0210322	1	FALSE	-0.87695	0.535	0.544
Serpini1	0.269097	1	FALSE	-0.875875	0.252	0.204
Mphosph6	0.0389084	1	FALSE	-0.874754	0.315	0.427
Magohb	0.0169074	1	FALSE	-0.873616	0.291	0.359
Ptpn23	0.0779561	1	FALSE	-0.872483	0.52	0.495
Snhg4	0.0179959	1	FALSE	-0.871556	0.362	0.437
Eif4e	0.000134246	1	FALSE	-0.871532	0.78	0.854
Clec16a	0.37198	1	FALSE	-0.871375	0.409	0.35
Pdf	0.0641143	1	FALSE	-0.870428	0.291	0.252
Ddx55	0.0707275	1	FALSE	-0.869713	0.441	0.417
Nt5m	0.142228	1	FALSE	-0.869301	0.362	0.35
Gm8399	0.0059427	1	FALSE	-0.869035	0.496	0.709
Rps10-ps2	1.13659e-09	6.47188e-05	FALSE	-0.868943	0.874	0.942
Ubc	4.34703e-07	0.0247524	FALSE	-0.868197	0.961	0.971
Arhgap39	0.539885	1	FALSE	-0.86803	0.433	0.34
Alg5	0.0253731	1	FALSE	-0.867625	0.465	0.447
Rps19bp1	0.0581313	1	FALSE	-0.866848	0.417	0.427
Ccnq	0.0301117	1	FALSE	-0.866523	0.346	0.33
Pgm3	0.186182	1	FALSE	-0.865166	0.244	0.272
Selenoh	0.0284853	1	FALSE	-0.864987	0.646	0.524
Gm20939	0.64941	1	FALSE	-0.864849	0.26	0.223
Psma5	5.36129e-05	1	FALSE	-0.864507	0.882	0.874
Mpv17l2	0.0978902	1	FALSE	-0.863409	0.307	0.291
Rps27l	3.54437e-06	0.20182	FALSE	-0.862737	0.866	0.913
Gm38082	0.190919	1	FALSE	-0.860977	0.378	0.33
Gm16124	0.0719104	1	FALSE	-0.860527	0.307	0.379
Cd302	0.0436473	1	FALSE	-0.860016	0.291	0.252
Gm57038	0.00682064	1	FALSE	-0.859083	0.362	0.466
Foxd2os	0.169689	1	FALSE	-0.859037	0.551	0.35
Polr2h	0.00384154	1	FALSE	-0.858448	0.543	0.563
Btd	0.124031	1	FALSE	-0.856769	0.339	0.272
Acyp1	0.000557338	1	FALSE	-0.855833	0.661	0.67
Rab5if	0.000342056	1	FALSE	-0.855134	0.795	0.806
Tfb1m	0.426524	1	FALSE	-0.855125	0.354	0.262
E2f5	0.22595	1	FALSE	-0.855016	0.346	0.33
4931422A03Rik	0.0493116	1	FALSE	-0.854536	0.441	0.398
Fxn	0.0141164	1	FALSE	-0.854223	0.315	0.417
Comtd1	0.139787	1	FALSE	-0.853669	0.386	0.311
Mgat2	0.0159402	1	FALSE	-0.853475	0.701	0.65
Bmyc	0.0506839	1	FALSE	-0.851345	0.606	0.602
9930017N22Rik	0.565377	1	FALSE	-0.849975	0.323	0.184
Mrps12	0.387102	1	FALSE	-0.849754	0.457	0.398
Chchd1	0.000128225	1	FALSE	-0.849679	0.646	0.689
Wdr90	0.33392	1	FALSE	-0.849612	0.283	0.214
Rtraf	0.000102904	1	FALSE	-0.84845	0.945	0.883
Rpl27a	1.0521e-12	5.99076e-08	FALSE	-0.848185	0.992	1
Ankrd49	0.0932397	1	FALSE	-0.848064	0.465	0.476
Erlec1	0.0599941	1	FALSE	-0.847821	0.63	0.544
Tcf15	0.033625	1	FALSE	-0.847328	0.409	0.427
Trim41	0.380243	1	FALSE	-0.84687	0.488	0.32
Cox5a	0.000831792	1	FALSE	-0.846374	0.717	0.699
Cdc34	0.0243521	1	FALSE	-0.846208	0.504	0.524
Gm4285	0.169124	1	FALSE	-0.845439	0.291	0.214
Rwdd1	0.0130772	1	FALSE	-0.845088	0.512	0.524
Cracr2a	0.0962546	1	FALSE	-0.844671	0.378	0.291
Hsf2	0.741783	1	FALSE	-0.843422	0.37	0.35
Ten1	0.0404576	1	FALSE	-0.843385	0.441	0.437
Gm7536	1.54617e-09	8.80406e-05	FALSE	-0.843354	0.866	0.942
Zdhhc1	0.0849101	1	FALSE	-0.842857	0.551	0.553
Slc25a30	0.257889	1	FALSE	-0.842272	0.331	0.32
Cep170	0.294826	1	FALSE	-0.841537	0.622	0.563
Mettl22	0.433239	1	FALSE	-0.840757	0.386	0.282
Snhg6	0.00362078	1	FALSE	-0.840681	0.685	0.699
Timm23	0.141939	1	FALSE	-0.839788	0.717	0.65
Dohh	0.0227441	1	FALSE	-0.839123	0.441	0.456
A430046D13Rik	0.442189	1	FALSE	-0.837378	0.386	0.34
Gm6627	0.417645	1	FALSE	-0.837268	0.291	0.301
2900092N22Rik	0.421203	1	FALSE	-0.836998	0.339	0.155
Fam204a	0.134554	1	FALSE	-0.836408	0.472	0.398
Psmb5	0.000471762	1	FALSE	-0.836408	0.819	0.786
Zfp141	0.0235445	1	FALSE	-0.835743	0.551	0.515
B4galnt1	0.205761	1	FALSE	-0.833319	0.331	0.33
2010004M13Rik	0.0241842	1	FALSE	-0.831812	0.323	0.34
Prune1	0.112039	1	FALSE	-0.831002	0.37	0.311
Zfp180	0.116816	1	FALSE	-0.830837	0.433	0.388
Gm7666	0.000179046	1	FALSE	-0.830721	0.291	0.534
Snhg9	0.00750048	1	FALSE	-0.830588	0.512	0.66
Cks2	0.313314	1	FALSE	-0.829746	0.299	0.33
Hexim1	0.147414	1	FALSE	-0.828008	0.543	0.456
Mgat4b	0.593726	1	FALSE	-0.828008	0.575	0.456
Rps11-ps1	0.0162702	1	FALSE	-0.827906	0.685	0.874
Metrn	0.339621	1	FALSE	-0.827902	0.283	0.204
Hacd2	0.0130845	1	FALSE	-0.827153	0.465	0.476
Slc16a2	0.102335	1	FALSE	-0.826783	0.354	0.32
Thap6	0.272908	1	FALSE	-0.826168	0.331	0.35
Gm56878	0.134221	1	FALSE	-0.824322	0.402	0.388
Dus4l	0.261701	1	FALSE	-0.823976	0.276	0.194
Utp4	0.0499117	1	FALSE	-0.823515	0.488	0.476
Smndc1	0.0210921	1	FALSE	-0.823513	0.567	0.631
Rrp1b	0.00655185	1	FALSE	-0.822816	0.583	0.631
Cstf1	0.015621	1	FALSE	-0.821324	0.528	0.553
Caml	0.00516573	1	FALSE	-0.821236	0.598	0.592
Nkrf	0.173566	1	FALSE	-0.821093	0.26	0.214
Ing2	0.0414767	1	FALSE	-0.820437	0.559	0.485
Snhg8	8.45905e-05	1	FALSE	-0.819012	0.866	0.854
1700113A16Rik	0.151134	1	FALSE	-0.818943	0.252	0.214
Apba3	0.475662	1	FALSE	-0.817743	0.323	0.272
Cep290	0.29688	1	FALSE	-0.817534	0.449	0.35
Tufm	0.0542374	1	FALSE	-0.817503	0.543	0.573
Ube2s	0.00571097	1	FALSE	-0.816578	0.685	0.689
Pdzd11	0.0979538	1	FALSE	-0.816342	0.433	0.447
Rfxank	0.279484	1	FALSE	-0.816258	0.598	0.466
Rplp1	3.1809e-10	1.81124e-05	FALSE	-0.81334	0.992	1
Gm13012	0.0604702	1	FALSE	-0.813118	0.244	0.252
Lyrm4	0.0969686	1	FALSE	-0.812412	0.465	0.369
Trmt1l	0.0627828	1	FALSE	-0.811838	0.63	0.602
Exd2	0.0335126	1	FALSE	-0.811561	0.575	0.485
Ppa1	0.000113483	1	FALSE	-0.810575	0.748	0.816
Gm8606	0.00566207	1	FALSE	-0.810475	0.299	0.495
Rere	0.00357137	1	FALSE	-0.810218	0.89	0.835
3110040N11Rik	0.00142228	1	FALSE	-0.809343	0.449	0.505
Trmt112	8.45224e-07	0.0481279	FALSE	-0.808535	0.937	0.893
Uso1	0.0293929	1	FALSE	-0.808374	0.543	0.505
Slc7a8	0.659823	1	FALSE	-0.808172	0.283	0.184
Myc	0.00194274	1	FALSE	-0.807527	0.677	0.806
Gm17334	0.580267	1	FALSE	-0.807182	0.346	0.233
Gtf2e2	0.235974	1	FALSE	-0.806549	0.559	0.485
Frat2	0.0425681	1	FALSE	-0.806444	0.457	0.417
Gm37486	2.21507e-07	0.0126128	FALSE	-0.806374	0.165	0.476
Eps8l1	0.480626	1	FALSE	-0.805485	0.283	0.311
Gpr171	0.00408908	1	FALSE	-0.804816	0.858	0.825
Ccnl1	1.64389e-05	0.936049	FALSE	-0.803882	0.921	0.951
Yrdc	0.0052325	1	FALSE	-0.803765	0.606	0.631
Cmtm3	0.388506	1	FALSE	-0.803746	0.465	0.456
Selp	0.0666791	1	FALSE	-0.803001	0.535	0.612
Gm38066	0.109742	1	FALSE	-0.802565	0.402	0.369
Utp3	0.0681496	1	FALSE	-0.802147	0.535	0.456
Alyref	0.000529853	1	FALSE	-0.801743	0.732	0.806
Gm43362	0.077135	1	FALSE	-0.799188	0.291	0.311
Paf1	0.00631688	1	FALSE	-0.799151	0.591	0.728
Mettl1	0.012158	1	FALSE	-0.798713	0.449	0.515
Smim11	0.0170543	1	FALSE	-0.79781	0.709	0.68
Ndufc2	6.6164e-05	1	FALSE	-0.797275	0.827	0.767
Uqcrfs1	0.00233619	1	FALSE	-0.796971	0.74	0.738
Plpp5	0.0907782	1	FALSE	-0.796649	0.512	0.456
Rps16-ps2	4.12333e-09	0.000234787	FALSE	-0.794189	0.882	0.961
Pofut2	0.221845	1	FALSE	-0.793745	0.567	0.573
Gm50203	0.0710102	1	FALSE	-0.7934	0.354	0.417
Nudt12	0.3328	1	FALSE	-0.792398	0.315	0.252
Mrpl52	2.98613e-05	1	FALSE	-0.792376	0.882	0.913
Tmem154	0.149069	1	FALSE	-0.792205	0.386	0.427
Spg7	0.0944008	1	FALSE	-0.791835	0.551	0.515
Ctdnep1	0.00994145	1	FALSE	-0.791691	0.795	0.738
4833403J16Rik	0.344859	1	FALSE	-0.790473	0.354	0.282
Diablo	0.0108605	1	FALSE	-0.790284	0.598	0.612
Ndufb9	5.25766e-05	1	FALSE	-0.789738	0.858	0.903
Eef2kmt	0.0432904	1	FALSE	-0.789641	0.614	0.602
Rpap1	0.0305712	1	FALSE	-0.78956	0.504	0.505
Bax	0.0215006	1	FALSE	-0.788442	0.614	0.544
Psmd10	0.374716	1	FALSE	-0.786672	0.48	0.369
Btbd10	0.291373	1	FALSE	-0.786296	0.331	0.243
Cdk2ap2	0.004791	1	FALSE	-0.785768	0.701	0.66
Gm43361	0.428254	1	FALSE	-0.785564	0.26	0.233
Btbd2	0.51636	1	FALSE	-0.785323	0.685	0.553
Aldh4a1	0.260459	1	FALSE	-0.784881	0.283	0.291
Uba5	0.0861605	1	FALSE	-0.784372	0.449	0.466
Lysmd1	0.27287	1	FALSE	-0.783128	0.465	0.398
Dhcr24	0.214174	1	FALSE	-0.781186	0.512	0.437
Polr1has	0.215581	1	FALSE	-0.780985	0.268	0.223
Eipr1	0.326896	1	FALSE	-0.780819	0.457	0.437
Atf6b	0.0741564	1	FALSE	-0.779967	0.48	0.515
Hspb11	0.0506669	1	FALSE	-0.779648	0.331	0.379
Senp3	0.013056	1	FALSE	-0.778875	0.732	0.631
Bend3	0.146442	1	FALSE	-0.778781	0.283	0.301
Csnk2b	0.00348765	1	FALSE	-0.778547	0.748	0.699
Trim14	0.0262779	1	FALSE	-0.778235	0.677	0.67
Lrrc14	0.121984	1	FALSE	-0.778233	0.512	0.437
Ing3	0.609669	1	FALSE	-0.778209	0.575	0.505
Wwtr1	0.273052	1	FALSE	-0.777963	0.331	0.272
Rps12	1.83206e-13	1.04319e-08	FALSE	-0.776285	1	1
Nubp1	0.290316	1	FALSE	-0.776277	0.346	0.32
Atp5j	5.89743e-07	0.0335806	FALSE	-0.775998	0.937	0.942
Nab2	0.0785088	1	FALSE	-0.775965	0.535	0.524
Psma5-ps	2.85875e-05	1	FALSE	-0.775872	0.331	0.573
Mrpl12	0.0302646	1	FALSE	-0.775609	0.591	0.563
Tepsin	0.435321	1	FALSE	-0.775448	0.26	0.214
Rtl8b	0.0191667	1	FALSE	-0.77498	0.52	0.505
Ankrd50	0.428144	1	FALSE	-0.774764	0.252	0.233
Rexo2	0.0247043	1	FALSE	-0.773883	0.535	0.631
Cyb5a	3.36051e-06	0.191351	FALSE	-0.773551	0.913	0.922
Serf1	0.0454424	1	FALSE	-0.772944	0.331	0.379
Kdelr2	0.0540959	1	FALSE	-0.772625	0.606	0.583
Chka	0.0826449	1	FALSE	-0.7726	0.646	0.67
Casp7	0.0779928	1	FALSE	-0.769938	0.48	0.398
Asns	0.40658	1	FALSE	-0.769641	0.26	0.233
Arl3	0.0569224	1	FALSE	-0.768999	0.52	0.417
Gm6341	0.0193345	1	FALSE	-0.767901	0.157	0.369
Tyms	0.190214	1	FALSE	-0.767564	0.283	0.32
Txnl4a	0.0643795	1	FALSE	-0.767135	0.685	0.602
Gm6477	0.000963807	1	FALSE	-0.766876	0.567	0.699
Kctd5	0.457178	1	FALSE	-0.76676	0.362	0.301
Sdf2	0.00743686	1	FALSE	-0.766347	0.701	0.728
Fosl2	0.0222218	1	FALSE	-0.765845	0.48	0.602
Cep57l1	0.188698	1	FALSE	-0.765053	0.63	0.505
0610010K14Rik	0.0177096	1	FALSE	-0.764609	0.504	0.583
Kin	0.131365	1	FALSE	-0.764228	0.378	0.34
Coa3	0.00749849	1	FALSE	-0.764101	0.614	0.573
Gp9	0.0222249	1	FALSE	-0.763872	0.346	0.379
Amz2	0.0317822	1	FALSE	-0.763286	0.638	0.641
Plxna3	0.325066	1	FALSE	-0.762633	0.339	0.291
Cux1	0.00625537	1	FALSE	-0.762168	0.976	0.951
Nphs1	5.25459e-08	0.00299201	FALSE	-0.762033	0.898	0.942
Lin37	0.320325	1	FALSE	-0.761744	0.449	0.398
Ercc1	0.0478364	1	FALSE	-0.761394	0.339	0.359
Ptp4a1.1	0.0109775	1	FALSE	-0.760621	0.354	0.437
Mtfmt	0.357601	1	FALSE	-0.758961	0.441	0.379
Amigo2	0.259075	1	FALSE	-0.758803	0.354	0.282
Rbm15b	0.121006	1	FALSE	-0.758078	0.543	0.437
Rasgef1b	0.398504	1	FALSE	-0.757441	0.339	0.243
Gm20604	0.0408861	1	FALSE	-0.757421	0.307	0.33
Ocel1	0.107031	1	FALSE	-0.757062	0.425	0.417
Msrb2	0.175377	1	FALSE	-0.756931	0.622	0.65
Cox6a1	0.000582635	1	FALSE	-0.756294	0.913	0.845
Nupl2	0.196513	1	FALSE	-0.754796	0.362	0.214
Rgmb	0.2756	1	FALSE	-0.754597	0.252	0.223
Mllt1	0.251632	1	FALSE	-0.754322	0.449	0.456
Tra2a	0.00447688	1	FALSE	-0.754287	0.882	0.893
Dusp6	0.037667	1	FALSE	-0.754245	0.449	0.476
Mif	0.00308042	1	FALSE	-0.754013	0.921	0.893
Bex3	5.94879e-05	1	FALSE	-0.753447	0.906	0.893
Atox1	8.58488e-05	1	FALSE	-0.753309	0.724	0.699
Cox6c	4.61895e-05	1	FALSE	-0.753296	0.929	0.942
Cox6b1	7.50267e-09	0.00042721	FALSE	-0.751876	0.953	0.99
Rpl17-ps10	2.11648e-09	0.000120514	FALSE	-0.751787	0.874	0.942
Ube2d-ps	0.127049	1	FALSE	-0.751205	0.323	0.32
Rpl36-ps2	1.55789e-05	0.887076	FALSE	-0.750263	0.394	0.65
Gm7027	0.000462562	1	FALSE	-0.74969	0.496	0.777
Gstp1	0.000195301	1	FALSE	-0.74749	0.882	0.786
Acad9	0.21898	1	FALSE	-0.747438	0.693	0.583
Zmym3	0.0441208	1	FALSE	-0.747177	0.669	0.602
Mettl3	0.0202782	1	FALSE	-0.747082	0.606	0.544
Sdhb	0.0137515	1	FALSE	-0.746942	0.756	0.709
Gm50321	0.577731	1	FALSE	-0.746914	0.26	0.243
Gm10110	0.344986	1	FALSE	-0.745605	0.26	0.233
Gm11249	7.13085e-05	1	FALSE	-0.744857	0.661	0.864
Znhit6	0.00948911	1	FALSE	-0.744698	0.559	0.583
Xkr6	0.385214	1	FALSE	-0.743421	0.276	0.272
Kdm1a	0.00598411	1	FALSE	-0.742746	0.78	0.796
Gstk1	0.0402338	1	FALSE	-0.742106	0.354	0.379
Lyrm9	0.223155	1	FALSE	-0.741969	0.394	0.417
Mlx	0.197585	1	FALSE	-0.741785	0.441	0.359
Nipsnap1	0.102679	1	FALSE	-0.741123	0.48	0.398
Yipf4	0.0367616	1	FALSE	-0.741063	0.567	0.553
C030006K11Rik	0.109946	1	FALSE	-0.740964	0.425	0.437
Rfx2	0.904852	1	FALSE	-0.73994	0.307	0.214
Taf10	0.000824117	1	FALSE	-0.738689	0.835	0.874
Gstp-ps	0.000197045	1	FALSE	-0.738509	0.236	0.515
Cnpy2	0.0198579	1	FALSE	-0.738254	0.795	0.786
Ino80e	0.0160716	1	FALSE	-0.737076	0.638	0.563
Uqcc4	0.0631204	1	FALSE	-0.73698	0.465	0.456
Gm4202	0.00174181	1	FALSE	-0.73665	0.724	0.864
Ier5	0.196981	1	FALSE	-0.736536	0.441	0.369
Tmem203	0.0604223	1	FALSE	-0.735447	0.409	0.35
Sec24a	0.28755	1	FALSE	-0.734799	0.504	0.544
Zc3h8	0.126077	1	FALSE	-0.734472	0.276	0.233
Gm35551	0.0415933	1	FALSE	-0.734217	0.425	0.417
Cyp7b1	0.211948	1	FALSE	-0.733684	0.331	0.291
Rinl	0.160606	1	FALSE	-0.73339	0.402	0.437
Maml1	0.115801	1	FALSE	-0.73332	0.449	0.427
Cars2	0.0834912	1	FALSE	-0.732977	0.63	0.524
Rps26	6.45073e-16	3.67311e-11	FALSE	-0.732658	1	1
1700101I11Rik	0.349992	1	FALSE	-0.73259	0.252	0.32
Tada2a	0.178407	1	FALSE	-0.731738	0.354	0.34
Rab29	0.405457	1	FALSE	-0.731247	0.591	0.447
Gm16140	0.265176	1	FALSE	-0.730794	0.252	0.243
Thap7	0.312442	1	FALSE	-0.730741	0.433	0.33
Abcb8	0.260013	1	FALSE	-0.730713	0.48	0.427
Wdr19	0.243433	1	FALSE	-0.730442	0.323	0.262
Elof1	0.0202508	1	FALSE	-0.730384	0.543	0.476
Coq6	0.147376	1	FALSE	-0.728865	0.354	0.34
Gm9800	2.35677e-05	1	FALSE	-0.72862	0.598	0.883
Fam122a	0.199477	1	FALSE	-0.728605	0.362	0.311
Cbwd1	0.156328	1	FALSE	-0.728146	0.291	0.233
Mapk1ip1	0.327514	1	FALSE	-0.727589	0.457	0.398
Ranbp1	0.0057425	1	FALSE	-0.727472	0.732	0.718
Dnmt3a	0.117152	1	FALSE	-0.727014	0.874	0.777
Gm8692	2.8317e-06	0.16124	FALSE	-0.726993	0.48	0.835
Armcx6	0.0757728	1	FALSE	-0.726735	0.457	0.398
Nmral1	0.354354	1	FALSE	-0.726405	0.346	0.282
Dpcd	0.0752512	1	FALSE	-0.726242	0.331	0.311
Ttc19	0.184556	1	FALSE	-0.726053	0.646	0.534
1810073O08Rik	0.108376	1	FALSE	-0.725901	0.354	0.369
Gm21988	0.0946049	1	FALSE	-0.725873	0.26	0.291
Slc15a4	0.83003	1	FALSE	-0.72572	0.488	0.282
Tmem14c	0.0680479	1	FALSE	-0.725379	0.551	0.612
Lrrc70	0.143503	1	FALSE	-0.725158	0.449	0.32
H2bc4	0.212686	1	FALSE	-0.724524	0.528	0.417
Exoc8	0.357112	1	FALSE	-0.724034	0.457	0.33
Setdb2	0.327248	1	FALSE	-0.723931	0.276	0.252
Tex264	0.0464779	1	FALSE	-0.723912	0.465	0.447
Gm5817	0.394752	1	FALSE	-0.723651	0.291	0.262
Cdt1	0.210577	1	FALSE	-0.723509	0.291	0.252
Lamtor4	0.0108463	1	FALSE	-0.723479	0.709	0.67
Btg3	0.0295443	1	FALSE	-0.723418	0.551	0.583
Eif1-ps1	3.4872e-08	0.00198565	FALSE	-0.723133	0.094	0.427
Gm9888	0.102735	1	FALSE	-0.722796	0.433	0.417
Sh3bp5l	0.209913	1	FALSE	-0.722608	0.354	0.291
Rab10os	0.0302628	1	FALSE	-0.722472	0.677	0.65
Fam174a	0.0326127	1	FALSE	-0.722265	0.732	0.602
Prim2	0.239146	1	FALSE	-0.722264	0.307	0.243
Stk17b	0.0205569	1	FALSE	-0.721754	0.559	0.718
Gm19522	0.915774	1	FALSE	-0.721668	0.26	0.117
Tmem218	0.20479	1	FALSE	-0.721363	0.268	0.262
Mettl23	0.0125799	1	FALSE	-0.720976	0.787	0.767
Rsad1	0.196506	1	FALSE	-0.720327	0.378	0.398
Nudt1	0.282135	1	FALSE	-0.72006	0.323	0.243
Cmpk1	0.00997068	1	FALSE	-0.719281	0.724	0.65
Gas5	2.898e-09	0.000165015	FALSE	-0.718702	0.984	0.99
Irf7	0.154585	1	FALSE	-0.718393	0.362	0.398
Pinx1	0.276694	1	FALSE	-0.717849	0.26	0.233
Ccdc149	0.140704	1	FALSE	-0.717487	0.37	0.301
Ppp1r18	0.00814088	1	FALSE	-0.717329	0.724	0.777
Psmb3	0.004383	1	FALSE	-0.717181	0.843	0.777
Mrto4	0.105631	1	FALSE	-0.716731	0.496	0.466
Rps27a-ps3	4.18755e-07	0.0238443	FALSE	-0.715982	0.819	0.961
Rplp2	5.62833e-08	0.00320483	FALSE	-0.715324	0.992	1
Lmnb2	0.0808205	1	FALSE	-0.715129	0.543	0.466
Gm5555	0.00184008	1	FALSE	-0.714964	0.252	0.427
Smad7	0.0678681	1	FALSE	-0.714933	0.614	0.553
Nt5dc3	0.187489	1	FALSE	-0.714712	0.307	0.359
Mrpl42	0.0191441	1	FALSE	-0.7145	0.756	0.66
Rps16	7.13294e-11	4.06157e-06	FALSE	-0.713839	0.992	1
Tomm5	0.00121426	1	FALSE	-0.713791	0.685	0.699
Tarbp1	0.291894	1	FALSE	-0.713253	0.339	0.291
Calm1	3.43547e-06	0.195619	FALSE	-0.71271	0.969	0.99
Rilpl2	0.237567	1	FALSE	-0.712498	0.472	0.485
Map2k2	0.0346866	1	FALSE	-0.712108	0.764	0.748
Tssc4	0.129443	1	FALSE	-0.711248	0.598	0.602
Map3k10	0.208323	1	FALSE	-0.710992	0.268	0.272
Irs2	0.271214	1	FALSE	-0.710201	0.425	0.427
Cks1b	0.138169	1	FALSE	-0.710145	0.465	0.437
Gm48226	0.23094	1	FALSE	-0.709878	0.339	0.33
Lrch4	0.18902	1	FALSE	-0.709847	0.441	0.417
Tysnd1	0.294566	1	FALSE	-0.708938	0.346	0.33
Ostf1	0.0940402	1	FALSE	-0.70884	0.74	0.728
Gdap2	0.177472	1	FALSE	-0.707697	0.37	0.32
Pygo2	0.177265	1	FALSE	-0.707622	0.614	0.583
Mrps30	0.0352735	1	FALSE	-0.70726	0.457	0.495
Psmb8	6.83986e-08	0.00389469	FALSE	-0.706959	0.984	0.99
Phc1	0.0246682	1	FALSE	-0.706636	0.764	0.748
Cenpt	0.00671556	1	FALSE	-0.706529	0.614	0.612
Psph	0.0711606	1	FALSE	-0.706046	0.425	0.476
Foxred1	0.116159	1	FALSE	-0.705955	0.386	0.408
C230037L18Rik	0.0904876	1	FALSE	-0.705932	0.331	0.262
Dtnbp1	0.040999	1	FALSE	-0.705387	0.835	0.689
Phb	0.0123307	1	FALSE	-0.70525	0.701	0.728
BC049715	0.128853	1	FALSE	-0.705099	0.252	0.214
Sh3bgrl3	0.000199893	1	FALSE	-0.703786	0.929	0.981
Gm14586	4.25794e-06	0.242451	FALSE	-0.703359	0.756	0.951
Zmynd19	0.0453304	1	FALSE	-0.703138	0.528	0.447
Alg8	0.235781	1	FALSE	-0.70313	0.299	0.311
Gpsm3	0.0202427	1	FALSE	-0.70242	0.693	0.66
Ndufb3	0.000466651	1	FALSE	-0.701829	0.874	0.903
Zfp446	0.50961	1	FALSE	-0.701669	0.307	0.146
Eif2b5	0.107794	1	FALSE	-0.701495	0.63	0.553
Gm56836	0.0744965	1	FALSE	-0.701012	0.213	0.291
Rpl7a	6.73913e-20	3.83733e-15	FALSE	-0.700814	0.992	1
Fbxo4	0.321982	1	FALSE	-0.700594	0.339	0.272
Mrps18c	0.192604	1	FALSE	-0.700095	0.677	0.592
Timm13	0.00950125	1	FALSE	-0.699862	0.685	0.689
Ifi27	0.0245096	1	FALSE	-0.699617	0.559	0.583
Pf4	0.0598074	1	FALSE	-0.699564	0.205	0.262
Rnf216	0.143872	1	FALSE	-0.698844	0.803	0.728
Gm9616	9.91283e-09	0.000564446	FALSE	-0.698323	0.874	0.981
Arap2	0.362196	1	FALSE	-0.697794	0.26	0.291
Sfxn2	0.303839	1	FALSE	-0.696412	0.299	0.291
Srp54c	0.193987	1	FALSE	-0.696125	0.37	0.359
Ctu2	0.55599	1	FALSE	-0.695963	0.425	0.33
Scand1	0.0063993	1	FALSE	-0.695478	0.559	0.631
Gm6807	0.162156	1	FALSE	-0.695327	0.236	0.379
Clip3	0.232056	1	FALSE	-0.695309	0.417	0.379
Gm48432	1.55331e-08	0.000884471	FALSE	-0.695117	0.031	0.272
Atxn7l2	0.149716	1	FALSE	-0.695044	0.283	0.369
Gm3375	0.00239999	1	FALSE	-0.694467	0.362	0.534
Gng5	1.38835e-05	0.790542	FALSE	-0.694398	0.945	0.961
Meak7	0.229582	1	FALSE	-0.693531	0.252	0.262
Alg1	0.84466	1	FALSE	-0.693509	0.378	0.291
Fcf1	0.000536926	1	FALSE	-0.693141	0.843	0.796
Foxo1	0.163633	1	FALSE	-0.692483	0.614	0.515
Rps17	5.49169e-18	3.12702e-13	FALSE	-0.692242	0.992	1
Pcbd2	0.0134929	1	FALSE	-0.691965	0.567	0.563
Smim12	0.72258	1	FALSE	-0.691356	0.48	0.311
Gm12966	0.000185178	1	FALSE	-0.691264	0.433	0.689
Ssbp1	0.00330463	1	FALSE	-0.691211	0.906	0.845
Cops5	0.028481	1	FALSE	-0.690669	0.724	0.612
Rpl8	8.3526e-09	0.000475606	FALSE	-0.689679	1	1
Cacna1a	0.165516	1	FALSE	-0.689605	0.433	0.33
Gm12254	6.52243e-08	0.00371394	FALSE	-0.689272	0.732	0.864
Slc10a3	0.129378	1	FALSE	-0.689192	0.276	0.32
Hacd3	0.204868	1	FALSE	-0.688998	0.551	0.476
Pnrc1	1.41024e-05	0.803003	FALSE	-0.688585	0.906	0.981
Mcee	0.176305	1	FALSE	-0.687305	0.583	0.563
Tent2	0.0560822	1	FALSE	-0.687249	0.661	0.592
Mbd3	0.0785068	1	FALSE	-0.686986	0.764	0.718
Thap4	0.462854	1	FALSE	-0.686764	0.409	0.379
Camk2a	0.031117	1	FALSE	-0.686381	0.409	0.456
Cd247	0.566197	1	FALSE	-0.685827	0.268	0.204
Pdss1	0.245379	1	FALSE	-0.685824	0.26	0.262
Mrpl4	0.0070262	1	FALSE	-0.685574	0.732	0.786
Rpl36a-ps1	0.00243339	1	FALSE	-0.685154	0.496	0.718
Rps2	1.01967e-08	0.000580612	FALSE	-0.684844	1	1
Ptch1	0.20697	1	FALSE	-0.684015	0.646	0.612
Sac3d1	0.406114	1	FALSE	-0.683837	0.26	0.243
Rpl19-ps1	0.00376246	1	FALSE	-0.683744	0.26	0.534
Tmbim4	0.0559028	1	FALSE	-0.683697	0.843	0.777
Ints12	0.384981	1	FALSE	-0.683496	0.339	0.262
Acbd6	0.0375496	1	FALSE	-0.682686	0.78	0.641
Gm11942	0.000117892	1	FALSE	-0.6824	0.283	0.612
Mvb12a	0.0401303	1	FALSE	-0.682381	0.488	0.544
Wdr83os	0.00576764	1	FALSE	-0.681765	0.764	0.689
Ciao2b	0.151826	1	FALSE	-0.681176	0.52	0.388
Ube2g2	0.70655	1	FALSE	-0.680423	0.488	0.35
Pdlim7	0.0356182	1	FALSE	-0.680368	0.638	0.544
Vps50	0.152131	1	FALSE	-0.68019	0.575	0.524
Usp1	0.0751835	1	FALSE	-0.679875	0.567	0.544
Plekhg1	0.121719	1	FALSE	-0.679821	0.331	0.35
Parp3	0.261847	1	FALSE	-0.679749	0.48	0.417
Pygm	0.244358	1	FALSE	-0.679131	0.567	0.505
Bloc1s2	0.26978	1	FALSE	-0.678553	0.543	0.466
Rsph3a	0.0386116	1	FALSE	-0.678294	0.543	0.476
Anxa6	0.107481	1	FALSE	-0.678065	0.543	0.563
Cfap20	0.0300906	1	FALSE	-0.677653	0.646	0.621
Polr2g	0.0337284	1	FALSE	-0.676257	0.677	0.621
Rpl10	5.92701e-17	3.3749e-12	FALSE	-0.675962	0.992	1
Gem	0.106474	1	FALSE	-0.675483	0.252	0.359
Fhod1	0.602049	1	FALSE	-0.67479	0.567	0.515
Sem1	4.3305e-05	1	FALSE	-0.672975	0.969	0.942
Ap5z1	0.322335	1	FALSE	-0.672939	0.362	0.34
Chid1	0.321715	1	FALSE	-0.672428	0.441	0.34
Ifi203-ps	0.12461	1	FALSE	-0.672249	0.236	0.33
Stoml2	0.0718564	1	FALSE	-0.671965	0.63	0.602
Cst3	0.000127036	1	FALSE	-0.671952	0.937	0.971
Slc7a6	0.0185635	1	FALSE	-0.671784	0.512	0.544
Dhrs4	0.0647911	1	FALSE	-0.671396	0.48	0.427
Eef1b2	5.3059e-14	3.02123e-09	FALSE	-0.671341	1	1
Zfp1	0.371222	1	FALSE	-0.671045	0.528	0.417
4933412E12Rik	0.154511	1	FALSE	-0.67077	0.346	0.301
Pnck	0.556944	1	FALSE	-0.67062	0.48	0.495
Rabac1	0.0019218	1	FALSE	-0.67025	0.921	0.893
Gm4332	5.25778e-06	0.299383	FALSE	-0.67008	0.913	0.942
Med29	0.0241447	1	FALSE	-0.669999	0.417	0.485
Upp1	0.0275676	1	FALSE	-0.669927	0.402	0.437
Smim26	0.0181946	1	FALSE	-0.668978	0.22	0.282
Cox7b	0.000902418	1	FALSE	-0.668782	0.937	0.883
Spns1	0.211387	1	FALSE	-0.667929	0.559	0.456
Dnajc15	0.0281264	1	FALSE	-0.667451	0.48	0.476
Mpzl1	0.274941	1	FALSE	-0.6674	0.417	0.34
Nop58	0.0128323	1	FALSE	-0.667088	0.882	0.922
Snhg5	0.0654979	1	FALSE	-0.666577	0.591	0.534
BC028528	0.075111	1	FALSE	-0.666325	0.457	0.485
Tpst2	0.0349774	1	FALSE	-0.666029	0.803	0.767
Clta	0.00819317	1	FALSE	-0.665229	0.89	0.835
Stard3nl	0.394058	1	FALSE	-0.664972	0.449	0.417
Tbp	0.672476	1	FALSE	-0.664588	0.693	0.66
Rpusd4	0.228123	1	FALSE	-0.664429	0.496	0.476
Mta1	0.00874035	1	FALSE	-0.664419	0.929	0.845
Siva1	0.0230287	1	FALSE	-0.664252	0.606	0.573
Map1lc3a	0.0671422	1	FALSE	-0.664051	0.378	0.359
Umad1	0.997371	1	FALSE	-0.663643	0.362	0.214
Ptma	8.63375e-12	4.91614e-07	FALSE	-0.662673	0.992	1
Bysl	0.551055	1	FALSE	-0.662092	0.268	0.233
Cyren	0.179659	1	FALSE	-0.661962	0.48	0.408
Hspa12b	0.187203	1	FALSE	-0.661345	0.425	0.369
Gclm	0.0106241	1	FALSE	-0.660528	0.685	0.757
Rabggtb	0.00596234	1	FALSE	-0.660477	0.638	0.65
Fth1	1.70075e-07	0.00968424	FALSE	-0.66036	0.992	0.99
2810002D19Rik	0.986501	1	FALSE	-0.660251	0.291	0.194
Psmg1	0.195629	1	FALSE	-0.660234	0.512	0.417
Snrpd2	0.00102889	1	FALSE	-0.660167	0.921	0.806
Cox8a	1.35552e-05	0.771848	FALSE	-0.660083	0.945	0.942
Tbca	0.000169968	1	FALSE	-0.660075	0.882	0.825
Stambpl1	0.188807	1	FALSE	-0.660022	0.244	0.35
Gng11	0.00261827	1	FALSE	-0.660014	0.866	0.845
Plekha3	0.181496	1	FALSE	-0.659904	0.559	0.417
Krtcap2	0.000107084	1	FALSE	-0.659136	0.937	0.903
Vapa	0.00919494	1	FALSE	-0.659057	0.89	0.825
Pigs	0.265329	1	FALSE	-0.659025	0.606	0.515
Gas2l3	0.389993	1	FALSE	-0.658685	0.417	0.408
Ahr	0.389673	1	FALSE	-0.658451	0.26	0.233
Gm10095	1.81407e-06	0.103295	FALSE	-0.658341	0.882	0.981
5031439G07Rik	0.254083	1	FALSE	-0.658254	0.346	0.379
Pgm2	0.246069	1	FALSE	-0.65784	0.346	0.35
Bcat2	0.419991	1	FALSE	-0.657388	0.535	0.417
Syce2	0.191245	1	FALSE	-0.657098	0.346	0.32
Bola1	0.256714	1	FALSE	-0.656905	0.402	0.359
Slc39a9	0.158331	1	FALSE	-0.654897	0.575	0.553
Mettl25	0.377956	1	FALSE	-0.654603	0.268	0.252
Gm36220	0.00106269	1	FALSE	-0.654157	0.961	0.942
Txndc12	0.0382004	1	FALSE	-0.653602	0.535	0.515
Tinf2	0.171715	1	FALSE	-0.653235	0.638	0.592
Rps15	5.89809e-14	3.35843e-09	FALSE	-0.653098	1	1
Tmc8	0.649525	1	FALSE	-0.652913	0.26	0.223
Nop56	0.0288573	1	FALSE	-0.652753	0.866	0.757
Ndufv1	0.372442	1	FALSE	-0.652717	0.646	0.583
Ybey	0.530398	1	FALSE	-0.652654	0.331	0.252
Zfas1	6.61209e-05	1	FALSE	-0.652338	0.898	0.913
2810013P06Rik	0.0860927	1	FALSE	-0.652097	0.567	0.553
Zfp358	0.739309	1	FALSE	-0.651799	0.417	0.379
Bet1	0.0281105	1	FALSE	-0.651219	0.677	0.641
Gon7	0.136072	1	FALSE	-0.651073	0.346	0.252
Mrps31	0.14721	1	FALSE	-0.650575	0.457	0.33
Dut	0.193974	1	FALSE	-0.649988	0.465	0.485
Hdgfl3	0.0472491	1	FALSE	-0.649959	0.622	0.66
Fyb	0.02331	1	FALSE	-0.64961	0.583	0.748
Anxa9	0.168789	1	FALSE	-0.649469	0.299	0.32
Bri3bp	0.0294509	1	FALSE	-0.647659	0.669	0.68
Tert	0.164586	1	FALSE	-0.647421	0.236	0.272
Tmco1	0.0550434	1	FALSE	-0.64733	0.858	0.835
Rpl30-ps10	0.000294309	1	FALSE	-0.647145	0.228	0.505
Hdhd2	0.226919	1	FALSE	-0.646724	0.559	0.417
Fth1-ps	6.45564e-05	1	FALSE	-0.646647	0.323	0.612
Gtf2f1	0.0422503	1	FALSE	-0.6466	0.661	0.621
Ndufa4	6.81756e-07	0.0388199	FALSE	-0.646029	0.976	0.971
Pgls	0.0484325	1	FALSE	-0.645192	0.74	0.689
Gm44694	0.0986874	1	FALSE	-0.64449	0.425	0.466
Crtc3	0.166341	1	FALSE	-0.644388	0.748	0.689
Mir703	0.00495168	1	FALSE	-0.644254	0.37	0.641
Sgf29	0.105503	1	FALSE	-0.644195	0.685	0.563
Hspa5	0.0873383	1	FALSE	-0.644138	0.913	0.903
Prdm10	0.570501	1	FALSE	-0.643416	0.386	0.34
Zfp560	0.204558	1	FALSE	-0.643386	0.394	0.35
Plp2	0.00682914	1	FALSE	-0.642945	0.732	0.699
Mrpl30	0.0157562	1	FALSE	-0.642863	0.819	0.718
Gm26981	0.54693	1	FALSE	-0.642831	0.346	0.214
Haus4	0.131529	1	FALSE	-0.64283	0.512	0.505
Proser3	0.423522	1	FALSE	-0.642777	0.283	0.282
Twsg1	0.151436	1	FALSE	-0.642646	0.646	0.553
Krcc1	0.0668588	1	FALSE	-0.642372	0.669	0.621
Mrps10	0.17074	1	FALSE	-0.64191	0.535	0.524
Dusp3	0.147626	1	FALSE	-0.641371	0.315	0.291
Gm12669	0.00155178	1	FALSE	-0.641022	0.465	0.524
Pigl	0.412131	1	FALSE	-0.641017	0.386	0.32
Zfpl1	0.0818612	1	FALSE	-0.640991	0.598	0.505
Ndufb5	0.0085716	1	FALSE	-0.640936	0.764	0.767
Rpl29	3.07429e-07	0.0175053	FALSE	-0.640828	1	0.981
Igfbp4	0.0580621	1	FALSE	-0.640813	0.882	0.864
Rpl22l1	4.34643e-06	0.24749	FALSE	-0.64022	0.969	0.981
Cfap410	0.712581	1	FALSE	-0.639365	0.291	0.194
Gm11221	0.00164691	1	FALSE	-0.639353	0.173	0.427
Emc7	0.0981735	1	FALSE	-0.638939	0.63	0.612
Plekha5	0.166969	1	FALSE	-0.638826	0.677	0.65
Rps25	5.09618e-16	2.90181e-11	FALSE	-0.63872	0.992	1
Psmd7	0.0628287	1	FALSE	-0.638686	0.819	0.816
Gm10073	0.000130508	1	FALSE	-0.638546	0.646	0.864
Evi2	0.147754	1	FALSE	-0.638289	0.496	0.32
Rab1a	0.0170074	1	FALSE	-0.63726	0.874	0.854
Ak6	0.0376561	1	FALSE	-0.636917	0.701	0.592
Oaz1-ps	0.000690759	1	FALSE	-0.636866	0.835	0.913
Wdr74	0.11807	1	FALSE	-0.636343	0.417	0.388
Dnajb11	0.462926	1	FALSE	-0.636208	0.567	0.466
Calm3	0.00935266	1	FALSE	-0.635963	0.921	0.903
Fpgs	0.372884	1	FALSE	-0.635182	0.402	0.35
Pecr	0.202031	1	FALSE	-0.635022	0.291	0.32
Gar1	0.0335914	1	FALSE	-0.634963	0.669	0.631
Maip1	0.0566608	1	FALSE	-0.634644	0.386	0.359
Snrpa	0.0705867	1	FALSE	-0.634593	0.732	0.689
Bicd2	0.716089	1	FALSE	-0.634463	0.543	0.408
Dvl2	0.565773	1	FALSE	-0.634281	0.528	0.417
Vps29	0.0234895	1	FALSE	-0.63427	0.701	0.67
Ppih	0.227958	1	FALSE	-0.634076	0.457	0.359
Skil	0.129233	1	FALSE	-0.634061	0.433	0.592
Ctsl	0.524532	1	FALSE	-0.633063	0.732	0.68
Ccdc34	0.171901	1	FALSE	-0.632712	0.339	0.359
Znhit1	0.223394	1	FALSE	-0.632367	0.567	0.466
Psmb2	0.000262666	1	FALSE	-0.631673	0.898	0.922
Bdh2	0.167948	1	FALSE	-0.631282	0.236	0.32
Gm9294	8.64077e-06	0.492014	FALSE	-0.630927	0.567	0.854
Mien1	0.0537025	1	FALSE	-0.630523	0.543	0.553
Gm5611	6.75683e-06	0.384741	FALSE	-0.6297	0.173	0.388
Prdx1	1.98221e-05	1	FALSE	-0.629473	0.929	0.981
Cryl1	0.286127	1	FALSE	-0.628847	0.346	0.369
Enoph1	0.115551	1	FALSE	-0.628519	0.48	0.447
Gm45051	0.0883963	1	FALSE	-0.628033	0.268	0.301
St3gal4	0.170184	1	FALSE	-0.627765	0.591	0.515
Faim	0.145251	1	FALSE	-0.627413	0.433	0.437
Rps20	1.09342e-08	0.000622606	FALSE	-0.626911	0.992	1
Zfp799	0.525818	1	FALSE	-0.626128	0.528	0.398
D130017N08Rik	0.897944	1	FALSE	-0.625942	0.299	0.214
Tmem184b	0.886489	1	FALSE	-0.625229	0.354	0.34
Tmem147	0.0750791	1	FALSE	-0.624981	0.575	0.602
Mrps21	0.0203779	1	FALSE	-0.624963	0.654	0.621
Gm5822	0.00125082	1	FALSE	-0.624763	0.402	0.621
Gm12854	0.00083676	1	FALSE	-0.624753	0.11	0.311
Tsc22d2	0.0558789	1	FALSE	-0.624474	0.575	0.728
Ndufs6	0.0162376	1	FALSE	-0.623766	0.693	0.641
Rcn2	0.088928	1	FALSE	-0.623616	0.724	0.621
Gm13611	0.000265225	1	FALSE	-0.623483	0.598	0.816
Josd2	0.111286	1	FALSE	-0.623461	0.606	0.631
Gm12922	5.14662e-05	1	FALSE	-0.622964	0.126	0.398
Btf3	1.74178e-07	0.00991789	FALSE	-0.622906	1	0.981
Atp5g3	4.24936e-05	1	FALSE	-0.622803	0.937	0.961
Crlf2	0.0772893	1	FALSE	-0.62182	0.693	0.738
Nudt2	0.221637	1	FALSE	-0.621731	0.283	0.262
Gm37254	0.423169	1	FALSE	-0.621588	0.291	0.204
Ebi3	0.299424	1	FALSE	-0.621534	0.567	0.544
Atn1	0.0405314	1	FALSE	-0.621413	0.528	0.515
Fkbp1a	0.00558351	1	FALSE	-0.621193	0.929	0.883
Actr5	0.147978	1	FALSE	-0.621159	0.386	0.417
Sfxn4	0.363951	1	FALSE	-0.621054	0.315	0.282
Gm10221	0.000630058	1	FALSE	-0.621009	0.236	0.515
Rpl36a-ps2	3.29954e-05	1	FALSE	-0.620893	0.819	0.951
Pex13	0.159248	1	FALSE	-0.620663	0.465	0.379
Sirt5	0.274338	1	FALSE	-0.620635	0.433	0.359
Gfer	0.281117	1	FALSE	-0.620618	0.409	0.34
Rab4a	0.298861	1	FALSE	-0.6206	0.323	0.252
Mfsd4b4	0.440945	1	FALSE	-0.620353	0.26	0.214
Gm9385	3.37955e-05	1	FALSE	-0.620206	0.78	0.932
Acad10	0.234496	1	FALSE	-0.62016	0.409	0.369
Nxt1	0.0793181	1	FALSE	-0.619711	0.543	0.476
Rpl12	1.28818e-09	7.33504e-05	FALSE	-0.619242	1	1
Gm6104	0.196377	1	FALSE	-0.619076	0.142	0.291
Dph1	0.514189	1	FALSE	-0.618211	0.354	0.35
Rps15a-ps7	3.07961e-06	0.175356	FALSE	-0.618185	0.606	0.854
Mrps15	0.0758085	1	FALSE	-0.617844	0.598	0.602
Nabp2	0.13173	1	FALSE	-0.617475	0.646	0.485
Prelid3b	0.144	1	FALSE	-0.616743	0.362	0.35
Tchp	0.241254	1	FALSE	-0.616064	0.323	0.369
Ydjc	0.0731404	1	FALSE	-0.616014	0.213	0.272
Rnf139	0.0897865	1	FALSE	-0.615865	0.654	0.621
Zfp593	0.0246349	1	FALSE	-0.615837	0.244	0.272
Zfhx2	0.0966155	1	FALSE	-0.615825	0.512	0.485
Gm43009	0.749375	1	FALSE	-0.615824	0.252	0.204
Mylip	0.364561	1	FALSE	-0.615211	0.441	0.476
Gm7334	0.0512291	1	FALSE	-0.614882	0.173	0.272
Etv5	0.179131	1	FALSE	-0.613571	0.394	0.408
Cnnm3	0.27091	1	FALSE	-0.612777	0.646	0.583
Tmsb4x	1.13485e-05	0.646196	FALSE	-0.612378	0.992	1
Rpl31-ps8	4.7869e-05	1	FALSE	-0.612268	0.827	0.951
Atp5o.1	0.00252825	1	FALSE	-0.612068	0.913	0.835
Mrps34	0.0873998	1	FALSE	-0.61111	0.457	0.515
Akap7	0.207937	1	FALSE	-0.610826	0.543	0.476
Slc25a42	0.572881	1	FALSE	-0.610342	0.252	0.165
Slc16a6	0.338617	1	FALSE	-0.61011	0.472	0.427
Gm11585	0.0134694	1	FALSE	-0.609815	0.189	0.282
Gm5835	1.71049e-05	0.973972	FALSE	-0.609698	0.843	0.961
Fbl	0.00111872	1	FALSE	-0.609628	0.898	0.854
Zfp930	0.0175871	1	FALSE	-0.609509	0.425	0.408
Rpl17	8.16778e-16	4.65081e-11	FALSE	-0.609172	0.992	1
Slain1	0.244146	1	FALSE	-0.609011	0.465	0.427
Gm17276	0.409734	1	FALSE	-0.608566	0.331	0.243
Slc24a5	0.0973716	1	FALSE	-0.608289	0.559	0.417
Rps4x	9.06835e-17	5.16361e-12	FALSE	-0.608239	0.992	1
Sacs	0.193793	1	FALSE	-0.608095	0.37	0.34
Ggact	0.27387	1	FALSE	-0.607922	0.378	0.291
Zfp870	0.142589	1	FALSE	-0.607845	0.252	0.184
Pomgnt1	0.512803	1	FALSE	-0.607651	0.409	0.32
Mrpl57	0.107315	1	FALSE	-0.607637	0.575	0.583
Ncoa5	0.192744	1	FALSE	-0.607601	0.724	0.612
Rpl13	7.92311e-06	0.45115	FALSE	-0.607241	1	1
Sdhc	0.00408388	1	FALSE	-0.60711	0.661	0.67
Dap3	0.0505564	1	FALSE	-0.606974	0.669	0.66
H2ac23	0.955632	1	FALSE	-0.606835	0.315	0.369
Dmac1	0.0210066	1	FALSE	-0.605984	0.551	0.602
2010204K13Rik	0.137316	1	FALSE	-0.605086	0.346	0.33
Rex1bd	0.0212065	1	FALSE	-0.605019	0.638	0.66
Gm37009	0.000615118	1	FALSE	-0.604773	0.457	0.806
Trmt61a	0.375136	1	FALSE	-0.604605	0.339	0.301
Pdcd2l	0.402452	1	FALSE	-0.603878	0.394	0.33
1110038B12Rik	0.103302	1	FALSE	-0.603834	0.583	0.621
Atpaf1	0.153442	1	FALSE	-0.603742	0.622	0.495
Atp5mpl	0.00213587	1	FALSE	-0.603538	0.85	0.874
Xylt1	0.494007	1	FALSE	-0.603495	0.394	0.34
Sfr1	0.00130572	1	FALSE	-0.603383	0.89	0.845
Nectin4	0.44522	1	FALSE	-0.603049	0.26	0.184
Dnaja2	0.000536726	1	FALSE	-0.602844	0.866	0.883
Gm43584	0.00806483	1	FALSE	-0.6028	0.346	0.524
Gm37024	0.276262	1	FALSE	-0.602716	0.575	0.495
Dus1l	0.305204	1	FALSE	-0.602594	0.417	0.388
Eif4ebp1	0.128218	1	FALSE	-0.601988	0.646	0.689
Psmd6	0.195306	1	FALSE	-0.601938	0.63	0.602
Rps2-ps10	7.86837e-05	1	FALSE	-0.601253	0.803	0.883
Mrpl58	0.192789	1	FALSE	-0.6009	0.362	0.291
Gm37728	0.529554	1	FALSE	-0.600855	0.299	0.252
Mrpl21	0.139815	1	FALSE	-0.600842	0.504	0.534
Pcgf1	0.343278	1	FALSE	-0.600704	0.26	0.214
H3f3a-ps2	0.000207106	1	FALSE	-0.600453	0.15	0.398
Dctn3	0.106727	1	FALSE	-0.600252	0.583	0.515
Txn1	6.47526e-05	1	FALSE	-0.600134	0.945	0.971
Cox7c	3.74924e-05	1	FALSE	-0.599715	0.976	0.971
Tsen54	0.233906	1	FALSE	-0.599131	0.465	0.379
Pacs1	0.303255	1	FALSE	-0.598973	0.63	0.544
Rpl11	3.27545e-13	1.86507e-08	FALSE	-0.59876	0.992	0.99
Snx3	0.0215058	1	FALSE	-0.598161	0.843	0.825
Gm2225	0.00382376	1	FALSE	-0.59815	0.465	0.825
Usf2	0.198371	1	FALSE	-0.598135	0.724	0.738
Gm57352	0.0400468	1	FALSE	-0.597852	0.543	0.485
Tmed3	0.0464034	1	FALSE	-0.597393	0.803	0.757
D8Ertd738e	0.0024773	1	FALSE	-0.597301	0.858	0.874
Ppcs	0.337996	1	FALSE	-0.597223	0.205	0.291
Basp1	0.145572	1	FALSE	-0.597176	0.567	0.485
Ypel3	0.0182133	1	FALSE	-0.597087	0.913	0.922
Sirt6	0.52641	1	FALSE	-0.596903	0.276	0.194
Ssx2ip	0.219173	1	FALSE	-0.596811	0.457	0.408
Psmg4	0.084498	1	FALSE	-0.596713	0.614	0.563
Ppdpf	0.0071949	1	FALSE	-0.596595	0.89	0.874
Tacstd2	0.22301	1	FALSE	-0.596587	0.228	0.282
Arfip2	0.230336	1	FALSE	-0.596462	0.449	0.417
Gm4617	0.000648653	1	FALSE	-0.595952	0.543	0.777
Pold4	0.0377773	1	FALSE	-0.595804	0.614	0.65
Vkorc1	0.0970367	1	FALSE	-0.595412	0.638	0.612
Ppif	0.0947984	1	FALSE	-0.594996	0.795	0.641
Tceal9	0.0109987	1	FALSE	-0.594892	0.717	0.689
Gm9625	2.16262e-05	1	FALSE	-0.594603	0.685	0.864
Rtn4	0.160612	1	FALSE	-0.594206	0.843	0.806
Abcc10	0.585291	1	FALSE	-0.593917	0.378	0.32
Mthfsl	0.0298443	1	FALSE	-0.593854	0.591	0.563
Mrpl55	0.053617	1	FALSE	-0.593769	0.441	0.398
Hmces	0.419223	1	FALSE	-0.59365	0.394	0.272
Rps11	3.19033e-16	1.8166e-11	FALSE	-0.592523	0.992	1
Slc25a3	2.41849e-08	0.00137711	FALSE	-0.592324	1	0.99
Tmem128	0.035153	1	FALSE	-0.592243	0.614	0.592
Prdm4	0.296755	1	FALSE	-0.591969	0.591	0.476
Thumpd1	0.0944955	1	FALSE	-0.591854	0.701	0.641
Macroh2a1	7.32252e-05	1	FALSE	-0.591722	0.969	0.99
Rps3a1	1.82658e-15	1.04007e-10	FALSE	-0.591555	1	1
Ola1	0.0291496	1	FALSE	-0.591492	0.606	0.612
Bbc3	0.404415	1	FALSE	-0.591296	0.26	0.252
Trim35	0.284602	1	FALSE	-0.590171	0.457	0.408
Hsp90aa1	3.49156e-06	0.198813	FALSE	-0.590031	0.992	1
Chrnb2	0.653951	1	FALSE	-0.589566	0.252	0.252
Fibp	0.197449	1	FALSE	-0.589464	0.472	0.447
Atp5g1	0.00431063	1	FALSE	-0.589343	0.906	0.874
Tpst1	0.350005	1	FALSE	-0.588819	0.331	0.262
Ppia	5.2201e-16	2.97238e-11	FALSE	-0.588199	1	1
Mbd6	0.0435472	1	FALSE	-0.58762	0.85	0.816
Nme2	0.000437514	1	FALSE	-0.587549	0.874	0.864
Rps13	1.39495e-09	7.94297e-05	FALSE	-0.587518	0.992	1
Adprh	0.138675	1	FALSE	-0.586721	0.724	0.68
Atp5c1	0.000208971	1	FALSE	-0.586599	0.953	0.951
A430110C17Rik	0.588087	1	FALSE	-0.586257	0.315	0.223
Usp21	0.222716	1	FALSE	-0.585889	0.638	0.534
Snhg15	0.0473048	1	FALSE	-0.585858	0.551	0.534
Eif4ebp2	0.0411127	1	FALSE	-0.58582	0.969	0.903
Rec8	0.35685	1	FALSE	-0.585661	0.457	0.437
Trappc11	0.0389017	1	FALSE	-0.585441	0.622	0.65
Ykt6	0.241726	1	FALSE	-0.585435	0.528	0.505
Edf1	0.0849839	1	FALSE	-0.585143	0.85	0.748
Spata7	0.443653	1	FALSE	-0.584977	0.449	0.388
Gm9806	0.0533828	1	FALSE	-0.584684	0.173	0.272
Ogg1	0.476145	1	FALSE	-0.584663	0.276	0.252
Tpt1-ps5	2.79163e-05	1	FALSE	-0.584456	0.055	0.252
Slc23a2	0.13055	1	FALSE	-0.584453	0.63	0.602
Mad2l2	0.231215	1	FALSE	-0.584347	0.386	0.32
Rps27a-ps2	3.3703e-08	0.00191908	FALSE	-0.584235	0.969	0.971
Strip1	0.178767	1	FALSE	-0.583261	0.591	0.621
Rpl27	1.83698e-11	1.046e-06	FALSE	-0.583144	1	1
Ipo4	0.103165	1	FALSE	-0.58277	0.535	0.505
Pld1	0.227295	1	FALSE	-0.582583	0.386	0.408
Gm5586	0.00254376	1	FALSE	-0.582084	0.205	0.437
E2f6	0.200039	1	FALSE	-0.58152	0.614	0.553
Stx18	0.462754	1	FALSE	-0.581293	0.457	0.369
Nelfa	0.129469	1	FALSE	-0.581276	0.685	0.68
Rfxap	0.290937	1	FALSE	-0.580752	0.433	0.359
Zfp120	0.161973	1	FALSE	-0.58055	0.386	0.369
Adgre5	0.347477	1	FALSE	-0.580435	0.606	0.67
Ero1b	0.568871	1	FALSE	-0.580214	0.425	0.301
Lamtor1	0.114047	1	FALSE	-0.58003	0.803	0.757
Dnpep	0.209071	1	FALSE	-0.579998	0.551	0.515
Atg16l2	0.937591	1	FALSE	-0.579724	0.528	0.35
Papss1	0.234538	1	FALSE	-0.579248	0.48	0.476
Slirp	0.0230848	1	FALSE	-0.578738	0.772	0.748
Vti1b	0.816406	1	FALSE	-0.578688	0.646	0.476
Arid5b	0.421745	1	FALSE	-0.578393	0.52	0.408
Washc3	0.22862	1	FALSE	-0.578241	0.724	0.709
Naa80	0.455539	1	FALSE	-0.577981	0.52	0.417
Psmb6	7.14009e-05	1	FALSE	-0.577331	0.961	0.981
Inka1	0.172888	1	FALSE	-0.577251	0.748	0.631
Mrpl40	0.0697637	1	FALSE	-0.57693	0.606	0.505
Pfdn6	0.059665	1	FALSE	-0.576927	0.646	0.573
Tsc22d3	0.152659	1	FALSE	-0.576858	0.937	0.874
Ninj1	0.0423051	1	FALSE	-0.576677	0.748	0.738
Rap2a	0.826853	1	FALSE	-0.576606	0.323	0.272
Gm7816	0.0152608	1	FALSE	-0.576328	0.236	0.379
Pde4a	0.325404	1	FALSE	-0.576202	0.386	0.359
Snrpg	0.0059309	1	FALSE	-0.575904	0.961	0.932
Pmpca	0.244519	1	FALSE	-0.575717	0.693	0.592
Pwwp2a	0.415528	1	FALSE	-0.575602	0.606	0.456
Ess2	0.56597	1	FALSE	-0.575021	0.551	0.447
Cc2d2a	0.947323	1	FALSE	-0.574848	0.472	0.282
Atp6v0c-ps2	0.000829784	1	FALSE	-0.574002	0.26	0.476
Rpl28	1.47885e-13	8.42071e-09	FALSE	-0.573818	0.992	1
Gm13680	2.3134e-05	1	FALSE	-0.573352	0.78	0.942
Ttll4	0.189853	1	FALSE	-0.573285	0.63	0.534
Ddit4	0.12575	1	FALSE	-0.573024	0.409	0.476
Stk19	0.530227	1	FALSE	-0.572955	0.622	0.476
Tmem70	0.0330358	1	FALSE	-0.57234	0.748	0.718
Asxl1	0.400158	1	FALSE	-0.572173	0.843	0.757
Fcor	0.129006	1	FALSE	-0.57202	0.244	0.291
Nit1	0.145288	1	FALSE	-0.571871	0.559	0.495
Tm2d1	0.0601081	1	FALSE	-0.571504	0.551	0.505
Erh	0.00882632	1	FALSE	-0.570924	0.866	0.835
Selenow	8.49858e-06	0.483918	FALSE	-0.570659	0.976	0.961
Sec61g	0.00829354	1	FALSE	-0.570574	0.921	0.942
Jdp2	0.176037	1	FALSE	-0.570361	0.299	0.379
Rps23-ps2	0.000144377	1	FALSE	-0.570145	0.11	0.456
Cox7a2	4.84368e-05	1	FALSE	-0.570003	0.882	0.893
Zrsr2	0.231828	1	FALSE	-0.569995	0.748	0.66
Ndufa2	0.00873446	1	FALSE	-0.56918	0.906	0.854
Eif3g	0.0737235	1	FALSE	-0.569133	0.835	0.748
Rplp0	4.08756e-08	0.0023275	FALSE	-0.569103	1	1
Zfp97	0.308541	1	FALSE	-0.569087	0.315	0.194
Wdfy2	0.355474	1	FALSE	-0.568932	0.504	0.437
Sys1	0.113787	1	FALSE	-0.568546	0.685	0.583
Amdhd2	0.503349	1	FALSE	-0.568491	0.276	0.252
Cdk4	0.0186711	1	FALSE	-0.568475	0.953	0.913
Cisd3	0.184931	1	FALSE	-0.56793	0.37	0.379
Abt1	0.331571	1	FALSE	-0.567183	0.394	0.35
Sp3os	0.179039	1	FALSE	-0.567163	0.252	0.262
Snapc2	0.230342	1	FALSE	-0.566982	0.354	0.359
Dcun1d5	0.0223012	1	FALSE	-0.566729	0.803	0.796
Psmd14	0.19894	1	FALSE	-0.566384	0.724	0.65
Vapb	0.0760671	1	FALSE	-0.566048	0.638	0.621
Exosc2	0.0786242	1	FALSE	-0.565919	0.646	0.66
Gadl1	0.000127351	1	FALSE	-0.565834	0.472	0.709
Babam1	0.221632	1	FALSE	-0.56576	0.654	0.583
Anp32b	0.00342995	1	FALSE	-0.565593	0.945	0.951
Ttc4	0.0645675	1	FALSE	-0.565391	0.654	0.641
Bcl2l2	0.652566	1	FALSE	-0.564964	0.276	0.204
Vps37b	0.187956	1	FALSE	-0.564611	0.425	0.369
Nop10	8.56528e-06	0.487716	FALSE	-0.564564	0.929	0.903
Nptn	0.202933	1	FALSE	-0.564422	0.591	0.524
Gmeb1	0.623769	1	FALSE	-0.564283	0.394	0.359
Ndufv3	0.0999063	1	FALSE	-0.564254	0.835	0.777
Aprt	0.0539803	1	FALSE	-0.564169	0.827	0.796
Cox14	0.0434775	1	FALSE	-0.564088	0.85	0.816
Rpl26	4.07932e-14	2.3228e-09	FALSE	-0.563652	0.992	1
Cbx7	0.179023	1	FALSE	-0.56332	0.677	0.68
Gm15710	0.000872154	1	FALSE	-0.562688	0.575	0.767
Gm10275	2.12023e-06	0.120728	FALSE	-0.562671	0.976	0.981
Gm10131	0.00891843	1	FALSE	-0.562666	0.433	0.553
Jup	0.424694	1	FALSE	-0.562539	0.283	0.262
Npc1	0.289497	1	FALSE	-0.562325	0.575	0.534
Psmg2	0.221145	1	FALSE	-0.561716	0.575	0.485
Sra1	0.210188	1	FALSE	-0.561419	0.567	0.485
Tbrg4	0.313267	1	FALSE	-0.561328	0.488	0.505
Srgn	3.3827e-08	0.00192614	FALSE	-0.561283	0.992	0.981
Dnajb4	0.0821271	1	FALSE	-0.561156	0.669	0.66
Uck1	0.458248	1	FALSE	-0.561087	0.528	0.466
Coa6	0.356219	1	FALSE	-0.560878	0.402	0.301
Zmat5	0.426094	1	FALSE	-0.560522	0.504	0.34
Svbp	0.0971088	1	FALSE	-0.560399	0.425	0.447
Galnt12	0.385111	1	FALSE	-0.560265	0.299	0.223
Pla2g6	0.206367	1	FALSE	-0.560253	0.52	0.447
Ppil3	0.107892	1	FALSE	-0.560224	0.622	0.505
Vmac	0.597172	1	FALSE	-0.559619	0.394	0.32
B020010K11Rik	0.0327929	1	FALSE	-0.559581	0.37	0.476
Med28	0.0292257	1	FALSE	-0.559481	0.795	0.718
Col4a2	0.561453	1	FALSE	-0.559414	0.756	0.66
Adgrg3	0.506314	1	FALSE	-0.558992	0.433	0.33
Eif3j2	0.14812	1	FALSE	-0.558979	0.307	0.379
Igsf8	0.918249	1	FALSE	-0.558972	0.331	0.301
Rabep2	0.545435	1	FALSE	-0.55897	0.535	0.485
Acp2	0.289338	1	FALSE	-0.558677	0.567	0.505
Ndufa1	0.138515	1	FALSE	-0.558632	0.717	0.68
Tbc1d7	0.424538	1	FALSE	-0.558314	0.307	0.282
Pomp	0.00118359	1	FALSE	-0.558019	0.874	0.874
Gm10036	0.000474192	1	FALSE	-0.557989	0.528	0.825
Gm12918	3.72595e-05	1	FALSE	-0.55793	0.874	0.922
Gm5637	0.00126558	1	FALSE	-0.557844	0.37	0.524
Ppie	0.0901821	1	FALSE	-0.557609	0.787	0.65
Prkag1	0.169251	1	FALSE	-0.55754	0.614	0.505
Rps10	2.9494e-07	0.0167942	FALSE	-0.557433	0.992	1
Hras	0.472016	1	FALSE	-0.557281	0.386	0.32
Tstd2	0.278917	1	FALSE	-0.556939	0.488	0.437
Acad8	0.10616	1	FALSE	-0.556295	0.52	0.447
Rpl17-ps3	2.105e-05	1	FALSE	-0.55625	0.858	0.942
Uhrf1bp1	0.634528	1	FALSE	-0.556069	0.409	0.262
Nrgn	0.00448601	1	FALSE	-0.555884	0.882	0.874
Hsph1	0.152329	1	FALSE	-0.555686	0.457	0.427
Gm5786	0.0206053	1	FALSE	-0.55568	0.244	0.495
B2m	1.99045e-14	1.13338e-09	FALSE	-0.555599	0.992	1
Eef1akmt4	0.197298	1	FALSE	-0.555561	0.228	0.291
Gm12328	0.00110542	1	FALSE	-0.555321	0.362	0.602
Pold1	0.889087	1	FALSE	-0.555224	0.417	0.32
H2-Q7	0.000234388	1	FALSE	-0.55488	0.992	1
Mis12	0.295772	1	FALSE	-0.554854	0.323	0.301
Ndufv2	0.0201092	1	FALSE	-0.55482	0.874	0.767
Tex261	0.261494	1	FALSE	-0.554739	0.724	0.65
Rps13-ps1	0.000791779	1	FALSE	-0.554496	0.858	0.942
Fau	1.05182e-06	0.0598915	FALSE	-0.554363	0.992	0.99
Rida	0.0181454	1	FALSE	-0.55412	0.606	0.592
Pms2	0.673429	1	FALSE	-0.554029	0.409	0.282
Epb41l5	0.597369	1	FALSE	-0.553849	0.354	0.311
Dctpp1	0.0532168	1	FALSE	-0.553554	0.567	0.553
Rps3	6.62523e-16	3.77247e-11	FALSE	-0.553406	0.992	1
Chchd10	0.155776	1	FALSE	-0.553224	0.409	0.379
Taf1b	0.292581	1	FALSE	-0.553183	0.575	0.456
Fam162a	0.107091	1	FALSE	-0.553109	0.614	0.524
Grsf1	0.161009	1	FALSE	-0.553017	0.717	0.68
Abracl	0.0463137	1	FALSE	-0.552875	0.724	0.738
Nipal3	0.195332	1	FALSE	-0.552781	0.724	0.621
Dynll1	0.188391	1	FALSE	-0.552719	0.63	0.602
Naa38	0.0397843	1	FALSE	-0.552564	0.638	0.592
Elavl1	0.00827007	1	FALSE	-0.552339	0.913	0.874
Arpc4	0.00281445	1	FALSE	-0.552317	0.921	0.942
Trmt10c	0.184216	1	FALSE	-0.552194	0.457	0.456
Anapc11	0.0271785	1	FALSE	-0.552158	0.78	0.709
Gabarap	0.0712456	1	FALSE	-0.552082	0.953	0.942
Rgl2	0.164944	1	FALSE	-0.552057	0.724	0.689
Slc35d1	0.363952	1	FALSE	-0.551897	0.315	0.35
Arl6	0.313235	1	FALSE	-0.551838	0.228	0.282
Tpt1-ps6	0.000709555	1	FALSE	-0.551437	0.11	0.32
Sod1	0.0432077	1	FALSE	-0.551423	0.961	0.903
9930021J03Rik	0.380259	1	FALSE	-0.551419	0.488	0.379
Nudt9	0.097872	1	FALSE	-0.551328	0.528	0.495
Gtf2b	0.173351	1	FALSE	-0.551144	0.472	0.476
Glt8d1	0.0869516	1	FALSE	-0.551131	0.693	0.592
Gm9755	0.0343276	1	FALSE	-0.550678	0.299	0.311
Cysltr2	0.0646847	1	FALSE	-0.550614	0.74	0.67
Rapgef5	0.720273	1	FALSE	-0.550557	0.26	0.136
Ndufb1	0.0776236	1	FALSE	-0.550419	0.732	0.883
Gm13461	0.00392235	1	FALSE	-0.550418	0.583	0.699
Rala	0.305874	1	FALSE	-0.55039	0.449	0.408
Panx1	0.207548	1	FALSE	-0.549872	0.339	0.33
Golgb1	0.0609552	1	FALSE	-0.549553	0.709	0.748
Mcts1	0.0776055	1	FALSE	-0.549529	0.646	0.65
Gm38197	0.363818	1	FALSE	-0.5492	0.488	0.437
Pias2	0.280124	1	FALSE	-0.549157	0.677	0.553
F2r	0.165294	1	FALSE	-0.548988	0.528	0.544
Gm8355	4.53193e-06	0.258052	FALSE	-0.548808	0.811	0.903
Dnajb12	0.237427	1	FALSE	-0.548794	0.575	0.573
Cyb561d2	0.631188	1	FALSE	-0.548361	0.276	0.243
Rps13-ps2	0.000660478	1	FALSE	-0.548167	0.685	0.845
Ndufb4	0.00228385	1	FALSE	-0.547925	0.874	0.806
Eif3m	0.0105573	1	FALSE	-0.547573	0.929	0.922
S100a10	0.00510501	1	FALSE	-0.547451	0.803	0.883
Mrfap1	0.00184164	1	FALSE	-0.547291	0.984	0.951
B4galt3	0.200372	1	FALSE	-0.547057	0.488	0.437
Fam177a	0.265102	1	FALSE	-0.547031	0.268	0.223
Rpl15	1.51678e-12	8.63668e-08	FALSE	-0.547005	0.992	1
Dnmbp	0.861644	1	FALSE	-0.546646	0.48	0.35
Timm10	0.075216	1	FALSE	-0.546562	0.504	0.485
Yeats4	0.138728	1	FALSE	-0.546437	0.583	0.621
Gm4149	0.0138474	1	FALSE	-0.546414	0.835	0.942
Bag3	0.601268	1	FALSE	-0.545509	0.402	0.379
Gm20496	0.000282672	1	FALSE	-0.545301	0.157	0.34
Commd2	0.0514968	1	FALSE	-0.545072	0.559	0.544
Ap2s1	0.235201	1	FALSE	-0.545043	0.835	0.748
Nsdhl	0.81052	1	FALSE	-0.544493	0.315	0.204
Pithd1	0.244572	1	FALSE	-0.544432	0.425	0.437
Cct4	0.00757788	1	FALSE	-0.544409	0.921	0.951
Scamp4	0.0558502	1	FALSE	-0.544238	0.315	0.311
Plaat3	0.00353886	1	FALSE	-0.544005	0.898	0.825
Gnb4	0.589874	1	FALSE	-0.543856	0.457	0.369
Sik3	0.562824	1	FALSE	-0.543833	0.819	0.67
Snrpd1	0.00188938	1	FALSE	-0.543623	0.811	0.816
Cops7a	0.135537	1	FALSE	-0.543618	0.827	0.68
Nutf2	0.0106545	1	FALSE	-0.543128	0.772	0.728
Mpc1	0.21092	1	FALSE	-0.54311	0.638	0.544
Tle1	0.292969	1	FALSE	-0.542744	0.291	0.301
Srp72	0.0953339	1	FALSE	-0.542532	0.913	0.845
Rnf19a	0.915662	1	FALSE	-0.542479	0.386	0.243
Iah1	0.551653	1	FALSE	-0.54245	0.449	0.408
Utp11	0.0460736	1	FALSE	-0.542237	0.787	0.786
Romo1	0.0429838	1	FALSE	-0.541827	0.906	0.854
Gm7332	0.0392125	1	FALSE	-0.541605	0.197	0.35
Gm28661	9.13512e-05	1	FALSE	-0.540885	0.677	0.845
Cinp	0.651904	1	FALSE	-0.540779	0.48	0.282
Ywhah	0.0172066	1	FALSE	-0.539768	0.835	0.854
Atp6v0c	0.0102065	1	FALSE	-0.539663	0.921	0.932
Srm	0.339106	1	FALSE	-0.539391	0.591	0.524
Odr4	0.524762	1	FALSE	-0.539345	0.583	0.534
Rpl23a	6.08102e-15	3.46259e-10	FALSE	-0.539233	0.992	1
Sav1	0.511999	1	FALSE	-0.53918	0.37	0.311
Cnst	0.297528	1	FALSE	-0.53908	0.346	0.262
Gm46209	0.153313	1	FALSE	-0.53888	0.157	0.301
Prdx5	0.0783182	1	FALSE	-0.538714	0.921	0.932
Lrrc8b	0.423948	1	FALSE	-0.538687	0.268	0.282
Ccdc107	0.0954008	1	FALSE	-0.538441	0.583	0.563
Nup188	0.184309	1	FALSE	-0.538334	0.661	0.544
Rcl1	0.160539	1	FALSE	-0.538227	0.606	0.583
Cxxc1	0.981949	1	FALSE	-0.537932	0.598	0.359
Etfb	0.000527248	1	FALSE	-0.537675	0.882	0.883
Gm7730	0.0211534	1	FALSE	-0.537611	0.102	0.35
Itpa-ps1	0.14127	1	FALSE	-0.537534	0.339	0.34
Rpp21	0.244392	1	FALSE	-0.537322	0.583	0.495
Mrpl51	0.187258	1	FALSE	-0.537154	0.685	0.641
Maco1	0.174479	1	FALSE	-0.537072	0.772	0.68
Pter	0.835401	1	FALSE	-0.537008	0.299	0.175
Atp5g2	0.000470897	1	FALSE	-0.536805	0.953	0.951
Slc25a5	0.00337153	1	FALSE	-0.536099	0.969	0.99
Gpatch4	0.242537	1	FALSE	-0.535793	0.583	0.524
Rps15a-ps5	0.0980933	1	FALSE	-0.535727	0.173	0.427
Mea1	0.198921	1	FALSE	-0.535706	0.764	0.67
Rmnd5b	0.0972456	1	FALSE	-0.535532	0.724	0.796
Rps6	1.88179e-15	1.07151e-10	FALSE	-0.53553	0.992	1
Malsu1	0.233582	1	FALSE	-0.535265	0.504	0.398
Rcan1	0.55873	1	FALSE	-0.535241	0.346	0.272
Stau2	0.55055	1	FALSE	-0.535155	0.496	0.447
Prdm5	0.159386	1	FALSE	-0.534985	0.567	0.583
Fdx2	0.121017	1	FALSE	-0.534766	0.362	0.35
ENSMUSG00000095742	0.0713167	1	FALSE	-0.534578	0.315	0.379
Mterf3	0.265949	1	FALSE	-0.534539	0.598	0.495
Thoc3	0.155343	1	FALSE	-0.533908	0.669	0.631
Letm2	0.287893	1	FALSE	-0.533306	0.543	0.485
Wars2	0.681964	1	FALSE	-0.53322	0.346	0.252
Rmc1	0.401542	1	FALSE	-0.533219	0.457	0.417
St7	0.0356687	1	FALSE	-0.533163	0.89	0.835
P3h3	0.556493	1	FALSE	-0.532941	0.598	0.466
Dhrs3	0.665943	1	FALSE	-0.532699	0.26	0.262
Fh1	0.113875	1	FALSE	-0.532579	0.74	0.66
Ost4	0.00365173	1	FALSE	-0.532391	0.969	0.883
Gtpbp1	0.175193	1	FALSE	-0.532195	0.638	0.573
Snrpb	0.0726138	1	FALSE	-0.531992	0.969	0.874
Ubald1	0.247223	1	FALSE	-0.531889	0.677	0.553
Tfdp1	0.118845	1	FALSE	-0.530859	0.622	0.524
Coq4	0.404627	1	FALSE	-0.530591	0.244	0.272
Dynll2	0.0869623	1	FALSE	-0.530589	0.646	0.67
Slc16a13	0.437981	1	FALSE	-0.530509	0.315	0.262
Ago4	0.350514	1	FALSE	-0.529752	0.417	0.272
Ndufa10	0.302833	1	FALSE	-0.529633	0.709	0.621
Rad54l	0.751551	1	FALSE	-0.529442	0.409	0.262
Cox20	0.088596	1	FALSE	-0.529396	0.551	0.563
Ubald2	0.0401836	1	FALSE	-0.529285	0.811	0.786
Trappc1	0.226987	1	FALSE	-0.529217	0.63	0.485
Ctsh	0.163473	1	FALSE	-0.52892	0.48	0.505
Gpx4	0.00402073	1	FALSE	-0.528897	0.984	0.971
Tfpi	0.301338	1	FALSE	-0.528856	0.551	0.505
Sumo3	0.0740794	1	FALSE	-0.528791	0.945	0.864
Arl2bp	0.22619	1	FALSE	-0.528748	0.654	0.631
Ranbp6	0.213834	1	FALSE	-0.5284	0.402	0.262
Calhm6	0.330727	1	FALSE	-0.528163	0.346	0.252
Tbcc	0.490344	1	FALSE	-0.528143	0.378	0.33
Wdsub1	0.358894	1	FALSE	-0.52814	0.417	0.398
Rpl19	5.94631e-16	3.38589e-11	FALSE	-0.527663	0.992	1
Ahsa1	0.00824207	1	FALSE	-0.527372	0.858	0.883
Gatd3a	0.115516	1	FALSE	-0.52734	0.669	0.67
Cnnm4	0.403005	1	FALSE	-0.527153	0.425	0.311
Slc39a13	0.528582	1	FALSE	-0.527049	0.646	0.592
Chsy1	0.336075	1	FALSE	-0.526894	0.528	0.447
Cracr2b	0.556649	1	FALSE	-0.526843	0.496	0.369
Rpl34-ps1	0.00149234	1	FALSE	-0.526646	0.669	0.883
Dld	0.0981721	1	FALSE	-0.526348	0.669	0.592
Gm5905	3.41841e-07	0.0194648	FALSE	-0.526295	0.945	0.971
Gna15	0.809827	1	FALSE	-0.526163	0.465	0.34
Slc25a1	0.153898	1	FALSE	-0.526121	0.811	0.777
Ecsit	0.134225	1	FALSE	-0.525481	0.354	0.359
4933407K13Rik	0.926886	1	FALSE	-0.525408	0.252	0.175
Rps24	2.52141e-15	1.43571e-10	FALSE	-0.5254	1	1
Kti12	0.640525	1	FALSE	-0.525336	0.496	0.35
Tspan31	0.0277913	1	FALSE	-0.525266	0.638	0.67
Gm37606	0.72207	1	FALSE	-0.524644	0.394	0.272
Slc39a3	0.917334	1	FALSE	-0.524445	0.37	0.223
Rps3a2	4.11108e-09	0.000234089	FALSE	-0.524158	0.976	0.961
Saal1	0.472009	1	FALSE	-0.523932	0.402	0.33
Thap1	0.330085	1	FALSE	-0.52362	0.26	0.223
Gm7589	0.00406834	1	FALSE	-0.523451	0.213	0.505
Csnk1e	0.465064	1	FALSE	-0.523444	0.787	0.621
Xbp1	0.200112	1	FALSE	-0.523361	0.827	0.796
Noa1	0.432136	1	FALSE	-0.522791	0.346	0.408
Nedd8	0.00213365	1	FALSE	-0.52272	0.898	0.845
Pon3	0.27512	1	FALSE	-0.522397	0.449	0.417
Ube3c	0.639754	1	FALSE	-0.522181	0.748	0.631
Tle5	0.00116496	1	FALSE	-0.521613	0.969	0.961
Trir	0.0065935	1	FALSE	-0.521605	0.906	0.854
Map2k3	0.217868	1	FALSE	-0.521301	0.677	0.66
Klhdc4	0.364217	1	FALSE	-0.521164	0.449	0.35
Mrpl34	0.242265	1	FALSE	-0.520806	0.614	0.612
Csf2ra	0.105854	1	FALSE	-0.520781	0.583	0.631
Ndufb4b	0.0826869	1	FALSE	-0.520626	0.37	0.447
Plekhm2	0.273314	1	FALSE	-0.520537	0.496	0.379
Llph-ps2	0.00542483	1	FALSE	-0.520501	0.362	0.466
AK157302	0.0297898	1	FALSE	-0.52047	0.252	0.35
Per2	0.303929	1	FALSE	-0.519905	0.323	0.272
Tcf7l2	0.0288084	1	FALSE	-0.51979	0.819	0.777
Mrpl16	0.0504968	1	FALSE	-0.519366	0.63	0.544
Glrx	0.436694	1	FALSE	-0.519112	0.693	0.573
Rps27a	9.4754e-14	5.39539e-09	FALSE	-0.519077	0.992	1
Riok1	0.599985	1	FALSE	-0.518941	0.709	0.583
Pcbp3	0.397989	1	FALSE	-0.518047	0.331	0.291
Ndufaf4	0.111606	1	FALSE	-0.518046	0.551	0.476
Flot2	0.467175	1	FALSE	-0.517793	0.63	0.553
Mospd2	0.706408	1	FALSE	-0.517409	0.488	0.379
Nudt14	0.259649	1	FALSE	-0.517135	0.457	0.417
Oas1c	0.210831	1	FALSE	-0.517	0.315	0.33
Tbccd1	0.614293	1	FALSE	-0.516783	0.465	0.34
Smim14	0.00911305	1	FALSE	-0.515813	0.929	0.942
Rpl21	1.46366e-15	8.33425e-11	FALSE	-0.515757	0.992	1
Adprs	0.896663	1	FALSE	-0.515723	0.504	0.379
Diaph1	0.0219298	1	FALSE	-0.515571	1	0.971
Atp5d	0.0146518	1	FALSE	-0.515155	0.953	0.903
2310033P09Rik	0.253048	1	FALSE	-0.514794	0.528	0.485
Rps8	1.44193e-15	8.21047e-11	FALSE	-0.514374	0.992	1
Ints9	0.392833	1	FALSE	-0.514028	0.583	0.476
Gm43840	0.000156911	1	FALSE	-0.513966	0.087	0.301
Gm7204	0.00806842	1	FALSE	-0.51391	0.26	0.466
Rbm17	0.0977703	1	FALSE	-0.51336	0.772	0.728
Ube2e1	0.0536868	1	FALSE	-0.513182	0.811	0.709
Mtarc2	0.11825	1	FALSE	-0.513089	0.858	0.738
Sf3b6	0.0267857	1	FALSE	-0.513012	0.858	0.786
Ruvbl2	0.140674	1	FALSE	-0.512868	0.756	0.65
Pla2g12a	0.429791	1	FALSE	-0.512674	0.394	0.301
Simc1	0.403444	1	FALSE	-0.512529	0.457	0.32
Hypk	0.151859	1	FALSE	-0.512105	0.661	0.689
Rps15a	7.46541e-12	4.25088e-07	FALSE	-0.511763	0.992	1
Gm7327	0.113879	1	FALSE	-0.511665	0.142	0.272
Mrps25	0.890966	1	FALSE	-0.511631	0.528	0.495
Atpif1	0.00839342	1	FALSE	-0.511339	0.961	0.951
Mkrn2	0.232394	1	FALSE	-0.511082	0.614	0.534
Ccz1	0.301712	1	FALSE	-0.511011	0.661	0.612
Gyg	0.0700423	1	FALSE	-0.510628	0.724	0.65
Lactb	0.829902	1	FALSE	-0.510515	0.26	0.184
Gnb1	0.0162837	1	FALSE	-0.509798	0.976	0.961
Taf13	0.354297	1	FALSE	-0.509503	0.346	0.359
Gm10524	0.221547	1	FALSE	-0.509477	0.567	0.485
Psmc4	0.282363	1	FALSE	-0.509287	0.63	0.563
Glipr1l1	0.302772	1	FALSE	-0.509084	0.339	0.32
Gmcl1	0.353606	1	FALSE	-0.508951	0.441	0.388
Mrpl48	0.0399398	1	FALSE	-0.508814	0.646	0.66
Twf1	0.102067	1	FALSE	-0.5085	0.63	0.621
Gm10039	0.0133591	1	FALSE	-0.508456	0.276	0.408
Tctn1	0.894218	1	FALSE	-0.508288	0.417	0.291
Aqp9	0.0895846	1	FALSE	-0.508176	0.378	0.437
Hdgfl2	0.596103	1	FALSE	-0.508162	0.661	0.515
Rps18	6.60169e-17	3.75907e-12	FALSE	-0.508128	0.992	1
Gm6278	0.00081227	1	FALSE	-0.508055	0.409	0.65
Gm16477	6.13389e-05	1	FALSE	-0.507819	0.307	0.563
E2f4	0.684624	1	FALSE	-0.507753	0.701	0.641
Parvg	0.0393462	1	FALSE	-0.50723	0.835	0.864
Itgb7	0.25991	1	FALSE	-0.507076	0.386	0.466
Zfp667	0.664567	1	FALSE	-0.506956	0.22	0.252
Eif1b	0.00939447	1	FALSE	-0.506772	0.795	0.835
Bicra	0.437294	1	FALSE	-0.506716	0.598	0.505
Rpl18	0.000208237	1	FALSE	-0.50647	0.992	0.99
Gm10054	0.000837352	1	FALSE	-0.506368	0.48	0.718
Gm27219	0.0322188	1	FALSE	-0.506355	0.331	0.447
Eno1b	0.00606049	1	FALSE	-0.506339	0.559	0.689
Gm2451	0.011032	1	FALSE	-0.506302	0.457	0.621
Dock5	0.495237	1	FALSE	-0.505617	0.488	0.417
Ddx18	0.341068	1	FALSE	-0.50534	0.717	0.66
Snrpe	0.0103061	1	FALSE	-0.505157	0.921	0.874
Fancl	0.93887	1	FALSE	-0.504991	0.362	0.243
Ldhb-ps	0.0290268	1	FALSE	-0.504801	0.339	0.495
Prrc1	0.302928	1	FALSE	-0.504702	0.646	0.612
Gm9762	0.0205361	1	FALSE	-0.50469	0.472	0.553
Hmgn3	0.0626701	1	FALSE	-0.504131	0.709	0.709
Gm5805	0.00135451	1	FALSE	-0.50399	0.37	0.709
Nop16	0.293744	1	FALSE	-0.503629	0.622	0.524
Anapc10	0.990208	1	FALSE	-0.50362	0.433	0.272
Dcaf17	0.242552	1	FALSE	-0.503613	0.575	0.592
Gm6937	0.0110144	1	FALSE	-0.503429	0.102	0.282
Nt5c3	0.0441922	1	FALSE	-0.503304	0.929	0.922
Nmi	0.0995067	1	FALSE	-0.503183	0.669	0.631
Gm47428	0.00455856	1	FALSE	-0.503178	0.898	0.903
Abraxas1	0.312113	1	FALSE	-0.502926	0.339	0.301
Hmgn2	0.00113245	1	FALSE	-0.502858	0.992	0.981
Snapc5	0.595988	1	FALSE	-0.502653	0.512	0.369
Cnot4	0.0783914	1	FALSE	-0.502168	0.732	0.777
Adi1	0.0939407	1	FALSE	-0.501841	0.772	0.718
Mrpl13	0.200608	1	FALSE	-0.501688	0.74	0.612
Polr2k	0.0287073	1	FALSE	-0.501654	0.528	0.641
Gpn2	0.381836	1	FALSE	-0.5015	0.276	0.35
Rpl41	1.31813e-08	0.000750559	FALSE	-0.501092	0.992	1
Rpl24	1.22544e-11	6.97777e-07	FALSE	-0.501076	1	1
Fbxo22	0.0955029	1	FALSE	-0.500826	0.701	0.65
Rnf7	0.0353315	1	FALSE	-0.500602	0.764	0.68
Pfdn2	0.124226	1	FALSE	-0.50041	0.717	0.709
Gpx1	0.00151291	1	FALSE	-0.500118	0.984	1
Ppib	0.00598795	1	FALSE	-0.499515	0.953	0.913
Rpf2	0.155073	1	FALSE	-0.49944	0.417	0.398
Gm43051	0.515234	1	FALSE	-0.499396	0.378	0.165
Oard1	0.241813	1	FALSE	-0.499395	0.638	0.524
Gm13408	0.18245	1	FALSE	-0.499126	0.646	0.816
Pdap1	0.12785	1	FALSE	-0.498896	0.717	0.641
Rpl18-ps2	0.0395815	1	FALSE	-0.498867	0.661	0.796
Tob2	0.239949	1	FALSE	-0.498861	0.756	0.641
Tango2	0.492859	1	FALSE	-0.498764	0.425	0.33
Tbce	0.313216	1	FALSE	-0.498402	0.606	0.495
Gm15772	0.000376368	1	FALSE	-0.498289	0.677	0.913
Zdhhc8	0.203943	1	FALSE	-0.498231	0.441	0.476
Tm2d2	0.359137	1	FALSE	-0.498172	0.701	0.583
Rpl6	3.53545e-14	2.01312e-09	FALSE	-0.496999	1	1
Skp1	3.91831e-05	1	FALSE	-0.496572	0.992	0.981
Srp19	0.318765	1	FALSE	-0.496561	0.614	0.544
Gm12251	0.00694934	1	FALSE	-0.496496	0.142	0.291
Aida	0.234229	1	FALSE	-0.496438	0.575	0.515
Immp1l	0.043135	1	FALSE	-0.496252	0.63	0.534
Hlcs	0.488211	1	FALSE	-0.496088	0.449	0.456
Gm11478	0.000301012	1	FALSE	-0.496088	0.858	0.932
Gm7676	7.10893e-05	1	FALSE	-0.496073	0.118	0.32
Fntb	0.657643	1	FALSE	-0.496044	0.386	0.359
Rpl13a	1.94277e-10	1.10623e-05	FALSE	-0.495614	0.992	1
Tceal1	0.089301	1	FALSE	-0.495526	0.331	0.282
Usp37	0.101651	1	FALSE	-0.495415	0.685	0.612
Tpgs1	0.430928	1	FALSE	-0.49537	0.417	0.408
Atp5l	0.000540659	1	FALSE	-0.495076	0.937	0.961
Zcchc9	0.191798	1	FALSE	-0.494924	0.528	0.573
Ubb	2.17018e-08	0.00123572	FALSE	-0.494839	0.992	1
Grhpr	0.481051	1	FALSE	-0.494395	0.441	0.388
Tef	0.30991	1	FALSE	-0.493982	0.465	0.447
Etfa	0.156995	1	FALSE	-0.49385	0.717	0.612
Tmem104	0.40228	1	FALSE	-0.493495	0.323	0.291
Hmgn2-ps	0.0021336	1	FALSE	-0.492996	0.906	0.903
Cep44	0.15393	1	FALSE	-0.4929	0.425	0.379
Nudc	0.174597	1	FALSE	-0.492804	0.906	0.854
Polr3h	0.335677	1	FALSE	-0.492755	0.48	0.495
Usp36	0.556765	1	FALSE	-0.492343	0.614	0.573
Cyp4v3	0.477577	1	FALSE	-0.492322	0.504	0.34
Crim1	0.875262	1	FALSE	-0.492241	0.654	0.515
Gars	0.423798	1	FALSE	-0.491841	0.685	0.592
Rps25-ps1	0.0029376	1	FALSE	-0.491836	0.402	0.709
Sf3a3	0.396312	1	FALSE	-0.491434	0.803	0.67
Rpl34	6.57055e-11	3.74134e-06	FALSE	-0.491255	1	0.981
Ccdc115	0.409836	1	FALSE	-0.490469	0.622	0.505
Smagp	0.388327	1	FALSE	-0.490321	0.331	0.301
Rpl30	6.14357e-13	3.49821e-08	FALSE	-0.48943	0.992	1
Trp53inp1	0.730841	1	FALSE	-0.489327	0.535	0.447
Sdr39u1	0.168377	1	FALSE	-0.489323	0.331	0.35
Ralgapb	0.666006	1	FALSE	-0.489174	0.661	0.592
Tmco3	0.526518	1	FALSE	-0.488921	0.472	0.301
Rhebl1	0.194208	1	FALSE	-0.488841	0.472	0.379
Fam168a	0.51649	1	FALSE	-0.488733	0.732	0.67
Ccdc174	0.165803	1	FALSE	-0.488605	0.488	0.466
Jtb	0.235984	1	FALSE	-0.488592	0.732	0.602
Rpl35	4.20314e-10	2.39331e-05	FALSE	-0.488428	0.984	1
Med4	0.336407	1	FALSE	-0.488323	0.598	0.515
Micu3	0.657561	1	FALSE	-0.488188	0.472	0.301
Rp9	0.0872249	1	FALSE	-0.487757	0.819	0.796
Gm12034	0.0869978	1	FALSE	-0.48756	0.244	0.466
Supt3	0.296334	1	FALSE	-0.487538	0.614	0.515
Yaf2	0.36877	1	FALSE	-0.487515	0.465	0.417
Ndufb7	0.144647	1	FALSE	-0.487255	0.937	0.864
Usp18	0.483859	1	FALSE	-0.487205	0.433	0.262
Gm6829	0.0227306	1	FALSE	-0.486926	0.173	0.282
Dnaja1	0.0151594	1	FALSE	-0.486844	0.937	0.932
Rps23	6.3645e-13	3.62401e-08	FALSE	-0.486563	1	1
Uqcrb	0.000576709	1	FALSE	-0.48626	0.882	0.874
Aars	0.991809	1	FALSE	-0.485858	0.512	0.485
Ndufa12	0.0217504	1	FALSE	-0.485812	0.811	0.786
Hspe1-rs1	0.0322733	1	FALSE	-0.485551	0.213	0.408
Naf1	0.173748	1	FALSE	-0.48545	0.346	0.398
Tspyl1	0.280406	1	FALSE	-0.484761	0.858	0.806
Gmnn	0.534763	1	FALSE	-0.484631	0.26	0.184
AI662270	0.00245196	1	FALSE	-0.484406	0.898	0.913
Ap4s1	0.0875542	1	FALSE	-0.484255	0.559	0.515
Gm56890	0.498888	1	FALSE	-0.484197	0.291	0.282
Mtm1	0.640761	1	FALSE	-0.484066	0.496	0.32
Ptms	0.225263	1	FALSE	-0.483833	0.598	0.524
Mcmbp	0.399091	1	FALSE	-0.483506	0.732	0.68
Alkbh1	0.180252	1	FALSE	-0.483497	0.654	0.68
Aspscr1	0.424874	1	FALSE	-0.483452	0.622	0.505
Bud31	0.234499	1	FALSE	-0.483437	0.661	0.553
Ldlrap1	0.307443	1	FALSE	-0.483372	0.827	0.786
Smap1	0.360788	1	FALSE	-0.483185	0.606	0.563
Mlxip	0.0656059	1	FALSE	-0.483158	0.898	0.835
Ilkap	0.248434	1	FALSE	-0.483073	0.732	0.66
Tmem134	0.275031	1	FALSE	-0.482728	0.677	0.592
Hmgn5	0.0459758	1	FALSE	-0.482583	0.417	0.456
Rps12-ps10	0.0213179	1	FALSE	-0.482367	0.11	0.282
Polh	0.722229	1	FALSE	-0.482141	0.354	0.233
Gm11353	0.0335768	1	FALSE	-0.482002	0.472	0.699
Rpl23a-ps3	0.00100938	1	FALSE	-0.481981	0.78	0.942
Irak1	0.0293019	1	FALSE	-0.481917	0.961	0.971
Cnksr3	0.487313	1	FALSE	-0.481805	0.528	0.456
Eif3j1	0.500063	1	FALSE	-0.481716	0.772	0.767
Ccdc71	0.680796	1	FALSE	-0.481543	0.496	0.388
Rpa3	0.140193	1	FALSE	-0.481448	0.63	0.534
Rtn3	0.152322	1	FALSE	-0.481447	0.929	0.864
Alox5ap	0.00552548	1	FALSE	-0.481432	0.953	0.951
Gm6883	0.0046844	1	FALSE	-0.481369	0.346	0.621
Ccnk	0.287364	1	FALSE	-0.481311	0.709	0.553
Ldhb	0.0706671	1	FALSE	-0.481255	0.85	0.825
Ccdc191	0.443442	1	FALSE	-0.481222	0.457	0.408
Gm10177	0.0841169	1	FALSE	-0.481154	0.244	0.466
Sap18b	0.00583081	1	FALSE	-0.480796	0.591	0.65
Ppid	0.0567595	1	FALSE	-0.480633	0.764	0.757
Hscb	0.187614	1	FALSE	-0.480628	0.717	0.583
Naca	2.42336e-08	0.00137988	FALSE	-0.480443	1	0.981
Zfp623	0.706011	1	FALSE	-0.480411	0.276	0.233
Snrpf	0.0077235	1	FALSE	-0.479754	0.929	0.893
Rpl36a	1.42176e-10	8.09567e-06	FALSE	-0.479722	0.992	0.99
Pdcd5	0.0626102	1	FALSE	-0.47965	0.772	0.65
Lama5	0.895863	1	FALSE	-0.479386	0.268	0.194
Vrk1	0.327331	1	FALSE	-0.479326	0.677	0.553
Ppp2r5d	0.31148	1	FALSE	-0.479116	0.535	0.495
Vegfc	0.444538	1	FALSE	-0.478575	0.346	0.32
Gm29562	0.258414	1	FALSE	-0.478356	0.268	0.398
Rpl32	2.78038e-10	1.58317e-05	FALSE	-0.478295	0.992	1
Nudt19	0.369857	1	FALSE	-0.478269	0.496	0.379
Ubash3b	0.707805	1	FALSE	-0.478052	0.575	0.35
Gm6136	4.71833e-06	0.268666	FALSE	-0.47797	0.969	0.971
Nt5c	0.226045	1	FALSE	-0.477882	0.465	0.456
Ly6a	0.0833635	1	FALSE	-0.477818	0.921	0.942
Phtf1	0.66248	1	FALSE	-0.47723	0.417	0.32
Gm7384	0.00772976	1	FALSE	-0.477189	0.15	0.398
Sft2d1	0.141421	1	FALSE	-0.476738	0.685	0.66
Tnfrsf13b	0.414487	1	FALSE	-0.476633	0.591	0.563
Prkaa2	0.779555	1	FALSE	-0.476298	0.276	0.252
Gm11560	0.0548668	1	FALSE	-0.476216	0.244	0.33
Rpl31	2.93741e-12	1.67259e-07	FALSE	-0.476136	1	1
Ubtd1	0.568051	1	FALSE	-0.476121	0.268	0.262
Ccdc93	0.24577	1	FALSE	-0.475986	0.535	0.447
Tmub2	0.0968374	1	FALSE	-0.475785	0.693	0.68
Pdcd4	0.240484	1	FALSE	-0.475769	0.953	0.874
Ofd1	0.639192	1	FALSE	-0.475742	0.504	0.35
Rps9	2.287e-09	0.000130224	FALSE	-0.475631	0.992	1
Reep4	0.281932	1	FALSE	-0.475521	0.362	0.398
Eif3k	0.000962181	1	FALSE	-0.475449	0.969	0.942
ENSMUSG00000121374	0.594555	1	FALSE	-0.475227	0.543	0.699
AW112010	0.0370693	1	FALSE	-0.475192	0.882	0.728
Prex1	0.173579	1	FALSE	-0.475149	0.827	0.757
Oxsm	0.326202	1	FALSE	-0.475114	0.307	0.34
Faf1	0.299446	1	FALSE	-0.475042	0.583	0.544
Zfp973	0.421883	1	FALSE	-0.474891	0.283	0.34
Il2rg	0.130009	1	FALSE	-0.474832	0.85	0.806
Zfta	0.282444	1	FALSE	-0.474313	0.441	0.311
Dpm2	0.125804	1	FALSE	-0.474168	0.709	0.67
Ccdc66	0.65186	1	FALSE	-0.474115	0.346	0.34
Gm5075	0.00804278	1	FALSE	-0.474046	0.425	0.757
Rgs12	0.892268	1	FALSE	-0.473749	0.409	0.233
Pdss2	0.88623	1	FALSE	-0.473588	0.315	0.214
Gm10269	0.104493	1	FALSE	-0.473104	0.37	0.515
Bcl3	0.425516	1	FALSE	-0.47302	0.268	0.272
Tdrkh	0.43285	1	FALSE	-0.472868	0.346	0.272
Cuta	0.0369846	1	FALSE	-0.472438	0.732	0.67
Rpl36al	0.000175147	1	FALSE	-0.472311	0.961	0.932
Dhdh	0.527256	1	FALSE	-0.472145	0.528	0.476
Maskbp3	0.31815	1	FALSE	-0.472062	0.26	0.223
Trappc3	0.441307	1	FALSE	-0.47203	0.567	0.476
Tmem234	0.0695264	1	FALSE	-0.471635	0.89	0.864
Abhd4	0.537382	1	FALSE	-0.471618	0.803	0.718
Eef1akmt2	0.493462	1	FALSE	-0.47131	0.598	0.466
Guk1	0.0996251	1	FALSE	-0.471184	0.472	0.524
4930481A15Rik	0.261067	1	FALSE	-0.470984	0.496	0.417
Spcs1	0.032794	1	FALSE	-0.470935	0.89	0.796
Rgs3	0.498761	1	FALSE	-0.470662	0.425	0.301
Atxn2l	0.243934	1	FALSE	-0.470379	0.953	0.961
Ran	0.113291	1	FALSE	-0.47019	0.961	0.893
Rpl7	2.95956e-12	1.6852e-07	FALSE	-0.470117	0.992	1
Fam50a	0.326068	1	FALSE	-0.469923	0.551	0.437
Zfp35	0.355997	1	FALSE	-0.469834	0.543	0.388
Rgp1	0.146217	1	FALSE	-0.46974	0.929	0.874
Dgat1	0.802645	1	FALSE	-0.46968	0.409	0.32
Dcaf7	0.055041	1	FALSE	-0.469575	0.866	0.864
Gm2614	0.0103455	1	FALSE	-0.469514	0.488	0.709
Pip5k1b	0.295227	1	FALSE	-0.469418	0.512	0.476
Hcfc1r1	0.0384492	1	FALSE	-0.469159	0.677	0.728
Stard10	0.444238	1	FALSE	-0.469145	0.661	0.621
Rffl	0.281083	1	FALSE	-0.469138	0.591	0.495
Ccdc61	0.944829	1	FALSE	-0.469021	0.488	0.301
A430005L14Rik	0.293788	1	FALSE	-0.468954	0.417	0.369
Hars	0.365944	1	FALSE	-0.468894	0.74	0.709
Nutf2-ps1	0.0367984	1	FALSE	-0.468179	0.465	0.573
Trappc10	0.919284	1	FALSE	-0.468156	0.598	0.495
Gm10157	0.095995	1	FALSE	-0.468143	0.378	0.699
2510002D24Rik	0.596662	1	FALSE	-0.46751	0.591	0.485
Ssr4	0.00334275	1	FALSE	-0.467304	0.929	0.922
Ift74	0.321539	1	FALSE	-0.467299	0.331	0.282
Rraga	0.640173	1	FALSE	-0.467081	0.567	0.408
Cyp4f13	0.406193	1	FALSE	-0.467034	0.654	0.534
Srpk2	0.826276	1	FALSE	-0.466942	0.795	0.709
Ybx3	0.107467	1	FALSE	-0.466857	0.929	0.903
Tmed2b	0.0974316	1	FALSE	-0.466502	0.268	0.456
mt-Te	0.105391	1	FALSE	-0.466415	0.228	0.398
Gm6634	0.701708	1	FALSE	-0.466155	0.409	0.282
Trappc5	0.211995	1	FALSE	-0.46601	0.701	0.592
Gm8186	0.0591308	1	FALSE	-0.465942	0.535	0.728
Tomm22	0.336052	1	FALSE	-0.465915	0.803	0.718
Dnaaf9	0.942602	1	FALSE	-0.465859	0.402	0.34
Csrp1	0.0813268	1	FALSE	-0.465635	0.756	0.738
Zfp622	0.345545	1	FALSE	-0.465411	0.772	0.66
Rpl14-ps1	0.000117347	1	FALSE	-0.465265	0.945	0.961
Mrpl20	0.218148	1	FALSE	-0.465233	0.654	0.563
Thnsl1	0.36675	1	FALSE	-0.465226	0.354	0.252
Pskh1	0.595775	1	FALSE	-0.465129	0.496	0.35
Mogs	0.358042	1	FALSE	-0.465117	0.614	0.544
Apoo	0.487455	1	FALSE	-0.464838	0.386	0.33
Pard3b	0.0437547	1	FALSE	-0.464144	0.748	0.738
Nup35	0.603212	1	FALSE	-0.464119	0.37	0.223
Ctla2a	0.042944	1	FALSE	-0.463591	0.858	0.893
Gga1	0.334799	1	FALSE	-0.463352	0.748	0.621
Mapk6	0.191455	1	FALSE	-0.463029	0.575	0.631
Dctd	0.0901199	1	FALSE	-0.463002	0.535	0.544
Bahcc1	0.500957	1	FALSE	-0.462759	0.724	0.66
Eif2a	0.398818	1	FALSE	-0.462716	0.748	0.68
Gm11703	0.0182087	1	FALSE	-0.46268	0.15	0.311
Trmt61b	0.506605	1	FALSE	-0.462679	0.339	0.272
Gm15459	4.15169e-05	1	FALSE	-0.462429	0.945	0.951
Mex3c	0.707642	1	FALSE	-0.462305	0.457	0.388
Hmgcl	0.115567	1	FALSE	-0.462025	0.63	0.602
Czib	0.0801974	1	FALSE	-0.46199	0.701	0.699
Clns1a	0.0497526	1	FALSE	-0.461918	0.827	0.816
Batf	0.294675	1	FALSE	-0.461698	0.551	0.476
Rpl15-ps6	0.00784322	1	FALSE	-0.461633	0.205	0.417
Mnt	0.43884	1	FALSE	-0.461624	0.654	0.505
Dnaaf10	0.789297	1	FALSE	-0.461344	0.37	0.417
Ssh1	0.607584	1	FALSE	-0.461323	0.685	0.515
Rack1	1.13811e-10	6.48049e-06	FALSE	-0.461282	1	1
Phax	0.133126	1	FALSE	-0.460999	0.693	0.544
Akt1s1	0.175061	1	FALSE	-0.460738	0.591	0.505
Mrpl22	0.242136	1	FALSE	-0.460549	0.472	0.359
Apobr	0.796839	1	FALSE	-0.460333	0.339	0.388
Slc22a3	0.795192	1	FALSE	-0.46023	0.276	0.204
Ctla2b	0.142129	1	FALSE	-0.460225	0.677	0.718
Bloc1s1	0.0194749	1	FALSE	-0.460138	0.78	0.738
Rpap2	0.229481	1	FALSE	-0.459918	0.551	0.485
Fam3a	0.111935	1	FALSE	-0.459864	0.346	0.417
Gde1	0.222079	1	FALSE	-0.459768	0.488	0.515
Gm8730	1.7066e-05	0.971754	FALSE	-0.459727	0.976	0.951
Pdhx	0.147542	1	FALSE	-0.459704	0.323	0.282
Morf4l2	0.0607741	1	FALSE	-0.459551	0.858	0.854
Borcs7	0.217722	1	FALSE	-0.459493	0.37	0.359
Irf2	0.0145	1	FALSE	-0.459416	0.969	0.971
Bag1	0.317535	1	FALSE	-0.4594	0.717	0.728
Pex11g	0.428355	1	FALSE	-0.459121	0.315	0.223
Rpe	0.696556	1	FALSE	-0.459114	0.52	0.408
Gm6863	4.42192e-05	1	FALSE	-0.459034	0.929	0.961
Map2k6	0.302194	1	FALSE	-0.458637	0.346	0.204
Pfn1	0.00038531	1	FALSE	-0.458576	0.976	0.99
Minpp1	0.299571	1	FALSE	-0.458389	0.614	0.573
Ahcy	0.343919	1	FALSE	-0.458353	0.606	0.583
Gm7935	0.104887	1	FALSE	-0.458096	0.283	0.35
Acp6	0.610306	1	FALSE	-0.457902	0.717	0.631
Glrx3	0.0934046	1	FALSE	-0.457695	0.827	0.709
Srprb	0.727541	1	FALSE	-0.457645	0.504	0.417
Rbm3-ps	0.00306412	1	FALSE	-0.457643	0.339	0.534
Pttg1ip	0.107171	1	FALSE	-0.457587	0.787	0.806
Nsmce3	0.374408	1	FALSE	-0.457542	0.551	0.485
Clpp	0.139934	1	FALSE	-0.457334	0.669	0.573
Prdx2-ps1	0.00156685	1	FALSE	-0.45701	0.173	0.369
Ift88	0.455146	1	FALSE	-0.456574	0.252	0.204
Hsbp1	0.00461639	1	FALSE	-0.456449	0.929	0.893
Nars2	0.806867	1	FALSE	-0.456438	0.441	0.379
Cdk8	0.539291	1	FALSE	-0.456009	0.693	0.563
Eif5b	0.324269	1	FALSE	-0.455657	0.843	0.816
Gm6548	0.392656	1	FALSE	-0.455562	0.543	0.65
Dgke	0.392828	1	FALSE	-0.455354	0.307	0.291
Gm1976	0.828633	1	FALSE	-0.455132	0.472	0.359
Rps19	2.11934e-11	1.20677e-06	FALSE	-0.454899	0.992	0.99
Hint2	0.25007	1	FALSE	-0.454824	0.677	0.573
Gm5914	0.479101	1	FALSE	-0.454733	0.268	0.184
Donson	0.66472	1	FALSE	-0.454603	0.307	0.184
Ighmbp2	0.288396	1	FALSE	-0.45455	0.307	0.32
Ndel1	0.34609	1	FALSE	-0.454489	0.78	0.728
Rpl36	0.000219022	1	FALSE	-0.454342	0.976	0.971
Tnfsf12	0.822269	1	FALSE	-0.454201	0.283	0.214
Man1a2	0.11798	1	FALSE	-0.454142	0.724	0.699
Rpl10a-ps1	0.000128144	1	FALSE	-0.453871	0.976	0.971
Rpl9	1.1066e-10	6.30108e-06	FALSE	-0.453715	1	1
Prr14	0.357845	1	FALSE	-0.453707	0.559	0.573
Tmem8b	0.58364	1	FALSE	-0.453401	0.315	0.311
Cfl1	2.61862e-06	0.149107	FALSE	-0.453257	0.992	1
Cables1	0.397704	1	FALSE	-0.453149	0.323	0.301
Rps15-ps3	0.0093741	1	FALSE	-0.452957	0.157	0.34
Sap18	0.0109739	1	FALSE	-0.452682	0.858	0.845
Gpatch8	0.258791	1	FALSE	-0.452618	0.858	0.767
Hspe1	0.00169896	1	FALSE	-0.452388	0.89	0.864
Npm1	1.01236e-05	0.576446	FALSE	-0.452381	0.992	0.99
Rnaset2a	0.0332939	1	FALSE	-0.452337	0.803	0.825
Cep57	0.264012	1	FALSE	-0.452294	0.661	0.602
Tk1	0.843169	1	FALSE	-0.452057	0.252	0.175
Gm15421	0.0295434	1	FALSE	-0.451984	0.37	0.583
Ciapin1	0.789122	1	FALSE	-0.45198	0.441	0.398
AI987944	0.321405	1	FALSE	-0.45182	0.409	0.35
P4hb	0.175925	1	FALSE	-0.451738	0.913	0.874
Mcm2	0.434189	1	FALSE	-0.451723	0.543	0.544
Kctd3	0.449297	1	FALSE	-0.451448	0.48	0.33
Trib2	0.545644	1	FALSE	-0.45132	0.362	0.35
Timm17a	0.121718	1	FALSE	-0.451173	0.654	0.602
Fbxl19	0.809916	1	FALSE	-0.450826	0.425	0.262
Tprn	0.733695	1	FALSE	-0.450785	0.409	0.291
Mrps17	0.13092	1	FALSE	-0.450715	0.701	0.621
Gkap1	0.194402	1	FALSE	-0.450574	0.74	0.66
Rnf126	0.297576	1	FALSE	-0.450493	0.465	0.408
Gm6206	0.149813	1	FALSE	-0.450415	0.283	0.32
Gm7600	0.0375521	1	FALSE	-0.449947	0.402	0.66
Atxn7	0.263839	1	FALSE	-0.449717	0.74	0.583
Spcs2	0.0146483	1	FALSE	-0.449623	0.913	0.864
Cibar1	0.243504	1	FALSE	-0.449385	0.512	0.476
Cwf19l1	0.598043	1	FALSE	-0.449364	0.354	0.262
Iqsec2	0.613625	1	FALSE	-0.449355	0.465	0.34
Rpl19-ps11	2.46597e-07	0.0140415	FALSE	-0.449287	0.945	0.981
Atp5h	0.003534	1	FALSE	-0.448823	0.953	0.913
Ndn	0.333542	1	FALSE	-0.448701	0.63	0.544
Gm5499	0.101335	1	FALSE	-0.44867	0.173	0.282
Lsm8	0.115414	1	FALSE	-0.448491	0.811	0.66
Sms	0.201298	1	FALSE	-0.44847	0.669	0.65
Tarbp2	0.611666	1	FALSE	-0.448354	0.701	0.573
Dusp2	0.255136	1	FALSE	-0.447947	0.701	0.689
Gm45223	0.638524	1	FALSE	-0.447788	0.276	0.252
Sart3	0.617296	1	FALSE	-0.447761	0.433	0.379
Osgep	0.201992	1	FALSE	-0.447679	0.693	0.583
Sirt7	0.250342	1	FALSE	-0.447368	0.717	0.66
Hint1	0.0495767	1	FALSE	-0.447335	0.913	0.903
Odc1	0.0809193	1	FALSE	-0.447283	0.835	0.796
Qdpr	0.438922	1	FALSE	-0.447217	0.732	0.67
Rsu1	0.205737	1	FALSE	-0.446723	0.866	0.777
Ppp1r35	0.326385	1	FALSE	-0.446521	0.402	0.359
Bcl10	0.301846	1	FALSE	-0.446432	0.52	0.456
Odf3b	0.62515	1	FALSE	-0.446327	0.449	0.33
Apaf1	0.60441	1	FALSE	-0.446108	0.535	0.408
Rps10-ps1	0.00768052	1	FALSE	-0.445915	0.598	0.777
Acad12	0.536519	1	FALSE	-0.445639	0.417	0.311
Ppp1r16b	0.986707	1	FALSE	-0.445502	0.488	0.33
Pdk3	0.14869	1	FALSE	-0.445456	0.772	0.641
Esr1	0.140768	1	FALSE	-0.445377	0.512	0.544
Prcc	0.401857	1	FALSE	-0.444869	0.543	0.456
Psma7	0.00268728	1	FALSE	-0.444854	0.961	0.961
Eepd1	0.247512	1	FALSE	-0.444732	0.48	0.515
Mrs2	0.313393	1	FALSE	-0.444608	0.504	0.485
Vkorc1l1	0.445255	1	FALSE	-0.444551	0.614	0.505
Bub3	0.257758	1	FALSE	-0.444315	0.772	0.709
Gm56936	0.705302	1	FALSE	-0.444139	0.417	0.282
Gm20467	0.38744	1	FALSE	-0.443955	0.512	0.417
Zfp692	0.723242	1	FALSE	-0.443796	0.402	0.301
Npepl1	0.0844899	1	FALSE	-0.443615	0.89	0.845
Nsmce1	0.591917	1	FALSE	-0.443287	0.638	0.553
Ube2q1	0.287833	1	FALSE	-0.443156	0.787	0.738
Zscan22	0.187531	1	FALSE	-0.443155	0.354	0.311
Rbpms	0.0629494	1	FALSE	-0.443008	0.866	0.893
Gm20186	0.80551	1	FALSE	-0.442962	0.528	0.544
Dera	0.697857	1	FALSE	-0.442939	0.472	0.359
Taf6	0.592271	1	FALSE	-0.442675	0.512	0.466
Hspa8	4.06956e-07	0.0231725	FALSE	-0.44262	0.992	1
Rpl22	7.87867e-06	0.448619	FALSE	-0.442506	0.992	1
Bzw2	0.0694184	1	FALSE	-0.442241	0.685	0.68
Nme4	0.156166	1	FALSE	-0.442061	0.583	0.534
Cox18	0.960914	1	FALSE	-0.441558	0.354	0.291
Fkbp15	0.087683	1	FALSE	-0.441554	0.661	0.641
Ccdc124	0.407835	1	FALSE	-0.441503	0.402	0.33
Gtf2e1	0.165011	1	FALSE	-0.44144	0.48	0.515
Gm4833	0.0264121	1	FALSE	-0.441378	0.378	0.66
Banf1	0.073426	1	FALSE	-0.441363	0.953	0.864
Gm6180	0.0176349	1	FALSE	-0.441248	0.291	0.398
Polr1h	0.131034	1	FALSE	-0.441241	0.63	0.583
Atp6v1f	0.0200051	1	FALSE	-0.440948	0.937	0.903
Tmem160	0.223209	1	FALSE	-0.440877	0.669	0.612
Cdk11b	0.0470276	1	FALSE	-0.440277	0.819	0.786
Gm30455	0.684589	1	FALSE	-0.440219	0.48	0.35
Atp5k	0.384652	1	FALSE	-0.440135	0.819	0.738
Isg20l2	0.330131	1	FALSE	-0.439962	0.63	0.612
Rtraf-ps	0.111698	1	FALSE	-0.439905	0.165	0.272
Pim3	0.605742	1	FALSE	-0.439872	0.425	0.32
G430095P16Rik	0.851338	1	FALSE	-0.439857	0.567	0.408
Ngdn	0.358257	1	FALSE	-0.439538	0.677	0.621
Ndufaf8	0.191913	1	FALSE	-0.439504	0.496	0.437
Dhrs7	0.891373	1	FALSE	-0.439015	0.37	0.301
Pfas	0.280096	1	FALSE	-0.438659	0.614	0.583
Mrpl32	0.0400615	1	FALSE	-0.438443	0.551	0.505
Ptprs	0.749149	1	FALSE	-0.438254	0.858	0.777
Dazap1	0.354141	1	FALSE	-0.438218	0.787	0.738
Noc4l	0.845999	1	FALSE	-0.438105	0.465	0.379
Cox5b	0.0183921	1	FALSE	-0.437956	0.929	0.903
Eif3f	0.000129432	1	FALSE	-0.437864	0.976	0.99
Gm4294	0.0683625	1	FALSE	-0.43782	0.197	0.33
Cry2	0.414013	1	FALSE	-0.437787	0.551	0.437
Rpl7-ps9	0.00268873	1	FALSE	-0.437444	0.622	0.893
Syvn1	0.309469	1	FALSE	-0.437352	0.52	0.485
Pgk1	0.0284777	1	FALSE	-0.436569	0.945	0.903
9430015G10Rik	0.618426	1	FALSE	-0.436515	0.37	0.33
Rfk	0.0412328	1	FALSE	-0.436204	0.787	0.777
Chic1	0.371587	1	FALSE	-0.436132	0.362	0.35
Naxd	0.252022	1	FALSE	-0.435914	0.709	0.738
Ifitm3	5.11949e-05	1	FALSE	-0.435881	0.984	0.99
S1pr1	0.517255	1	FALSE	-0.435875	0.433	0.515
Gm12751	0.042832	1	FALSE	-0.435847	0.197	0.291
Calcoco1	0.337225	1	FALSE	-0.435806	0.756	0.66
Rpl17-ps8	1.28642e-07	0.00732503	FALSE	-0.43576	0.984	0.981
Uap1	0.164376	1	FALSE	-0.435658	0.52	0.495
Rapgef1	0.435158	1	FALSE	-0.435608	0.78	0.825
Sf3b5	0.0980939	1	FALSE	-0.435391	0.78	0.748
Gimap1	0.185688	1	FALSE	-0.434956	0.937	0.835
Cd27	0.0489846	1	FALSE	-0.43495	0.89	0.854
Anp32b-ps1	0.159837	1	FALSE	-0.434729	0.228	0.359
Ppfibp1	0.285303	1	FALSE	-0.434609	0.323	0.32
Pkia	0.289173	1	FALSE	-0.43435	0.291	0.379
Cbx1	0.152979	1	FALSE	-0.434294	0.874	0.835
Tma7	0.00242874	1	FALSE	-0.434086	0.906	0.913
Rps19-ps6	2.13287e-05	1	FALSE	-0.433858	0.906	0.951
Rfc2	0.83987	1	FALSE	-0.433636	0.827	0.699
Upf3b	0.373686	1	FALSE	-0.433628	0.685	0.583
Tanc2	0.815699	1	FALSE	-0.433411	0.417	0.311
Hmox2	0.0354431	1	FALSE	-0.433387	0.874	0.845
Tmem254	0.141485	1	FALSE	-0.4327	0.693	0.621
Fbxo33	0.305322	1	FALSE	-0.432654	0.378	0.408
Fam117a	0.734662	1	FALSE	-0.432553	0.496	0.417
Six5	0.587835	1	FALSE	-0.432193	0.362	0.32
Erp29	0.149604	1	FALSE	-0.432191	0.858	0.738
Ehd1	0.617633	1	FALSE	-0.43207	0.307	0.262
Gm7206	0.00827274	1	FALSE	-0.432012	0.236	0.388
Ostc	0.3053	1	FALSE	-0.431962	0.756	0.612
Spout1	0.239534	1	FALSE	-0.431924	0.496	0.476
Lrrfip1	0.367057	1	FALSE	-0.431594	0.898	0.835
Adck2	0.596887	1	FALSE	-0.431481	0.512	0.447
Mettl14	0.393721	1	FALSE	-0.431456	0.63	0.544
2500004C02Rik	0.394918	1	FALSE	-0.431179	0.276	0.301
Samsn1	0.0508897	1	FALSE	-0.431128	0.906	0.874
Bckdk	0.669858	1	FALSE	-0.431073	0.677	0.553
Fam241a	0.32164	1	FALSE	-0.430921	0.339	0.32
Srsf3-ps	0.0724953	1	FALSE	-0.430728	0.378	0.563
Gm3226	0.0455138	1	FALSE	-0.430405	0.205	0.35
Creb3l2	0.509212	1	FALSE	-0.430337	0.724	0.709
Pebp1	0.0142017	1	FALSE	-0.430321	0.969	0.951
Rbsn	0.616944	1	FALSE	-0.429918	0.37	0.388
Gm14681	0.000352099	1	FALSE	-0.429904	0.717	0.903
Klc4	0.922153	1	FALSE	-0.429788	0.559	0.379
Denr	0.0584437	1	FALSE	-0.429655	0.724	0.65
Get3	0.590457	1	FALSE	-0.429602	0.441	0.369
Prdx6	0.00176066	1	FALSE	-0.429462	0.976	0.961
Tinagl1	0.333519	1	FALSE	-0.42912	0.756	0.65
Gm37940	0.874231	1	FALSE	-0.428723	0.488	0.369
Rps24-ps3	0.00270628	1	FALSE	-0.428657	0.811	0.922
Lsm4	0.209672	1	FALSE	-0.428132	0.843	0.796
Gm16409	0.0362787	1	FALSE	-0.427986	0.189	0.282
Ap3s1	0.491356	1	FALSE	-0.427772	0.378	0.398
Esrra	0.600797	1	FALSE	-0.427739	0.37	0.262
Irf5	0.508714	1	FALSE	-0.427358	0.299	0.291
Mlf2	0.0653499	1	FALSE	-0.427233	0.913	0.883
Nherf1	0.159267	1	FALSE	-0.427183	0.654	0.602
H13	0.0814393	1	FALSE	-0.427181	0.937	0.883
Gm8960	0.0159861	1	FALSE	-0.427084	0.37	0.641
Kbtbd3	0.633089	1	FALSE	-0.427057	0.283	0.252
Man2a1	0.802738	1	FALSE	-0.426959	0.512	0.35
Maz	0.183096	1	FALSE	-0.426935	0.921	0.854
Sms-ps	0.229227	1	FALSE	-0.426054	0.268	0.35
Setd3	0.268596	1	FALSE	-0.425947	0.693	0.67
Cd164	0.0873924	1	FALSE	-0.425935	0.898	0.835
Rnf220	0.087689	1	FALSE	-0.425635	0.921	0.893
Gm7266	0.127973	1	FALSE	-0.425503	0.126	0.252
Gm5921	0.0852296	1	FALSE	-0.425483	0.244	0.447
Ndufb10	0.0588862	1	FALSE	-0.425439	0.772	0.718
Kbtbd2	0.365004	1	FALSE	-0.424826	0.669	0.592
Sytl4	0.770349	1	FALSE	-0.424294	0.268	0.282
Cpsf2	0.275557	1	FALSE	-0.423582	0.693	0.66
Coro2a	0.203796	1	FALSE	-0.423512	0.732	0.718
Chek2	0.626884	1	FALSE	-0.423363	0.441	0.379
Wdfy1	0.288425	1	FALSE	-0.423314	0.764	0.718
Bhlhb9	0.390739	1	FALSE	-0.423171	0.52	0.447
Fndc3b	0.582751	1	FALSE	-0.423028	0.291	0.214
Fam43a	0.756686	1	FALSE	-0.422821	0.472	0.35
Rusf1	0.499844	1	FALSE	-0.422436	0.504	0.524
Pex3	0.392771	1	FALSE	-0.4224	0.512	0.447
Zfp523	0.581419	1	FALSE	-0.422358	0.528	0.466
Gm3365	0.845955	1	FALSE	-0.422139	0.63	0.485
Macrod1	0.663734	1	FALSE	-0.422083	0.409	0.369
Tbc1d22b	0.677189	1	FALSE	-0.421257	0.26	0.282
Ptprcap	0.00457313	1	FALSE	-0.421044	0.882	0.883
Gm9824	0.0237437	1	FALSE	-0.420916	0.291	0.466
Chkb	0.459869	1	FALSE	-0.420912	0.701	0.515
App	0.486201	1	FALSE	-0.420464	0.677	0.592
Nkap	0.759611	1	FALSE	-0.420299	0.543	0.408
Vbp1	0.246922	1	FALSE	-0.420289	0.843	0.806
Adamtsl5	0.723961	1	FALSE	-0.420165	0.433	0.282
Lst1	0.0412932	1	FALSE	-0.420155	0.772	0.738
Cgas	0.627016	1	FALSE	-0.420139	0.252	0.214
Tmem126a	0.557504	1	FALSE	-0.420121	0.488	0.427
Aftph	0.644114	1	FALSE	-0.419995	0.858	0.777
Gm12989	0.271306	1	FALSE	-0.41997	0.173	0.32
Slc38a10	0.251668	1	FALSE	-0.4199	0.819	0.757
Park7	0.050141	1	FALSE	-0.419688	0.961	0.922
Dtymk	0.471031	1	FALSE	-0.419538	0.858	0.718
Abcc4	0.927356	1	FALSE	-0.419449	0.606	0.524
Btbd1	0.50355	1	FALSE	-0.419266	0.591	0.515
Rasal2	0.482133	1	FALSE	-0.419211	0.268	0.223
Gm12346	0.0250689	1	FALSE	-0.418843	0.858	0.942
Isg20	0.728452	1	FALSE	-0.418752	0.606	0.553
Prelid1	0.191616	1	FALSE	-0.418381	0.819	0.825
Eng	0.0363726	1	FALSE	-0.418245	0.969	0.981
Tagln2	0.00556628	1	FALSE	-0.418227	0.984	1
B3gat3	0.226456	1	FALSE	-0.417897	0.496	0.447
Pex7	0.145539	1	FALSE	-0.417778	0.717	0.68
Stim2	0.44032	1	FALSE	-0.417715	0.449	0.282
Gtf2f2	0.385413	1	FALSE	-0.417685	0.457	0.476
Pcbp1	0.00190172	1	FALSE	-0.417455	0.913	0.961
Mrpl50	0.227937	1	FALSE	-0.417437	0.543	0.447
Gm9761	0.00362959	1	FALSE	-0.417409	0.323	0.515
Eif3i	0.000583481	1	FALSE	-0.417157	0.921	0.942
Stxbp3	0.644356	1	FALSE	-0.417026	0.535	0.466
Sult1a1	0.168758	1	FALSE	-0.41691	0.803	0.767
Gm6170	0.00169128	1	FALSE	-0.416874	0.496	0.757
Hsd17b8	0.0614686	1	FALSE	-0.416854	0.724	0.796
Oas1a	0.197807	1	FALSE	-0.416682	0.685	0.621
Ltv1	0.483963	1	FALSE	-0.416525	0.409	0.33
Rps15a-ps4	0.00280222	1	FALSE	-0.415817	0.425	0.65
Pfdn1	0.107115	1	FALSE	-0.415792	0.732	0.631
Nans	0.706504	1	FALSE	-0.415736	0.543	0.408
Coq5	0.636562	1	FALSE	-0.415428	0.52	0.447
Polb	0.147802	1	FALSE	-0.415368	0.575	0.524
Cd320	0.697072	1	FALSE	-0.415233	0.26	0.243
Rpl7-ps7	0.000334696	1	FALSE	-0.41517	0.772	0.942
D130040H23Rik	0.649728	1	FALSE	-0.41491	0.283	0.214
Mprip	0.243029	1	FALSE	-0.41478	0.961	0.903
[truncated: 4,393 more rows]
