# Supplementary material for: Low-input proteomics identifies vWF as a negative regulator of Tet2 mutant hematopoietic stem cell expansion
Source: Cell Rep. 2025 Dec 24;45(1):116770. doi: 10.1016/j.celrep.2025.116770 (PMC12847853; doi:10.1016/j.celrep.2025.116770)
Supplement: Table S3. Proteome of HoxB8-FL cells, related to Figure 2 [file mmc4.xlsx]

## Sheet: Table S3
Table S3. Proteome of HoxB8-FL cells.
Accession	Description	Exp. q-value: Combined	# PSMs	# Unique Peptides	Abundances (Scaled): F1: 126, Sample	Abundances (Scaled): F1: 127N, Sample	Abundances (Scaled): F1: 127C, Sample	Abundances (Scaled): F1: 128N, Sample	Abundances (Scaled): F1: 128C, Sample	Abundances (Scaled): F1: 129N, Sample	Abundances (Scaled): F1: 129C, Sample	Abundances (Scaled): F1: 130N, Sample	Abundances (Scaled): F1: 130C, Sample	Abundances (Scaled): F1: 131, Sample	CV
Q8BTM8	Filamin-A OS=Mus musculus GN=Flna PE=1 SV=5	0	347	97	99.5	99	98.8	101.3	100.1	100.6	100.1	100	100.7	99.8	0.00766671
Q8VDD5	Myosin-9 OS=Mus musculus GN=Myh9 PE=1 SV=4	0	490	92	97.4	98.1	100.4	102	101.1	100.4	100.4	100.5	100.8	99	0.0141207
Q80X90	Filamin-B OS=Mus musculus GN=Flnb PE=1 SV=3	0	250	79	99.5	101	100	100.6	100.5	99.3	99.2	99.7	100.3	99.8	0.00597182
P26039	Talin-1 OS=Mus musculus GN=Tln1 PE=1 SV=2	0	281	79	97.6	98.1	100.3	101.1	102.5	100.7	98.7	100.2	100.9	99.9	0.0148922
P16546	Spectrin alpha chain, non-erythrocytic 1 OS=Mus musculus GN=Sptan1 PE=1 SV=4	0	199	71	99.7	98.8	100.9	99.8	100.2	100.6	99.7	100.3	99.7	100.3	0.00590668
Q62261	Spectrin beta chain, non-erythrocytic 1 OS=Mus musculus GN=Sptbn1 PE=1 SV=2	0	203	66	97.6	100.3	102.7	100.3	100.7	98.8	98.8	100.1	99.9	100.6	0.0137367
P19096	Fatty acid synthase OS=Mus musculus GN=Fasn PE=1 SV=2	0	215	58	99.3	99.8	98.4	99.7	101.7	100.1	98.9	101.8	101	99.3	0.0115566
E9Q7G0	Nuclear mitotic apparatus protein 1 OS=Mus musculus GN=Numa1 PE=1 SV=1	0	172	58	101.8	97.7	100.1	97.2	100.6	101.2	98.8	99.9	101.4	101.2	0.0159978
F6ZDS4	Nucleoprotein TPR OS=Mus musculus GN=Tpr PE=1 SV=1	0	149	56	100.8	97.1	102.4	98.4	101.1	100.7	99.7	100.6	98.5	100.7	0.0157268
P23116	Eukaryotic translation initiation factor 3 subunit A OS=Mus musculus GN=Eif3a PE=1 SV=5	0	146	49	97.9	99.3	93.9	101.2	101.6	101.5	101	100.1	101.3	102.2	0.0249221
E9PVX6	Proliferation marker protein Ki-67 OS=Mus musculus GN=Mki67 PE=1 SV=1	0	122	48	98.4	102.2	100.1	98.4	100.4	102.3	98.6	99.3	100.3	100.1	0.0141285
P09405	Nucleolin OS=Mus musculus GN=Ncl PE=1 SV=2	0	208	47	100.3	101.6	97.8	101.2	100	99.1	100.8	99.3	99.6	100.2	0.0110911
Q9JHU4	Cytoplasmic dynein 1 heavy chain 1 OS=Mus musculus GN=Dync1h1 PE=1 SV=2	0	128	47	97.3	99.5	100	99.1	100.3	100.1	98.8	103.8	99.8	101.3	0.0170163
Q99PL5	Ribosome-binding protein 1 OS=Mus musculus GN=Rrbp1 PE=1 SV=2	0	126	47	104.3	103.3	69.6	102.7	103.8	101.7	105.1	100.8	102	106.7	0.108202
Q99PV0	Pre-mRNA-processing-splicing factor 8 OS=Mus musculus GN=Prpf8 PE=1 SV=2	0	142	43	100	102.6	101.3	97.4	101.5	99.3	99	97.9	99.4	101.5	0.0169883
P38647	Stress-70 protein, mitochondrial OS=Mus musculus GN=Hspa9 PE=1 SV=3	0	198	42	98.5	98.5	99.9	100.8	100.1	100	101.3	100.8	99.4	100.8	0.00971099
P25206	DNA replication licensing factor MCM3 OS=Mus musculus GN=Mcm3 PE=1 SV=2	0	153	42	99.6	97.4	99.3	104.3	99.3	100.4	98.1	99.8	101.7	100	0.0191763
Q68FD5	Clathrin heavy chain 1 OS=Mus musculus GN=Cltc PE=1 SV=3	0	153	41	96.1	98.2	98.6	100.8	102.6	101.4	100	100.1	98.8	103.4	0.0218021
Q9JIK5	Nucleolar RNA helicase 2 OS=Mus musculus GN=Ddx21 PE=1 SV=3	0	121	41	98.2	99.7	91.1	99.5	100.5	102.3	102.9	101	102.4	102.5	0.0349169
Q9QXS1	Plectin OS=Mus musculus GN=Plec PE=1 SV=3	0	101	41	101.5	100.3	98.6	99.6	100.5	98	95.6	111.5	96.2	98.1	0.0445227
Q6P4T2	U5 small nuclear ribonucleoprotein 200 kDa helicase OS=Mus musculus GN=Snrnp200 PE=1 SV=1	0	106	40	99.2	99.3	100.6	98.8	102.8	100.8	98.1	100.5	99.8	100.1	0.0130469
P63038	60 kDa heat shock protein, mitochondrial OS=Mus musculus GN=Hspd1 PE=1 SV=1	0	205	39	100	99.2	102	98.1	99.6	100.2	100.5	98.8	101.9	99.6	0.0124328
Q78PY7	Staphylococcal nuclease domain-containing protein 1 OS=Mus musculus GN=Snd1 PE=1 SV=1	0	170	39	99.2	97.1	97.5	99.2	101.2	101.1	101.4	101.9	101	100.4	0.016773
P20029	78 kDa glucose-regulated protein OS=Mus musculus GN=Hspa5 PE=1 SV=3	0	227	38	99.9	100.6	101.7	100.6	98.7	99	100.7	99.3	100.2	99.5	0.00917301
Q01853	Transitional endoplasmic reticulum ATPase OS=Mus musculus GN=Vcp PE=1 SV=4	0	188	38	98.4	102	99.4	103.1	99.8	98.7	98.5	100.8	99.6	99.7	0.01542
P14733	Lamin-B1 OS=Mus musculus GN=Lmnb1 PE=1 SV=3	0	167	37	102.3	97.8	101.4	98.5	100.2	98.4	99.9	98.7	102.1	100.7	0.0161727
P11499	Heat shock protein HSP 90-beta OS=Mus musculus GN=Hsp90ab1 PE=1 SV=3	0	584	36	97.8	97.3	101.1	100.1	101.4	99.7	98.6	101.6	101	101.5	0.0160431
B2RQC6	CAD protein OS=Mus musculus GN=Cad PE=1 SV=1	0	111	36	98.3	99.5	95.8	99.5	102.7	101.2	102	100.6	99.9	100.5	0.0195448
Q8CG48	Structural maintenance of chromosomes protein 2 OS=Mus musculus GN=Smc2 PE=1 SV=2	0	96	36	99.5	98.2	95.6	98.4	102.9	101.8	101.6	98.8	102.8	100.6	0.0233895
Q8CGC7	Bifunctional glutamate/proline--tRNA ligase OS=Mus musculus GN=Eprs PE=1 SV=4	0	105	36	95.4	98.9	101	98.1	102.6	100.6	100.7	98.3	100.9	103.4	0.023537
P08113	Endoplasmin OS=Mus musculus GN=Hsp90b1 PE=1 SV=2	0	204	35	98.7	98.9	101.3	100.1	101.7	100.1	101	99.7	99.9	98.5	0.0109804
P97311	DNA replication licensing factor MCM6 OS=Mus musculus GN=Mcm6 PE=1 SV=1	0	185	35	96.7	99.3	100.7	100.4	102.2	100.2	100.2	100.5	100.1	99.7	0.0138644
P58252	Elongation factor 2 OS=Mus musculus GN=Eef2 PE=1 SV=2	0	186	35	97.2	98	97.3	99.6	100.8	100.3	101.4	102.5	100.4	102.5	0.0196186
Q8VEK3	Heterogeneous nuclear ribonucleoprotein U OS=Mus musculus GN=Hnrnpu PE=1 SV=1	0	191	34	99.6	98.4	98.5	99.4	100.8	99.5	102.1	99.2	100.5	102.2	0.0134782
P09103	Protein disulfide-isomerase OS=Mus musculus GN=P4hb PE=1 SV=2	0	133	34	96.1	98.2	97.8	103	103.6	100.3	100.8	100.9	99.8	99.5	0.0228716
P52480	Pyruvate kinase PKM OS=Mus musculus GN=Pkm PE=1 SV=4	0	216	33	99	101.3	101.6	102.4	99.4	97.5	99.7	98.7	99.4	101.2	0.0153433
Q64727	Vinculin OS=Mus musculus GN=Vcl PE=1 SV=4	0	98	33	95.6	98.2	97.5	104.1	99.8	103.3	99.6	102.5	98.4	101	0.0271948
P13864	DNA (cytosine-5)-methyltransferase 1 OS=Mus musculus GN=Dnmt1 PE=1 SV=5	0	88	32	101.8	99.7	101.1	97.8	99.2	99.5	100.7	99.4	100.6	100.2	0.0113137
Q91V92	ATP-citrate synthase OS=Mus musculus GN=Acly PE=1 SV=1	0	107	32	100.4	99	97.5	101.5	100.8	100.1	99.1	100.5	100.3	100.8	0.011595
P20152	Vimentin OS=Mus musculus GN=Vim PE=1 SV=3	0	204	32	99.2	100.4	102.9	99.5	102.1	100.3	99.1	99.7	98.8	97.9	0.0151706
Q60864	Stress-induced-phosphoprotein 1 OS=Mus musculus GN=Stip1 PE=1 SV=1	0	91	32	96.7	98.5	98	101.6	103.7	99.6	101.3	99.2	101.2	100.2	0.0203743
Q61316	Heat shock 70 kDa protein 4 OS=Mus musculus GN=Hspa4 PE=1 SV=1	0	156	31	97.1	99.9	99.5	102.1	101	99.1	100.9	100.2	99.9	100.3	0.0132665
P80318	T-complex protein 1 subunit gamma OS=Mus musculus GN=Cct3 PE=1 SV=1	0	106	31	100.5	100	99.7	96.7	102.6	99.5	99.7	99.5	101.5	100.3	0.0152461
Q9CU62	Structural maintenance of chromosomes protein 1A OS=Mus musculus GN=Smc1a PE=1 SV=4	0	104	31	97	97.6	103.5	98.4	102.7	102.1	100.5	98.5	100.5	99.2	0.022276
P35564	Calnexin OS=Mus musculus GN=Canx PE=1 SV=1	0	128	31	95.8	95.4	100.2	99.5	102.2	102.1	100.7	98.9	102	103.2	0.0267249
P11276	Fibronectin OS=Mus musculus GN=Fn1 PE=1 SV=4	0	119	31	82.8	79	126.7	237.3	72.6	80.8	75.9	73.6	70.8	100.4	0.511596
P27773	Protein disulfide-isomerase A3 OS=Mus musculus GN=Pdia3 PE=1 SV=2	0	152	30	97.9	102.2	100.8	98.6	100.4	98.1	101.3	99.7	99.4	101.7	0.0151455
P26041	Moesin OS=Mus musculus GN=Msn PE=1 SV=3	0	135	30	96.8	99.4	99.5	101.4	100.6	100.1	100.5	103.5	99.3	98.8	0.0175165
P97310	DNA replication licensing factor MCM2 OS=Mus musculus GN=Mcm2 PE=1 SV=3	0	116	30	98.8	98.1	102.5	101.9	102.3	100.9	97.4	99.3	99.6	99.4	0.0178775
Q9D0E1	Heterogeneous nuclear ribonucleoprotein M OS=Mus musculus GN=Hnrnpm PE=1 SV=3	0	77	30	97.3	99.8	98.6	96.9	101.2	101.4	100.3	102.4	100.9	101.3	0.018452
Q02053	Ubiquitin-like modifier-activating enzyme 1 OS=Mus musculus GN=Uba1 PE=1 SV=1	0	145	30	96.1	98.4	99.1	102.2	101	101.2	99.5	99.6	100.4	102.3	0.0187761
P40142	Transketolase OS=Mus musculus GN=Tkt PE=1 SV=1	0	154	30	95.9	98.8	97.6	103	101.8	99.7	101.4	98.8	100.6	102.5	0.0226911
Q9ERU9	E3 SUMO-protein ligase RanBP2 OS=Mus musculus GN=Ranbp2 PE=1 SV=2	0	86	30	96.2	101	100.1	99.1	101.3	104.2	100.4	97.8	101.7	98.2	0.022784
P80316	T-complex protein 1 subunit epsilon OS=Mus musculus GN=Cct5 PE=1 SV=1	0	94	29	99.4	98.4	98.5	97.7	101.9	100.5	99.8	99.1	102.8	102	0.0173217
P08003	Protein disulfide-isomerase A4 OS=Mus musculus GN=Pdia4 PE=1 SV=3	0	116	29	96.8	98.6	98.8	101.7	100.9	99.9	102.5	98.7	101.6	100.6	0.0177023
Q61881	DNA replication licensing factor MCM7 OS=Mus musculus GN=Mcm7 PE=1 SV=1	0	91	29	98.1	99.9	104.3	98.2	100.7	99.5	99.5	99	101.2	99.5	0.0179613
P07901	Heat shock protein HSP 90-alpha OS=Mus musculus GN=Hsp90aa1 PE=1 SV=4	0	471	29	93.3	96.2	101.3	102.4	101.3	101.4	100.5	101.4	100.1	102.1	0.0292613
Q01320	DNA topoisomerase 2-alpha OS=Mus musculus GN=Top2a PE=1 SV=2	0	110	28	100.6	102.2	100.6	99.1	99.4	100.5	99.6	100.6	99.3	98.1	0.0113529
Q91ZW3	SWI/SNF-related matrix-associated actin-dependent regulator of chromatin subfamily A member 5 OS=Mus musculus GN=Smarca5 PE=1 SV=1	0	109	28	103.8	99.6	98.1	99	100.2	99.8	101.2	99.7	100.3	98.3	0.0162617
Q61233	Plastin-2 OS=Mus musculus GN=Lcp1 PE=1 SV=4	0	140	28	98.6	98.7	100.1	101.8	101.4	98.8	101.9	102.2	97	99.4	0.0176744
Q91YQ5	Dolichyl-diphosphooligosaccharide--protein glycosyltransferase subunit 1 OS=Mus musculus GN=Rpn1 PE=1 SV=1	0	111	28	97.2	100.4	100.7	99.5	100.6	99.5	100.7	97.1	101.5	102.9	0.0179206
Q8CAQ8	MICOS complex subunit Mic60 OS=Mus musculus GN=Immt PE=1 SV=1	0	76	28	100.8	100.7	101.1	96.3	101.5	101	102	96.5	100.7	99.3	0.0201429
P42932	T-complex protein 1 subunit theta OS=Mus musculus GN=Cct8 PE=1 SV=3	0	110	27	100.3	98.9	99.9	99.7	100.7	98.7	101.4	100.8	99.8	99.9	0.00831849
Q03265	ATP synthase subunit alpha, mitochondrial OS=Mus musculus GN=Atp5a1 PE=1 SV=1	0	134	27	100.9	100.7	100.3	98.3	100.5	100.2	101.3	98.8	100.2	98.8	0.0100995
Q62318	Transcription intermediary factor 1-beta OS=Mus musculus GN=Trim28 PE=1 SV=3	0	111	27	101.5	98.3	101	98.9	101.2	99	100.5	100.3	99.2	100.1	0.0109443
P63017	Heat shock cognate 71 kDa protein OS=Mus musculus GN=Hspa8 PE=1 SV=1	0	320	27	99.9	99.2	99.4	98.5	100.7	98.3	101.7	100.3	101.3	100.7	0.0114504
Q7TPV4	Myb-binding protein 1A OS=Mus musculus GN=Mybbp1a PE=1 SV=2	0	114	27	99.8	99	98.2	101	98.9	99.5	101.5	99.9	99.7	102.4	0.0128461
Q6PDQ2	Chromodomain-helicase-DNA-binding protein 4 OS=Mus musculus GN=Chd4 PE=1 SV=1	0	86	27	98.9	98.4	103.5	100.8	100.4	100.8	97.7	99.1	101.2	99.3	0.0168272
P57780	Alpha-actinin-4 OS=Mus musculus GN=Actn4 PE=1 SV=1	0	96	27	102	101.4	103.8	99.1	98.2	96.9	97.5	104.4	97.6	99.2	0.0270916
Q9JKR6	Hypoxia up-regulated protein 1 OS=Mus musculus GN=Hyou1 PE=1 SV=1	0	119	26	98.2	99.7	100.1	102.7	101.6	99.5	99.5	98.6	100.1	100	0.0131909
O70133	ATP-dependent RNA helicase A OS=Mus musculus GN=Dhx9 PE=1 SV=2	0	86	26	97.4	98.4	99	99.7	100.8	102.4	98.8	100.3	101.6	101.5	0.0160394
P11983	T-complex protein 1 subunit alpha OS=Mus musculus GN=Tcp1 PE=1 SV=3	0	103	26	98.3	98.1	96.9	100.7	99	102.1	101.4	99.9	101	102.5	0.0186295
P49718	DNA replication licensing factor MCM5 OS=Mus musculus GN=Mcm5 PE=1 SV=1	0	76	26	103.6	99.7	96.4	98.9	101.2	100.4	98.5	100.6	100.5	100.1	0.0187662
Q8CIH5	1-phosphatidylinositol 4,5-bisphosphate phosphodiesterase gamma-2 OS=Mus musculus GN=Plcg2 PE=1 SV=1	0	82	26	96.8	101.7	98.5	96.8	101.3	101.8	100.7	100	99.9	102.4	0.0202255
P09411	Phosphoglycerate kinase 1 OS=Mus musculus GN=Pgk1 PE=1 SV=4	0	107	26	97.8	98.7	96.3	101.3	99.7	100.2	102.7	99.1	101	103.3	0.0216078
Q8K4Z5	Splicing factor 3A subunit 1 OS=Mus musculus GN=Sf3a1 PE=1 SV=1	0	80	25	101.6	102.5	98.9	99.2	99.9	100.3	99.7	99	99.3	99.6	0.0117851
Q3U1J4	DNA damage-binding protein 1 OS=Mus musculus GN=Ddb1 PE=1 SV=2	0	64	25	98	100.4	99.1	100.5	100.4	99	98.8	100.5	101.4	101.9	0.0123108
P56480	ATP synthase subunit beta, mitochondrial OS=Mus musculus GN=Atp5b PE=1 SV=2	0	150	25	96.3	100.7	101.3	100.5	98.3	101.6	99.2	99.3	100.3	102.5	0.0179629
P14211	Calreticulin OS=Mus musculus GN=Calr PE=1 SV=1	0	157	25	96.4	97.7	96.5	102.2	103.6	99.4	101.5	98.8	102	101.9	0.0258113
P11103	Poly [ADP-ribose] polymerase 1 OS=Mus musculus GN=Parp1 PE=1 SV=3	0	67	25	98	94.7	104.4	99.5	101.5	101.1	100	101.9	100.9	97.9	0.026667
Q8R081	Heterogeneous nuclear ribonucleoprotein L OS=Mus musculus GN=Hnrnpl PE=1 SV=2	0	159	25	99.4	102.6	91.1	99.7	98.7	100.6	102.6	99.7	101.5	104.1	0.0356495
P30416	Peptidyl-prolyl cis-trans isomerase FKBP4 OS=Mus musculus GN=Fkbp4 PE=1 SV=5	0	83	24	99.7	97.9	99.6	100.8	100.3	99.7	101	100.6	101.3	99.1	0.0101871
O88342	WD repeat-containing protein 1 OS=Mus musculus GN=Wdr1 PE=1 SV=3	0	64	24	99.2	101.1	98.3	98.4	101.8	100.7	100.6	100.7	99.3	99.9	0.0117284
P17182	Alpha-enolase OS=Mus musculus GN=Eno1 PE=1 SV=3	0	257	24	100	101.3	102	101.9	98.7	97.6	99.3	100.3	98.3	100.6	0.0151217
P49717	DNA replication licensing factor MCM4 OS=Mus musculus GN=Mcm4 PE=1 SV=1	0	75	24	99.1	97.6	102	99.8	102.9	100.4	98.7	100.2	99.3	100	0.01542
Q61656	Probable ATP-dependent RNA helicase DDX5 OS=Mus musculus GN=Ddx5 PE=1 SV=2	0	131	24	97.8	99.3	99.1	97.8	102.3	101.1	100.7	102	100.3	99.7	0.015686
E9Q557	Desmoplakin OS=Mus musculus GN=Dsp PE=1 SV=1	0	55	24	132.1	112	115.5	71.9	61.4	78.6	96.1	171.1	92.6	68.7	0.33759
Q8BGQ7	Alanine--tRNA ligase, cytoplasmic OS=Mus musculus GN=Aars PE=1 SV=1	0	71	23	99	102.3	100.1	98.6	98.5	99.6	100.2	100.6	100.9	100.3	0.0115309
P80314	T-complex protein 1 subunit beta OS=Mus musculus GN=Cct2 PE=1 SV=4	0	80	23	98.5	99.7	102	96.9	101.2	100.4	100.9	99.7	100.4	100.4	0.0144396
Q9Z1Q9	Valine--tRNA ligase OS=Mus musculus GN=Vars PE=1 SV=1	0	89	23	98	100.4	101.8	101.7	101.3	99.7	98.3	98.7	99	101.2	0.0145622
Q7TMK9	Heterogeneous nuclear ribonucleoprotein Q OS=Mus musculus GN=Syncrip PE=1 SV=2	0	88	23	100.6	100.5	101.2	100	102.3	100.3	99.5	96.7	100.3	98.8	0.0149399
P16858	Glyceraldehyde-3-phosphate dehydrogenase OS=Mus musculus GN=Gapdh PE=1 SV=2	0	212	23	100	96.9	100	99.1	100.2	101.3	98.8	102.4	101.3	100	0.0152898
Q8K310	Matrin-3 OS=Mus musculus GN=Matr3 PE=1 SV=1	0	59	23	98.9	96.8	99.6	99.7	101.2	99.9	101.1	101.7	99.1	102	0.015656
Q8CG47	Structural maintenance of chromosomes protein 4 OS=Mus musculus GN=Smc4 PE=1 SV=1	0	61	23	97.7	97.1	100.3	96.9	101	102.6	100.5	99.5	102.2	102.3	0.021546
Q8BK67	Protein RCC2 OS=Mus musculus GN=Rcc2 PE=1 SV=1	0	95	23	98.1	100.7	95.7	100.7	99.1	99.6	102.8	102.6	98.7	101.9	0.0221002
Q1HFZ0	tRNA (cytosine(34)-C(5))-methyltransferase OS=Mus musculus GN=Nsun2 PE=1 SV=2	0	72	23	97.6	96.2	100.2	98.9	102	101.6	101.5	98	99.8	104.3	0.0242163
Q99NB9	Splicing factor 3B subunit 1 OS=Mus musculus GN=Sf3b1 PE=1 SV=1	0	59	23	96.2	98.3	105.6	99.9	98.8	100.5	99.3	100.4	99	102.2	0.0251337
Q8BH61	Coagulation factor XIII A chain OS=Mus musculus GN=F13a1 PE=1 SV=3	0	131	23	98	99.3	101.4	106	101.5	97.9	100.1	95.8	97.9	102.1	0.0289789
Q8BMJ2	Leucine--tRNA ligase, cytoplasmic OS=Mus musculus GN=Lars PE=1 SV=2	0	63	23	97.6	95.2	95.8	103.8	100.5	101.5	100.6	101	98.2	105.6	0.0332291
O55029	Coatomer subunit beta' OS=Mus musculus GN=Copb2 PE=1 SV=2	0	61	23	96.6	100.7	107.5	96.7	99.8	101.7	95.1	99.8	100.6	101.4	0.0347228
Q62167	ATP-dependent RNA helicase DDX3X OS=Mus musculus GN=Ddx3x PE=1 SV=3	0	77	22	100.5	101.8	100.2	98.5	98.3	99.6	99.6	101.9	102.1	97.5	0.0160762
Q9EPU0	Regulator of nonsense transcripts 1 OS=Mus musculus GN=Upf1 PE=1 SV=2	0	52	22	97.5	99.2	100.7	98.5	99.3	99.8	102.2	98.9	102	101.9	0.0162686
P06800	Receptor-type tyrosine-protein phosphatase C OS=Mus musculus GN=Ptprc PE=1 SV=3	0	62	22	96.4	98	99.1	99.2	102.6	99.1	101.5	100.7	102.7	100.6	0.0201042
Q3TLH4	Protein PRRC2C OS=Mus musculus GN=Prrc2c PE=1 SV=3	0	65	22	97.9	102.3	100.3	97.8	102.5	98	100.1	101.6	97.4	102	0.0206065
Q3TRM8	Hexokinase-3 OS=Mus musculus GN=Hk3 PE=1 SV=2	0	84	22	94.2	99.8	100	102.9	101.7	99.8	100	101.3	99.8	100.5	0.0228522
O08810	116 kDa U5 small nuclear ribonucleoprotein component OS=Mus musculus GN=Eftud2 PE=1 SV=1	0	74	22	97.9	100.6	104.8	98.4	97.7	98.8	100.5	104	97.5	99.8	0.0257423
Q569Z6	Thyroid hormone receptor-associated protein 3 OS=Mus musculus GN=Thrap3 PE=1 SV=1	0	66	22	100.5	97.8	93.9	102.7	102	102.2	101.9	100.5	100	98.5	0.0267789
Q8VDJ3	Vigilin OS=Mus musculus GN=Hdlbp PE=1 SV=1	0	78	22	103.1	99.8	107.7	96.4	100	98.9	96.2	100.1	98.6	99.2	0.03336
O08784	Treacle protein OS=Mus musculus GN=Tcof1 PE=1 SV=1	0	54	22	104.5	105.2	94.2	97.9	100	101.7	101.9	96.6	99.2	98.9	0.0341936
Q3UZ39	Leucine-rich repeat flightless-interacting protein 1 OS=Mus musculus GN=Lrrfip1 PE=1 SV=2	0	77	22	98.3	103.1	89.2	105.6	103.4	105.7	96.8	97.3	98.8	101.7	0.0501613
P80313	T-complex protein 1 subunit eta OS=Mus musculus GN=Cct7 PE=1 SV=1	0	67	21	100.8	100.6	97.5	98.7	99.3	101.6	99.8	99.9	100.4	101.4	0.0125433
Q64511	DNA topoisomerase 2-beta OS=Mus musculus GN=Top2b PE=1 SV=2	0	78	21	100.6	101.8	98	99	100.1	98.7	99.1	100	101.3	101.5	0.0129297
P21619	Lamin-B2 OS=Mus musculus GN=Lmnb2 PE=1 SV=2	0	70	21	98.9	98.4	102.3	100.3	101.2	98.6	98.7	101.4	98.8	101.4	0.0147573
Q6PB66	Leucine-rich PPR motif-containing protein, mitochondrial OS=Mus musculus GN=Lrpprc PE=1 SV=2	0	62	21	99.8	97.2	101.9	97.8	101.7	100	99.8	99.9	101.2	100.7	0.0153478
Q9CW03	Structural maintenance of chromosomes protein 3 OS=Mus musculus GN=Smc3 PE=1 SV=2	0	64	21	98.4	98.2	99.6	100.2	101.5	102.9	99.5	98	102.7	99	0.0180123
Q9JIX8	Apoptotic chromatin condensation inducer in the nucleus OS=Mus musculus GN=Acin1 PE=1 SV=3	0	59	21	100.2	100	94.7	99.5	100.8	103.2	99.6	100.7	100	101.3	0.0214994
Q99KI0	Aconitate hydratase, mitochondrial OS=Mus musculus GN=Aco2 PE=1 SV=1	0	78	21	97.8	98.7	100	101.4	99	99.1	99.4	98.8	100.2	105.6	0.0219848
P80315	T-complex protein 1 subunit delta OS=Mus musculus GN=Cct4 PE=1 SV=3	0	84	21	94.9	100.2	98.9	97.5	101.7	99.1	101.7	100.9	102.2	102.9	0.0245312
Q8BTI8	Serine/arginine repetitive matrix protein 2 OS=Mus musculus GN=Srrm2 PE=1 SV=3	0	55	21	101.1	95.9	95.7	101	101.7	100.9	101.1	98.3	101.5	102.7	0.0246892
O54988	STE20-like serine/threonine-protein kinase OS=Mus musculus GN=Slk PE=1 SV=2	0	78	21	96.1	95.8	99.8	100.3	104.1	98.7	99.3	101	102.8	101.9	0.0267585
P29341	Polyadenylate-binding protein 1 OS=Mus musculus GN=Pabpc1 PE=1 SV=2	0	110	21	97.6	97.8	93.5	100.7	101.5	101.9	100.7	101.6	101.3	103.4	0.0289636
Q8BG05	Heterogeneous nuclear ribonucleoprotein A3 OS=Mus musculus GN=Hnrnpa3 PE=1 SV=1	0	119	21	95.4	98.8	102.9	99.2	100	97.5	96.5	100.8	102	107	0.0339556
P05064	Fructose-bisphosphate aldolase A OS=Mus musculus GN=Aldoa PE=1 SV=2	0	196	20	99.4	98.9	98	101.8	100.3	100.7	99.7	100.6	99.7	100.8	0.0108377
Q6P5E4	UDP-glucose:glycoprotein glucosyltransferase 1 OS=Mus musculus GN=Uggt1 PE=1 SV=4	0	75	20	98.3	100	100.7	99.3	102.6	100.1	100.1	99.3	99.8	99.9	0.0111489
P47738	Aldehyde dehydrogenase, mitochondrial OS=Mus musculus GN=Aldh2 PE=1 SV=1	0	89	20	100.3	101.9	97.9	99.3	102.5	98.2	98.9	101.2	99.9	100	0.0151822
Q64737	Trifunctional purine biosynthetic protein adenosine-3 OS=Mus musculus GN=Gart PE=1 SV=3	0	59	20	100.4	96.8	98.9	99	99.2	101.3	99.5	100.5	102	102.4	0.0167332
Q921M3	Splicing factor 3B subunit 3 OS=Mus musculus GN=Sf3b3 PE=1 SV=1	0	60	20	100.2	99.5	96.5	99.3	101.1	102.8	99.8	97.7	101.5	101.6	0.0189209
Q9CWJ9	Bifunctional purine biosynthesis protein PURH OS=Mus musculus GN=Atic PE=1 SV=2	0	86	20	98.7	101.1	95.7	100.7	103.8	99.7	100.2	100.9	99.2	100	0.020521
Q9QY81	Nuclear pore membrane glycoprotein 210 OS=Mus musculus GN=Nup210 PE=1 SV=2	0	69	20	97	98.5	101.4	97.1	101.4	98.2	101.4	101.2	103.1	100.8	0.021203
P08775	DNA-directed RNA polymerase II subunit RPB1 OS=Mus musculus GN=Polr2a PE=1 SV=3	0	46	20	99.2	101.2	98.5	97	104.4	99.4	99.6	96.6	102	102	0.0242165
P61979	Heterogeneous nuclear ribonucleoprotein K OS=Mus musculus GN=Hnrnpk PE=1 SV=1	0	191	20	105.3	101.1	103.1	101.1	98.7	97.4	98.2	97.4	98.3	99.3	0.0262385
Q9CY58	Plasminogen activator inhibitor 1 RNA-binding protein OS=Mus musculus GN=Serbp1 PE=1 SV=2	0	68	20	98.4	97.7	92.6	103.8	102	99.4	102.6	101.9	100.7	100.8	0.032133
P80317	T-complex protein 1 subunit zeta OS=Mus musculus GN=Cct6a PE=1 SV=3	0	101	20	105.4	99.5	107	96.6	98.2	98.4	98.2	97.4	99	100.4	0.0344654
Q5SWU9	Acetyl-CoA carboxylase 1 OS=Mus musculus GN=Acaca PE=1 SV=1	0	52	20	93.6	115.6	110.4	100.4	95.7	103.1	94.3	92.7	92.7	101.6	0.0790398
Q3THK7	GMP synthase [glutamine-hydrolyzing] OS=Mus musculus GN=Gmps PE=1 SV=2	0	62	19	99.8	98.6	99.4	101.5	99.9	101	101.1	98.1	100.4	100.2	0.010873
P11247	Myeloperoxidase OS=Mus musculus GN=Mpo PE=1 SV=2	0	65	19	101.6	99.9	97.5	99	101.5	100.9	100.1	98.7	100.1	100.6	0.0128893
Q68FL6	Methionine--tRNA ligase, cytoplasmic OS=Mus musculus GN=Mars PE=1 SV=1	0	52	19	100.6	99.8	98.4	97	101.6	101.3	99.7	100.5	101.5	99.5	0.0145498
Q922D8	C-1-tetrahydrofolate synthase, cytoplasmic OS=Mus musculus GN=Mthfd1 PE=1 SV=4	0	69	19	101.3	100.9	101.4	100.8	99.1	101.7	97.8	97	99.3	100.7	0.0162001
E9Q5C9	Nucleolar and coiled-body phosphoprotein 1 OS=Mus musculus GN=Nolc1 PE=1 SV=1	0	66	19	99	99.7	102	100.6	100.5	98.3	101.3	98.2	102.8	97.7	0.0172058
O88569	Heterogeneous nuclear ribonucleoproteins A2/B1 OS=Mus musculus GN=Hnrnpa2b1 PE=1 SV=2	0	158	19	96	101.2	103	100.6	100.5	98.9	98.2	100.1	100.6	101	0.0191086
P26443	Glutamate dehydrogenase 1, mitochondrial OS=Mus musculus GN=Glud1 PE=1 SV=1	0	74	19	98.1	99.5	99.3	98.9	99.3	99.6	102.4	98.6	99.8	104.4	0.0192457
Q8R1B4	Eukaryotic translation initiation factor 3 subunit C OS=Mus musculus GN=Eif3c PE=1 SV=1	0	42	19	97.6	98.8	97.7	97.1	99.7	100.5	102	102.8	101.1	102.8	0.0216335
Q3U0V1	Far upstream element-binding protein 2 OS=Mus musculus GN=Khsrp PE=1 SV=2	0	82	19	98.6	96.2	97	100.1	102.9	103	100.6	101.2	100.5	99.9	0.0223308
P18760	Cofilin-1 OS=Mus musculus GN=Cfl1 PE=1 SV=3	0	83	19	98.9	99.1	99.3	98.9	104.1	97.3	102.6	102.7	99.1	98	0.0227743
O89053	Coronin-1A OS=Mus musculus GN=Coro1a PE=1 SV=5	0	100	19	97.4	98.1	97.2	98	103.7	100.9	101	100.3	100.2	103.2	0.0231132
Q99MR6	Serrate RNA effector molecule homolog OS=Mus musculus GN=Srrt PE=1 SV=1	0	77	19	95.4	102.5	98.6	97.9	102.8	104.3	100.8	99.4	97.9	100.4	0.0270144
Q6NZJ6	Eukaryotic translation initiation factor 4 gamma 1 OS=Mus musculus GN=Eif4g1 PE=1 SV=1	0	54	19	99.2	96.4	96.4	101.5	103.9	102.7	99.9	102.3	101.3	96.3	0.0282849
Q6P5D8	Structural maintenance of chromosomes flexible hinge domain-containing protein 1 OS=Mus musculus GN=Smchd1 PE=1 SV=2	0	43	19	96.4	98.3	104.2	101.5	104.8	99.9	98.1	99.7	101.5	95.5	0.0307329
Q8CIE6	Coatomer subunit alpha OS=Mus musculus GN=Copa PE=1 SV=2	0	57	19	95.2	101.1	95.8	107.5	100.5	103.1	98.8	98.9	100.5	98.5	0.0354607
Q8BHN3	Neutral alpha-glucosidase AB OS=Mus musculus GN=Ganab PE=1 SV=1	0	66	19	95.7	100.8	110.8	98.1	99.2	97.2	98.7	96.6	97.4	105.5	0.0469184
P97351	40S ribosomal protein S3a OS=Mus musculus GN=Rps3a PE=1 SV=3	0	76	18	99.7	100.3	98.6	98.8	101.4	100.4	98.9	100.9	99.4	101.6	0.010873
Q9CQN1	Heat shock protein 75 kDa, mitochondrial OS=Mus musculus GN=Trap1 PE=1 SV=1	0	81	18	99.3	101.5	100.2	101	100.5	100.6	98.4	97.6	99.7	101.2	0.0125786
Q9D8N0	Elongation factor 1-gamma OS=Mus musculus GN=Eef1g PE=1 SV=3	0	74	18	96.8	100.8	100.9	100.6	100.6	99.8	100.2	101.5	99	99.8	0.0132413
P97496	SWI/SNF complex subunit SMARCC1 OS=Mus musculus GN=Smarcc1 PE=1 SV=2	0	67	18	97.7	99.7	100.4	102	101.5	100.2	101.3	99.4	99	98.8	0.013466
Q8K2B3	Succinate dehydrogenase [ubiquinone] flavoprotein subunit, mitochondrial OS=Mus musculus GN=Sdha PE=1 SV=1	0	69	18	96.9	99	100.4	100.9	100.4	98.7	100.5	99.3	101.9	102	0.0155563
P50580	Proliferation-associated protein 2G4 OS=Mus musculus GN=Pa2g4 PE=1 SV=3	0	94	18	98.2	99.2	101.7	97.7	102.9	99.1	100.3	99.8	99.6	101.3	0.016078
P06745	Glucose-6-phosphate isomerase OS=Mus musculus GN=Gpi PE=1 SV=4	0	54	18	96.7	97.9	100.9	100.3	102.4	99	101	102.4	100	99.3	0.0183227
P06151	L-lactate dehydrogenase A chain OS=Mus musculus GN=Ldha PE=1 SV=3	0	99	18	99.2	97.6	99	102	102.4	100.2	100.7	101.1	101.1	96.7	0.0185592
P37913	DNA ligase 1 OS=Mus musculus GN=Lig1 PE=1 SV=2	0	38	18	99.5	98.3	97.3	99.5	99.8	103.8	102.3	98.5	100.7	100.3	0.0192296
Q8BSY0	Aspartyl/asparaginyl beta-hydroxylase OS=Mus musculus GN=Asph PE=1 SV=1	0	52	18	97.5	101.1	97.5	98.4	100	102.1	101.6	97.9	101.4	102.6	0.0201002
P07356	Annexin A2 OS=Mus musculus GN=Anxa2 PE=1 SV=2	0	84	18	102.9	98.8	100.7	97.9	97.4	99.7	100.4	103.7	99	99.5	0.0201935
Q9CZW5	Mitochondrial import receptor subunit TOM70 OS=Mus musculus GN=Tomm70 PE=1 SV=2	0	44	18	97.9	98.4	99.4	96.6	101.1	98.9	102.2	101.9	101.1	102.4	0.0202035
Q91W50	Cold shock domain-containing protein E1 OS=Mus musculus GN=Csde1 PE=1 SV=1	0	52	18	101.5	97.2	97.4	100.5	103.8	101.6	99.7	101.3	98	99	0.0213125
Q8K1B8	Fermitin family homolog 3 OS=Mus musculus GN=Fermt3 PE=1 SV=1	0	68	18	98.9	97.3	98.5	100.4	101.5	102.1	96.4	103.2	101.3	100.4	0.0217613
P50247	Adenosylhomocysteinase OS=Mus musculus GN=Ahcy PE=1 SV=3	0	67	18	95.5	97.1	98.7	102.1	101.1	100.3	101.9	101.2	101.5	100.6	0.0220404
Q9CPN8	Insulin-like growth factor 2 mRNA-binding protein 3 OS=Mus musculus GN=Igf2bp3 PE=1 SV=1	0	55	18	101.8	101.9	103.4	97.6	99	100.2	100.8	96.7	96.5	102.2	0.0244536
Q9WTM5	RuvB-like 2 OS=Mus musculus GN=Ruvbl2 PE=1 SV=3	0	54	18	95.7	102.9	103.5	102.9	98.8	99.5	97.4	99.7	99.2	100.2	0.0251216
Q9D2V7	Coronin-7 OS=Mus musculus GN=Coro7 PE=1 SV=2	0	51	18	97.1	100.7	98.2	96.2	100.6	101.4	100.6	99.7	99.7	105.7	0.0262343
O55143	Sarcoplasmic/endoplasmic reticulum calcium ATPase 2 OS=Mus musculus GN=Atp2a2 PE=1 SV=2	0	75	18	103.9	100.3	98.5	97.2	100.4	99.7	101.1	94.8	102.1	102	0.0263101
Q64514	Tripeptidyl-peptidase 2 OS=Mus musculus GN=Tpp2 PE=1 SV=3	0	36	18	102.3	96.7	105.3	98.2	98.3	99.7	96.9	101.8	99.7	101	0.0267586
Q61598	Rab GDP dissociation inhibitor beta OS=Mus musculus GN=Gdi2 PE=1 SV=1	0	76	18	94.3	97.4	99.6	100.8	101.7	101.3	101.5	100	98.7	104.7	0.0280198
P14148	60S ribosomal protein L7 OS=Mus musculus GN=Rpl7 PE=1 SV=2	0	79	18	98	93.5	98.3	99.7	101.2	101.8	102.4	105.8	99.5	99.9	0.0322405
P37040	NADPH--cytochrome P450 reductase OS=Mus musculus GN=Por PE=1 SV=2	0	41	18	93	97.8	99.4	98.8	103.9	101.1	101.4	105.4	101.4	97.9	0.0348851
Q04750	DNA topoisomerase 1 OS=Mus musculus GN=Top1 PE=1 SV=2	0	46	18	97.3	98.1	90.9	102.1	104.9	101.7	99.8	102.8	101.1	101.4	0.038879
P62192	26S proteasome regulatory subunit 4 OS=Mus musculus GN=Psmc1 PE=1 SV=1	0	39	17	100.3	99.2	102.1	99.5	99.3	100	99.1	99.6	101.3	99.6	0.00983192
Q99MN1	Lysine--tRNA ligase OS=Mus musculus GN=Kars PE=1 SV=1	0	71	17	100.5	99.9	101.4	101.2	99.7	100.6	98.1	99.6	100.1	98.9	0.0100554
P28293	Cathepsin G OS=Mus musculus GN=Ctsg PE=1 SV=2	0	159	17	97.5	99	100.1	100.6	102.1	100.1	99.5	99.7	101	100.4	0.0122656
Q8BMS1	Trifunctional enzyme subunit alpha, mitochondrial OS=Mus musculus GN=Hadha PE=1 SV=1	0	55	17	99.6	97.2	98.8	99.5	100.5	101.2	100.7	99.6	101.9	101	0.0135974
Q6P542	ATP-binding cassette sub-family F member 1 OS=Mus musculus GN=Abcf1 PE=1 SV=1	0	54	17	100	101.6	98.2	100.9	100.8	100.1	98.5	97.8	100.7	101.4	0.0136626
P26043	Radixin OS=Mus musculus GN=Rdx PE=1 SV=3	0	67	17	100.6	99.9	98.7	98	103.2	100.7	99.1	99.1	100.4	100.3	0.0143991
O35286	Pre-mRNA-splicing factor ATP-dependent RNA helicase DHX15 OS=Mus musculus GN=Dhx15 PE=1 SV=2	0	54	17	103	97.6	98.9	99.2	100.6	100.1	100.3	100.5	101.6	98.4	0.0157857
Q8VIJ6	Splicing factor, proline- and glutamine-rich OS=Mus musculus GN=Sfpq PE=1 SV=1	0	68	17	98	100.4	99.6	103.6	99.5	100.6	100.5	97.9	99.7	100	0.0158623
Q922B2	Aspartate--tRNA ligase, cytoplasmic OS=Mus musculus GN=Dars PE=1 SV=2	0	68	17	100.1	101.6	102.7	100.7	100.2	97	98.8	98.4	98.9	101.6	0.0173718
O08795	Glucosidase 2 subunit beta OS=Mus musculus GN=Prkcsh PE=1 SV=1	0	56	17	98.7	98.6	103.1	99.3	101.9	99.8	98.2	97.7	102.2	100.6	0.0185959
Q61191	Host cell factor 1 OS=Mus musculus GN=Hcfc1 PE=1 SV=2	0	56	17	101	97	100	100.5	103.4	100.2	100.6	97.8	101.2	98.3	0.0186726
Q3TXS7	26S proteasome non-ATPase regulatory subunit 1 OS=Mus musculus GN=Psmd1 PE=1 SV=1	0	56	17	98.7	101	100.1	95.9	102	102.3	99	101.3	99.4	100.2	0.0188253
Q91WJ8	Far upstream element-binding protein 1 OS=Mus musculus GN=Fubp1 PE=1 SV=1	0	64	17	99.9	101.2	95.4	101.2	100.3	98.6	100.6	101.7	101.8	99.3	0.0191717
Q99KK7	Dipeptidyl peptidase 3 OS=Mus musculus GN=Dpp3 PE=1 SV=2	0	43	17	96.2	100.5	101.9	102.3	98.7	97.7	100.3	98.7	102.1	101.7	0.0209871
Q9QZQ8	Core histone macro-H2A.1 OS=Mus musculus GN=H2afy PE=1 SV=3	0	97	17	99.1	97.6	101.2	101.1	96.6	99.5	99.3	99.2	103.8	102.7	0.0220807
P35486	Pyruvate dehydrogenase E1 component subunit alpha, somatic form, mitochondrial OS=Mus musculus GN=Pdha1 PE=1 SV=1	0	43	17	101.8	99.8	99	102.6	96.7	103.3	98.2	97.4	99.1	102.2	0.0232042
P68040	Receptor of activated protein C kinase 1 OS=Mus musculus GN=Rack1 PE=1 SV=3	0	101	17	95.7	97.1	100.6	103.1	101.4	99.6	102.8	102.5	99.2	98.2	0.0251514
O08553	Dihydropyrimidinase-related protein 2 OS=Mus musculus GN=Dpysl2 PE=1 SV=2	0	72	17	98.3	99.1	103.2	105.2	99.1	99.6	96.7	98	99.4	101.4	0.0256385
Q9Z1F9	SUMO-activating enzyme subunit 2 OS=Mus musculus GN=Uba2 PE=1 SV=1	0	49	17	98.3	97.1	105.7	101.7	103	98.6	100	98.1	99.3	98.2	0.0268701
Q60597	2-oxoglutarate dehydrogenase, mitochondrial OS=Mus musculus GN=Ogdh PE=1 SV=3	0	43	17	102	102.4	103.7	99.7	99.4	101.1	95.7	98.9	95.4	101.8	0.0277279
Q61543	Golgi apparatus protein 1 OS=Mus musculus GN=Glg1 PE=1 SV=1	0	44	17	95.8	97.8	104.1	100.6	102.3	102.8	95.4	99.4	99.5	102.3	0.0297844
P62908	40S ribosomal protein S3 OS=Mus musculus GN=Rps3 PE=1 SV=1	0	86	17	96.2	99.9	97.2	97.1	104.5	101.3	99.5	105	100.9	98.4	0.0300481
Q922R8	Protein disulfide-isomerase A6 OS=Mus musculus GN=Pdia6 PE=1 SV=3	0	68	17	95.8	97.8	104.1	104.3	102.9	99.5	99.5	102	98.3	95.9	0.0316879
Q3U9G9	Lamin-B receptor OS=Mus musculus GN=Lbr PE=1 SV=2	0	49	17	98.8	97.7	94.5	98.2	98.2	103.4	101.3	99.7	103.8	104.6	0.0320345
P40124	Adenylyl cyclase-associated protein 1 OS=Mus musculus GN=Cap1 PE=1 SV=4	0	58	17	94.1	96.3	92.7	103.4	102.3	102.2	99.2	101.1	102.5	106.3	0.0436189
Q3V3R1	Monofunctional C1-tetrahydrofolate synthase, mitochondrial OS=Mus musculus GN=Mthfd1l PE=1 SV=2	0	50	17	111.4	103.5	108.4	95.9	97.7	96.9	96	96.7	97.2	96.5	0.0568956
Q99JF8	PC4 and SFRS1-interacting protein OS=Mus musculus GN=Psip1 PE=1 SV=1	0	44	16	98.7	100.1	98.2	100	102.1	100.6	98.8	100.2	99.5	101.9	0.0129297
Q99K85	Phosphoserine aminotransferase OS=Mus musculus GN=Psat1 PE=1 SV=1	0	55	16	100.1	100.8	97.2	99.8	101.2	98.6	101.9	99.7	100.1	100.5	0.0132883
Q9Z277	Tyrosine-protein kinase BAZ1B OS=Mus musculus GN=Baz1b PE=1 SV=2	0	42	16	101.3	98.8	99.1	98.5	101.8	102.1	98.7	98.4	101	100.3	0.0145983
Q61937	Nucleophosmin OS=Mus musculus GN=Npm1 PE=1 SV=1	0	86	16	98.8	98.1	101.3	99	98.6	98.8	100.5	101.2	102.1	101.7	0.0149536
Q8BP47	Asparagine--tRNA ligase, cytoplasmic OS=Mus musculus GN=Nars PE=1 SV=2	0	61	16	99.4	97.7	98.5	98.2	101.5	102.1	100.7	100	101.6	100.3	0.0152534
Q8VDM4	26S proteasome non-ATPase regulatory subunit 2 OS=Mus musculus GN=Psmd2 PE=1 SV=1	0	51	16	100	99.7	99.8	99.3	102.2	99.1	100.7	99.9	102.4	97	0.0154649
Q91VM5	RNA binding motif protein, X-linked-like-1 OS=Mus musculus GN=Rbmxl1 PE=1 SV=1	0	59	16	99.5	99.3	102.9	98.6	101	99.7	97.6	101.9	99.2	100.2	0.0157245
Q3UEB3	Poly(U)-binding-splicing factor PUF60 OS=Mus musculus GN=Puf60 PE=1 SV=2	0	53	16	97.6	100.6	100	98.2	103.3	100.7	101.1	101.1	98.6	98.8	0.0171788
Q3TKT4	Transcription activator BRG1 OS=Mus musculus GN=Smarca4 PE=1 SV=1	0	55	16	99.3	103.1	101.3	96.9	98.4	99.3	99.9	99.2	101.3	101.3	0.0177889
P35441	Thrombospondin-1 OS=Mus musculus GN=Thbs1 PE=1 SV=1	0	61	16	96.7	98.8	102.3	102.8	101.5	99.8	99.8	99.5	99.4	99.4	0.0178761
Q62376	U1 small nuclear ribonucleoprotein 70 kDa OS=Mus musculus GN=Snrnp70 PE=1 SV=2	0	57	16	99.6	96.2	103.4	99.6	101	100.1	101.8	98.8	99.5	100	0.0189326
P29351	Tyrosine-protein phosphatase non-receptor type 6 OS=Mus musculus GN=Ptpn6 PE=1 SV=2	0	47	16	100.1	99.2	97.8	99	103.1	99.1	99.2	98.1	102.9	101.7	0.0189863
Q6GQT9	Nodal modulator 1 OS=Mus musculus GN=Nomo1 PE=1 SV=1	0	44	16	102	103.7	100.9	98.6	100.9	100.1	97.6	97.6	98.7	99.9	0.0195789
P56399	Ubiquitin carboxyl-terminal hydrolase 5 OS=Mus musculus GN=Usp5 PE=1 SV=1	0	38	16	97	101.1	101	99	101.3	98.4	97.3	101.9	99.6	103.3	0.0206604
P14685	26S proteasome non-ATPase regulatory subunit 3 OS=Mus musculus GN=Psmd3 PE=1 SV=3	0	51	16	102.6	102.7	96.5	98.5	98.6	102.5	97	101.1	99.7	100.7	0.0229876
Q62418	Drebrin-like protein OS=Mus musculus GN=Dbnl PE=1 SV=2	0	55	16	96.4	99.8	101.8	100	101.5	101.4	103.7	96.3	100.4	98.6	0.0235606
Q9DCL9	Multifunctional protein ADE2 OS=Mus musculus GN=Paics PE=1 SV=4	0	57	16	99.8	95.1	100.1	97.8	104.2	102.7	99.9	99.8	101.3	99.3	0.0249577
P26040	Ezrin OS=Mus musculus GN=Ezr PE=1 SV=3	0	67	16	96.7	97.9	101.8	97.8	103.5	99.1	99.9	104.2	98.3	100.8	0.0253026
Q9JMA1	Ubiquitin carboxyl-terminal hydrolase 14 OS=Mus musculus GN=Usp14 PE=1 SV=3	0	50	16	100.6	98.5	103.6	99.7	104.8	100.4	100.1	98.6	98.6	95.1	0.0272438
Q9JKF1	Ras GTPase-activating-like protein IQGAP1 OS=Mus musculus GN=Iqgap1 PE=1 SV=2	0	46	16	100.5	99.5	105	95.5	98.1	103.7	98.5	97.9	101	100.3	0.0280476
Q8BKC5	Importin-5 OS=Mus musculus GN=Ipo5 PE=1 SV=3	0	58	16	97.7	95.3	95.2	99.5	102.7	103	101.4	102.2	101.5	101.4	0.0294363
P49312	Heterogeneous nuclear ribonucleoprotein A1 OS=Mus musculus GN=Hnrnpa1 PE=1 SV=2	0	101	16	94.8	97.7	98.1	98.5	102.3	98.7	98.2	104.3	102.9	104.3	0.0322892
Q6ZQ58	La-related protein 1 OS=Mus musculus GN=Larp1 PE=1 SV=3	0	38	16	95.3	103.9	105.3	101.6	98.5	101.8	95.1	101.7	97.3	99.4	0.0346427
Q7TMY8	E3 ubiquitin-protein ligase HUWE1 OS=Mus musculus GN=Huwe1 PE=1 SV=5	0	40	16	94.8	103.5	97.7	95.8	101.4	102.2	97.7	102.8	98.6	105.6	0.0358153
P17710	Hexokinase-1 OS=Mus musculus GN=Hk1 PE=1 SV=3	0	48	16	100.2	107.7	104.9	104.9	102.4	100.9	97.2	93.3	95	93.4	0.0511269
Q8BFR5	Elongation factor Tu, mitochondrial OS=Mus musculus GN=Tufm PE=1 SV=1	0	40	16	94.3	95.8	120.2	96.3	98.7	100.2	98.6	94.8	100.4	100.6	0.0747744
O35129	Prohibitin-2 OS=Mus musculus GN=Phb2 PE=1 SV=1	0	55	15	100.3	99.7	101.6	97.5	101.1	99.5	99.9	100	101.2	99.2	0.011804
P08249	Malate dehydrogenase, mitochondrial OS=Mus musculus GN=Mdh2 PE=1 SV=3	0	106	15	98.7	98.3	100.7	101	100	98.3	102.5	100.3	99.3	101	0.0136568
Q61753	D-3-phosphoglycerate dehydrogenase OS=Mus musculus GN=Phgdh PE=1 SV=3	0	67	15	102.8	98.7	99.7	100.8	99.4	99.8	99.8	97.3	100.8	100.8	0.0146336
P16460	Argininosuccinate synthase OS=Mus musculus GN=Ass1 PE=1 SV=1	0	37	15	102	100.7	99.7	99.1	100.3	100.5	101.3	99.4	96.5	100.4	0.0149789
Q9ERK4	Exportin-2 OS=Mus musculus GN=Cse1l PE=1 SV=1	0	47	15	103.7	101.3	98.6	99.7	101.1	99.3	99.7	98.2	99.6	98.7	0.0164364
P60122	RuvB-like 1 OS=Mus musculus GN=Ruvbl1 PE=1 SV=1	0	71	15	97.6	102.6	102.6	99.6	99	100.6	100.1	98.3	99.2	100.3	0.0164769
Q8BU30	Isoleucine--tRNA ligase, cytoplasmic OS=Mus musculus GN=Iars PE=1 SV=2	0	45	15	100.4	98.4	99.7	98.8	102.4	101.1	99	97.2	101.1	101.9	0.0166266
O35685	Nuclear migration protein nudC OS=Mus musculus GN=Nudc PE=1 SV=1	0	54	15	97.5	98.9	100.9	99.9	103.8	99	101.4	99.8	99.4	99.2	0.0172326
Q9DBJ1	Phosphoglycerate mutase 1 OS=Mus musculus GN=Pgam1 PE=1 SV=3	0	129	15	97.2	98.3	98.9	100.8	98.4	99.3	101.7	101.8	101.4	102.2	0.0178139
P10107	Annexin A1 OS=Mus musculus GN=Anxa1 PE=1 SV=2	0	36	15	100.9	99.7	98.8	99.6	96.9	98.7	99.5	103.6	100.9	101.3	0.0181092
Q9Z0N1	Eukaryotic translation initiation factor 2 subunit 3, X-linked OS=Mus musculus GN=Eif2s3x PE=1 SV=2	0	41	15	102.4	98.2	97.3	98.2	101.8	99	101.9	101.1	101.6	98.4	0.0193551
Q00PI9	Heterogeneous nuclear ribonucleoprotein U-like protein 2 OS=Mus musculus GN=Hnrnpul2 PE=1 SV=2	0	55	15	100.7	96.8	97.2	99.5	100	99.5	101.9	103.2	100.4	101	0.0194543
Q8C3J5	Dedicator of cytokinesis protein 2 OS=Mus musculus GN=Dock2 PE=1 SV=3	0	39	15	101.1	102.9	97.5	100.3	102.2	99.2	100.3	96.5	99.5	100.3	0.0194735
Q91VI7	Ribonuclease inhibitor OS=Mus musculus GN=Rnh1 PE=1 SV=1	0	54	15	98.2	102.1	99.5	102.5	100.6	102.1	96.1	98.6	102	98.3	0.021853
Q61941	NAD(P) transhydrogenase, mitochondrial OS=Mus musculus GN=Nnt PE=1 SV=2	0	41	15	96.7	104.1	100	98.2	100.5	101.6	100.5	97.9	101.9	98.5	0.0221805
P47962	60S ribosomal protein L5 OS=Mus musculus GN=Rpl5 PE=1 SV=3	0	67	15	98.4	99.1	102.3	95.5	101.1	100.3	97.3	103.8	101.2	101	0.0245809
P62334	26S proteasome regulatory subunit 10B OS=Mus musculus GN=Psmc6 PE=1 SV=1	0	48	15	103.5	103	100.7	101.8	101.3	97.4	95.9	99.6	98.1	98.7	0.0248775
P54276	DNA mismatch repair protein Msh6 OS=Mus musculus GN=Msh6 PE=1 SV=3	0	46	15	104.4	100.2	99.6	99.3	98.1	104.3	99.7	95.8	100.6	98.1	0.0266325
P62259	14-3-3 protein epsilon OS=Mus musculus GN=Ywhae PE=1 SV=1	0	78	15	95	94.7	100.3	101.1	102.3	99.4	104.2	101.9	100	101.1	0.0302765
Q02819	Nucleobindin-1 OS=Mus musculus GN=Nucb1 PE=1 SV=2	0	53	15	99.3	99.4	106.7	102.1	99.4	98	100.3	96.1	96.8	101.9	0.0304886
D3YXK2	Scaffold attachment factor B1 OS=Mus musculus GN=Safb PE=1 SV=2	0	61	15	100.6	100.7	92.8	100.5	100.3	101.1	99.1	97.6	105.3	102	0.0321282
Q80X50	Ubiquitin-associated protein 2-like OS=Mus musculus GN=Ubap2l PE=1 SV=1	0	55	15	95.6	103.3	95.4	102.8	104.6	98.8	101.2	96.8	101	100.6	0.0324671
Q99JI4	26S proteasome non-ATPase regulatory subunit 6 OS=Mus musculus GN=Psmd6 PE=1 SV=1	0	31	15	97.6	102.2	94.8	96.5	103.7	101.4	97.9	103.9	98.5	103.4	0.0331644
P32067	Lupus La protein homolog OS=Mus musculus GN=Ssb PE=1 SV=1	0	40	15	101	97.5	100.8	99.7	100.3	98.8	99.5	96.2	97.6	108.6	0.0339804
Q8BJS4	SUN domain-containing protein 2 OS=Mus musculus GN=Sun2 PE=1 SV=3	0	31	15	95.6	99.7	100.9	99.7	95.2	98.8	103.4	107.1	101.2	98.4	0.0350872
Q9QXZ0	Microtubule-actin cross-linking factor 1 OS=Mus musculus GN=Macf1 PE=1 SV=2	0	35	15	94.9	105	97.5	100.5	96.4	105.9	101.2	96.1	97.7	104.7	0.0407348
Q9D6Z1	Nucleolar protein 56 OS=Mus musculus GN=Nop56 PE=1 SV=2	0	55	15	90.7	90.6	99	99.6	101.4	103.4	102.5	105.2	104.1	103.3	0.0527695
Q08288	Cell growth-regulating nucleolar protein OS=Mus musculus GN=Lyar PE=1 SV=2	0	47	15	95.9	105.3	115.9	99.3	98.7	100.2	97.4	95.5	94.3	97.5	0.0637425
P14824	Annexin A6 OS=Mus musculus GN=Anxa6 PE=1 SV=3	0	46	15	86.8	99.9	118	99.8	100.3	99.9	94.8	93.7	90	116.8	0.102597
P54227	Stathmin OS=Mus musculus GN=Stmn1 PE=1 SV=2	0	71	14	99.5	100.4	99.8	100.1	98.6	98.6	101	99.5	101.7	100.9	0.0101801
P54071	Isocitrate dehydrogenase [NADP], mitochondrial OS=Mus musculus GN=Idh2 PE=1 SV=3	0	46	14	98.5	100.3	99.2	98.4	101.8	100.7	100.9	99.5	101.7	98.9	0.0126631
P24527	Leukotriene A-4 hydrolase OS=Mus musculus GN=Lta4h PE=1 SV=4	0	55	14	99.1	103.3	99.3	98.6	99	101.2	100.4	99.5	99.2	100.4	0.0140633
P63101	14-3-3 protein zeta/delta OS=Mus musculus GN=Ywhaz PE=1 SV=1	0	97	14	97.6	99.3	100.5	100.5	100	98.4	101.8	102.7	99.3	99.7	0.0150644
O88685	26S proteasome regulatory subunit 6A OS=Mus musculus GN=Psmc3 PE=1 SV=2	0	35	14	99.9	98.4	97.6	98.5	101.1	102	100.5	102.1	100.7	99.2	0.0154848
P60843	Eukaryotic initiation factor 4A-I OS=Mus musculus GN=Eif4a1 PE=1 SV=1	0	85	14	99.3	97.7	100.6	101.3	100.2	97.8	98.7	101	100.8	102.5	0.0157386
P54775	26S proteasome regulatory subunit 6B OS=Mus musculus GN=Psmc4 PE=1 SV=2	0	32	14	99	101.7	99.2	99.6	98.7	99.4	98.6	100.2	103.8	99.8	0.0160624
Q64012	RNA-binding protein Raly OS=Mus musculus GN=Raly PE=1 SV=3	0	44	14	100.7	101.9	97.2	99.4	103.6	99.2	99.4	99.9	100.5	98.2	0.0181842
P49586	Choline-phosphate cytidylyltransferase A OS=Mus musculus GN=Pcyt1a PE=1 SV=1	0	42	14	96.8	99.1	100.9	97.8	102.7	101.7	101.5	98.9	99.8	100.9	0.0186138
Q9R1P4	Proteasome subunit alpha type-1 OS=Mus musculus GN=Psma1 PE=1 SV=1	0	70	14	98.2	102.4	103.3	100.6	99.9	98.1	102	97.9	98.6	98.9	0.0198483
P67778	Prohibitin OS=Mus musculus GN=Phb PE=1 SV=1	0	51	14	97.9	105	97.6	99.4	99.8	99.4	100.2	99.4	100.7	100.5	0.0202968
Q61739	Integrin alpha-6 OS=Mus musculus GN=Itga6 PE=1 SV=3	0	43	14	97.3	101.2	101.3	103.2	98.2	100.6	101.7	96.8	99.6	100.1	0.0204287
Q60930	Voltage-dependent anion-selective channel protein 2 OS=Mus musculus GN=Vdac2 PE=1 SV=2	0	75	14	97.6	99.5	97.6	98.3	103.5	99.2	102.6	99.5	101.9	100.5	0.0206561
Q5SUA5	Unconventional myosin-Ig OS=Mus musculus GN=Myo1g PE=1 SV=1	0	41	14	100.1	100.6	101.7	101	100.7	101	98.6	101.9	99.7	94.8	0.020667
Q93092	Transaldolase OS=Mus musculus GN=Taldo1 PE=1 SV=2	0	52	14	95.6	98.8	101.2	102.2	102.8	100.2	101.6	98.6	100.4	98.7	0.0214271
Q80UM3	N-alpha-acetyltransferase 15, NatA auxiliary subunit OS=Mus musculus GN=Naa15 PE=1 SV=1	0	48	14	98.8	95.2	99	100.2	99.2	100.7	100.3	101.2	103.4	102	0.0220454
Q8BG32	26S proteasome non-ATPase regulatory subunit 11 OS=Mus musculus GN=Psmd11 PE=1 SV=3	0	35	14	97	98.2	101.9	101.5	100.2	100.9	98.1	103.9	97.4	100.8	0.0224049
P27659	60S ribosomal protein L3 OS=Mus musculus GN=Rpl3 PE=1 SV=3	0	56	14	96.6	97	96.6	101	101.4	101.2	101.8	101.1	102.4	100.7	0.0229092
Q9R1T2	SUMO-activating enzyme subunit 1 OS=Mus musculus GN=Sae1 PE=1 SV=1	0	51	14	93.8	102	100	99.7	101.5	99.7	101	100	100.9	101.4	0.0232475
Q8VDP4	Cell cycle and apoptosis regulator protein 2 OS=Mus musculus GN=Ccar2 PE=1 SV=2	0	45	14	97.6	102.2	97	98.1	101	104.4	98.3	99.9	102.3	99.2	0.0241293
B2RY56	RNA-binding protein 25 OS=Mus musculus GN=Rbm25 PE=1 SV=2	0	32	14	95	103.5	100	101.2	98.5	98.7	99.3	100.2	103.1	100.2	0.0242287
Q3THS6	S-adenosylmethionine synthase isoform type-2 OS=Mus musculus GN=Mat2a PE=1 SV=2	0	44	14	99.9	97.1	104.5	98	104.1	98.7	99.2	101.9	99.2	97.5	0.0263094
Q6PDM2	Serine/arginine-rich splicing factor 1 OS=Mus musculus GN=Srsf1 PE=1 SV=3	0	67	14	94.7	98.9	96.4	101.8	100.4	101.3	102.8	100.2	100.9	102.6	0.0264155
Q9R190	Metastasis-associated protein MTA2 OS=Mus musculus GN=Mta2 PE=1 SV=1	0	47	14	96.8	96.3	96.9	104.5	101.7	99.4	100.7	100.5	102.3	100.9	0.0266417
P12970	60S ribosomal protein L7a OS=Mus musculus GN=Rpl7a PE=1 SV=2	0	46	14	96.6	97.3	97.7	97.9	102.4	101.5	102.5	104.4	100.9	98.8	0.026754
Q61081	Hsp90 co-chaperone Cdc37 OS=Mus musculus GN=Cdc37 PE=1 SV=1	0	78	14	95.6	96	98.3	100.1	103.2	100.5	99.5	101.4	102.8	102.6	0.0269897
P05202	Aspartate aminotransferase, mitochondrial OS=Mus musculus GN=Got2 PE=1 SV=1	0	44	14	95.3	97	98.1	102.3	103.6	100.8	102	102.7	99.5	98.8	0.0271939
Q9QUR6	Prolyl endopeptidase OS=Mus musculus GN=Prep PE=1 SV=1	0	41	14	94.7	100.4	101.2	105.1	99.3	99.3	98.8	102	101.2	98	0.0273983
Q9Z315	U4/U6.U5 tri-snRNP-associated protein 1 OS=Mus musculus GN=Sart1 PE=1 SV=1	0	48	14	103.9	103.8	96.5	101	97.3	100.8	98.3	98.5	97.5	102.4	0.0274833
Q9QUM9	Proteasome subunit alpha type-6 OS=Mus musculus GN=Psma6 PE=1 SV=1	0	62	14	100.2	103.3	103.5	102.1	97.2	98.7	98.3	98.4	95.7	102.7	0.0275551
P46935	E3 ubiquitin-protein ligase NEDD4 OS=Mus musculus GN=Nedd4 PE=1 SV=3	0	46	14	94.5	98.7	103.2	99	98.5	100.1	98.5	101.4	102.3	103.7	0.027617
P10126	Elongation factor 1-alpha 1 OS=Mus musculus GN=Eef1a1 PE=1 SV=3	0	247	14	97.7	95.7	101.5	97.8	102.3	100	101.3	105.3	100.1	98.3	0.0276566
Q8R050	Eukaryotic peptide chain release factor GTP-binding subunit ERF3A OS=Mus musculus GN=Gspt1 PE=1 SV=2	0	38	14	94.4	97	98.7	101	102.5	100.1	99.3	103.6	102.6	101	0.0279857
P47911	60S ribosomal protein L6 OS=Mus musculus GN=Rpl6 PE=1 SV=3	0	54	14	96.4	98.6	104.2	100.5	99.4	95.8	101.3	98.5	101.5	103.8	0.0281741
Q80UG5	Septin-9 OS=Mus musculus GN=Sept9 PE=1 SV=1	0	33	14	98.7	96.3	94.6	98.7	103.1	100.5	99.5	103.3	102	103.2	0.0300897
P70168	Importin subunit beta-1 OS=Mus musculus GN=Kpnb1 PE=1 SV=2	0	46	14	96.4	95.6	95.4	100.4	102.9	100.1	103.8	101.9	101.6	101.9	0.0309623
Q99L45	Eukaryotic translation initiation factor 2 subunit 2 OS=Mus musculus GN=Eif2s2 PE=1 SV=1	0	34	14	94.6	95.7	103.7	97.6	102.7	102.5	104.2	99.9	99.9	99.2	0.0331562
Q6A068	Cell division cycle 5-like protein OS=Mus musculus GN=Cdc5l PE=1 SV=2	0	40	14	97	98.2	105.9	97.1	98.5	102.7	97.1	99.1	99.3	105.1	0.0334531
A2BH40	AT-rich interactive domain-containing protein 1A OS=Mus musculus GN=Arid1a PE=1 SV=1	0	40	14	104	98.6	98	94.3	103.3	95.2	102.7	101.4	99.2	103.2	0.034726
Q9QX47	Protein SON OS=Mus musculus GN=Son PE=1 SV=2	0	48	14	97.3	106.6	102.4	98.9	97.7	101.8	95.7	98.4	97.1	104.3	0.0356293
Q9EQU5	Protein SET OS=Mus musculus GN=Set PE=1 SV=1	0	77	14	93.8	97.9	97	101.5	102.4	101	96.1	104.3	100.7	105.1	0.0366825
Q6ZQ38	Cullin-associated NEDD8-dissociated protein 1 OS=Mus musculus GN=Cand1 PE=1 SV=2	0	41	14	94.3	94.7	101.1	96.4	105.4	101.1	100.8	104.4	100.9	100.8	0.0375047
Q8QZT1	Acetyl-CoA acetyltransferase, mitochondrial OS=Mus musculus GN=Acat1 PE=1 SV=1	0	45	14	95.4	99.4	95.9	98.4	107.4	101.3	102.5	96	104.9	98.8	0.0401442
Q99JY9	Actin-related protein 3 OS=Mus musculus GN=Actr3 PE=1 SV=3	0	69	14	94.8	97.6	91.5	101.5	100.7	100.7	102.7	103	105	102.6	0.041673
Q61699	Heat shock protein 105 kDa OS=Mus musculus GN=Hsph1 PE=1 SV=2	0	38	14	91.5	115.7	96.4	103	100.9	98.8	96	97.6	99.1	101	0.0638157
P17751	Triosephosphate isomerase OS=Mus musculus GN=Tpi1 PE=1 SV=4	0	77	13	99.2	99.3	99.8	102	98.2	99.4	101.6	100.4	100.5	99.8	0.0114364
Q9CPV4	Glyoxalase domain-containing protein 4 OS=Mus musculus GN=Glod4 PE=1 SV=1	0	41	13	99.5	99.8	102.4	97.5	100.5	100.8	100.9	100.1	97.5	101	0.0153695
Q9D0K2	Succinyl-CoA:3-ketoacid coenzyme A transferase 1, mitochondrial OS=Mus musculus GN=Oxct1 PE=1 SV=1	0	50	13	98	101.5	100.3	98.8	100.1	99.9	101.5	97.3	102.2	100.3	0.0157316
Q9D0R2	Threonine--tRNA ligase, cytoplasmic OS=Mus musculus GN=Tars PE=1 SV=2	0	43	13	102.8	98.4	99.9	98.5	101.8	101.7	98.8	100	97.9	100.2	0.0165597
P62196	26S proteasome regulatory subunit 8 OS=Mus musculus GN=Psmc5 PE=1 SV=1	0	40	13	100.2	100.6	99.7	101.2	101.8	100.9	97.1	102.6	98.1	97.7	0.0182742
P07742	Ribonucleoside-diphosphate reductase large subunit OS=Mus musculus GN=Rrm1 PE=1 SV=2	0	31	13	101.5	98.3	96.7	98.5	102.4	100.4	100.2	98.6	101.6	101.8	0.0188562
P17742	Peptidyl-prolyl cis-trans isomerase A OS=Mus musculus GN=Ppia PE=1 SV=2	0	160	13	96.7	99.4	97.8	101.6	100.9	98.2	102.6	100.1	101.5	101.2	0.0191949
Q91ZA3	Propionyl-CoA carboxylase alpha chain, mitochondrial OS=Mus musculus GN=Pcca PE=1 SV=2	0	34	13	100.8	100.6	98.2	97.1	100.7	100.1	99	97.9	102.8	102.8	0.019505
P09055	Integrin beta-1 OS=Mus musculus GN=Itgb1 PE=1 SV=1	0	47	13	103.8	98.7	100.5	100.5	100.1	102.5	98.8	97.6	99.7	97.9	0.0196022
P13020	Gelsolin OS=Mus musculus GN=Gsn PE=1 SV=3	0	57	13	95.7	99.6	100.7	99.8	98.2	102.2	102.4	101.5	100.1	99.6	0.0198467
Q9CR16	Peptidyl-prolyl cis-trans isomerase D OS=Mus musculus GN=Ppid PE=1 SV=3	0	52	13	97.8	96.7	100.9	101.5	103.5	99.9	101	100.7	99.9	98.1	0.0200444
P35550	rRNA 2'-O-methyltransferase fibrillarin OS=Mus musculus GN=Fbl PE=1 SV=2	0	54	13	102.8	102.4	96.8	98	100.4	100.3	102.6	98.4	99.2	99.1	0.0207793
O08749	Dihydrolipoyl dehydrogenase, mitochondrial OS=Mus musculus GN=Dld PE=1 SV=2	0	48	13	102.7	98.7	97.9	99.3	101	101.2	104	98.5	98.5	98.3	0.0210029
Q8K019	Bcl-2-associated transcription factor 1 OS=Mus musculus GN=Bclaf1 PE=1 SV=2	0	44	13	104	101.4	98.8	97.8	100.7	98.2	101.5	97.8	98.4	101.5	0.0210452
Q99KP6	Pre-mRNA-processing factor 19 OS=Mus musculus GN=Prpf19 PE=1 SV=1	0	50	13	97.3	100.3	101.8	98.6	101.6	102.4	99	102.4	100.1	96.4	0.0212491
O55131	Septin-7 OS=Mus musculus GN=Sept7 PE=1 SV=1	0	43	13	103.6	99	101.9	100.7	102.7	98.8	99.5	98.9	98.1	96.9	0.0214633
P30681	High mobility group protein B2 OS=Mus musculus GN=Hmgb2 PE=1 SV=3	0	46	13	99.3	95.4	103.2	101.3	102.2	97.9	100.8	99.6	101	99.3	0.0223905
Q99K48	Non-POU domain-containing octamer-binding protein OS=Mus musculus GN=Nono PE=1 SV=3	0	51	13	94	101.3	100.5	99.2	100.6	101.5	99.4	102.1	100.3	101	0.0228664
Q60932	Voltage-dependent anion-selective channel protein 1 OS=Mus musculus GN=Vdac1 PE=1 SV=3	0	71	13	99.7	96.7	97	98.5	104.6	100.1	99.8	101.4	101.7	100.5	0.0232236
P25444	40S ribosomal protein S2 OS=Mus musculus GN=Rps2 PE=1 SV=3	0	51	13	98	96.7	97.6	98	102.2	100.2	102.3	103.6	101.3	100.2	0.0234519
Q920B9	FACT complex subunit SPT16 OS=Mus musculus GN=Supt16h PE=1 SV=2	0	36	13	95.2	97.8	99.6	101.8	99.7	100.9	100.8	103.9	101	99.3	0.0234568
Q3U7R1	Extended synaptotagmin-1 OS=Mus musculus GN=Esyt1 PE=1 SV=2	0	38	13	95.1	101.2	101.5	102.5	100.6	99.7	99.5	99.6	102.8	97.3	0.0235598
P57725	SAM domain-containing protein SAMSN-1 OS=Mus musculus GN=Samsn1 PE=1 SV=2	0	52	13	100.4	100.4	105.4	100.8	98.8	97.9	101.5	99.8	95.9	99.2	0.024877
Q9D0I9	Arginine--tRNA ligase, cytoplasmic OS=Mus musculus GN=Rars PE=1 SV=2	0	46	13	99	96.1	104.5	97.5	102.6	100.3	102.1	99.7	99.8	98.6	0.0249519
P14152	Malate dehydrogenase, cytoplasmic OS=Mus musculus GN=Mdh1 PE=1 SV=3	0	36	13	94.7	97.9	100.3	101	100.2	97.7	101.9	101.4	102.6	102.4	0.0251656
P53026	60S ribosomal protein L10a OS=Mus musculus GN=Rpl10a PE=1 SV=3	0	60	13	97.7	96.2	99.1	98.2	101.8	100.5	103.1	98	101.7	103.7	0.0252675
Q9QZD9	Eukaryotic translation initiation factor 3 subunit I OS=Mus musculus GN=Eif3i PE=1 SV=1	0	36	13	97.1	99.5	97.5	100	99	98	101.7	98.6	104.2	104.5	0.0263811
P14206	40S ribosomal protein SA OS=Mus musculus GN=Rpsa PE=1 SV=4	0	79	13	93.9	98.6	102.7	101.3	102.8	98.3	100.5	101	99.1	101.7	0.0266337
Q62351	Transferrin receptor protein 1 OS=Mus musculus GN=Tfrc PE=1 SV=1	0	46	13	98	101.3	105.2	97.8	100.2	103.1	98.3	97.6	97.3	101.1	0.0267461
Q925I1	ATPase family AAA domain-containing protein 3 OS=Mus musculus GN=Atad3 PE=1 SV=1	0	31	13	93.8	100	100.9	98.9	103.3	100	101.7	98	102.6	100.8	0.0270062
P51174	Long-chain specific acyl-CoA dehydrogenase, mitochondrial OS=Mus musculus GN=Acadl PE=1 SV=2	0	57	13	96.6	98.2	105.2	98.6	99	101.7	98.1	98.6	100	104	0.0277409
P10711	Transcription elongation factor A protein 1 OS=Mus musculus GN=Tcea1 PE=1 SV=2	0	36	13	93.8	97	101.3	98.8	103.4	100.6	100.9	102.1	99.3	102.8	0.029067
Q9D8E6	60S ribosomal protein L4 OS=Mus musculus GN=Rpl4 PE=1 SV=3	0	35	13	100.2	98	94.9	97.7	98.3	100.3	102.2	101.8	105.5	101.3	0.0294966
Q99MD9	Nuclear autoantigenic sperm protein OS=Mus musculus GN=Nasp PE=1 SV=2	0	48	13	96.2	96.1	97.5	104.4	104.9	100.5	101.1	97.6	101.3	100.4	0.0313298
Q05D44	Eukaryotic translation initiation factor 5B OS=Mus musculus GN=Eif5b PE=1 SV=2	0	36	13	97.5	100.1	103.8	104	98.1	101.3	101.4	94	101.9	97.8	0.0313452
Q08943	FACT complex subunit SSRP1 OS=Mus musculus GN=Ssrp1 PE=1 SV=2	0	41	13	93.5	97.3	104.8	99	103.7	100.6	97.6	101.9	101.2	100.5	0.0331108
Q9CXW3	Calcyclin-binding protein OS=Mus musculus GN=Cacybp PE=1 SV=1	0	36	13	95.2	97.1	94.5	99.7	103.5	102.7	100.3	103.8	101.4	101.8	0.0335095
Q9D6R2	Isocitrate dehydrogenase [NAD] subunit alpha, mitochondrial OS=Mus musculus GN=Idh3a PE=1 SV=1	0	47	13	96.4	98.8	95.6	103.6	104.8	99.7	100.5	104.7	97.1	98.7	0.033716
P51859	Hepatoma-derived growth factor OS=Mus musculus GN=Hdgf PE=1 SV=2	0	65	13	95.4	99.6	92.7	100.1	103	101.6	103.3	100.8	101.2	102.5	0.034214
Q91VD9	NADH-ubiquinone oxidoreductase 75 kDa subunit, mitochondrial OS=Mus musculus GN=Ndufs1 PE=1 SV=2	0	33	13	97.8	100.7	104.1	99.8	92.8	101.7	99.8	97.9	100	105.5	0.0352115
Q61595	Kinectin OS=Mus musculus GN=Ktn1 PE=1 SV=1	0	23	13	94.7	98	98	96.1	102.8	105.2	98.8	99.7	100.7	106	0.0371484
P97807	Fumarate hydratase, mitochondrial OS=Mus musculus GN=Fh PE=1 SV=3	0	64	13	110.7	99.5	97.7	99.2	101.7	99.2	98.8	99.1	97.3	96.8	0.0399972
Q80WJ7	Protein LYRIC OS=Mus musculus GN=Mtdh PE=1 SV=1	0	38	13	96.9	103.7	100	103.4	103.6	101.6	101.4	99.9	99.7	89.9	0.0414217
Q8K224	RNA cytidine acetyltransferase OS=Mus musculus GN=Nat10 PE=1 SV=1	0	29	13	94.6	97.2	112.4	99	100.9	99.4	95.4	100.3	98.9	102.1	0.0494085
P70388	DNA repair protein RAD50 OS=Mus musculus GN=Rad50 PE=1 SV=1	0	30	13	106.5	110.2	98.3	98.7	98	99.8	99.7	93.2	95	100.6	0.0501775
P62806	Histone H4 OS=Mus musculus GN=Hist1h4a PE=1 SV=2	0	175	13	92	91.8	99	99.3	101.7	100.5	97.7	107	103.9	107.2	0.0534538
Q8JZQ9	Eukaryotic translation initiation factor 3 subunit B OS=Mus musculus GN=Eif3b PE=1 SV=1	0	41	13	95.3	101.1	103.4	110.1	107.1	101.4	100.9	100.4	92	88.4	0.0657175
Q64442	Sorbitol dehydrogenase OS=Mus musculus GN=Sord PE=1 SV=3	0	35	12	97.5	101.4	100.3	101.1	100	100.5	101.5	99.9	97.6	100.2	0.0140712
Q8VH51	RNA-binding protein 39 OS=Mus musculus GN=Rbm39 PE=1 SV=2	0	46	12	99.6	99.1	98.7	97.3	101.2	103	100.5	99.7	100.3	100.6	0.0153406
P46471	26S proteasome regulatory subunit 7 OS=Mus musculus GN=Psmc2 PE=1 SV=5	0	31	12	98	100.5	100.1	97.1	101	101.7	100.6	99.3	99.7	102	0.015456
P25976	Nucleolar transcription factor 1 OS=Mus musculus GN=Ubtf PE=1 SV=1	0	31	12	100.6	102.5	99.7	102	100.4	98.5	101.1	98.7	97.8	98.8	0.0157355
Q8BH04	Phosphoenolpyruvate carboxykinase [GTP], mitochondrial OS=Mus musculus GN=Pck2 PE=1 SV=1	0	47	12	96.7	102.1	100	102.3	99.9	97.7	100.5	100.5	100.9	99.3	0.0175419
Q501J6	Probable ATP-dependent RNA helicase DDX17 OS=Mus musculus GN=Ddx17 PE=1 SV=1	0	70	12	100.5	99.4	103.2	96	100.1	98.5	100.8	101.2	100.3	99.9	0.0186474
Q9DBR1	5'-3' exoribonuclease 2 OS=Mus musculus GN=Xrn2 PE=1 SV=1	0	35	12	103	101.7	100.5	100	99.5	99.4	98.9	96.3	98.5	102	0.0194106
P57776	Elongation factor 1-delta OS=Mus musculus GN=Eef1d PE=1 SV=3	0	52	12	98.9	99.2	97	101.8	101.6	99	100.3	97.5	103.1	101.6	0.0200444
Q61599	Rho GDP-dissociation inhibitor 2 OS=Mus musculus GN=Arhgdib PE=1 SV=3	0	69	12	98.9	103.2	100.7	98.6	100.2	96.7	100.8	97.7	101.8	101.5	0.020067
Q99LC5	Electron transfer flavoprotein subunit alpha, mitochondrial OS=Mus musculus GN=Etfa PE=1 SV=2	0	38	12	96.9	102.8	98.4	97.8	100.6	101.2	100.8	98.2	100.8	102.5	0.0203906
Q8C1A5	Thimet oligopeptidase OS=Mus musculus GN=Thop1 PE=1 SV=1	0	26	12	95.9	101.5	99.5	102.2	102.1	99.9	98.9	96.6	101.2	102.1	0.0229004
P62962	Profilin-1 OS=Mus musculus GN=Pfn1 PE=1 SV=2	0	81	12	94.9	98.2	98.2	99.9	102.4	101.3	100.7	100.8	102.5	101.2	0.0232759
O35639	Annexin A3 OS=Mus musculus GN=Anxa3 PE=1 SV=4	0	31	12	98.9	97.9	105.2	103	99.5	98.5	99.3	98.8	98.4	100.5	0.0233095
A2AF47	Dedicator of cytokinesis protein 11 OS=Mus musculus GN=Dock11 PE=1 SV=1	0	30	12	100.1	103.3	101.5	98.3	100.1	102.7	99	98.4	95.2	101.4	0.0240139
Q60865	Caprin-1 OS=Mus musculus GN=Caprin1 PE=1 SV=2	0	50	12	96	99.4	101.7	102.6	98.4	98.4	103.6	97.7	101.4	100.8	0.0240324
P63242	Eukaryotic translation initiation factor 5A-1 OS=Mus musculus GN=Eif5a PE=1 SV=2	0	95	12	100.9	102	94.9	103.7	98	98.6	101.1	99.9	100	100.9	0.0241523
Q60676	Serine/threonine-protein phosphatase 5 OS=Mus musculus GN=Ppp5c PE=1 SV=3	0	34	12	103.1	98.4	99.8	98.3	97.7	101	102.2	95.9	103.8	99.9	0.0252713
Q9WUA2	Phenylalanine--tRNA ligase beta subunit OS=Mus musculus GN=Farsb PE=1 SV=2	0	37	12	106	98.6	98.3	97.6	101.3	97.6	100.3	101.4	98.8	100	0.0252895
Q9JIF0	Protein arginine N-methyltransferase 1 OS=Mus musculus GN=Prmt1 PE=1 SV=1	0	47	12	98.7	95.8	96.7	100.1	102.8	102.6	98.2	100.8	101.6	102.7	0.0255082
P42208	Septin-2 OS=Mus musculus GN=Sept2 PE=1 SV=2	0	52	12	94.5	99.5	103.4	97.4	99.9	100	100.2	100.6	101.1	103.3	0.0261069
P24547	Inosine-5'-monophosphate dehydrogenase 2 OS=Mus musculus GN=Impdh2 PE=1 SV=2	0	51	12	98.8	97	99.3	96.4	98.5	101	98.8	102.7	104	103.5	0.0266917
Q9D0F3	Protein ERGIC-53 OS=Mus musculus GN=Lman1 PE=1 SV=1	0	49	12	98	99	102.4	96.8	98.1	100.2	100.8	97	102.8	104.8	0.0269118
Q8BGD9	Eukaryotic translation initiation factor 4B OS=Mus musculus GN=Eif4b PE=1 SV=1	0	48	12	100.7	103.9	96.8	101.6	100.9	100.1	103.2	96.2	100.6	96.1	0.0277999
P13439	Uridine 5'-monophosphate synthase OS=Mus musculus GN=Umps PE=1 SV=3	0	29	12	98.2	102.5	104	102.3	102.4	96.9	98.3	101.2	98.4	95.6	0.0283676
Q9CZ44	NSFL1 cofactor p47 OS=Mus musculus GN=Nsfl1c PE=1 SV=1	0	46	12	98.4	100.8	106.1	100.4	102.2	96.7	100.7	97	97.4	100.3	0.0284097
Q8C147	Dedicator of cytokinesis protein 8 OS=Mus musculus GN=Dock8 PE=1 SV=4	0	30	12	97.9	94.8	101.1	101	99.9	101.3	99.4	105.4	97	102.3	0.029656
Q9CVB6	Actin-related protein 2/3 complex subunit 2 OS=Mus musculus GN=Arpc2 PE=1 SV=3	0	40	12	97.8	100.7	94.6	101.1	103.4	100.5	104.3	100.3	96.4	100.8	0.0297592
Q91V12	Cytosolic acyl coenzyme A thioester hydrolase OS=Mus musculus GN=Acot7 PE=1 SV=2	0	27	12	99	97.1	95	99.4	99	103.3	101.7	99.1	100.8	105.6	0.0302508
Q8BVY0	Ribosomal L1 domain-containing protein 1 OS=Mus musculus GN=Rsl1d1 PE=1 SV=1	0	21	12	98.9	102.1	95.7	98.4	104.1	103.9	99	96.2	102.7	98.9	0.0303032
Q8VEM8	Phosphate carrier protein, mitochondrial OS=Mus musculus GN=Slc25a3 PE=1 SV=1	0	49	12	96.4	97.8	96.1	98.7	101.3	103	103.6	97.3	101.5	104.2	0.0308304
Q3TEA8	Heterochromatin protein 1-binding protein 3 OS=Mus musculus GN=Hp1bp3 PE=1 SV=1	0	30	12	96.7	94.8	96.6	104	102	102.3	98	101.9	101.4	102.2	0.0314831
Q9WTP6	Adenylate kinase 2, mitochondrial OS=Mus musculus GN=Ak2 PE=1 SV=5	0	32	12	93.3	96.9	100.2	97.8	103.7	101.1	100.4	101.4	101.6	103.7	0.0320816
Q8QZY1	Eukaryotic translation initiation factor 3 subunit L OS=Mus musculus GN=Eif3l PE=1 SV=1	0	36	12	97.6	96.4	98.9	97.2	105.4	98.2	102	98.8	100.4	105.2	0.0321093
Q99LX0	Protein/nucleic acid deglycase DJ-1 OS=Mus musculus GN=Park7 PE=1 SV=1	0	54	12	92.5	100	96.3	99.7	102.4	100.3	101.2	100.9	103	103.7	0.0334697
P17918	Proliferating cell nuclear antigen OS=Mus musculus GN=Pcna PE=1 SV=2	0	66	12	104.9	105.6	100.8	100.2	98.9	100.1	100.4	93.9	97.6	97.7	0.034265
Q64518	Sarcoplasmic/endoplasmic reticulum calcium ATPase 3 OS=Mus musculus GN=Atp2a3 PE=1 SV=3	0	54	12	96.4	102.6	102.5	93.9	101.2	98.7	97.7	98.9	103.6	104.5	0.034322
Q9DB77	Cytochrome b-c1 complex subunit 2, mitochondrial OS=Mus musculus GN=Uqcrc2 PE=1 SV=1	0	40	12	98.1	107.6	101.8	97.8	102	102.4	99.7	96.8	97.1	96.7	0.0347755
Q6P5F9	Exportin-1 OS=Mus musculus GN=Xpo1 PE=1 SV=1	0	33	12	102.1	94	94.8	100.4	105.1	103.2	99.4	102.4	98.3	100.4	0.0354348
P28867	Protein kinase C delta type OS=Mus musculus GN=Prkcd PE=1 SV=3	0	23	12	101.6	103.1	106.4	98.6	102.1	99.4	95.8	95.3	96.4	101.4	0.0356661
Q8VDM6	Heterogeneous nuclear ribonucleoprotein U-like protein 1 OS=Mus musculus GN=Hnrnpul1 PE=1 SV=1	0	28	12	97.8	102.1	92.4	99.7	107.2	101	98.9	101.7	100.6	98.5	0.0375166
Q8BMA6	Signal recognition particle subunit SRP68 OS=Mus musculus GN=Srp68 PE=1 SV=2	0	31	12	99.1	96.4	97.1	100.3	107.5	103.2	103.6	100.3	98.1	94.5	0.0388218
Q569Z5	Probable ATP-dependent RNA helicase DDX46 OS=Mus musculus GN=Ddx46 PE=1 SV=2	0	29	12	92	95.8	99.7	103.3	105.3	103.3	99	102.3	99.2	100.2	0.0392345
Q9Z1X4	Interleukin enhancer-binding factor 3 OS=Mus musculus GN=Ilf3 PE=1 SV=2	0	42	12	105.6	100.8	106.7	96.8	97.5	98.5	99.1	102.5	98.5	94	0.0395727
Q8BMK4	Cytoskeleton-associated protein 4 OS=Mus musculus GN=Ckap4 PE=1 SV=2	0	24	12	99.7	99.8	109.1	102.4	99.9	94.5	98.6	101.9	95.3	98.8	0.04056
P00920	Carbonic anhydrase 2 OS=Mus musculus GN=Ca2 PE=1 SV=4	0	61	12	92.1	105	105.6	98.2	102.8	97.8	97.8	98.6	96.7	105.2	0.0446577
Q61210	Rho guanine nucleotide exchange factor 1 OS=Mus musculus GN=Arhgef1 PE=1 SV=2	0	25	12	106.6	94.7	113.1	94.7	94	100.4	99.2	94.8	102.9	99.5	0.0618167
Q9JJ28	Protein flightless-1 homolog OS=Mus musculus GN=Flii PE=1 SV=1	0	28	12	111.8	113.3	113.1	95.8	92.6	94.6	95	97	91.6	95.3	0.0891818
Q99P88	Nuclear pore complex protein Nup155 OS=Mus musculus GN=Nup155 PE=1 SV=1	0	29	12	101.8	96.9	94.5	92.7	95.4	94.5	96.8	140.2	95.6	91.8	0.143756
P01027	Complement C3 OS=Mus musculus GN=C3 PE=1 SV=3	0	58	11	100.1	97.8	99.4	100.8	101	100.2	100.5	98.8	101.1	100.4	0.010513
Q9JLJ2	4-trimethylaminobutyraldehyde dehydrogenase OS=Mus musculus GN=Aldh9a1 PE=1 SV=1	0	29	11	101.1	101.7	99.7	101.4	99.9	99.2	100.3	98.6	97.3	101	0.0137958
Q64261	Cyclin-dependent kinase 6 OS=Mus musculus GN=Cdk6 PE=1 SV=2	0	49	11	100.9	101.5	97	99.9	100.5	100	101.9	99.1	98.5	100.6	0.014664
D3Z6Q9	Bridging integrator 2 OS=Mus musculus GN=Bin2 PE=1 SV=1	0	39	11	99.1	100.8	98.2	96.8	101.2	101.3	100.2	100.6	101.3	100.6	0.0150941
Q61703	Inter-alpha-trypsin inhibitor heavy chain H2 OS=Mus musculus GN=Itih2 PE=1 SV=1	0	49	11	98.1	98.2	99	100.8	103.5	100.3	100.1	100.7	99.1	100.1	0.0156891
Q91VR2	ATP synthase subunit gamma, mitochondrial OS=Mus musculus GN=Atp5c1 PE=1 SV=1	0	50	11	99.1	101	101.1	97.7	102.5	99.7	102.6	97.4	99.8	99.2	0.017902
Q9WVA4	Transgelin-2 OS=Mus musculus GN=Tagln2 PE=1 SV=4	0	44	11	100.6	102.1	98.2	101	102.1	98.9	98.5	102.3	98.2	98	0.0180785
Q9JI11	Serine/threonine-protein kinase 4 OS=Mus musculus GN=Stk4 PE=1 SV=1	0	31	11	99.7	97.8	97.7	100.4	101.6	99	99	99.5	102.4	103	0.0182401
O08709	Peroxiredoxin-6 OS=Mus musculus GN=Prdx6 PE=1 SV=3	0	37	11	101.4	103	102.2	100.4	97.6	97.8	100.3	99.5	98.2	99.5	0.0183772
P28474	Alcohol dehydrogenase class-3 OS=Mus musculus GN=Adh5 PE=1 SV=3	0	30	11	102.4	97.4	98.6	97.2	100.8	99.3	100.5	101.6	99.3	102.9	0.0197653
P34022	Ran-specific GTPase-activating protein OS=Mus musculus GN=Ranbp1 PE=1 SV=2	0	62	11	97.5	98.3	99.8	103.4	101.7	100.3	97.5	101.4	98.8	101.4	0.0198108
Q8BWY3	Eukaryotic peptide chain release factor subunit 1 OS=Mus musculus GN=Etf1 PE=1 SV=4	0	38	11	98.3	97.7	98.6	98.6	100.8	102.9	100.2	102.8	101.9	98.1	0.0200711
P24369	Peptidyl-prolyl cis-trans isomerase B OS=Mus musculus GN=Ppib PE=1 SV=2	0	41	11	96.9	99.7	100.8	102.3	102.7	99.7	102.6	99	98	98.1	0.0206536
Q9Z1D1	Eukaryotic translation initiation factor 3 subunit G OS=Mus musculus GN=Eif3g PE=1 SV=2	0	33	11	101.4	101.6	99.7	95.4	100.2	98.9	100.9	98.9	99.8	103.3	0.0210716
Q9WTX6	Cullin-1 OS=Mus musculus GN=Cul1 PE=1 SV=1	0	32	11	103.1	101	101.6	97.9	100.8	102.7	97.8	99.4	97.9	97.7	0.0211915
O55201	Transcription elongation factor SPT5 OS=Mus musculus GN=Supt5h PE=1 SV=1	0	22	11	97.2	99.7	101	97.7	101	102.7	96.7	102.8	101.2	100	0.0217766
Q07417	Short-chain specific acyl-CoA dehydrogenase, mitochondrial OS=Mus musculus GN=Acads PE=1 SV=2	0	35	11	97.9	103.2	102.4	100.5	100.7	95.4	100.7	100.4	99.2	99.5	0.0220751
Q921F2	TAR DNA-binding protein 43 OS=Mus musculus GN=Tardbp PE=1 SV=1	0	36	11	98	97.7	97.6	97	103.4	102.8	100.6	100.6	100.7	101.6	0.0229056
Q9ESX5	H/ACA ribonucleoprotein complex subunit 4 OS=Mus musculus GN=Dkc1 PE=1 SV=4	0	30	11	99.2	95.7	103.1	99.5	99	99.6	99	99.8	101.2	103.9	0.0230555
Q99020	Heterogeneous nuclear ribonucleoprotein A/B OS=Mus musculus GN=Hnrnpab PE=1 SV=1	0	56	11	95.3	97.5	100.5	101.6	102.7	98.8	100.1	103.5	100.5	99.4	0.0242119
P01901	H-2 class I histocompatibility antigen, K-B alpha chain OS=Mus musculus GN=H2-K1 PE=1 SV=1	0	47	11	102.2	96.1	103.4	100.9	99.2	97.1	100.3	101.4	102.4	97.1	0.0253152
P45376	Aldose reductase OS=Mus musculus GN=Akr1b1 PE=1 SV=3	0	32	11	97.5	101.8	97.8	100.7	105.1	98.1	100.7	102.4	96.5	99.4	0.0265204
P14869	60S acidic ribosomal protein P0 OS=Mus musculus GN=Rplp0 PE=1 SV=3	0	48	11	99.4	96.8	103.4	103.9	103.1	99.5	98.4	100.7	97.4	97.4	0.026625
Q9CZ13	Cytochrome b-c1 complex subunit 1, mitochondrial OS=Mus musculus GN=Uqcrc1 PE=1 SV=2	0	32	11	99.5	99.9	103.7	102.1	99.8	103.7	96.9	100.8	97.8	95.8	0.026837
Q8K411	Presequence protease, mitochondrial OS=Mus musculus GN=Pitrm1 PE=1 SV=1	0	24	11	98.3	101.1	101.7	96.4	103	98.5	101.8	95.2	102.4	101.4	0.0269201
Q91VC3	Eukaryotic initiation factor 4A-III OS=Mus musculus GN=Eif4a3 PE=1 SV=3	0	43	11	100.1	95.9	105.6	100.4	99.5	98.7	96.4	101.5	100.9	101	0.0273455
O70194	Eukaryotic translation initiation factor 3 subunit D OS=Mus musculus GN=Eif3d PE=1 SV=2	0	45	11	93.7	102.3	101	102.8	102.3	101.5	101	98.7	98.8	97.9	0.0278687
Q6PDI5	Proteasome-associated protein ECM29 homolog OS=Mus musculus GN=Ecm29 PE=1 SV=3	0	21	11	95.9	98.5	99.8	99.2	106	100	99.8	96.4	102	102.4	0.0295334
Q9Z204	Heterogeneous nuclear ribonucleoproteins C1/C2 OS=Mus musculus GN=Hnrnpc PE=1 SV=1	0	38	11	98.4	95.6	99.4	104.3	103.8	98.2	100.5	103.2	100.1	96.5	0.030037
P51150	Ras-related protein Rab-7a OS=Mus musculus GN=Rab7a PE=1 SV=2	0	45	11	95.7	95.3	97.2	100.8	104.7	100.8	101.9	99.9	101.7	102	0.0302398
P62751	60S ribosomal protein L23a OS=Mus musculus GN=Rpl23a PE=1 SV=1	0	40	11	95.5	96.3	100	99.1	103.6	101.7	99.8	105.2	101	97.9	0.0303814
P62814	V-type proton ATPase subunit B, brain isoform OS=Mus musculus GN=Atp6v1b2 PE=1 SV=1	0	26	11	94.2	97.6	96	102.4	103.4	100.6	100.5	103.4	100.8	101.1	0.0310448
Q61792	LIM and SH3 domain protein 1 OS=Mus musculus GN=Lasp1 PE=1 SV=1	0	30	11	101	106	99.7	101.7	99.8	98.7	99.6	94.9	102.3	96.3	0.0310662
Q8BK64	Activator of 90 kDa heat shock protein ATPase homolog 1 OS=Mus musculus GN=Ahsa1 PE=1 SV=2	0	29	11	97.2	96.1	98.3	95.2	103.1	101.7	102.6	102.7	99.4	103.8	0.0316774
P12265	Beta-glucuronidase OS=Mus musculus GN=Gusb PE=1 SV=2	0	30	11	93.5	97.3	99.4	101.1	102.6	103.5	101.6	98	98.2	104.7	0.0336699
P47757	F-actin-capping protein subunit beta OS=Mus musculus GN=Capzb PE=1 SV=3	0	41	11	95.4	92.9	100.2	103.4	103.1	99.8	99.1	103.6	100.9	101.7	0.0350027
Q61103	Zinc finger protein ubi-d4 OS=Mus musculus GN=Dpf2 PE=1 SV=1	0	30	11	94.7	100.6	98.7	105.4	99.5	102.3	98.8	95.2	100.1	104.6	0.0350414
Q8VDF2	E3 ubiquitin-protein ligase UHRF1 OS=Mus musculus GN=Uhrf1 PE=1 SV=2	0	36	11	102.2	104.4	103	93.7	103	99	95.3	101.5	97.8	100	0.0352911
Q9Z1Q5	Chloride intracellular channel protein 1 OS=Mus musculus GN=Clic1 PE=1 SV=3	0	40	11	91.6	99.4	98.7	103.5	104.7	100.7	101	101.9	98.8	99.8	0.0355131
E9Q394	A-kinase anchor protein 13 OS=Mus musculus GN=Akap13 PE=1 SV=1	0	23	11	103.3	103.5	94.1	100.2	101.1	99	104.9	94.6	98.4	100.9	0.0360154
Q8CGF7	Transcription elongation regulator 1 OS=Mus musculus GN=Tcerg1 PE=1 SV=2	0	26	11	94.9	101.5	99.3	94.3	102.5	99.6	99.2	106.4	99.5	102.8	0.0361079
Q61686	Chromobox protein homolog 5 OS=Mus musculus GN=Cbx5 PE=1 SV=1	0	49	11	95.4	92.5	97.8	101.3	102	100	103.2	102.6	103.5	101.6	0.0364803
Q8BWT1	3-ketoacyl-CoA thiolase, mitochondrial OS=Mus musculus GN=Acaa2 PE=1 SV=3	0	29	11	92.6	102.6	104.3	102.9	100.9	98.4	101.2	95.7	98.6	102.8	0.0367454
P54822	Adenylosuccinate lyase OS=Mus musculus GN=Adsl PE=1 SV=2	0	38	11	103.8	102.1	95.6	105.4	102.4	98.4	100.3	96.9	94	101	0.0368802
Q91WQ3	Tyrosine--tRNA ligase, cytoplasmic OS=Mus musculus GN=Yars PE=1 SV=3	0	28	11	97.3	102.4	93.2	104	105.2	103.1	96.9	98.4	99.5	100	0.0371723
Q9D8U8	Sorting nexin-5 OS=Mus musculus GN=Snx5 PE=1 SV=1	0	50	11	94.4	97.5	101.6	95.7	104.2	102	98.1	99.9	100	106.4	0.0372568
P62702	40S ribosomal protein S4, X isoform OS=Mus musculus GN=Rps4x PE=1 SV=2	0	61	11	93.2	94.6	99	103.4	102.2	102.1	97.5	103.2	102	102.8	0.0373482
Q9DBS1	Transmembrane protein 43 OS=Mus musculus GN=Tmem43 PE=1 SV=1	0	27	11	95.7	101.7	107.7	97.7	98.4	98.5	99.9	102.5	95	102.8	0.0379905
Q60875	Rho guanine nucleotide exchange factor 2 OS=Mus musculus GN=Arhgef2 PE=1 SV=4	0	30	11	105.5	103.4	93.1	103.4	100.3	100.8	101.5	96	99.8	96.2	0.0386494
Q9D554	Splicing factor 3A subunit 3 OS=Mus musculus GN=Sf3a3 PE=1 SV=2	0	40	11	95.3	98.3	95.2	97.4	107.6	100.4	97.3	103.4	101.8	103.1	0.040063
Q921F4	Heterogeneous nuclear ribonucleoprotein L-like OS=Mus musculus GN=Hnrnpll PE=1 SV=3	0	28	11	100.4	93.8	107.9	95.7	101.4	102.3	97	98.3	102.5	100.8	0.0402078
Q61074	Protein phosphatase 1G OS=Mus musculus GN=Ppm1g PE=1 SV=3	0	31	11	97.1	98.8	88.7	103.1	102.7	102.8	101.8	100.7	102.7	101.6	0.0442041
Q8CI11	Guanine nucleotide-binding protein-like 3 OS=Mus musculus GN=Gnl3 PE=1 SV=2	0	27	11	93.3	91.9	107	99.7	101.2	104.4	99.7	101.1	99.7	101.9	0.0453904
Q9R1C7	Pre-mRNA-processing factor 40 homolog A OS=Mus musculus GN=Prpf40a PE=1 SV=1	0	31	11	95.9	92.9	92.9	102	105.6	100.9	101.4	104.1	103.6	100.9	0.0454925
Q62448	Eukaryotic translation initiation factor 4 gamma 2 OS=Mus musculus GN=Eif4g2 PE=1 SV=2	0	32	11	95.7	94.7	95.2	103.4	109.5	96.9	101.4	101.7	99.9	101.4	0.045696
P23492	Purine nucleoside phosphorylase OS=Mus musculus GN=Pnp PE=1 SV=2	0	40	11	95.6	97.5	92.2	99.5	99.9	104.4	101.5	99.4	100.7	109.3	0.0466262
Q9DCD2	Pre-mRNA-splicing factor SYF1 OS=Mus musculus GN=Xab2 PE=1 SV=1	0	28	11	106.3	112.5	99.6	96.7	96.2	95.8	94.9	104.2	98	95.8	0.0581531
P43276	Histone H1.5 OS=Mus musculus GN=Hist1h1b PE=1 SV=2	0	70	11	105.3	97.3	79.9	99.2	99.8	100.7	105.4	103.7	105.5	103.2	0.0762962
Q61335	B-cell receptor-associated protein 31 OS=Mus musculus GN=Bcap31 PE=1 SV=4	0	34	10	101.4	101	99.2	98	102.3	99	99.1	99.2	99.7	100.9	0.013434
Q3UKJ7	WD40 repeat-containing protein SMU1 OS=Mus musculus GN=Smu1 PE=2 SV=2	0	26	10	99.4	102.2	101.5	99.1	99.9	102.1	98.7	98.7	99.1	99.4	0.0138346
Q9D051	Pyruvate dehydrogenase E1 component subunit beta, mitochondrial OS=Mus musculus GN=Pdhb PE=1 SV=1	0	29	10	98.5	100.1	102.8	98.3	98.9	98.6	101.6	100.7	101.1	99.3	0.0152436
Q60668	Heterogeneous nuclear ribonucleoprotein D0 OS=Mus musculus GN=Hnrnpd PE=1 SV=2	0	42	10	100.2	100.9	98.1	99.9	101.4	97.5	102.2	100.2	101.2	98.3	0.0155968
Q8BH95	Enoyl-CoA hydratase, mitochondrial OS=Mus musculus GN=Echs1 PE=1 SV=1	0	35	10	101.7	100.3	97.4	100.4	101.6	100.2	101.8	97.5	100.6	98.5	0.0165328
P61982	14-3-3 protein gamma OS=Mus musculus GN=Ywhag PE=1 SV=2	0	64	10	97	98.1	102.3	101.8	101.3	100.6	99.4	99.8	98.9	100.9	0.0168668
Q9DAR7	m7GpppX diphosphatase OS=Mus musculus GN=Dcps PE=1 SV=1	0	36	10	98.8	101.1	102.6	97.4	100.8	101.4	98.8	102	98.1	99	0.0178948
Q9WV32	Actin-related protein 2/3 complex subunit 1B OS=Mus musculus GN=Arpc1b PE=1 SV=4	0	50	10	98.9	98.1	102.5	99.6	100.3	96.9	98.8	100.7	102	102.3	0.0188981
O09061	Proteasome subunit beta type-1 OS=Mus musculus GN=Psmb1 PE=1 SV=1	0	26	10	99.7	97.5	97.9	99.9	102.9	101	99.8	102.2	101.4	97.7	0.0189444
O35691	Pinin OS=Mus musculus GN=Pnn PE=1 SV=4	0	24	10	98.9	98	103.9	98.9	101.7	101.5	99.2	99.9	97.8	100.3	0.0189568
Q9D0F9	Phosphoglucomutase-1 OS=Mus musculus GN=Pgm1 PE=1 SV=4	0	31	10	103.5	98.4	101	100.1	102.6	98.4	98.1	99.9	97.8	100.2	0.0193333
P62242	40S ribosomal protein S8 OS=Mus musculus GN=Rps8 PE=1 SV=2	0	47	10	98.7	100.9	98.6	97.3	100.7	98.3	101.2	101.6	103.7	99	0.019385
P51410	60S ribosomal protein L9 OS=Mus musculus GN=Rpl9 PE=2 SV=2	0	52	10	96.9	97.8	100.9	98.2	101.2	102.4	99.5	100.8	102.7	99.6	0.0194479
Q9QYI3	DnaJ homolog subfamily C member 7 OS=Mus musculus GN=Dnajc7 PE=1 SV=2	0	27	10	98.4	99.5	99.1	96.5	100.3	99.6	102.8	99.2	101.9	102.7	0.0198606
Q8CDN6	Thioredoxin-like protein 1 OS=Mus musculus GN=Txnl1 PE=1 SV=3	0	41	10	97.9	101.3	99.9	102.7	98.8	103.1	100.5	99.4	96.6	99.9	0.0201719
Q61164	Transcriptional repressor CTCF OS=Mus musculus GN=Ctcf PE=1 SV=2	0	27	10	97.9	102.6	96.3	98.6	102.1	99.9	100.9	99.8	102.5	99.3	0.0207731
Q9D819	Inorganic pyrophosphatase OS=Mus musculus GN=Ppa1 PE=1 SV=1	0	26	10	97.5	102.3	103	99.3	102	100	100.4	99.8	96.3	99.3	0.0209276
Q91YR7	Pre-mRNA-processing factor 6 OS=Mus musculus GN=Prpf6 PE=1 SV=1	0	28	10	103.3	100.8	98.2	96.7	100.3	102.3	97.7	99.9	99.2	101.6	0.0209603
P28271	Cytoplasmic aconitate hydratase OS=Mus musculus GN=Aco1 PE=1 SV=3	0	21	10	103.2	97.5	97.2	98	102.5	100.9	99.6	98.8	100.4	101.9	0.0212812
P63325	40S ribosomal protein S10 OS=Mus musculus GN=Rps10 PE=1 SV=1	0	54	10	104.3	97.2	102.5	98.3	98.2	99.6	100.6	101.1	99.4	98.8	0.0216641
Q9DCD0	6-phosphogluconate dehydrogenase, decarboxylating OS=Mus musculus GN=Pgd PE=1 SV=3	0	39	10	95.8	97.6	102.2	100.1	99.1	100.2	100.9	99.9	100.3	103.8	0.0222256
O08573	Galectin-9 OS=Mus musculus GN=Lgals9 PE=1 SV=1	0	63	10	98.3	96.7	97.1	102	102.8	100.4	101	98.2	101.4	102.1	0.0223109
Q60605	Myosin light polypeptide 6 OS=Mus musculus GN=Myl6 PE=1 SV=3	0	58	10	95.2	98.7	99.9	101.2	101.8	99.7	103.4	99.2	99.1	101.7	0.0224643
Q99J77	Sialic acid synthase OS=Mus musculus GN=Nans PE=1 SV=1	0	25	10	96.4	102.6	100	103.6	97.7	97.8	101	100.2	99.4	101.4	0.022647
P50516	V-type proton ATPase catalytic subunit A OS=Mus musculus GN=Atp6v1a PE=1 SV=2	0	26	10	100.4	99.9	101.6	99.6	102	95.7	100.4	103.8	99	97.5	0.0229101
Q64674	Spermidine synthase OS=Mus musculus GN=Srm PE=1 SV=1	0	31	10	100.2	98.6	102.9	102.9	102.2	99.5	94.9	99.6	98.4	100.9	0.0243672
P29758	Ornithine aminotransferase, mitochondrial OS=Mus musculus GN=Oat PE=1 SV=1	0	31	10	94.9	99	99.1	100.9	102.6	100.4	101.3	97.5	101	103.1	0.0245216
O08788	Dynactin subunit 1 OS=Mus musculus GN=Dctn1 PE=1 SV=3	0	27	10	99.6	100.5	98.8	94.5	102.8	103.6	101.6	98.8	100.6	99.2	0.025364
Q9QYJ0	DnaJ homolog subfamily A member 2 OS=Mus musculus GN=Dnaja2 PE=1 SV=1	0	31	10	99.6	97.6	96.2	99.4	101.8	102.1	99	105.7	99.3	99.3	0.0264239
Q3UHX2	28 kDa heat- and acid-stable phosphoprotein OS=Mus musculus GN=Pdap1 PE=1 SV=1	0	22	10	95.9	97.4	96.2	100.5	101.9	101.8	100.7	99.8	103.3	102.6	0.0265155
P14131	40S ribosomal protein S16 OS=Mus musculus GN=Rps16 PE=1 SV=4	0	31	10	96	99.6	100.2	99.6	103.9	99.7	102.1	103.7	98.3	96.7	0.0265751
Q09014	Neutrophil cytosol factor 1 OS=Mus musculus GN=Ncf1 PE=1 SV=3	0	28	10	96.7	106.4	99.6	99.6	100.2	99.3	98.3	101.9	97.6	100.2	0.0268787
Q9CZU3	Exosome RNA helicase MTR4 OS=Mus musculus GN=Mtrex PE=1 SV=1	0	24	10	105.3	103.2	98.2	98.8	101.1	101.4	97.4	98.2	97	99.5	0.02696
Q9D8W5	26S proteasome non-ATPase regulatory subunit 12 OS=Mus musculus GN=Psmd12 PE=1 SV=4	0	32	10	98.3	97.1	102.7	97.8	103.1	101.2	102.7	96	98.4	102.7	0.0274105
Q9EP69	Phosphatidylinositide phosphatase SAC1 OS=Mus musculus GN=Sacm1l PE=1 SV=1	0	29	10	99.6	106.9	97.3	99.7	100.4	100.8	98.7	98.1	101	97.6	0.0274864
Q9CQA3	Succinate dehydrogenase [ubiquinone] iron-sulfur subunit, mitochondrial OS=Mus musculus GN=Sdhb PE=1 SV=1	0	27	10	98.5	99.6	95.1	95.7	102	102.9	102	102.6	101	100.5	0.0277575
Q9WU78	Programmed cell death 6-interacting protein OS=Mus musculus GN=Pdcd6ip PE=1 SV=3	0	30	10	94.5	96.9	103.8	100.1	100.9	101	97.9	101	101.9	102.1	0.0277959
Q99LF4	tRNA-splicing ligase RtcB homolog OS=Mus musculus GN=Rtcb PE=1 SV=1	0	31	10	98.7	98.1	105	100.9	102.4	98.4	103.4	96.9	99.4	96.9	0.027999
Q922K7	Probable 28S rRNA (cytosine-C(5))-methyltransferase OS=Mus musculus GN=Nop2 PE=1 SV=1	0	32	10	95.2	95.7	102.4	97.3	101.2	101.7	100.5	102.9	101.6	101.5	0.0283588
Q9WUK2	Eukaryotic translation initiation factor 4H OS=Mus musculus GN=Eif4h PE=1 SV=3	0	40	10	95.5	103	98	99.1	100.1	99.8	100.2	97.7	100.7	105.9	0.0288174
Q76MZ3	Serine/threonine-protein phosphatase 2A 65 kDa regulatory subunit A alpha isoform OS=Mus musculus GN=Ppp2r1a PE=1 SV=3	0	39	10	94.6	101.8	100.7	97	101.9	96.9	101.1	103	99.6	103.4	0.0292575
Q61655	ATP-dependent RNA helicase DDX19A OS=Mus musculus GN=Ddx19a PE=1 SV=2	0	28	10	101.3	97.5	102.9	95	106	98.4	100.2	99.8	100.4	98.5	0.0302581
B9EJ86	Oxysterol-binding protein-related protein 8 OS=Mus musculus GN=Osbpl8 PE=1 SV=1	0	29	10	99.5	103	105.1	96.3	100.2	102.1	98	95.3	99.1	101.5	0.0302825
Q6PAM1	Alpha-taxilin OS=Mus musculus GN=Txlna PE=1 SV=1	0	31	10	98.1	103.8	99.2	106.2	101.6	100.4	98.5	98.5	97	96.7	0.0305941
O35465	Peptidyl-prolyl cis-trans isomerase FKBP8 OS=Mus musculus GN=Fkbp8 PE=1 SV=2	0	31	10	103.9	103.5	99.2	94.7	101.7	102.7	98.3	99.3	100.5	96.2	0.0306304
P08228	Superoxide dismutase [Cu-Zn] OS=Mus musculus GN=Sod1 PE=1 SV=2	0	42	10	94.3	97.4	98.9	101.2	101.6	98.8	103.2	98.9	100.6	105.2	0.0306833
Q99JB2	Stomatin-like protein 2, mitochondrial OS=Mus musculus GN=Stoml2 PE=1 SV=1	0	30	10	97.7	96.9	100.6	102.5	102.8	101.8	96.2	95.5	103.1	102.8	0.0306859
Q00612	Glucose-6-phosphate 1-dehydrogenase X OS=Mus musculus GN=G6pdx PE=1 SV=3	0	25	10	94.9	97.4	96.3	99.5	104	100.1	104.8	101.6	101	100.5	0.0315438
Q9Z1Z2	Serine-threonine kinase receptor-associated protein OS=Mus musculus GN=Strap PE=1 SV=2	0	30	10	94.8	98.1	99.5	100.8	103.3	99.5	99.2	99	99.2	106.7	0.0315931
P63158	High mobility group protein B1 OS=Mus musculus GN=Hmgb1 PE=1 SV=2	0	33	10	95.8	95.8	96.6	98.2	102	99.6	100.8	104.3	103.2	103.5	0.0326419
Q9DCW4	Electron transfer flavoprotein subunit beta OS=Mus musculus GN=Etfb PE=1 SV=3	0	37	10	99.6	106.8	100.4	97.4	97.3	102.2	96.6	98.1	97.6	103.9	0.0336005
Q91YW3	DnaJ homolog subfamily C member 3 OS=Mus musculus GN=Dnajc3 PE=1 SV=1	0	28	10	93.3	97.9	101.4	99.8	103.4	101	97.5	98.7	101.3	105.8	0.0344976
P12382	ATP-dependent 6-phosphofructokinase, liver type OS=Mus musculus GN=Pfkl PE=1 SV=4	0	36	10	95.1	104.2	104	98.4	97.2	99.5	95.9	101.2	99.6	104.7	0.0347754
Q6PFD9	Nuclear pore complex protein Nup98-Nup96 OS=Mus musculus GN=Nup98 PE=1 SV=2	0	26	10	102.1	95	98.5	96.3	99	102	101.7	101.1	106.9	97.3	0.0348602
Q99M31	Heat shock 70 kDa protein 14 OS=Mus musculus GN=Hspa14 PE=1 SV=2	0	32	10	94.4	104.6	103.2	103.2	102.1	97.7	100.4	96.2	96.5	101.9	0.0354512
Q99KE1	NAD-dependent malic enzyme, mitochondrial OS=Mus musculus GN=Me2 PE=1 SV=1	0	25	10	99.9	100	107.7	95.5	99.7	101.9	97.3	102.4	99.8	95.9	0.0354536
P0DP28	Calmodulin-3 OS=Mus musculus GN=Calm3 PE=1 SV=1	0	55	10	93.2	95.8	104.1	99.8	101.3	98.9	104.3	103.2	98.6	100.7	0.0357199
P24270	Catalase OS=Mus musculus GN=Cat PE=1 SV=4	0	26	10	95.9	106	104.2	101.2	96.3	103.1	98.1	94.5	100.2	100.4	0.0378997
P33609	DNA polymerase alpha catalytic subunit OS=Mus musculus GN=Pola1 PE=1 SV=2	0	28	10	106.2	102.5	105.1	95.7	98.1	103.6	96.8	97	96.7	98.5	0.0391693
Q9CX86	Heterogeneous nuclear ribonucleoprotein A0 OS=Mus musculus GN=Hnrnpa0 PE=1 SV=1	0	39	10	103.8	98.9	96	95.7	93.6	100	100.7	101.2	105.3	104.8	0.0400222
Q9DBH5	Vesicular integral-membrane protein VIP36 OS=Mus musculus GN=Lman2 PE=1 SV=2	0	28	10	100	94.3	99.1	100.7	99.8	101.4	93.4	100.5	107.5	103.3	0.0403788
Q8R164	Valacyclovir hydrolase OS=Mus musculus GN=Bphl PE=1 SV=1	0	30	10	99.3	96.6	91.5	97.6	104.5	103.3	105.4	97.8	102.8	101.2	0.0427499
P48036	Annexin A5 OS=Mus musculus GN=Anxa5 PE=1 SV=1	0	34	10	91.9	97.4	101.9	105.2	105.8	96.4	102.1	99.7	102.2	97.4	0.0429108
Q99LP6	GrpE protein homolog 1, mitochondrial OS=Mus musculus GN=Grpel1 PE=1 SV=1	0	20	10	94.9	110	94.8	101.4	100.1	101.6	100.6	97.5	101.6	97.5	0.0438432
Q6NS46	Protein RRP5 homolog OS=Mus musculus GN=Pdcd11 PE=1 SV=2	0	27	10	104.8	96.5	93.5	96.5	97.2	100.5	100.2	108.5	100	102.3	0.0441538
Q61768	Kinesin-1 heavy chain OS=Mus musculus GN=Kif5b PE=1 SV=3	0	25	10	98.8	107.2	105.5	99.2	97.3	104.1	99.6	94.4	93	100.8	0.0458823
Q9JL35	High mobility group nucleosome-binding domain-containing protein 5 OS=Mus musculus GN=Hmgn5 PE=1 SV=2	0	21	10	90.9	97.1	99	101.6	107.1	106	100.9	98.8	96.7	101.8	0.0468578
Q8C2Q3	RNA-binding protein 14 OS=Mus musculus GN=Rbm14 PE=1 SV=1	0	24	10	94.9	96.1	93.9	94.6	102.5	101.7	102.7	105.1	101.5	107.1	0.0474516
E9PVA8	eIF-2-alpha kinase activator GCN1 OS=Mus musculus GN=Gcn1 PE=1 SV=1	0	28	10	96.1	95.6	109.8	106.1	99.8	100.9	98.4	97.3	101.1	94.9	0.0478121
P97855	Ras GTPase-activating protein-binding protein 1 OS=Mus musculus GN=G3bp1 PE=1 SV=1	0	63	10	90	97.8	104.4	102.2	98.9	102.7	100	95.1	101.9	106.9	0.0486269
Q3TW96	UDP-N-acetylhexosamine pyrophosphorylase-like protein 1 OS=Mus musculus GN=Uap1l1 PE=1 SV=1	0	28	10	98.8	101.9	100.5	101.2	97.1	94	98.5	102.2	111.8	94.1	0.0507984
Q9WUM4	Coronin-1C OS=Mus musculus GN=Coro1c PE=1 SV=2	0	31	10	98	103.1	86.3	100.8	101.5	102.9	100.9	100	102.4	104.1	0.0512055
P47753	F-actin-capping protein subunit alpha-1 OS=Mus musculus GN=Capza1 PE=1 SV=4	0	49	10	89.8	102.1	107.6	95.3	100.3	102.9	99.4	95.8	102.9	103.9	0.0514695
Q9JJU8	SH3 domain-binding glutamic acid-rich-like protein OS=Mus musculus GN=Sh3bgrl PE=1 SV=1	0	33	10	94.3	107.2	89.6	102.8	105.2	98.5	102.5	98.7	100.5	100.9	0.0514804
P56959	RNA-binding protein FUS OS=Mus musculus GN=Fus PE=1 SV=1	0	39	10	100.3	98	84.4	102.2	105.3	101.2	102.8	103.7	103.3	98.9	0.059197
Q921M7	Protein FAM49B OS=Mus musculus GN=Fam49b PE=1 SV=1	0	43	10	95.8	103.3	110	100.3	98.6	98.8	96.6	94.3	91.5	110.8	0.0636798
Q5SUR0	Phosphoribosylformylglycinamidine synthase OS=Mus musculus GN=Pfas PE=1 SV=1	0	37	10	98.2	102.7	111.9	100.1	94.6	97.9	96.6	91.8	95.3	110.7	0.0667713
Q4QRL3	Coiled-coil domain-containing protein 88B OS=Mus musculus GN=Ccdc88b PE=1 SV=2	0	21	10	89.9	110.4	86.7	102.4	100	100.4	101.2	104.6	99.7	104.6	0.0696751
Q8C9B9	Death-inducer obliterator 1 OS=Mus musculus GN=Dido1 PE=1 SV=4	0	23	10	83.6	108.6	102.5	106.4	94.7	101.7	107.1	100.2	99.5	95.6	0.0738818
P60710	Actin, cytoplasmic 1 OS=Mus musculus GN=Actb PE=1 SV=1	0	504	10	112.6	103.1	114.4	103.3	91.5	93.3	89.4	97.6	96	98.9	0.0842589
Q8VDN2	Sodium/potassium-transporting ATPase subunit alpha-1 OS=Mus musculus GN=Atp1a1 PE=1 SV=1	0	80	10	88.5	104.4	122.5	108.2	95.2	96.8	91.8	96.8	98	97.8	0.0968791
P62754	40S ribosomal protein S6 OS=Mus musculus GN=Rps6 PE=1 SV=1	0	38	9	101.2	98.3	100.6	100.3	99.9	98.2	101.6	99.7	102.3	97.9	0.0150481
Q99JX7	Nuclear RNA export factor 1 OS=Mus musculus GN=Nxf1 PE=1 SV=3	0	31	9	100.1	100.7	103.2	99.9	99.4	100	98.8	99.1	97.5	101.5	0.0155804
P70699	Lysosomal alpha-glucosidase OS=Mus musculus GN=Gaa PE=1 SV=2	0	27	9	101	101.4	101.7	99.6	99.7	99.2	97.3	97.9	100.1	102	0.015795
P61161	Actin-related protein 2 OS=Mus musculus GN=Actr2 PE=1 SV=1	0	40	9	98.1	98.3	97.8	100.7	101.5	101.6	101.7	99.9	98.8	101.6	0.0161727
Q6NVF9	Cleavage and polyadenylation specificity factor subunit 6 OS=Mus musculus GN=Cpsf6 PE=1 SV=1	0	28	9	103.2	100.5	100.7	100.2	99	100.7	97.4	97.3	99.8	101.2	0.0176509
Q8K297	Procollagen galactosyltransferase 1 OS=Mus musculus GN=Colgalt1 PE=1 SV=2	0	27	9	98.4	97.4	100.6	100.5	104.1	100.4	99.9	99.9	98.5	100.1	0.0180085
P26638	Serine--tRNA ligase, cytoplasmic OS=Mus musculus GN=Sars PE=1 SV=3	0	24	9	99.8	95.7	100.2	99.1	101.8	99.3	100.9	100	101.9	101.3	0.0180185
Q9WVA3	Mitotic checkpoint protein BUB3 OS=Mus musculus GN=Bub3 PE=1 SV=2	0	28	9	100	99.5	104	97.6	100.9	99.3	101	97.8	100.1	99.7	0.0180293
Q9R1P0	Proteasome subunit alpha type-4 OS=Mus musculus GN=Psma4 PE=1 SV=1	0	19	9	103.2	99.3	99.6	100.2	99.1	101.5	100	101.6	99.1	96.4	0.0183545
Q8VEE4	Replication protein A 70 kDa DNA-binding subunit OS=Mus musculus GN=Rpa1 PE=1 SV=1	0	30	9	100	96.7	102.5	101.2	101.6	101.6	97.8	99.2	100.8	98.7	0.0187091
Q6NZB0	DnaJ homolog subfamily C member 8 OS=Mus musculus GN=Dnajc8 PE=1 SV=2	0	20	9	99.4	98	100.9	98.2	104.5	100	98.8	100.5	101.3	98.4	0.0196073
P47963	60S ribosomal protein L13 OS=Mus musculus GN=Rpl13 PE=1 SV=3	0	34	9	95	99.1	100.4	100	101.3	100.5	101.5	101.4	101.7	99.2	0.0199003
Q91V41	Ras-related protein Rab-14 OS=Mus musculus GN=Rab14 PE=1 SV=3	0	34	9	99	99.3	105.2	99.8	98.7	100.3	99.5	100.6	97.8	99.8	0.0199555
Q5XJY5	Coatomer subunit delta OS=Mus musculus GN=Arcn1 PE=1 SV=2	0	25	9	99	101.1	101.7	100.1	97.5	97.5	102	97.2	102.3	101.5	0.0202749
Q99KN9	Clathrin interactor 1 OS=Mus musculus GN=Clint1 PE=1 SV=2	0	24	9	99.1	97.5	105.1	101	99	98.4	99	99.1	101	101	0.0214526
P28063	Proteasome subunit beta type-8 OS=Mus musculus GN=Psmb8 PE=1 SV=2	0	39	9	96.7	100.6	103.4	101.1	98.3	99.2	100.3	99.6	97.6	103.1	0.0219032
Q8BJ71	Nuclear pore complex protein Nup93 OS=Mus musculus GN=Nup93 PE=1 SV=1	0	24	9	103.2	101.1	100.5	100.2	103.7	98.6	98.3	98.1	99.5	96.8	0.0222061
Q8K363	ATP-dependent RNA helicase DDX18 OS=Mus musculus GN=Ddx18 PE=1 SV=1	0	24	9	102	100.6	101	97.1	95.5	101.1	99.5	100.8	102.9	99.5	0.022306
Q9Z1N5	Spliceosome RNA helicase Ddx39b OS=Mus musculus GN=Ddx39b PE=1 SV=1	0	66	9	97.4	96.2	98.9	100.3	101.2	99.4	100	103.1	103.4	100.1	0.0224796
Q9D2Y4	Mixed lineage kinase domain-like protein OS=Mus musculus GN=Mlkl PE=1 SV=1	0	18	9	102.3	102.8	97.8	98.6	99.9	102	99.3	96.2	102.3	98.7	0.0225729
P19253	60S ribosomal protein L13a OS=Mus musculus GN=Rpl13a PE=1 SV=4	0	39	9	98	95.5	97.8	99.5	101.4	101.7	102.7	100.4	101.8	101.1	0.0226319
P27870	Proto-oncogene vav OS=Mus musculus GN=Vav1 PE=1 SV=1	0	22	9	105.7	98.7	97.1	100.1	100.2	99	101.1	98.8	99.2	100	0.0228372
Q60931	Voltage-dependent anion-selective channel protein 3 OS=Mus musculus GN=Vdac3 PE=1 SV=1	0	34	9	96.9	100.1	102.6	99.7	103.2	101.3	96.6	100.5	101.6	97.6	0.0232186
P23198	Chromobox protein homolog 3 OS=Mus musculus GN=Cbx3 PE=1 SV=2	0	55	9	99.3	97.2	103.2	102.4	98.7	98.2	103.4	98.3	101.4	97.9	0.0235891
Q9Z2I9	Succinate--CoA ligase [ADP-forming] subunit beta, mitochondrial OS=Mus musculus GN=Sucla2 PE=1 SV=2	0	28	9	100.2	100.5	95.8	96.6	103.6	101.7	99.1	99.2	101	102.2	0.0241844
Q9Z2U0	Proteasome subunit alpha type-7 OS=Mus musculus GN=Psma7 PE=1 SV=1	0	34	9	95.3	97.8	102.9	102.2	98	98.8	101.7	101.5	100.2	101.5	0.0242807
P61222	ATP-binding cassette sub-family E member 1 OS=Mus musculus GN=Abce1 PE=1 SV=1	0	32	9	103.5	98.2	96.1	96.6	102.4	100	100.4	101	102	99.9	0.0243078
Q8BPU7	Engulfment and cell motility protein 1 OS=Mus musculus GN=Elmo1 PE=1 SV=2	0	19	9	100.8	98.8	95.5	97.1	101.1	100.8	101.3	98.6	101.4	104.6	0.0256818
P62918	60S ribosomal protein L8 OS=Mus musculus GN=Rpl8 PE=1 SV=2	0	36	9	99.5	102.8	106.3	98.5	98.1	99.5	99.7	98.5	97.6	99.5	0.0262974
P68510	14-3-3 protein eta OS=Mus musculus GN=Ywhah PE=1 SV=2	0	59	9	98.1	94.5	99.4	102	104.2	99.4	101.5	98.6	100.2	102.1	0.0268494
Q9WVJ2	26S proteasome non-ATPase regulatory subunit 13 OS=Mus musculus GN=Psmd13 PE=1 SV=1	0	21	9	97.1	96.8	100.2	99.8	105.1	98.8	97.3	102.9	101.7	100.4	0.0268568
Q8C570	mRNA export factor OS=Mus musculus GN=Rae1 PE=1 SV=1	0	28	9	103.5	100.5	94.2	101.8	97.9	99.8	101.1	102.2	97.7	101.5	0.0273636
Q9DCX2	ATP synthase subunit d, mitochondrial OS=Mus musculus GN=Atp5h PE=1 SV=3	0	29	9	97.4	98.9	99.1	105.1	104.7	99	99.1	100.9	98.4	97.4	0.0276526
P62281	40S ribosomal protein S11 OS=Mus musculus GN=Rps11 PE=1 SV=3	0	33	9	99.6	97.7	94.1	99.7	99.5	99.6	103.6	102.7	102.7	100.9	0.0277078
Q9ESZ8	General transcription factor II-I OS=Mus musculus GN=Gtf2i PE=1 SV=3	0	23	9	100.4	101.6	93.4	101.7	99.5	103.1	101	98.1	102.4	98.8	0.0280555
P97371	Proteasome activator complex subunit 1 OS=Mus musculus GN=Psme1 PE=1 SV=2	0	33	9	95.3	95.6	98.5	102.4	103.6	100.3	102.4	101.2	99.5	101.1	0.0281234
P42230	Signal transducer and activator of transcription 5A OS=Mus musculus GN=Stat5a PE=1 SV=1	0	24	9	103.3	101.2	101.3	93.5	100.3	101.9	99.9	96.5	100.9	101.2	0.0287673
Q9D0L8	mRNA cap guanine-N7 methyltransferase OS=Mus musculus GN=Rnmt PE=1 SV=1	0	43	9	93.5	97.3	100.6	103.3	100	101.6	100.9	99.8	99.4	103.4	0.0290873
Q6ZWX6	Eukaryotic translation initiation factor 2 subunit 1 OS=Mus musculus GN=Eif2s1 PE=1 SV=3	0	29	9	93.1	99.5	101.1	101.8	103	100.6	99.5	103.2	97.7	100.5	0.0293825
Q8K0Q5	Rho GTPase-activating protein 18 OS=Mus musculus GN=Arhgap18 PE=1 SV=1	0	23	9	101.1	95	97.1	97.7	102	104.7	98.8	101.4	102.8	99.2	0.0294217
Q7TQH0	Ataxin-2-like protein OS=Mus musculus GN=Atxn2l PE=1 SV=1	0	25	9	100.6	97	94.5	96.5	102.5	102.1	101.8	102.2	99.9	103	0.0297383
P28352	DNA-(apurinic or apyrimidinic site) lyase OS=Mus musculus GN=Apex1 PE=1 SV=2	0	33	9	101.7	100.2	101.1	103	104.9	98.8	100.7	98.3	96.6	94.8	0.0299171
Q91VR5	ATP-dependent RNA helicase DDX1 OS=Mus musculus GN=Ddx1 PE=1 SV=1	0	30	9	103.1	101.5	96.5	99.8	100.3	104	98.8	96.9	95.8	103.5	0.0300266
Q61550	Double-strand-break repair protein rad21 homolog OS=Mus musculus GN=Rad21 PE=1 SV=3	0	24	9	102.5	103.8	103.6	97.8	98.6	98	96.4	95.8	101.2	102.2	0.0300639
Q6PDG5	SWI/SNF complex subunit SMARCC2 OS=Mus musculus GN=Smarcc2 PE=1 SV=2	0	37	9	101.2	98.8	104.3	97.4	95.8	101.6	98.8	96.2	103.2	102.8	0.0302347
Q9D1D4	Transmembrane emp24 domain-containing protein 10 OS=Mus musculus GN=Tmed10 PE=1 SV=1	0	34	9	100.7	93.3	105	98.8	100	100.2	100.9	97.7	100.9	102.3	0.0305668
P62827	GTP-binding nuclear protein Ran OS=Mus musculus GN=Ran PE=1 SV=3	0	49	9	96.5	95.2	98.9	102.9	104.3	96.4	101.3	101.3	101.5	101.6	0.0306532
Q9R0B9	Procollagen-lysine,2-oxoglutarate 5-dioxygenase 2 OS=Mus musculus GN=Plod2 PE=1 SV=2	0	24	9	96.1	97.8	96	101.9	102.4	102.9	99.9	102.1	96.7	104	0.0307625
O08796	Eukaryotic elongation factor 2 kinase OS=Mus musculus GN=Eef2k PE=1 SV=1	0	25	9	99.2	101.5	105.1	102.6	98.1	98.2	101.7	96.6	95	102.1	0.0309752
Q9DBC7	cAMP-dependent protein kinase type I-alpha regulatory subunit OS=Mus musculus GN=Prkar1a PE=1 SV=3	0	19	9	101.3	95.2	96.7	97.5	106.3	99.4	100.3	100.1	100.1	103.1	0.0319096
P48025	Tyrosine-protein kinase SYK OS=Mus musculus GN=Syk PE=1 SV=2	0	23	9	99.2	107.1	99.6	98.1	96.4	102.5	101.2	97.5	97.1	101.4	0.0319845
Q9DBG6	Dolichyl-diphosphooligosaccharide--protein glycosyltransferase subunit 2 OS=Mus musculus GN=Rpn2 PE=1 SV=1	0	38	9	96.8	102.1	96.9	96.3	101.2	101.9	101.2	97.2	100.2	106.4	0.0321867
Q9EQP2	EH domain-containing protein 4 OS=Mus musculus GN=Ehd4 PE=1 SV=1	0	26	9	97.5	98.7	99.8	101.3	104.8	102.8	103.3	93.7	99.9	98.1	0.0324496
Q6A028	Switch-associated protein 70 OS=Mus musculus GN=Swap70 PE=1 SV=2	0	24	9	98.1	99.7	108.3	101.4	100.3	99.6	98.7	98.2	95.5	100.2	0.0333367
Q3THK3	General transcription factor IIF subunit 1 OS=Mus musculus GN=Gtf2f1 PE=1 SV=2	0	33	9	98.4	96.6	107.5	103.1	99.5	100.9	96.3	100.9	99.3	97.6	0.0336268
P49710	Hematopoietic lineage cell-specific protein OS=Mus musculus GN=Hcls1 PE=1 SV=2	0	30	9	95.7	101.9	103.1	96.8	103.9	98.6	96.6	98.4	99	105.8	0.034628
Q8K0D5	Elongation factor G, mitochondrial OS=Mus musculus GN=Gfm1 PE=1 SV=1	0	22	9	94.8	94.8	105.5	97.8	99.3	103.1	99.9	100.1	103.5	101.1	0.035398
Q9CSH3	Exosome complex exonuclease RRP44 OS=Mus musculus GN=Dis3 PE=1 SV=4	0	22	9	106.1	95.4	101.9	102.6	101.4	99.5	100.3	95.5	101.9	95.3	0.0360574
Q8K1M6	Dynamin-1-like protein OS=Mus musculus GN=Dnm1l PE=1 SV=2	0	28	9	92.6	98.8	103	96.6	98.3	102.8	100.4	100.6	105.3	101.6	0.0363104
P39749	Flap endonuclease 1 OS=Mus musculus GN=Fen1 PE=1 SV=1	0	27	9	93.8	96.7	102.9	95.9	102.1	99.5	98.6	102.3	102.5	105.6	0.0371325
O35841	Apoptosis inhibitor 5 OS=Mus musculus GN=Api5 PE=1 SV=2	0	20	9	97.9	91.7	100.7	98	105.4	99.9	103.2	100.4	103	99.9	0.0374676
Q3UMY5	Echinoderm microtubule-associated protein-like 4 OS=Mus musculus GN=Eml4 PE=1 SV=1	0	20	9	102	105	104.9	99.8	96.4	98.2	92.8	101	97.9	102	0.0380789
Q99LE6	ATP-binding cassette sub-family F member 2 OS=Mus musculus GN=Abcf2 PE=1 SV=1	0	22	9	97.1	100.4	101.8	98.3	108.2	101.2	93.1	100.4	100	99.3	0.0382519
Q922Q8	Leucine-rich repeat-containing protein 59 OS=Mus musculus GN=Lrrc59 PE=1 SV=1	0	19	9	106.3	96.3	94.1	100.4	101	99.1	104	96.5	103.8	98.5	0.0387442
P58281	Dynamin-like 120 kDa protein, mitochondrial OS=Mus musculus GN=Opa1 PE=1 SV=1	0	29	9	92.6	94.7	101	96	101.8	102.7	101.7	101.7	102.9	104.8	0.0405022
P62082	40S ribosomal protein S7 OS=Mus musculus GN=Rps7 PE=2 SV=1	0	30	9	102.5	100	102.1	93	97.2	103.8	102.1	98.3	106.1	94.9	0.0411582
Q61033	Lamina-associated polypeptide 2, isoforms alpha/zeta OS=Mus musculus GN=Tmpo PE=1 SV=4	0	68	9	92	102.5	107.4	95.5	100.8	100.2	103.3	95.2	101.7	101.5	0.0453348
O88379	Bromodomain adjacent to zinc finger domain protein 1A OS=Mus musculus GN=Baz1a PE=1 SV=3	0	19	9	93	102.6	108.8	102.4	97.7	98.5	96.5	96.9	104.1	99.6	0.045374
P33174	Chromosome-associated kinesin KIF4 OS=Mus musculus GN=Kif4 PE=1 SV=3	0	15	9	91.3	94.7	103.7	96.3	101.8	101.5	104.3	99.7	101	105.8	0.0459264
Q8JZX4	Splicing factor 45 OS=Mus musculus GN=Rbm17 PE=1 SV=1	0	22	9	103	107.7	98.4	98.4	106	100.9	96.5	101.2	92.7	95.2	0.0471687
Q9D1P4	Cysteine and histidine-rich domain-containing protein 1 OS=Mus musculus GN=Chordc1 PE=1 SV=1	0	20	9	102.7	102.1	91.1	94.6	97.8	97.2	101.7	100.3	107	105.5	0.048874
P32261	Antithrombin-III OS=Mus musculus GN=Serpinc1 PE=1 SV=1	0	40	9	93.9	98.7	107.1	106.7	105.7	98.8	98.9	99.7	96.2	94.2	0.0491655
Q8CB87	Ras-related protein Rab-44 OS=Mus musculus GN=Rab44 PE=1 SV=1	0	41	9	97.6	98.1	102.1	95.8	95	96.9	93.3	109	105.1	107	0.0544653
Q8VDP3	[F-actin]-monooxygenase MICAL1 OS=Mus musculus GN=Mical1 PE=1 SV=1	0	18	9	96	102.5	112.3	105.4	94	94.2	96.6	97.4	101.7	100	0.0571052
Q6DFW4	Nucleolar protein 58 OS=Mus musculus GN=Nop58 PE=1 SV=1	0	34	9	102.3	99.8	84.3	101	104	102	100	102.8	100	103.6	0.0571288
Q9WUD1	STIP1 homology and U box-containing protein 1 OS=Mus musculus GN=Stub1 PE=1 SV=1	0	18	9	100.5	104.4	113.5	100	100.6	92.3	97.8	93.1	101.5	96.3	0.0605438
Q9D154	Leukocyte elastase inhibitor A OS=Mus musculus GN=Serpinb1a PE=1 SV=1	0	39	9	99.7	105.4	112.5	105.7	99.2	95	98.8	95.2	93.1	95.4	0.061181
P28798	Granulins OS=Mus musculus GN=Grn PE=1 SV=2	0	20	9	104	95	119.8	101.1	99.4	95.7	99.3	99	90.4	96.3	0.078912
Q02257	Junction plakoglobin OS=Mus musculus GN=Jup PE=1 SV=3	0	17	9	132.1	111.2	111.1	84.1	72.2	79.1	94.7	135	98.1	82.5	0.218673
Q922U2	Keratin, type II cytoskeletal 5 OS=Mus musculus GN=Krt5 PE=1 SV=1	0	120	9	158.1	122.8	118.6	69.9	62.3	90.7	100.3	108.9	99.3	69.1	0.292305
Q3TTY5	Keratin, type II cytoskeletal 2 epidermal OS=Mus musculus GN=Krt2 PE=1 SV=1	0	66	9	172.4	122.7	111	69.9	60.1	124.8	108.3	62.9	104.8	63.2	0.362266
Q61171	Peroxiredoxin-2 OS=Mus musculus GN=Prdx2 PE=1 SV=3	0	34	8	100	100.9	100	99.9	100.5	98	102.2	99.4	99.5	99.6	0.0108934
Q61704	Inter-alpha-trypsin inhibitor heavy chain H3 OS=Mus musculus GN=Itih3 PE=1 SV=3	0	38	8	99	101.1	99.7	100.4	101.6	97.6	101.2	100.2	99.1	100.1	0.0120554
P99029	Peroxiredoxin-5, mitochondrial OS=Mus musculus GN=Prdx5 PE=1 SV=2	0	22	8	99.4	102.5	101.5	99.5	101	100.5	99	99.7	98.1	98.7	0.0136432
Q9CQ60	6-phosphogluconolactonase OS=Mus musculus GN=Pgls PE=1 SV=1	0	29	8	96.3	101.2	101	101.2	101.5	101.8	99.6	99.4	98.4	99.8	0.0170508
P70372	ELAV-like protein 1 OS=Mus musculus GN=Elavl1 PE=1 SV=2	0	27	8	97.4	100.3	100.6	98.4	101.3	102.9	99.1	100.4	101.5	98.1	0.017224
Q6ZWN5	40S ribosomal protein S9 OS=Mus musculus GN=Rps9 PE=1 SV=3	0	23	8	98.5	96.6	101.7	99	102.2	99.6	100.3	102	100.2	99.9	0.0172691
Q9D2G2	Dihydrolipoyllysine-residue succinyltransferase component of 2-oxoglutarate dehydrogenase complex, mitochondrial OS=Mus musculus GN=Dlst PE=1 SV=1	0	43	8	98.5	103.8	101.4	100	100.3	97.6	99.8	98.8	101.2	98.5	0.0181582
P46638	Ras-related protein Rab-11B OS=Mus musculus GN=Rab11b PE=1 SV=3	0	23	8	101.3	101.6	98.2	96.3	101.1	100.8	102.1	99.4	98.6	100.4	0.0182355
Q80X41	Serine/threonine-protein kinase VRK1 OS=Mus musculus GN=Vrk1 PE=1 SV=2	0	24	8	96.7	100.4	97.1	101.8	101.3	101	101.8	98.6	101.1	100.3	0.0188216
O88783	Coagulation factor V OS=Mus musculus GN=F5 PE=1 SV=1	0	24	8	100.6	100.5	97.7	99	101.1	98.2	103	97.5	102.3	100.1	0.0188267
P53994	Ras-related protein Rab-2A OS=Mus musculus GN=Rab2a PE=1 SV=1	0	31	8	100.4	97.4	100.6	98.5	101.9	97.8	101.3	98.7	99.9	103.5	0.0193276
Q9CZ30	Obg-like ATPase 1 OS=Mus musculus GN=Ola1 PE=1 SV=1	0	24	8	100.2	96.6	97.1	98.6	102.5	99.3	102	100.5	101.1	102	0.0205957
O70435	Proteasome subunit alpha type-3 OS=Mus musculus GN=Psma3 PE=1 SV=3	0	24	8	100.9	102	96.4	102	100	100.1	102.5	97	98	101.1	0.0216641
O08528	Hexokinase-2 OS=Mus musculus GN=Hk2 PE=1 SV=1	0	28	8	97.7	103.5	95.7	100.7	102.3	100.4	101.2	99.4	98.5	100.7	0.0227302
Q00651	Integrin alpha-4 OS=Mus musculus GN=Itga4 PE=1 SV=1	0	19	8	101.3	101.2	97.7	96.2	99.4	103.2	97.2	101.2	101.9	100.6	0.0227836
Q9CYZ2	Tumor protein D54 OS=Mus musculus GN=Tpd52l2 PE=1 SV=1	0	19	8	100.1	101.2	100.4	102	102.3	102	98.7	96.3	95.9	101.1	0.0231661
Q8CCS6	Polyadenylate-binding protein 2 OS=Mus musculus GN=Pabpn1 PE=1 SV=3	0	29	8	97.5	101	100.3	96.6	102.9	99.5	104	98.1	100.9	99.1	0.0232854
Q99L47	Hsc70-interacting protein OS=Mus musculus GN=St13 PE=1 SV=1	0	39	8	97.3	96.4	99.8	97.9	100.9	100	101.9	99.5	103.5	102.7	0.023314
Q9CXW4	60S ribosomal protein L11 OS=Mus musculus GN=Rpl11 PE=1 SV=4	0	35	8	100.5	97.9	102.2	99.1	98.2	96.5	99.3	99.9	101.6	104.8	0.0240139
P10852	4F2 cell-surface antigen heavy chain OS=Mus musculus GN=Slc3a2 PE=1 SV=1	0	25	8	94	99.7	100.4	100.8	100.7	99.5	103.6	100.6	99.7	101	0.0240463
P32921	Tryptophan--tRNA ligase, cytoplasmic OS=Mus musculus GN=Wars PE=1 SV=2	0	28	8	97.2	100.6	103	99.7	101	96.3	103.8	101.2	98.5	98.6	0.0240554
P47791	Glutathione reductase, mitochondrial OS=Mus musculus GN=Gsr PE=1 SV=3	0	18	8	96.5	101	102.8	100	103.1	99.6	102.3	99.3	99.3	96.1	0.0241155
P11087	Collagen alpha-1(I) chain OS=Mus musculus GN=Col1a1 PE=1 SV=4	0	23	8	99.4	98.9	98.4	103.5	99.7	102.3	97.6	96.8	99.5	103.9	0.0243173
Q9Z110	Delta-1-pyrroline-5-carboxylate synthase OS=Mus musculus GN=Aldh18a1 PE=1 SV=2	0	31	8	97.7	101.8	101.1	97.7	97.1	102.8	96.4	100.7	102.1	102.6	0.0249221
Q9CQT1	Methylthioribose-1-phosphate isomerase OS=Mus musculus GN=Mri1 PE=1 SV=1	0	36	8	98.1	104	99	104.2	96.9	100.1	101.4	99.2	97.6	99.5	0.0250511
Q9JMG1	Endothelial differentiation-related factor 1 OS=Mus musculus GN=Edf1 PE=1 SV=1	0	19	8	102.7	96.9	98.9	103.3	104.2	98.9	99.6	96.9	98.8	99.7	0.0256387
Q8CI94	Glycogen phosphorylase, brain form OS=Mus musculus GN=Pygb PE=1 SV=3	0	25	8	99.6	101.7	99.2	98	101.7	104.6	100.7	99.3	94.8	100.3	0.02579
Q99NH0	Ankyrin repeat domain-containing protein 17 OS=Mus musculus GN=Ankrd17 PE=1 SV=2	0	13	8	100.4	95.2	98.3	98.8	100.9	104.7	98.4	100.4	100.1	102.8	0.0260342
Q924C1	Exportin-5 OS=Mus musculus GN=Xpo5 PE=1 SV=1	0	38	8	103.1	98.8	104.5	95.5	98.2	101.9	99.9	98.8	98.6	100.6	0.0262851
P70441	Na(+)/H(+) exchange regulatory cofactor NHE-RF1 OS=Mus musculus GN=Slc9a3r1 PE=1 SV=3	0	45	8	98.8	98.7	97.5	98.7	101.2	101.4	95.7	100.2	103.5	104.2	0.0264368
Q8R146	Acylamino-acid-releasing enzyme OS=Mus musculus GN=Apeh PE=1 SV=3	0	17	8	96.7	103.6	97.5	102.8	102.7	99.9	97.2	102.2	97.2	100.3	0.0270464
P51881	ADP/ATP translocase 2 OS=Mus musculus GN=Slc25a5 PE=1 SV=3	0	64	8	99.5	98.3	95.9	102.6	101.6	100.2	104.3	101.2	100.4	95.9	0.0271257
Q9DC23	DnaJ homolog subfamily C member 10 OS=Mus musculus GN=Dnajc10 PE=1 SV=2	0	22	8	95.4	104.2	100.2	95.8	101	101.8	101.4	101.4	98.3	100.4	0.0274272
P14576	Signal recognition particle 54 kDa protein OS=Mus musculus GN=Srp54 PE=1 SV=2	0	21	8	102.7	95.2	98	99	101.7	102.3	102.2	102.7	100.1	96.2	0.0279036
P32020	Non-specific lipid-transfer protein OS=Mus musculus GN=Scp2 PE=1 SV=3	0	17	8	95.9	97.6	102.5	97.7	102.2	101.4	101.9	95.7	102.9	102.1	0.0290295
Q9CRB9	MICOS complex subunit Mic19 OS=Mus musculus GN=Chchd3 PE=1 SV=1	0	21	8	96.4	102.1	104.5	96.3	100.8	99.2	102.7	96.1	100.9	101.1	0.0292677
P47811	Mitogen-activated protein kinase 14 OS=Mus musculus GN=Mapk14 PE=1 SV=3	0	22	8	101.8	93.2	103.5	102.1	100.8	98.2	99.9	101.3	97.8	101.4	0.0295372
Q61334	B-cell receptor-associated protein 29 OS=Mus musculus GN=Bcap29 PE=1 SV=1	0	15	8	106.9	95.7	98.8	97.9	101.4	100.5	98.6	99.8	101.3	99.1	0.0295635
P21958	Antigen peptide transporter 1 OS=Mus musculus GN=Tap1 PE=1 SV=3	0	24	8	99.4	97	98.3	97.1	104.1	101.5	98.6	96.5	104.3	103.1	0.030193
P49722	Proteasome subunit alpha type-2 OS=Mus musculus GN=Psma2 PE=1 SV=3	0	33	8	96.9	104.2	101.2	100.8	99.5	96.8	99.4	96.7	99	105.5	0.0302435
P16045	Galectin-1 OS=Mus musculus GN=Lgals1 PE=1 SV=3	0	66	8	100.4	96.5	96.8	101.6	100.6	96.8	100	99.8	100.5	106.9	0.0305006
Q9Z0X1	Apoptosis-inducing factor 1, mitochondrial OS=Mus musculus GN=Aifm1 PE=1 SV=1	0	20	8	104	104.4	101.4	101.6	95	99.1	100.5	96.9	100.2	96.9	0.0307679
O88844	Isocitrate dehydrogenase [NADP] cytoplasmic OS=Mus musculus GN=Idh1 PE=1 SV=2	0	23	8	100	97.2	95.6	99.6	99.7	102.3	105.4	96.4	100.6	103.4	0.031045
Q61687	Transcriptional regulator ATRX OS=Mus musculus GN=Atrx PE=1 SV=3	0	22	8	99.1	103.6	95.6	103.6	100.6	103.5	95.1	101.1	98.4	99.4	0.0310627
P35991	Tyrosine-protein kinase BTK OS=Mus musculus GN=Btk PE=1 SV=4	0	24	8	97.9	101	105.6	99.5	102.8	103.4	95.5	98	99	97.3	0.0314395
P01899	H-2 class I histocompatibility antigen, D-B alpha chain OS=Mus musculus GN=H2-D1 PE=1 SV=2	0	40	8	95.5	104.3	103.4	97.7	98.4	99.4	102.5	96.4	99	103.3	0.0315572
Q4VA53	Sister chromatid cohesion protein PDS5 homolog B OS=Mus musculus GN=Pds5b PE=1 SV=1	0	34	8	95	101.3	102.8	100.4	99.9	95.5	105.9	100	100	99.3	0.0316633
Q99JY0	Trifunctional enzyme subunit beta, mitochondrial OS=Mus musculus GN=Hadhb PE=1 SV=1	0	23	8	100.3	101	107	100	100	101.2	96.3	95.8	97.2	101.2	0.0319965
Q7TQI3	Ubiquitin thioesterase OTUB1 OS=Mus musculus GN=Otub1 PE=1 SV=2	0	31	8	92.4	97	102.1	99.2	99.3	101.7	102	101.4	102.4	102.6	0.0322577
P62270	40S ribosomal protein S18 OS=Mus musculus GN=Rps18 PE=1 SV=3	0	47	8	94.9	95	99.8	100.6	102.8	104.6	101.4	103.2	99.2	98.4	0.0326306
Q9JHK5	Pleckstrin OS=Mus musculus GN=Plek PE=1 SV=1	0	19	8	102.4	105.3	96.6	100.6	103.8	101.4	98.2	94.9	98.3	98.5	0.032755
Q9CWK8	Sorting nexin-2 OS=Mus musculus GN=Snx2 PE=1 SV=2	0	22	8	96.1	98.6	96.3	101.2	106	96.9	98.3	101.3	102.3	103	0.0327923
P61327	Protein mago nashi homolog OS=Mus musculus GN=Magoh PE=2 SV=1	0	26	8	96	94.9	98.5	97.1	102.1	101.3	99.9	101.6	104.4	104.1	0.0329188
Q3UPF5	Zinc finger CCCH-type antiviral protein 1 OS=Mus musculus GN=Zc3hav1 PE=1 SV=1	0	17	8	97.7	95.9	102.4	96.6	98.5	98.4	106.8	99.6	101	102.9	0.033346
Q9WUP7	Ubiquitin carboxyl-terminal hydrolase isozyme L5 OS=Mus musculus GN=Uchl5 PE=1 SV=2	0	26	8	103.5	95.9	104.3	98.8	102.7	102.8	96.1	102	96.5	97.4	0.0337211
Q8JZK9	Hydroxymethylglutaryl-CoA synthase, cytoplasmic OS=Mus musculus GN=Hmgcs1 PE=1 SV=1	0	19	8	96.5	96.5	97.3	104.6	103.3	97.7	96.6	101.8	103.9	101.9	0.033785
Q9CZD3	Glycine--tRNA ligase OS=Mus musculus GN=Gars PE=1 SV=1	0	21	8	98	102	104.6	97.9	101	93.9	105.1	100	97.7	99.8	0.0338493
P43247	DNA mismatch repair protein Msh2 OS=Mus musculus GN=Msh2 PE=1 SV=1	0	18	8	97.5	93.8	96.2	99.6	102	101.2	105.3	99.2	103.5	101.5	0.0346409
Q8CH18	Cell division cycle and apoptosis regulator protein 1 OS=Mus musculus GN=Ccar1 PE=1 SV=1	0	20	8	95.1	98.9	94.1	99.9	99.1	99.7	104.5	102.9	102.2	103.8	0.0347743
Q9QZE5	Coatomer subunit gamma-1 OS=Mus musculus GN=Copg1 PE=1 SV=1	0	28	8	94.8	99.1	95.7	102.8	101.8	100.4	100.9	96.8	101.5	106.2	0.0348521
P45952	Medium-chain specific acyl-CoA dehydrogenase, mitochondrial OS=Mus musculus GN=Acadm PE=1 SV=1	0	21	8	100.2	106	102.3	97.1	104.8	98.6	99.6	99.6	96.3	95.4	0.0349493
Q8BY87	Ubiquitin carboxyl-terminal hydrolase 47 OS=Mus musculus GN=Usp47 PE=1 SV=2	0	19	8	105	99.8	95.4	104.3	101.1	101.9	95.4	95.8	100.1	101.3	0.0349582
P60335	Poly(rC)-binding protein 1 OS=Mus musculus GN=Pcbp1 PE=1 SV=1	0	82	8	105.7	102.4	97.6	100.6	99.4	96.1	94.9	103.6	97.2	102.4	0.0353603
P54823	Probable ATP-dependent RNA helicase DDX6 OS=Mus musculus GN=Ddx6 PE=1 SV=1	0	22	8	94.6	95.9	103.2	95.6	104.7	103.2	102	100.9	100.2	99.8	0.0353972
Q8K2I4	Beta-mannosidase OS=Mus musculus GN=Manba PE=1 SV=1	0	21	8	96.3	94.6	97.4	100	102.8	100.8	99.4	107	102.3	99.5	0.0354286
Q9R0Q7	Prostaglandin E synthase 3 OS=Mus musculus GN=Ptges3 PE=1 SV=1	0	43	8	100.9	99.5	92.5	100.6	100.8	105.2	102.6	95.9	102.3	99.7	0.0356371
Q62446	Peptidyl-prolyl cis-trans isomerase FKBP3 OS=Mus musculus GN=Fkbp3 PE=1 SV=2	0	33	8	97.5	103.8	107.2	103	100.4	98.3	97.9	99.1	97.2	95.6	0.0360555
Q9CQV8	14-3-3 protein beta/alpha OS=Mus musculus GN=Ywhab PE=1 SV=3	0	47	8	97.8	104.4	104.1	105	98.2	94.4	99.3	97.4	97.2	102	0.0364759
P35700	Peroxiredoxin-1 OS=Mus musculus GN=Prdx1 PE=1 SV=1	0	48	8	97.8	96.5	97.6	100.4	103.3	99.2	97.8	109	98.8	99.6	0.0368149
Q9Z2X1	Heterogeneous nuclear ribonucleoprotein F OS=Mus musculus GN=Hnrnpf PE=1 SV=3	0	84	8	104.4	99.5	108.6	99	100.1	96.7	97.3	98.4	98.1	98	0.0369541
Q60872	Eukaryotic translation initiation factor 1A OS=Mus musculus GN=Eif1a PE=2 SV=3	0	27	8	98	92.2	97.9	98.8	100.6	101.5	104.9	99.4	104.6	102.1	0.0370045
P46978	Dolichyl-diphosphooligosaccharide--protein glycosyltransferase subunit STT3A OS=Mus musculus GN=Stt3a PE=1 SV=1	0	29	8	101.8	95.1	103.9	97.1	98.8	98.9	100.6	95.8	100.7	107.2	0.0370995
Q91YJ3	Thymocyte nuclear protein 1 OS=Mus musculus GN=Thyn1 PE=1 SV=1	0	17	8	93.8	103.5	103.3	104.8	98.5	101.3	95.7	98.9	97.3	103	0.0371968
P63037	DnaJ homolog subfamily A member 1 OS=Mus musculus GN=Dnaja1 PE=1 SV=1	0	27	8	107.7	100.9	104.8	99.5	97.9	97.6	97.8	97.6	95.4	100.8	0.0374106
Q8JZN5	Acyl-CoA dehydrogenase family member 9, mitochondrial OS=Mus musculus GN=Acad9 PE=1 SV=2	0	24	8	96.7	97.2	99.8	93.9	104.2	106.2	97.9	100.1	103.8	100.2	0.0381459
Q7TSV4	Phosphoglucomutase-2 OS=Mus musculus GN=Pgm2 PE=1 SV=1	0	15	8	99.2	98.9	105.4	103.1	105.4	96.2	93.4	100.1	100.1	98.2	0.0381576
Q504P2	C-type lectin domain family 12 member A OS=Mus musculus GN=Clec12a PE=2 SV=1	0	25	8	96.1	103.3	93.2	101.3	97.3	103.5	104.5	96.5	101.9	102.3	0.0387293
Q9JHU9	Inositol-3-phosphate synthase 1 OS=Mus musculus GN=Isyna1 PE=1 SV=1	0	22	8	94.5	100	93.4	98.6	103.9	102.8	101	100.8	99.1	105.9	0.0388844
D0QMC3	Myeloid cell nuclear differentiation antigen-like protein OS=Mus musculus GN=Mndal PE=1 SV=1	0	32	8	101.5	93.3	95.7	100.3	107.3	101	97.2	102.5	99.7	101.7	0.0390187
P31324	cAMP-dependent protein kinase type II-beta regulatory subunit OS=Mus musculus GN=Prkar2b PE=1 SV=3	0	22	8	93.1	98.5	103.3	103.8	100.6	104.9	96.2	99.8	96.5	103.4	0.0391325
Q9CZX8	40S ribosomal protein S19 OS=Mus musculus GN=Rps19 PE=1 SV=3	0	42	8	98.9	95.3	103	97.5	101.7	100.2	99.3	107.8	102	94.3	0.0393418
P70404	Isocitrate dehydrogenase [NAD] subunit gamma 1, mitochondrial OS=Mus musculus GN=Idh3g PE=1 SV=1	0	25	8	97.9	96.8	90.8	103.9	101	102.9	101.2	104	101.2	100.4	0.0398498
Q3TIV5	Zinc finger CCCH domain-containing protein 15 OS=Mus musculus GN=Zc3h15 PE=1 SV=2	0	23	8	97.3	103.4	97.5	106.7	106.2	98.8	100	95.6	96.6	98	0.0401054
Q8VBT6	Apolipoprotein B receptor OS=Mus musculus GN=Apobr PE=1 SV=1	0	25	8	96.1	98.1	95.8	100.9	99	106.2	98	107.3	97.1	101.6	0.0401303
P24063	Integrin alpha-L OS=Mus musculus GN=Itgal PE=1 SV=2	0	26	8	98.3	105.7	98.4	95	99.4	108	101.6	99.4	96.9	97.4	0.0403539
P97461	40S ribosomal protein S5 OS=Mus musculus GN=Rps5 PE=1 SV=3	0	34	8	95.2	92.4	99.1	97.6	101.7	101.6	105.2	104.6	102.6	100.1	0.0405188
P17225	Polypyrimidine tract-binding protein 1 OS=Mus musculus GN=Ptbp1 PE=1 SV=2	0	40	8	93	93.8	102.1	100.6	102.6	102.8	100	104.8	103.2	97.2	0.040538
P51660	Peroxisomal multifunctional enzyme type 2 OS=Mus musculus GN=Hsd17b4 PE=1 SV=3	0	19	8	101	96.6	108.8	99.6	96.4	96.9	104.5	97.6	101.6	96.9	0.0409524
Q8C7V3	U3 small nucleolar RNA-associated protein 15 homolog OS=Mus musculus GN=Utp15 PE=1 SV=1	0	15	8	103	97.9	91.5	94.6	104.5	101	104.7	101.9	102.1	98.6	0.0432311
P19783	Cytochrome c oxidase subunit 4 isoform 1, mitochondrial OS=Mus musculus GN=Cox4i1 PE=1 SV=2	0	27	8	95	92.7	105.4	99.3	103.4	96.8	106	98.5	100.6	102.3	0.0439242
P68254	14-3-3 protein theta OS=Mus musculus GN=Ywhaq PE=1 SV=1	0	53	8	95.6	95.2	91.5	104.2	101.7	100.8	102.7	102.4	101	104.9	0.0439545
Q9CQM9	Glutaredoxin-3 OS=Mus musculus GN=Glrx3 PE=1 SV=1	0	34	8	99.9	105	108.9	102.3	100	99.3	95.6	98.5	94.9	95.6	0.0443446
O35887	Calumenin OS=Mus musculus GN=Calu PE=1 SV=1	0	18	8	99.1	101.3	110.2	100.8	98.3	102	100.3	94.1	94.3	99.6	0.0449222
Q8C156	Condensin complex subunit 2 OS=Mus musculus GN=Ncaph PE=1 SV=1	0	21	8	92.8	105.4	103.4	102.5	94.1	102.9	101.2	103.9	98.7	95.1	0.0452622
Q8R2M2	Deoxynucleotidyltransferase terminal-interacting protein 2 OS=Mus musculus GN=Dnttip2 PE=1 SV=1	0	22	8	97.9	105.6	92.6	99.1	106.2	104.4	98.5	102	99.3	94.5	0.0454718
O09159	Lysosomal alpha-mannosidase OS=Mus musculus GN=Man2b1 PE=1 SV=4	0	23	8	101	99.4	110.6	99.2	101.7	99.5	99.9	100.7	92.6	95.4	0.0464184
Q8VE97	Serine/arginine-rich splicing factor 4 OS=Mus musculus GN=Srsf4 PE=2 SV=1	0	30	8	98.8	105.4	89.4	98.3	101.3	104.9	104.5	98.5	99.9	99	0.0465546
P39054	Dynamin-2 OS=Mus musculus GN=Dnm2 PE=1 SV=2	0	16	8	95.4	90.6	105.4	101	100.4	102.5	95.4	105.1	100.9	103.3	0.0477214
Q6Y7W8	GRB10-interacting GYF protein 2 OS=Mus musculus GN=Gigyf2 PE=1 SV=2	0	17	8	100.4	94.5	98.7	105.9	107.9	101.2	104.1	97.7	95.8	93.8	0.0481825
Q8BZN6	Dedicator of cytokinesis protein 10 OS=Mus musculus GN=Dock10 PE=1 SV=3	0	14	8	106.8	105.4	106.5	96.9	102.3	98.6	97.4	98.4	93.5	94.3	0.0492753
A2AGT5	Cytoskeleton-associated protein 5 OS=Mus musculus GN=Ckap5 PE=1 SV=1	0	15	8	98.8	96.3	90.7	99.7	110.1	102.8	101	98.9	102.9	98.8	0.0498464
Q61584	Fragile X mental retardation syndrome-related protein 1 OS=Mus musculus GN=Fxr1 PE=1 SV=2	0	27	8	104.9	104.9	109.2	94.8	98.2	99.4	94.4	103.6	94.2	96.4	0.0531476
O70145	Neutrophil cytosol factor 2 OS=Mus musculus GN=Ncf2 PE=1 SV=1	0	23	8	97.7	92.7	104.3	91.4	107.3	95	102.2	106.7	102.3	100.3	0.0562224
Q6NZF1	Zinc finger CCCH domain-containing protein 11A OS=Mus musculus GN=Zc3h11a PE=1 SV=1	0	16	8	90	97.2	106.1	101.5	97.8	104.8	98.3	98.8	95.7	109.7	0.0569744
P99027	60S acidic ribosomal protein P2 OS=Mus musculus GN=Rplp2 PE=1 SV=3	0	38	8	94.7	94.7	107.1	98.5	107.5	99.8	94	109.4	99.4	94.9	0.0592415
Q8VCW8	Acyl-CoA synthetase family member 2, mitochondrial OS=Mus musculus GN=Acsf2 PE=1 SV=1	0	18	8	89.6	93	93.8	101	100.2	108.5	103.6	101.7	102	106.6	0.0607637
Q8CGK3	Lon protease homolog, mitochondrial OS=Mus musculus GN=Lonp1 PE=1 SV=2	0	20	8	91.6	102.3	106.9	94.6	101.2	98.2	94.7	100.3	95	115.3	0.0702757
P31230	Aminoacyl tRNA synthase complex-interacting multifunctional protein 1 OS=Mus musculus GN=Aimp1 PE=1 SV=2	0	19	8	103.6	101.4	115.5	91.9	104.1	100.8	99.3	94.5	90.3	98.6	0.0718811
Q91WN1	DnaJ homolog subfamily C member 9 OS=Mus musculus GN=Dnajc9 PE=1 SV=2	0	23	8	98.9	94	91.4	102.8	104.7	95	93.8	116.7	100.6	101.9	0.0736049
Q5XG71	Small subunit processome component 20 homolog OS=Mus musculus GN=Utp20 PE=1 SV=2	0	18	8	107.9	106.4	117.3	97.3	96.1	98.6	93.5	92.8	93.1	96.9	0.0801765
Q6ZQ08	CCR4-NOT transcription complex subunit 1 OS=Mus musculus GN=Cnot1 PE=1 SV=2	0	18	8	93.3	111	115.5	96.3	96.5	100.8	95.7	94.1	91.6	105.2	0.0805274
Q8VHR5	Transcriptional repressor p66-beta OS=Mus musculus GN=Gatad2b PE=1 SV=1	0	19	8	92.9	101.1	103.9	96.3	97.6	97.8	97.1	93.4	97	122.9	0.0866987
P50446	Keratin, type II cytoskeletal 6A OS=Mus musculus GN=Krt6a PE=1 SV=3	0	100	8	201.2	129.1	102.3	61.4	49.4	95.6	94.5	97.9	104.6	64.1	0.428233
Q99PT1	Rho GDP-dissociation inhibitor 1 OS=Mus musculus GN=Arhgdia PE=1 SV=3	0	38	7	98	98.8	102.6	100.8	98.8	100.8	99.4	99.9	99.6	101.2	0.0137001
O70503	Very-long-chain 3-oxoacyl-CoA reductase OS=Mus musculus GN=Hsd17b12 PE=1 SV=1	0	21	7	100.5	97.6	99	100.7	101.9	101.3	100.8	97.1	100.9	100.2	0.0158815
P35979	60S ribosomal protein L12 OS=Mus musculus GN=Rpl12 PE=1 SV=2	0	61	7	102	97.4	102.6	98.5	101.9	98.2	101.3	99.9	97.5	100.7	0.0197372
Q8BP67	60S ribosomal protein L24 OS=Mus musculus GN=Rpl24 PE=1 SV=2	0	21	7	99.8	102.5	99.6	97.5	99.5	97.4	102.4	100.8	102.5	98	0.0200998
P46061	Ran GTPase-activating protein 1 OS=Mus musculus GN=Rangap1 PE=1 SV=2	0	26	7	103.4	98.5	103.1	98.2	101.3	100	100.4	99	98.8	97.4	0.0204672
Q64433	10 kDa heat shock protein, mitochondrial OS=Mus musculus GN=Hspe1 PE=1 SV=2	0	21	7	97.6	101.2	99.8	103.7	102	98.1	101.5	98	99.7	98.2	0.0205835
P26369	Splicing factor U2AF 65 kDa subunit OS=Mus musculus GN=U2af2 PE=1 SV=3	0	23	7	95	100.4	100	99.9	99.5	102.6	99	100.4	101.4	101.9	0.0207903
Q9CSN1	SNW domain-containing protein 1 OS=Mus musculus GN=Snw1 PE=1 SV=3	0	20	7	101.8	101.9	101.1	98.8	97.8	101.4	97.1	97.2	102.6	100.4	0.0209394
Q05816	Fatty acid-binding protein, epidermal OS=Mus musculus GN=Fabp5 PE=1 SV=3	0	30	7	98.9	100.7	95.4	102.3	103.2	100.1	100.5	99.6	100.5	98.8	0.0212132
Q9CQI6	Coactosin-like protein OS=Mus musculus GN=Cotl1 PE=1 SV=3	0	28	7	96.3	101.3	98.2	98.6	102.7	97.9	102.4	101.7	101	99.9	0.021587
Q8CIN4	Serine/threonine-protein kinase PAK 2 OS=Mus musculus GN=Pak2 PE=1 SV=1	0	27	7	97	101.3	98.5	99.3	100.7	101.6	101.3	95.7	102.7	101.8	0.0229004
P70677	Caspase-3 OS=Mus musculus GN=Casp3 PE=1 SV=1	0	29	7	97.3	102.8	101.9	100.7	98.1	98.3	99.1	97	102.8	102.1	0.0230409
Q0P678	Zinc finger CCCH domain-containing protein 18 OS=Mus musculus GN=Zc3h18 PE=1 SV=1	0	15	7	99.9	101.1	95.7	101.2	98.2	99.5	103.3	101.4	102.3	97.4	0.0234616
Q9WV80	Sorting nexin-1 OS=Mus musculus GN=Snx1 PE=1 SV=1	0	23	7	98.7	97.2	96.5	101	104.8	101.5	100.7	100.9	99.8	98.8	0.0237719
O09131	Glutathione S-transferase omega-1 OS=Mus musculus GN=Gsto1 PE=1 SV=2	0	18	7	97.5	97.9	98.3	102.3	99.9	101.4	96.2	100.6	103.6	102.3	0.0244631
Q9CZM2	60S ribosomal protein L15 OS=Mus musculus GN=Rpl15 PE=2 SV=4	0	22	7	97.3	98.9	102.1	97.5	104	100.7	98.4	102.8	101.1	97.3	0.0246166
Q9CPY7	Cytosol aminopeptidase OS=Mus musculus GN=Lap3 PE=1 SV=3	0	12	7	98.1	103	103.1	100.1	95.5	100.5	100.7	96.9	100.4	101.7	0.0249176
Q9CXI5	Mesencephalic astrocyte-derived neurotrophic factor OS=Mus musculus GN=Manf PE=1 SV=1	0	17	7	96.3	97.1	97.1	101.7	100.7	101.4	100	104.4	100.5	100.7	0.0249355
Q9D1E6	Tubulin-folding cofactor B OS=Mus musculus GN=Tbcb PE=1 SV=2	0	21	7	98.2	105.3	96.1	101.1	100.5	100.8	100.6	98.8	97.7	100.8	0.0250289
Q9DCS9	NADH dehydrogenase [ubiquinone] 1 beta subcomplex subunit 10 OS=Mus musculus GN=Ndufb10 PE=1 SV=3	0	23	7	98.2	98.7	96	97.8	99.5	99.7	101	104.2	102.8	102.2	0.0252581
O54734	Dolichyl-diphosphooligosaccharide--protein glycosyltransferase 48 kDa subunit OS=Mus musculus GN=Ddost PE=1 SV=2	0	25	7	100	98.9	102	101.3	103	101	99.1	100.7	100.3	93.7	0.0253815
Q99JT2	Serine/threonine-protein kinase 26 OS=Mus musculus GN=Stk26 PE=1 SV=1	0	23	7	105	97.4	98.6	98.4	102.7	99.2	97.6	98.6	100	102.5	0.0254253
Q9DB20	ATP synthase subunit O, mitochondrial OS=Mus musculus GN=Atp5o PE=1 SV=1	0	23	7	102.8	102	100.6	97.1	104.2	100.6	99.5	96.1	98.2	98.8	0.0255519
P62960	Nuclease-sensitive element-binding protein 1 OS=Mus musculus GN=Ybx1 PE=1 SV=3	0	74	7	97.2	95.9	101.7	101.2	100.5	98.4	100.4	98.2	101.9	104.5	0.025617
P12787	Cytochrome c oxidase subunit 5A, mitochondrial OS=Mus musculus GN=Cox5a PE=1 SV=2	0	28	7	102.7	103.3	102.8	97.5	101.4	98	98.1	100.5	100	95.8	0.0257589
P18242	Cathepsin D OS=Mus musculus GN=Ctsd PE=1 SV=1	0	24	7	95.9	96.6	102.2	101.2	104.7	98.3	100.1	100.2	101	99.7	0.0259874
Q9CZU6	Citrate synthase, mitochondrial OS=Mus musculus GN=Cs PE=1 SV=1	0	33	7	104.5	98.7	102.6	98.1	96.2	100.2	102.8	98.9	100.5	97.7	0.0261091
Q9CQQ7	ATP synthase F(0) complex subunit B1, mitochondrial OS=Mus musculus GN=Atp5f1 PE=1 SV=1	0	25	7	98	98.9	101.7	102.2	101.9	98.6	104.7	98.8	99.6	95.6	0.0261534
Q61166	Microtubule-associated protein RP/EB family member 1 OS=Mus musculus GN=Mapre1 PE=1 SV=3	0	28	7	96.3	96.7	99.7	104	104	101.2	98	100.5	100.8	98.9	0.0267075
O70251	Elongation factor 1-beta OS=Mus musculus GN=Eef1b PE=1 SV=5	0	20	7	100.5	95.6	95	102.7	99.7	100.7	102.3	99.9	101.6	102	0.0267374
Q9EQH2	Endoplasmic reticulum aminopeptidase 1 OS=Mus musculus GN=Erap1 PE=1 SV=2	0	20	7	96.7	100.2	99.1	102.5	102	101	99.4	95.4	99.2	104.6	0.0271407
Q6IRU2	Tropomyosin alpha-4 chain OS=Mus musculus GN=Tpm4 PE=1 SV=3	0	23	7	96.7	99.1	105	98.3	99.4	96.6	100.6	100.7	99.7	103.9	0.0274186
Q91WK2	Eukaryotic translation initiation factor 3 subunit H OS=Mus musculus GN=Eif3h PE=1 SV=1	0	26	7	103.3	99.3	94	96.8	100.9	100.1	102.1	101	101.9	100.5	0.0274312
Q8VE37	Regulator of chromosome condensation OS=Mus musculus GN=Rcc1 PE=1 SV=1	0	23	7	98.8	96.1	97.4	100.1	102.4	97.4	100.3	101.1	101	105.5	0.0275833
Q6ZQI3	Malectin OS=Mus musculus GN=Mlec PE=1 SV=2	0	27	7	97.9	97	98.5	95.6	103.8	99.2	101.1	101.7	103.7	101.4	0.0278614
Q91VM9	Inorganic pyrophosphatase 2, mitochondrial OS=Mus musculus GN=Ppa2 PE=1 SV=1	0	20	7	102.2	103.7	101.6	98.6	96.8	99.1	103.8	100.3	95.6	98.4	0.027995
Q6NV83	U2 snRNP-associated SURP motif-containing protein OS=Mus musculus GN=U2surp PE=1 SV=3	0	25	7	102.5	98.6	97	103.2	100.9	104.2	96.6	99.4	96.4	101.1	0.0282849
Q60973	Histone-binding protein RBBP7 OS=Mus musculus GN=Rbbp7 PE=1 SV=1	0	55	7	96.3	102.4	99	103.3	99	98.1	100.6	95.8	101.2	104.3	0.0286512
Q922Y1	UBX domain-containing protein 1 OS=Mus musculus GN=Ubxn1 PE=1 SV=1	0	25	7	102	101.3	100.9	94.1	100.5	103.7	99.3	100.8	95.9	101.5	0.0289521
Q99JW4	LIM and senescent cell antigen-like-containing domain protein 1 OS=Mus musculus GN=Lims1 PE=1 SV=3	0	20	7	97.1	102.1	102.1	102.2	100.5	105.2	98	96.8	96.4	99.7	0.0291802
P83917	Chromobox protein homolog 1 OS=Mus musculus GN=Cbx1 PE=1 SV=1	0	22	7	93.3	101.1	98.6	103.1	103.7	102	100.1	99.1	99.2	99.8	0.0292233
Q9D8Y0	EF-hand domain-containing protein D2 OS=Mus musculus GN=Efhd2 PE=1 SV=1	0	17	7	105.8	100.8	101.7	96.3	101.2	100.7	96.8	99.2	96.4	101	0.029372
O08807	Peroxiredoxin-4 OS=Mus musculus GN=Prdx4 PE=1 SV=1	0	39	7	96.8	101.8	97.6	102.6	96.7	98.6	99.2	102.6	98.6	105.5	0.0295259
P62869	Elongin-B OS=Mus musculus GN=Elob PE=1 SV=1	0	18	7	96	99.4	96	99.8	103.9	99.2	100.3	102.6	98.2	104.6	0.0297209
Q66JS6	Eukaryotic translation initiation factor 3 subunit J-B OS=Mus musculus GN=Eif3j2 PE=1 SV=1	0	24	7	98.5	103.5	102.6	102.3	104.5	98.1	96.1	96.7	99.3	98.4	0.0297321
O35226	26S proteasome non-ATPase regulatory subunit 4 OS=Mus musculus GN=Psmd4 PE=1 SV=1	0	19	7	96.2	100.9	98.4	98.4	104.5	100.6	101.2	101.7	103.1	95	0.0297993
Q9WUM3	Coronin-1B OS=Mus musculus GN=Coro1b PE=1 SV=1	0	17	7	103.3	92.8	99.2	100.5	98.2	100.6	100.3	103.5	100.9	100.6	0.0299528
P97379	Ras GTPase-activating protein-binding protein 2 OS=Mus musculus GN=G3bp2 PE=1 SV=2	0	15	7	99.9	102.6	103.9	102.2	99.5	103.3	99.3	97.3	94.9	97	0.0299565
P58021	Transmembrane 9 superfamily member 2 OS=Mus musculus GN=Tm9sf2 PE=1 SV=1	0	20	7	103.7	104	99.1	95.9	97.7	101	97	97	102	102.5	0.0301598
Q9Z130	Heterogeneous nuclear ribonucleoprotein D-like OS=Mus musculus GN=Hnrnpdl PE=1 SV=1	0	28	7	96.4	105.3	96.8	98.5	101.9	97.9	102	103.9	98.9	98.3	0.0307112
Q4VAA2	Protein CDV3 OS=Mus musculus GN=Cdv3 PE=1 SV=2	0	33	7	93.9	102.8	100.1	101.1	99.6	100.9	99.8	96.5	105.1	100.3	0.0308422
Q9JIF7	Coatomer subunit beta OS=Mus musculus GN=Copb1 PE=1 SV=1	0	16	7	101.9	104.1	96.5	102	100.4	99.6	95.5	103.8	100.1	96.1	0.0310734
Q64152	Transcription factor BTF3 OS=Mus musculus GN=Btf3 PE=1 SV=3	0	30	7	94.9	96.8	100.1	104	104.7	101.1	98.7	101.7	101.1	97	0.0316809
P24452	Macrophage-capping protein OS=Mus musculus GN=Capg PE=1 SV=2	0	30	7	94.2	100.1	98.5	100.1	99.7	99.8	98.3	99.5	103.4	106.3	0.0317012
Q923D5	WW domain-binding protein 11 OS=Mus musculus GN=Wbp11 PE=1 SV=2	0	18	7	99.8	103.6	93.1	97.6	101.1	103.6	98.2	102.2	101.3	99.4	0.0317433
Q5SUF2	Luc7-like protein 3 OS=Mus musculus GN=Luc7l3 PE=1 SV=1	0	22	7	99.3	103.3	97.4	102.7	103.4	96.6	98.4	94.9	103.7	100.3	0.0317805
Q9JLI8	Squamous cell carcinoma antigen recognized by T-cells 3 OS=Mus musculus GN=Sart3 PE=1 SV=1	0	15	7	100.7	103.6	99.2	96.5	97.6	101.2	100.6	94.6	100.5	105.4	0.0320568
Q9R0P3	S-formylglutathione hydrolase OS=Mus musculus GN=Esd PE=1 SV=1	0	28	7	97.6	98.8	97.5	97.5	99.6	99.4	101.4	97.3	104.3	106.7	0.0321162
Q9WUU7	Cathepsin Z OS=Mus musculus GN=Ctsz PE=1 SV=1	0	29	7	104	105.5	98.5	97.4	102.1	98.6	100.7	94.5	98.5	100.1	0.0324291
Q9Z2L7	Cytokine receptor-like factor 3 OS=Mus musculus GN=Crlf3 PE=1 SV=1	0	26	7	97.7	102.4	100.5	93.5	99.2	103.7	97.3	100.3	100.5	104.9	0.0332532
P70296	Phosphatidylethanolamine-binding protein 1 OS=Mus musculus GN=Pebp1 PE=1 SV=3	0	43	7	98.5	99.5	106.9	97.6	100.8	98	94.5	100.7	100.5	103	0.0334166
P11031	Activated RNA polymerase II transcriptional coactivator p15 OS=Mus musculus GN=Sub1 PE=1 SV=3	0	16	7	92.8	97.2	104.2	99.6	100.7	98.5	103.2	102.9	101.4	99.7	0.033479
Q64378	Peptidyl-prolyl cis-trans isomerase FKBP5 OS=Mus musculus GN=Fkbp5 PE=1 SV=1	0	17	7	99	94.2	104.8	97.6	95.8	100.9	103	100.5	102.9	101.3	0.0335394
Q6P5B0	RRP12-like protein OS=Mus musculus GN=Rrp12 PE=1 SV=1	0	19	7	102.8	100.8	104.4	99.9	97.1	103.6	101.7	99.6	95	95.1	0.033546
Q60631	Growth factor receptor-bound protein 2 OS=Mus musculus GN=Grb2 PE=1 SV=1	0	20	7	94.1	103.6	97.6	99.1	101	106	101.1	97.1	99.7	100.7	0.033589
P62245	40S ribosomal protein S15a OS=Mus musculus GN=Rps15a PE=1 SV=2	0	32	7	104.3	97.4	102.3	99.6	97.3	97.6	102.8	94.5	99.9	104.5	0.0336741
Q9Z2U1	Proteasome subunit alpha type-5 OS=Mus musculus GN=Psma5 PE=1 SV=1	0	26	7	101.9	99.3	101.7	101.7	95	97.4	102.4	96.6	106.2	97.8	0.0337046
Q9JHI5	Isovaleryl-CoA dehydrogenase, mitochondrial OS=Mus musculus GN=Ivd PE=1 SV=1	0	15	7	94.8	103.6	95.4	99	103.7	101.3	99.8	98.4	99.3	104.7	0.0337836
Q61035	Histidine--tRNA ligase, cytoplasmic OS=Mus musculus GN=Hars PE=1 SV=2	0	24	7	99.9	99	104.3	94.7	97.5	101.7	98	103.6	96.8	104.4	0.0338805
Q99KQ4	Nicotinamide phosphoribosyltransferase OS=Mus musculus GN=Nampt PE=1 SV=1	0	22	7	105.4	99.6	105.2	96.9	97.5	96.8	98.9	103.9	98.6	97.1	0.0348442
Q6PGB6	N-alpha-acetyltransferase 50 OS=Mus musculus GN=Naa50 PE=1 SV=1	0	20	7	101.4	99.7	96.1	97.3	95.2	103.7	96.5	102	104.6	103.3	0.0348998
Q08879	Fibulin-1 OS=Mus musculus GN=Fbln1 PE=1 SV=2	0	37	7	96.4	95.6	97.8	102.6	105	99.7	95.6	101.1	103.8	102.5	0.0349995
Q60848	Lymphocyte-specific helicase OS=Mus musculus GN=Hells PE=1 SV=2	0	18	7	93.3	100.7	97.6	98.2	103.5	99.7	102.2	99.2	106.3	99.4	0.0353123
Q8CFI7	DNA-directed RNA polymerase II subunit RPB2 OS=Mus musculus GN=Polr2b PE=1 SV=2	0	31	7	95.5	99.4	107.5	101.4	100.6	99.3	101.2	94.2	100	100.9	0.0358329
P63276	40S ribosomal protein S17 OS=Mus musculus GN=Rps17 PE=1 SV=2	0	36	7	94.2	95.2	99.8	95.8	103.3	102.4	103.2	100.9	102	103.2	0.0359475
Q9D2R0	Acetoacetyl-CoA synthetase OS=Mus musculus GN=Aacs PE=1 SV=1	0	16	7	96.1	105.3	101.8	105.1	94.5	99.8	101	97.6	97.4	101.4	0.0362583
Q01730	Ras suppressor protein 1 OS=Mus musculus GN=Rsu1 PE=1 SV=3	0	26	7	104.4	98.8	107.3	101	99.3	98.8	98.4	98.7	99.3	93.9	0.0363613
P50431	Serine hydroxymethyltransferase, cytosolic OS=Mus musculus GN=Shmt1 PE=1 SV=3	0	21	7	97.1	100.8	92.6	102.5	99.5	101.7	97.6	99.4	105.3	103.6	0.0365673
Q8K2Z4	Condensin complex subunit 1 OS=Mus musculus GN=Ncapd2 PE=1 SV=2	0	19	7	96.9	94	103.4	104.4	97.4	100.2	104.3	101	102.1	96.3	0.0366545
Q8CCF0	U4/U6 small nuclear ribonucleoprotein Prp31 OS=Mus musculus GN=Prpf31 PE=1 SV=3	0	19	7	100.5	94.2	93.7	100.6	101.8	102.9	106	100.1	98.3	102	0.0377806
Q6ZQ88	Lysine-specific histone demethylase 1A OS=Mus musculus GN=Kdm1a PE=1 SV=2	0	21	7	103.4	102.8	90.9	98.8	103.6	101.4	102	100	97.3	100	0.0379772
Q61464	Zinc finger protein 638 OS=Mus musculus GN=Znf638 PE=1 SV=2	0	18	7	101.2	103.6	92.2	96.9	98.7	103.9	102.5	99.5	97.3	104.2	0.0384679
Q810D6	Glutamate-rich WD repeat-containing protein 1 OS=Mus musculus GN=Grwd1 PE=1 SV=2	0	22	7	100.5	106.4	101.2	103.8	100.3	97.5	102	97.2	92.3	98.7	0.0389125
Q3UMU9	Hepatoma-derived growth factor-related protein 2 OS=Mus musculus GN=Hdgfl2 PE=1 SV=1	0	23	7	96.1	99.8	100.1	99	101.4	97.2	100.8	93.7	106.1	105.8	0.0390498
Q8BHD7	Polypyrimidine tract-binding protein 3 OS=Mus musculus GN=Ptbp3 PE=1 SV=1	0	25	7	102.8	94.6	100	95.2	100	100.8	103.7	96.8	99	107.2	0.0390756
Q80X82	Symplekin OS=Mus musculus GN=Sympk PE=1 SV=1	0	17	7	100.7	102.6	105.9	97.9	96.8	99.1	94.6	96.3	100	106.1	0.0390982
Q99JR8	SWI/SNF-related matrix-associated actin-dependent regulator of chromatin subfamily D member 2 OS=Mus musculus GN=Smarcd2 PE=1 SV=2	0	17	7	92.7	96.8	104.5	97.9	102.7	99.5	101.9	99.1	106.1	99	0.0392004
Q80UP3	Diacylglycerol kinase zeta OS=Mus musculus GN=Dgkz PE=1 SV=2	0	18	7	97.2	104.6	97.8	101.3	103.4	104.6	99.3	91.8	101.3	98.6	0.0393922
P70670	Nascent polypeptide-associated complex subunit alpha, muscle-specific form OS=Mus musculus GN=Naca PE=1 SV=2	0	46	7	105.3	98.2	107.5	102.7	95.9	100.2	97.4	99.3	97.8	95.7	0.0397632
Q9CPW4	Actin-related protein 2/3 complex subunit 5 OS=Mus musculus GN=Arpc5 PE=1 SV=3	0	26	7	93.9	96	106.3	100.1	104.4	99.7	97.9	104	96.6	101.1	0.0402133
P32233	Developmentally-regulated GTP-binding protein 1 OS=Mus musculus GN=Drg1 PE=1 SV=1	0	24	7	95.9	103.9	99.2	102.7	91.7	97.6	103.2	103.6	102.8	99.4	0.0402768
Q9WUA3	ATP-dependent 6-phosphofructokinase, platelet type OS=Mus musculus GN=Pfkp PE=1 SV=1	0	19	7	102.7	92.9	97	100.5	107.5	98.5	100.8	98.6	97.7	103.7	0.0404225
O54890	Integrin beta-3 OS=Mus musculus GN=Itgb3 PE=1 SV=2	0	12	7	105.6	103.4	96.6	100.2	101.3	104.6	101.1	98.7	94.9	93.5	0.0406282
Q9DCH4	Eukaryotic translation initiation factor 3 subunit F OS=Mus musculus GN=Eif3f PE=1 SV=2	0	30	7	99.6	93.3	93.4	99.4	100.8	103.8	99.2	101.8	106.2	102.4	0.0411176
P62900	60S ribosomal protein L31 OS=Mus musculus GN=Rpl31 PE=1 SV=1	0	37	7	95.3	93.3	97	105.4	104.5	101.7	103.3	99.7	102.4	97.3	0.041142
Q64521	Glycerol-3-phosphate dehydrogenase, mitochondrial OS=Mus musculus GN=Gpd2 PE=1 SV=2	0	16	7	97.7	98.3	105.1	96	94	104.1	95.7	102.4	101.7	104.9	0.0413897
Q8BJW6	Eukaryotic translation initiation factor 2A OS=Mus musculus GN=Eif2a PE=1 SV=2	0	20	7	95.4	100.5	105.7	105.4	99.2	99.7	95.9	93.4	102.6	102.1	0.0415478
Q8C0C7	Phenylalanine--tRNA ligase alpha subunit OS=Mus musculus GN=Farsa PE=1 SV=1	0	24	7	102.5	104.8	107.3	97.3	99.4	98.8	95.5	100.1	93.4	100.7	0.0416384
Q9Z103	Activity-dependent neuroprotector homeobox protein OS=Mus musculus GN=Adnp PE=1 SV=2	0	14	7	92.2	98.2	107.6	102.2	101.8	101.6	96.1	102.3	99.8	98.2	0.041668
Q8CH25	SAFB-like transcription modulator OS=Mus musculus GN=Sltm PE=1 SV=1	0	17	7	93	98.3	96.3	103.5	100.2	100.5	96.5	107.6	103.2	100.8	0.0420371
P47713	Cytosolic phospholipase A2 OS=Mus musculus GN=Pla2g4a PE=1 SV=1	0	19	7	97.6	104.5	108.3	98	103.5	99.9	95.8	99.5	98	94.9	0.0420397
Q99ME9	Nucleolar GTP-binding protein 1 OS=Mus musculus GN=Gtpbp4 PE=1 SV=3	0	14	7	101.9	102.5	106.2	97.4	98.3	103.5	94.7	93.6	97.9	104	0.0421189
Q9D1A2	Cytosolic non-specific dipeptidase OS=Mus musculus GN=Cndp2 PE=1 SV=1	0	23	7	104.8	98	105.7	98.6	106.4	96.1	97.1	94.2	99.4	99.7	0.0421848
P47754	F-actin-capping protein subunit alpha-2 OS=Mus musculus GN=Capza2 PE=1 SV=3	0	24	7	90.7	96.5	102.9	103	102.8	103.1	97.5	103.7	101.8	97.9	0.0423243
Q91W90	Thioredoxin domain-containing protein 5 OS=Mus musculus GN=Txndc5 PE=1 SV=2	0	29	7	92	98	96.1	99.7	99.5	103.3	104.2	97.6	103.8	105.8	0.0429366
O70318	Band 4.1-like protein 2 OS=Mus musculus GN=Epb41l2 PE=1 SV=2	0	18	7	92.2	102.8	99.6	94.7	102.7	102.4	107.2	97.9	99	101.6	0.04343
Q9Z2N8	Actin-like protein 6A OS=Mus musculus GN=Actl6a PE=1 SV=2	0	17	7	96.5	96.4	92.5	103.6	104.8	103.8	100.6	99	97.3	105.5	0.0435635
Q9JM90	Signal-transducing adaptor protein 1 OS=Mus musculus GN=Stap1 PE=1 SV=1	0	21	7	95.9	94.9	107.6	93.4	102.4	101	99	101.8	99.3	104.7	0.0444372
Q9QUI0	Transforming protein RhoA OS=Mus musculus GN=Rhoa PE=1 SV=1	0	33	7	90.7	99.6	93.5	99.7	101.3	103.7	102	101.8	104.3	103.5	0.0450077
Q6P9L6	Kinesin-like protein KIF15 OS=Mus musculus GN=Kif15 PE=1 SV=1	0	12	7	100.3	107.1	107.5	98.7	102.2	93.7	95.2	96.6	101.6	97.1	0.0469681
Q5SW19	Clustered mitochondria protein homolog OS=Mus musculus GN=Cluh PE=1 SV=2	0	18	7	103.6	106.1	102.6	90.4	95.9	102.9	99.6	95.9	100.3	102.8	0.0470424
P97760	DNA-directed RNA polymerase II subunit RPB3 OS=Mus musculus GN=Polr2c PE=1 SV=2	0	18	7	94.8	109	101.2	105	99.9	97.8	97.3	92.7	101.4	100.7	0.0474268
Q9D287	Pre-mRNA-splicing factor SPF27 OS=Mus musculus GN=Bcas2 PE=1 SV=1	0	17	7	101	95.9	110.7	98.9	104.3	102.3	93.6	98.5	96.2	98.6	0.0490918
O35737	Heterogeneous nuclear ribonucleoprotein H OS=Mus musculus GN=Hnrnph1 PE=1 SV=3	0	85	7	109.3	102.9	107.6	96	96.9	99.4	98.7	94.4	96.3	98.5	0.0502903
Q8C4J7	Transducin beta-like protein 3 OS=Mus musculus GN=Tbl3 PE=2 SV=1	0	13	7	88.7	106.5	100.2	99	103.7	102	95.3	100.6	104.3	99.7	0.0505195
Q9QZL0	Receptor-interacting serine/threonine-protein kinase 3 OS=Mus musculus GN=Ripk3 PE=1 SV=2	0	16	7	106.9	107	106.4	96.9	102.7	95.2	96.7	95.5	98.4	94.4	0.0519102
Q9R0G6	Cartilage oligomeric matrix protein OS=Mus musculus GN=Comp PE=1 SV=2	0	31	7	97.3	108.4	106.5	97.9	96.6	99.8	102.7	92.3	94.6	103.8	0.0523172
Q9CX34	Protein SGT1 homolog OS=Mus musculus GN=Sugt1 PE=1 SV=3	0	29	7	98.7	107.3	111.5	98.8	96.1	95.8	95.5	98.2	97.8	100.3	0.0526983
P70698	CTP synthase 1 OS=Mus musculus GN=Ctps1 PE=1 SV=2	0	16	7	89.8	107.3	101.4	97.1	101.8	102.6	93.6	101.2	106.4	98.8	0.0540062
Q9D706	RNA polymerase II-associated protein 3 OS=Mus musculus GN=Rpap3 PE=1 SV=1	0	13	7	104	101.3	111.4	100.7	100.2	103	95	96.5	96.3	91.6	0.0556457
Q99KC8	von Willebrand factor A domain-containing protein 5A OS=Mus musculus GN=Vwa5a PE=1 SV=2	0	16	7	92.2	97.8	97.6	102.1	104.2	107.5	99.9	90	103.7	105.1	0.056705
P54116	Erythrocyte band 7 integral membrane protein OS=Mus musculus GN=Stom PE=1 SV=3	0	20	7	106.8	105.8	111.4	100.1	95.3	95.8	99.5	97.6	94.5	93.2	0.0607435
P53811	Phosphatidylinositol transfer protein beta isoform OS=Mus musculus GN=Pitpnb PE=1 SV=2	0	17	7	102.3	98.6	113	95.2	98.3	101.9	102.2	90.3	95	103.2	0.06146
Q80U93	Nuclear pore complex protein Nup214 OS=Mus musculus GN=Nup214 PE=1 SV=2	0	17	7	99.6	110.5	109.4	100.8	89.1	99.4	97.2	97	96	100.8	0.0625564
P53996	Cellular nucleic acid-binding protein OS=Mus musculus GN=Cnbp PE=1 SV=2	0	74	7	95.2	99.3	84.2	104	105.1	103.9	102.4	100.5	100.9	104.7	0.063171
Q80TV8	CLIP-associating protein 1 OS=Mus musculus GN=Clasp1 PE=1 SV=2	0	20	7	85.5	104	109.4	93.9	102.5	103.4	99.7	100.7	101.7	99.3	0.0644217
P61290	Proteasome activator complex subunit 3 OS=Mus musculus GN=Psme3 PE=1 SV=1	0	18	7	105.3	100.1	114.1	100.3	93.9	97.4	91.9	104.3	98.6	94.2	0.0658779
A2AR02	Peptidyl-prolyl cis-trans isomerase G OS=Mus musculus GN=Ppig PE=1 SV=1	0	15	7	98	104.5	82.4	105.3	101.6	100.6	102.4	103.3	98.6	103.3	0.0662084
P30285	Cyclin-dependent kinase 4 OS=Mus musculus GN=Cdk4 PE=1 SV=1	0	23	7	98.9	103.9	112.9	107.8	98.5	91.9	99.9	98.7	95.8	91.6	0.0667923
Q8CHY6	Transcriptional repressor p66 alpha OS=Mus musculus GN=Gatad2a PE=1 SV=2	0	18	7	93.1	113.5	107.6	95.4	99.2	100.4	102.8	91.5	100.8	95.6	0.0674744
Q6A0A9	Constitutive coactivator of PPAR-gamma-like protein 1 OS=Mus musculus GN=FAM120A PE=1 SV=2	0	14	7	98.9	105.2	111.7	100.2	89.9	103.3	96.3	91.7	96.6	106.2	0.0675492
Q9JHR7	Insulin-degrading enzyme OS=Mus musculus GN=Ide PE=1 SV=1	0	19	7	88.9	98.7	104.9	106.7	100.1	96.3	94.3	112.9	99.8	97.4	0.0677577
Q8R1Q8	Cytoplasmic dynein 1 light intermediate chain 1 OS=Mus musculus GN=Dync1li1 PE=1 SV=1	0	18	7	106.1	113.2	89.2	106.5	93.8	97.3	93.7	103.1	95.9	101.1	0.0732944
Q9D662	Protein transport protein Sec23B OS=Mus musculus GN=Sec23b PE=1 SV=1	0	24	7	102.4	106.7	114.5	109.6	95.7	92.2	89.3	97.5	95	97.2	0.0806813
P70398	Probable ubiquitin carboxyl-terminal hydrolase FAF-X OS=Mus musculus GN=Usp9x PE=1 SV=2	0	21	7	95.6	114.2	113.4	99.8	95	105.6	96.5	93.2	93.4	93.3	0.0819146
P52431	DNA polymerase delta catalytic subunit OS=Mus musculus GN=Pold1 PE=1 SV=2	0	24	7	91.4	111.3	113.2	96.6	93.9	101.5	92.4	97.7	92.4	109.7	0.0844381
Q9CWL8	Beta-catenin-like protein 1 OS=Mus musculus GN=Ctnnbl1 PE=1 SV=1	0	25	7	81.9	93.9	102.7	97.1	106.2	104.5	96.8	105.6	98.5	112.8	0.0847808
O35857	Mitochondrial import inner membrane translocase subunit TIM44 OS=Mus musculus GN=Timm44 PE=1 SV=2	0	18	7	93.1	92.5	122.2	96.8	99.9	108.3	99.8	93.8	98.1	95.4	0.0906297
P43275	Histone H1.1 OS=Mus musculus GN=Hist1h1a PE=1 SV=2	0	49	7	108.5	99.8	75.2	102.4	99.6	100	108.2	102.4	102.5	101.6	0.0927809
E9Q6J5	Biorientation of chromosomes in cell division protein 1-like 1 OS=Mus musculus GN=Bod1l PE=1 SV=1	0	17	7	86.8	92.9	116.3	84.5	97.8	112.8	96.9	99.8	105	107.4	0.10479
Q8BL97	Serine/arginine-rich splicing factor 7 OS=Mus musculus GN=Srsf7 PE=1 SV=1	0	30	7	138.2	93.6	97.2	96.2	97.2	96.1	95.9	93.1	95.7	96.7	0.134976
Q61545	RNA-binding protein EWS OS=Mus musculus GN=Ewsr1 PE=1 SV=2	0	29	7	102	100	54.9	105.9	105.6	103	107.2	107.7	106.6	107	0.160462
Q62189	U1 small nuclear ribonucleoprotein A OS=Mus musculus GN=Snrpa PE=1 SV=3	0	25	6	97.1	100.4	97.6	99.7	101.2	100	100.6	101.1	101.2	101	0.0148597
P59999	Actin-related protein 2/3 complex subunit 4 OS=Mus musculus GN=Arpc4 PE=1 SV=3	0	21	6	98.9	102.6	99.2	102.5	99.8	98.3	100.6	100.3	98.4	99.5	0.0152915
P61759	Prefoldin subunit 3 OS=Mus musculus GN=Vbp1 PE=1 SV=2	0	16	6	99.2	99.3	99.8	98.6	102.7	100.1	100.7	99.6	97.6	102.4	0.0158465
Q9CQI7	U2 small nuclear ribonucleoprotein B'' OS=Mus musculus GN=Snrpb2 PE=1 SV=1	0	21	6	101.3	97.6	99.5	101	99.7	98.7	102.2	97.7	101.4	100.8	0.0160602
P15379	CD44 antigen OS=Mus musculus GN=Cd44 PE=1 SV=3	0	16	6	100.7	103.3	99	97.3	100.5	98.3	102.2	97.9	99.7	101	0.0191936
P47915	60S ribosomal protein L29 OS=Mus musculus GN=Rpl29 PE=1 SV=2	0	27	6	99	97.3	98.3	99.9	100.5	98.4	104	99.9	101.3	101.4	0.0193391
P35279	Ras-related protein Rab-6A OS=Mus musculus GN=Rab6a PE=1 SV=4	0	21	6	96.2	100.9	100.7	101.5	101.3	97	99.7	102.7	99.6	100.6	0.0201553
Q9CPR4	60S ribosomal protein L17 OS=Mus musculus GN=Rpl17 PE=1 SV=3	0	30	6	96.8	100.7	97.6	102	103.2	98.8	100.6	101	101	98.3	0.0203906
Q9D1M0	Protein SEC13 homolog OS=Mus musculus GN=Sec13 PE=1 SV=3	0	19	6	101.5	96.6	99	103.4	98.6	102.2	98.6	101.4	98.6	100.3	0.0208488
Q9EQ61	Pescadillo homolog OS=Mus musculus GN=Pes1 PE=1 SV=1	0	19	6	96.5	99.6	99.2	103.9	101.6	101.9	99.1	98.3	101	98.9	0.0211713
O08585	Clathrin light chain A OS=Mus musculus GN=Clta PE=1 SV=2	0	21	6	96.8	101.1	102.1	100.4	100.8	101.6	98.4	95.9	102.2	100.6	0.02206
Q8BSQ9	Protein polybromo-1 OS=Mus musculus GN=Pbrm1 PE=1 SV=4	0	14	6	97.6	95.9	100	100.4	100.4	103.5	100.6	99.9	99	102.7	0.0220605
P41105	60S ribosomal protein L28 OS=Mus musculus GN=Rpl28 PE=1 SV=2	0	27	6	96.2	97.5	99.4	98.9	100.8	102.9	103.3	100.8	100.8	99.4	0.0220706
P00375	Dihydrofolate reductase OS=Mus musculus GN=Dhfr PE=1 SV=3	0	17	6	101.4	101.2	100.7	101.4	103	101.6	96	97.1	98.5	99	0.0223801
Q03267	DNA-binding protein Ikaros OS=Mus musculus GN=Ikzf1 PE=1 SV=2	0	17	6	96.4	101.2	95.9	99.1	102.6	101.4	99.2	100.8	103	100.4	0.0238467
Q9R0Q3	Transmembrane emp24 domain-containing protein 2 OS=Mus musculus GN=Tmed2 PE=1 SV=1	0	25	6	98.9	97.1	105	99.5	98.9	98.4	100.1	102.3	101.8	98	0.0238467
P15702	Leukosialin OS=Mus musculus GN=Spn PE=1 SV=1	0	21	6	95.8	102.4	102.4	99.5	97.6	98.9	98.3	102.3	100.2	102.6	0.0238886
P62889	60S ribosomal protein L30 OS=Mus musculus GN=Rpl30 PE=1 SV=2	0	42	6	95.5	100.3	98.3	101.5	98.4	103.3	101.9	102	101.2	97.6	0.0244359
Q91YT0	NADH dehydrogenase [ubiquinone] flavoprotein 1, mitochondrial OS=Mus musculus GN=Ndufv1 PE=1 SV=1	0	18	6	100.4	102.2	98.9	105.3	100.3	99.4	98.8	95.9	99.8	99	0.024504
Q8R010	Aminoacyl tRNA synthase complex-interacting multifunctional protein 2 OS=Mus musculus GN=Aimp2 PE=1 SV=2	0	21	6	100.8	97.9	97.9	96.6	100.4	102.2	100	97.5	103.9	102.7	0.0246712
Q7TNV0	Protein DEK OS=Mus musculus GN=Dek PE=1 SV=1	0	21	6	96.5	100.4	99.1	99.4	105.2	100.3	102.2	100.9	98.5	97.4	0.0248059
P27612	Phospholipase A-2-activating protein OS=Mus musculus GN=Plaa PE=1 SV=4	0	20	6	100	97.3	101	101.9	96.4	104.2	101.7	96.9	99.9	100.7	0.0248328
Q9CWZ3	RNA-binding protein 8A OS=Mus musculus GN=Rbm8a PE=1 SV=4	0	32	6	96	97.2	101.5	99.6	101.9	100.8	99.9	105	99.7	98.5	0.0253503
P57759	Endoplasmic reticulum resident protein 29 OS=Mus musculus GN=Erp29 PE=1 SV=2	0	20	6	95.8	96.5	99.2	104.2	102	100.1	98.9	100	101.4	101.8	0.025517
P10404	MLV-related proviral Env polyprotein OS=Mus musculus PE=1 SV=3	0	20	6	106.4	99.7	100.1	97.6	101.4	97.5	100	99.3	98.2	99.8	0.0255604
Q9D8B3	Charged multivesicular body protein 4b OS=Mus musculus GN=Chmp4b PE=1 SV=2	0	15	6	101.7	100.5	96.6	96.6	102.2	103	101	101.3	101.1	96	0.0258199
Q9EQG9	Collagen type IV alpha-3-binding protein OS=Mus musculus GN=Col4a3bp PE=1 SV=1	0	14	6	97.9	99.4	101.5	102	101.6	102.6	102.9	97.1	99.9	95.2	0.0258622
P68037	Ubiquitin-conjugating enzyme E2 L3 OS=Mus musculus GN=Ube2l3 PE=1 SV=1	0	19	6	97.3	100.7	100.8	101.8	102.9	101.3	103.6	97.9	97.4	96.2	0.0258932
Q9DBG3	AP-2 complex subunit beta OS=Mus musculus GN=Ap2b1 PE=1 SV=1	0	38	6	106.1	97.8	97.7	99.3	98.2	98.8	98.8	99.6	101.1	102.5	0.0261579
P26350	Prothymosin alpha OS=Mus musculus GN=Ptma PE=1 SV=2	0	127	6	95.4	97.7	102	101.6	104	100.1	102.2	97.2	99.4	100.3	0.0262808
P62996	Transformer-2 protein homolog beta OS=Mus musculus GN=Tra2b PE=1 SV=1	0	33	6	101.8	102.7	105.1	98.9	97.6	95.9	98.9	98.4	100.9	99.8	0.0268618
P28650	Adenylosuccinate synthetase isozyme 1 OS=Mus musculus GN=Adssl1 PE=1 SV=2	0	18	6	96.3	97.3	101.5	97.1	100.5	100.8	104.9	98.9	102.9	99.9	0.0271121
P61255	60S ribosomal protein L26 OS=Mus musculus GN=Rpl26 PE=1 SV=1	0	18	6	96.4	97.1	98.4	100.5	100.7	100.6	104.8	97.1	102.1	102.3	0.027117
Q9CYA0	Cysteine-rich with EGF-like domain protein 2 OS=Mus musculus GN=Creld2 PE=1 SV=1	0	19	6	98.9	103.2	98.5	101.1	103.5	98.8	95.2	97.6	103.1	100.1	0.0272886
Q8C052	Microtubule-associated protein 1S OS=Mus musculus GN=Map1s PE=1 SV=2	0	17	6	98.5	103.1	95.5	99.1	101	100.8	97.7	99.8	105.2	99.4	0.0273406
Q9JMH6	Thioredoxin reductase 1, cytoplasmic OS=Mus musculus GN=Txnrd1 PE=1 SV=3	0	13	6	100.8	99.8	93.6	99.2	103.6	101.1	101.5	98.7	99.2	102.5	0.0273415
Q9D7N9	Adipocyte plasma membrane-associated protein OS=Mus musculus GN=Apmap PE=1 SV=1	0	18	6	97.9	99.1	97.4	94.4	100.4	102	102.1	102.1	101.3	103.2	0.0275404
P62301	40S ribosomal protein S13 OS=Mus musculus GN=Rps13 PE=1 SV=2	0	11	6	97	101.4	99.1	102.2	101.1	102.9	97.5	103.7	99.7	95.3	0.0275606
Q8CHP8	Glycerol-3-phosphate phosphatase OS=Mus musculus GN=Pgp PE=1 SV=1	0	16	6	103.6	101.4	98.6	103.3	97.9	101.9	95.8	98	102.3	97.3	0.0278877
Q80XU3	Nuclear ubiquitous casein and cyclin-dependent kinase substrate 1 OS=Mus musculus GN=Nucks1 PE=1 SV=1	0	18	6	98	98.6	96.4	102.5	101.8	95.8	104.7	101.4	100.6	100.4	0.0280055
Q9Z0P5	Twinfilin-2 OS=Mus musculus GN=Twf2 PE=1 SV=1	0	12	6	98.1	95.4	104.2	104.6	100	98.5	99.2	98.7	99.6	101.6	0.028064
Q62348	Translin OS=Mus musculus GN=Tsn PE=1 SV=1	0	20	6	101.6	100.5	93.4	101.4	100	97.1	102.4	99.1	102.1	102.2	0.0283989
Q99MN9	Propionyl-CoA carboxylase beta chain, mitochondrial OS=Mus musculus GN=Pccb PE=1 SV=2	0	13	6	104.3	99.7	103	97	98.6	97.7	100	95.7	101	103.1	0.0284633
Q9D903	Probable rRNA-processing protein EBP2 OS=Mus musculus GN=Ebna1bp2 PE=2 SV=1	0	20	6	102.9	100.1	96.1	95.8	101.6	102.5	98.1	97.5	102.5	102.8	0.0286829
Q91YU8	Suppressor of SWI4 1 homolog OS=Mus musculus GN=Ppan PE=1 SV=2	0	14	6	97.9	101.7	103.6	96.9	104.3	98.6	99.2	96	102.6	99.1	0.0287796
Q9QXT0	Protein canopy homolog 2 OS=Mus musculus GN=Cnpy2 PE=1 SV=1	0	25	6	98.3	98.7	107.1	97.7	101.8	99.4	97.5	99	98.9	101.5	0.0287912
P97742	Carnitine O-palmitoyltransferase 1, liver isoform OS=Mus musculus GN=Cpt1a PE=1 SV=4	0	14	6	97.5	99.2	94.1	99.6	99.3	99.4	102.7	100.9	103.9	103.2	0.029114
Q8BT60	Copine-3 OS=Mus musculus GN=Cpne3 PE=1 SV=2	0	25	6	97.6	98.8	101.7	104.2	102.1	101.9	99.3	102	97.9	94.3	0.0292816
Q9ERE7	LRP chaperone MESD OS=Mus musculus GN=Mesd PE=1 SV=1	0	10	6	100.6	106.9	100.6	98.2	100.3	96.7	99.4	101.4	99.4	96.4	0.0294778
P56391	Cytochrome c oxidase subunit 6B1 OS=Mus musculus GN=Cox6b1 PE=1 SV=2	0	34	6	96	104.2	102.2	101.9	100.6	104	98.3	96.9	98.2	97.6	0.0298077
Q6PIC6	Sodium/potassium-transporting ATPase subunit alpha-3 OS=Mus musculus GN=Atp1a3 PE=1 SV=1	0	50	6	102.1	95.8	98.5	99	103.4	103.2	100.5	102.2	100.7	94.7	0.0299542
P60766	Cell division control protein 42 homolog OS=Mus musculus GN=Cdc42 PE=1 SV=2	0	34	6	99.1	95.1	94.6	99.8	103.8	101	101.6	101.8	102.2	101	0.0300185
P16675	Lysosomal protective protein OS=Mus musculus GN=Ctsa PE=1 SV=1	0	12	6	102.8	93.9	95.7	98.9	100.9	102.9	101	100.9	100.6	102.3	0.0300823
Q8BJU0	Small glutamine-rich tetratricopeptide repeat-containing protein alpha OS=Mus musculus GN=Sgta PE=1 SV=2	0	15	6	96.9	95.3	98	104.7	99.1	99.5	102.6	100.4	104.2	99.3	0.0305323
O35864	COP9 signalosome complex subunit 5 OS=Mus musculus GN=Cops5 PE=1 SV=3	0	13	6	102.9	92.7	100.5	100.9	102.9	101.6	99.2	98.5	98.4	102.3	0.0306387
Q6PE01	U5 small nuclear ribonucleoprotein 40 kDa protein OS=Mus musculus GN=Snrnp40 PE=1 SV=1	0	21	6	99.3	97.9	98	97.1	102.5	107.1	96.9	100.3	101.4	99.6	0.030871
E9Q555	E3 ubiquitin-protein ligase RNF213 OS=Mus musculus GN=Rnf213 PE=1 SV=2	0	10	6	104.6	98	98.5	95.7	102.1	103.2	100	95.6	102.8	99.5	0.0312694
Q9D1R9	60S ribosomal protein L34 OS=Mus musculus GN=Rpl34 PE=1 SV=2	0	45	6	102.9	99	105.5	101.9	99.7	98.8	101.8	95.7	99.3	95.4	0.0313014
F7BJB9	MORC family CW-type zinc finger protein 3 OS=Mus musculus GN=Morc3 PE=1 SV=1	0	17	6	97.6	98.1	104.7	102.7	100.7	96	99.4	97.8	98.1	105	0.0314521
Q7TNC4	Putative RNA-binding protein Luc7-like 2 OS=Mus musculus GN=Luc7l2 PE=1 SV=1	0	42	6	96.1	102.8	95.5	99.7	103.7	99	102	96.9	100.2	104.2	0.0315086
Q9DBE9	pre-rRNA processing protein FTSJ3 OS=Mus musculus GN=Ftsj3 PE=1 SV=1	0	17	6	98.2	98.4	100	98.1	103.7	103.8	93.6	102.9	101.7	99.7	0.0316001
P00493	Hypoxanthine-guanine phosphoribosyltransferase OS=Mus musculus GN=Hprt1 PE=1 SV=3	0	23	6	94.9	100.4	96.1	104.7	101.3	101.5	101	96.3	101.6	102.3	0.0316107
Q9CT10	Ran-binding protein 3 OS=Mus musculus GN=Ranbp3 PE=1 SV=2	0	15	6	101.3	98.7	98.8	106.7	100.3	97	95.2	101.2	98.6	102.2	0.0316368
Q91VW3	SH3 domain-binding glutamic acid-rich-like protein 3 OS=Mus musculus GN=Sh3bgrl3 PE=1 SV=1	0	24	6	93.9	101.6	97.2	106.2	99.5	99	102.1	100.1	99.6	100.9	0.0320885
Q3TGF2	Protein FAM107B OS=Mus musculus GN=Fam107b PE=1 SV=2	0	18	6	105.1	102.6	102.8	99.9	102.5	99.6	97.6	97.6	94.7	97.5	0.0321295
Q8CG76	Aflatoxin B1 aldehyde reductase member 2 OS=Mus musculus GN=Akr7a2 PE=1 SV=3	0	18	6	94.6	98.2	102.2	102.7	103.9	101.2	101.8	101.5	98.7	95	0.0322134
P26516	26S proteasome non-ATPase regulatory subunit 7 OS=Mus musculus GN=Psmd7 PE=1 SV=2	0	14	6	98.6	103.1	92.4	102.5	100.9	99.9	103.5	100.8	100.7	97.6	0.0325815
P62317	Small nuclear ribonucleoprotein Sm D2 OS=Mus musculus GN=Snrpd2 PE=1 SV=1	0	30	6	96.4	103.6	100.5	95.8	98.7	103.8	103	96.8	97.9	103.5	0.0326326
Q6PGH2	Jupiter microtubule associated homolog 2 OS=Mus musculus GN=Jpt2 PE=1 SV=1	0	14	6	95.5	105.6	98.2	103.7	98.4	101.1	102.1	95.9	98.7	100.8	0.032636
Q3UL36	Arginine and glutamate-rich protein 1 OS=Mus musculus GN=Arglu1 PE=1 SV=2	0	20	6	93	102.7	103.5	98.6	101.1	102.8	96.6	99.8	99.6	102.2	0.0326885
O88544	COP9 signalosome complex subunit 4 OS=Mus musculus GN=Cops4 PE=1 SV=1	0	18	6	102.3	103	104.8	93.1	99.2	100.9	101.7	98.6	99.5	96.9	0.0335162
Q9Z0H4	CUGBP Elav-like family member 2 OS=Mus musculus GN=Celf2 PE=1 SV=1	0	23	6	98.6	103.7	94.3	94.5	103.1	103	100.6	100.2	99.5	102.5	0.0339771
Q8BP48	Methionine aminopeptidase 1 OS=Mus musculus GN=Metap1 PE=1 SV=1	0	25	6	98.3	94.8	97.9	98.9	103.9	100.9	106.6	98.6	98.1	102.1	0.0341708
Q9JHJ0	Tropomodulin-3 OS=Mus musculus GN=Tmod3 PE=1 SV=1	0	18	6	100	99.6	100.5	98.4	105.1	100.9	97.2	104	101.4	92.9	0.0343188
Q6A026	Sister chromatid cohesion protein PDS5 homolog A OS=Mus musculus GN=Pds5a PE=1 SV=3	0	38	6	101.5	104.8	101.7	98	102.9	103.1	100	94	95.9	98.1	0.034419
Q3TWW8	Serine/arginine-rich splicing factor 6 OS=Mus musculus GN=Srsf6 PE=1 SV=1	0	36	6	93.7	96.9	96.4	104.9	101.2	102.2	102.4	101.5	98.5	102.2	0.0345881
Q9R1P1	Proteasome subunit beta type-3 OS=Mus musculus GN=Psmb3 PE=1 SV=1	0	16	6	97.2	100.8	93	100.4	103.6	99.1	102	105.4	100.4	98.2	0.0346326
Q9CXY6	Interleukin enhancer-binding factor 2 OS=Mus musculus GN=Ilf2 PE=1 SV=1	0	12	6	101.4	97.7	102.3	97.7	105.4	96.2	96.3	101.4	104.7	97	0.0346646
P54103	DnaJ homolog subfamily C member 2 OS=Mus musculus GN=Dnajc2 PE=1 SV=2	0	14	6	96.2	101.8	104.6	97.6	99	94.2	103.5	102.1	98	102.9	0.034694
Q62465	Synaptic vesicle membrane protein VAT-1 homolog OS=Mus musculus GN=Vat1 PE=1 SV=3	0	19	6	96.1	98.6	93.1	98.4	101	101.8	100.1	103.9	103.2	103.7	0.0350795
Q9R0E1	Procollagen-lysine,2-oxoglutarate 5-dioxygenase 3 OS=Mus musculus GN=Plod3 PE=1 SV=1	0	16	6	96.2	100.4	104.6	105.7	97.1	104	99.5	96.6	98.9	97	0.0356962
Q6P8I4	PEST proteolytic signal-containing nuclear protein OS=Mus musculus GN=Pcnp PE=1 SV=1	0	22	6	99.7	97.2	101.5	99	99.7	103	98.9	92.6	105.4	103.2	0.0358376
Q9JKX6	ADP-sugar pyrophosphatase OS=Mus musculus GN=Nudt5 PE=1 SV=1	0	17	6	93.1	99.1	102.8	103.5	99.9	97.8	100.6	100.6	96.9	105.7	0.0359289
O08583	THO complex subunit 4 OS=Mus musculus GN=Alyref PE=1 SV=3	0	44	6	97.5	104.1	103.2	98.4	97.4	99.3	96.4	95	103.6	105	0.0363704
Q9DBR7	Protein phosphatase 1 regulatory subunit 12A OS=Mus musculus GN=Ppp1r12a PE=1 SV=2	0	11	6	102	98.9	103.6	103.9	102.8	96.5	101.7	101.2	93.1	96.2	0.0364955
Q62425	Cytochrome c oxidase subunit NDUFA4 OS=Mus musculus GN=Ndufa4 PE=1 SV=2	0	20	6	105.4	102.6	102.8	98.8	98.7	98.3	104.6	94.1	97.6	97.1	0.0365027
O70252	Heme oxygenase 2 OS=Mus musculus GN=Hmox2 PE=1 SV=1	0	19	6	96.1	100.4	105	99.1	103.3	98.7	103.4	92.6	101.5	100	0.0368638
P50518	V-type proton ATPase subunit E 1 OS=Mus musculus GN=Atp6v1e1 PE=1 SV=2	0	19	6	98.3	96.6	102.7	100.7	106.4	98.9	97	101.1	94.3	104.1	0.0371011
Q9R1T4	Septin-6 OS=Mus musculus GN=Sept6 PE=1 SV=4	0	19	6	100	99.2	97.7	98.3	102.3	95.4	106.7	104	101.6	94.8	0.0373809
Q9QYA2	Mitochondrial import receptor subunit TOM40 homolog OS=Mus musculus GN=Tomm40 PE=1 SV=3	0	23	6	102.5	98.4	107.7	100.2	101	98.6	94.3	95.5	100.3	101.4	0.0374038
Q8WTY4	Anamorsin OS=Mus musculus GN=Ciapin1 PE=1 SV=1	0	10	6	103.9	106.7	98	97.5	97.4	95.7	100	102.7	95.7	102.3	0.0375195
Q5F2E7	Nuclear fragile X mental retardation-interacting protein 2 OS=Mus musculus GN=Nufip2 PE=1 SV=1	0	11	6	97	98.8	107.1	93.8	101.4	100.9	96.1	102.6	101.4	100.9	0.0375352
O70551	SRSF protein kinase 1 OS=Mus musculus GN=Srpk1 PE=1 SV=2	0	24	6	93.6	98	98.5	94.4	102.8	104.2	103.7	100.5	103.4	100.7	0.0380187
P35922	Synaptic functional regulator FMR1 OS=Mus musculus GN=Fmr1 PE=1 SV=1	0	30	6	91.3	100.8	99.2	101.5	100.7	98.1	99	102.9	106.1	100.4	0.0380205
Q3TBD2	Rho GTPase-activating protein 45 OS=Mus musculus GN=Arhgap45 PE=1 SV=2	0	17	6	93.9	104.3	106.1	95.7	99.1	102.6	97.3	101.1	98.7	101.2	0.0380935
Q9JKP5	Muscleblind-like protein 1 OS=Mus musculus GN=Mbnl1 PE=1 SV=1	0	32	6	94.8	100.9	92	100.3	100.8	101.7	102.5	101.8	100.2	105.1	0.0381492
Q8BVI4	Dihydropteridine reductase OS=Mus musculus GN=Qdpr PE=1 SV=2	0	34	6	97.2	102.5	107.3	103.9	96.2	101.5	99.5	95	99.7	97.3	0.0382801
O35593	26S proteasome non-ATPase regulatory subunit 14 OS=Mus musculus GN=Psmd14 PE=1 SV=2	0	16	6	99.1	95.8	93.1	103.1	100.7	102.6	101.9	106.4	99.4	97.9	0.0383348
Q80SW1	S-adenosylhomocysteine hydrolase-like protein 1 OS=Mus musculus GN=Ahcyl1 PE=1 SV=1	0	19	6	96.9	100.4	98.3	104.3	105.8	97.8	105.7	97.7	95.6	97.6	0.0383699
O08663	Methionine aminopeptidase 2 OS=Mus musculus GN=Metap2 PE=1 SV=1	0	12	6	103.7	99.5	93.2	99.1	104.4	96.3	104.1	96.2	100.5	102.9	0.0385826
Q60749	KH domain-containing, RNA-binding, signal transduction-associated protein 1 OS=Mus musculus GN=Khdrbs1 PE=1 SV=2	0	19	6	94	95.3	95.6	101.2	103.6	103.4	101.5	101.8	104.9	98.7	0.0386724
Q91YR9	Prostaglandin reductase 1 OS=Mus musculus GN=Ptgr1 PE=1 SV=2	0	19	6	98.3	101.9	106.4	102.9	94.4	94.1	99.3	102.2	98.3	102.2	0.0387442
Q61029	Lamina-associated polypeptide 2, isoforms beta/delta/epsilon/gamma OS=Mus musculus GN=Tmpo PE=1 SV=4	0	72	6	98.6	106	101.4	97.3	95.9	100.3	94.9	98.3	106.6	100.6	0.0390095
Q9DC61	Mitochondrial-processing peptidase subunit alpha OS=Mus musculus GN=Pmpca PE=1 SV=1	0	11	6	103.9	102.9	98.5	101.9	96.3	104.9	99.2	91.7	99.3	101.4	0.039322
O70310	Glycylpeptide N-tetradecanoyltransferase 1 OS=Mus musculus GN=Nmt1 PE=1 SV=1	0	14	6	92.2	93.4	102.1	101.7	100.5	103.6	100.3	102.3	101.2	102.8	0.0393758
Q9EPE9	Manganese-transporting ATPase 13A1 OS=Mus musculus GN=Atp13a1 PE=1 SV=2	0	15	6	106	104.6	102	99.3	94.4	103	98.2	96.8	95.1	100.7	0.039435
O09106	Histone deacetylase 1 OS=Mus musculus GN=Hdac1 PE=1 SV=1	0	21	6	106.8	99.7	91.3	101.4	99.9	101.6	102.8	99.9	98.7	97.9	0.0395109
Q8R0A0	General transcription factor IIF subunit 2 OS=Mus musculus GN=Gtf2f2 PE=1 SV=1	0	15	6	104.1	102.3	104.7	92.9	98.6	96.2	97.8	97.1	104.1	102.1	0.0402075
Q99JR1	Sideroflexin-1 OS=Mus musculus GN=Sfxn1 PE=1 SV=3	0	26	6	104.8	97.4	106.5	99	102.4	94.8	101.5	97.9	101.4	94.4	0.0402492
P63323	40S ribosomal protein S12 OS=Mus musculus GN=Rps12 PE=1 SV=2	0	33	6	95.6	95	96.2	98.9	104.7	102.9	106.6	102.6	100	97.5	0.0404255
Q62383	Transcription elongation factor SPT6 OS=Mus musculus GN=Supt6h PE=1 SV=2	0	17	6	93.2	99.4	102.1	104.2	105.7	102.1	93.6	99.4	100.6	99.8	0.0404474
Q8K1X4	Nck-associated protein 1-like OS=Mus musculus GN=Nckap1l PE=1 SV=1	0	14	6	98.1	102.8	101.8	94.7	101.8	109.3	96.9	98.1	97.9	98.8	0.0410305
Q80VJ3	2'-deoxynucleoside 5'-phosphate N-hydrolase 1 OS=Mus musculus GN=Dnph1 PE=1 SV=2	0	25	6	105	103.2	104.4	100.7	95.2	102.2	100	93.6	94.8	100.9	0.0410663
Q8C129	Leucyl-cystinyl aminopeptidase OS=Mus musculus GN=Lnpep PE=1 SV=1	0	18	6	96.5	108.1	97	101.1	99.5	100.5	103	93	98.8	102.6	0.0414646
Q9CXS4	Centromere protein V OS=Mus musculus GN=Cenpv PE=1 SV=2	0	28	6	92.8	94.5	101.6	96.8	101.3	106.9	100.6	102.1	101.1	102.3	0.0415612
Q6P1B1	Xaa-Pro aminopeptidase 1 OS=Mus musculus GN=Xpnpep1 PE=1 SV=1	0	14	6	101.4	106.2	103.8	96.6	95.9	102.5	96.8	94.6	97.5	104.8	0.0419149
Q61207	Prosaposin OS=Mus musculus GN=Psap PE=1 SV=2	0	20	6	101.6	95.9	100	106.8	98.9	104.6	93.5	103.8	98.4	96.5	0.0420951
P63154	Crooked neck-like protein 1 OS=Mus musculus GN=Crnkl1 PE=1 SV=1	0	16	6	93	106	97.8	95.4	104.6	98.8	98.8	98.7	104.8	102	0.0426617
Q64516	Glycerol kinase OS=Mus musculus GN=Gk PE=1 SV=2	0	15	6	97.8	104.6	95.3	100.8	96.9	108.1	102.4	99.4	94.2	100.5	0.0426823
Q9JHS9	Spliceosome-associated protein CWC15 homolog OS=Mus musculus GN=Cwc15 PE=1 SV=1	0	20	6	91.3	96.2	103.9	102.7	98.3	100	97.9	100.8	102.9	106	0.0428148
P09528	Ferritin heavy chain OS=Mus musculus GN=Fth1 PE=1 SV=2	0	13	6	103.1	105.3	90.9	104.6	100.7	102	98.3	99.1	100	96.1	0.0428221
P54729	NEDD8 ultimate buster 1 OS=Mus musculus GN=Nub1 PE=1 SV=2	0	12	6	95.8	106	99.9	100.3	98.9	100.3	93.7	106.4	95.5	103.2	0.0429703
P59325	Eukaryotic translation initiation factor 5 OS=Mus musculus GN=Eif5 PE=1 SV=1	0	18	6	95.3	95	97.8	100.4	104.9	98.5	96.6	103.9	107.9	99.7	0.043156
Q9ER69	Pre-mRNA-splicing regulator WTAP OS=Mus musculus GN=Wtap PE=1 SV=3	0	13	6	103.3	107	104	97.8	99.2	94.7	96.9	104.5	94.9	97.7	0.0435405
P54731	FAS-associated factor 1 OS=Mus musculus GN=Faf1 PE=1 SV=2	0	14	6	106.3	99.7	100.1	103.4	92.2	105.2	96.9	95.5	98.5	102.2	0.0442443
Q505F5	Leucine-rich repeat-containing protein 47 OS=Mus musculus GN=Lrrc47 PE=1 SV=1	0	16	6	99.6	109.2	97.1	94.9	102.1	97.1	104.2	94.5	99.8	101.4	0.0449648
P53810	Phosphatidylinositol transfer protein alpha isoform OS=Mus musculus GN=Pitpna PE=1 SV=2	0	16	6	98.7	94.3	97.1	98.1	107.4	97.9	101.4	108.5	98.2	98.5	0.0453422
P27546	Microtubule-associated protein 4 OS=Mus musculus GN=Map4 PE=1 SV=3	0	15	6	90	98.2	98.4	97.3	104.7	100.4	100.3	101.1	103.7	105.9	0.0453554
Q6A4J8	Ubiquitin carboxyl-terminal hydrolase 7 OS=Mus musculus GN=Usp7 PE=1 SV=1	0	12	6	103	103.8	105.6	105.8	100.8	95	92.6	97	99.2	97.2	0.0454997
O35350	Calpain-1 catalytic subunit OS=Mus musculus GN=Capn1 PE=1 SV=1	0	18	6	97.1	103.9	94.6	108.3	99	99.6	98.1	106	95.1	98.3	0.045867
Q9D0B0	Serine/arginine-rich splicing factor 9 OS=Mus musculus GN=Srsf9 PE=1 SV=1	0	15	6	92.9	93.7	106.3	106.5	98.4	97.6	98.9	101.4	101.5	102.7	0.0463211
Q6ZPZ3	Zinc finger CCCH domain-containing protein 4 OS=Mus musculus GN=Zc3h4 PE=1 SV=2	0	15	6	94.8	106.3	91.2	98.6	101.3	98.6	103.7	98.2	104.4	103.1	0.0466188
Q78ZA7	Nucleosome assembly protein 1-like 4 OS=Mus musculus GN=Nap1l4 PE=1 SV=1	0	37	6	97.7	98	105.5	92.9	105.8	100.4	102.8	93	100	103.9	0.0466429
P63163	Small nuclear ribonucleoprotein-associated protein N OS=Mus musculus GN=Snrpn PE=1 SV=1	0	20	6	99.8	107.3	89.3	98.9	101.5	102.9	96.6	100.9	101.9	100.9	0.0467238
Q9JJA4	Ribosome biogenesis protein WDR12 OS=Mus musculus GN=Wdr12 PE=1 SV=1	0	16	6	96.8	89	103.2	103.1	105.2	98.9	98.7	99.8	100.2	105.2	0.0480864
Q9D024	Coiled-coil domain-containing protein 47 OS=Mus musculus GN=Ccdc47 PE=1 SV=2	0	11	6	104	101.6	106.7	99.5	99.8	94	106.5	93.3	95.4	99.3	0.0481303
P97868	E3 ubiquitin-protein ligase RBBP6 OS=Mus musculus GN=Rbbp6 PE=1 SV=5	0	13	6	96.5	106.9	95.3	105.6	95.9	105.4	102.1	101.7	95.5	95.2	0.0482847
Q04692	SWI/SNF-related matrix-associated actin-dependent regulator of chromatin subfamily A containing DEAD/H box 1 OS=Mus musculus GN=Smarcad1 PE=1 SV=2	0	10	6	100.9	105.5	104.6	107	101.9	99.6	95.1	96.7	92.4	96.3	0.0484585
P97369	Neutrophil cytosol factor 4 OS=Mus musculus GN=Ncf4 PE=1 SV=2	0	18	6	94.1	104.7	99.2	92.2	102.9	98.1	99.1	98.6	101.8	109.4	0.0499693
P20108	Thioredoxin-dependent peroxide reductase, mitochondrial OS=Mus musculus GN=Prdx3 PE=1 SV=1	0	16	6	91.6	91.7	102.2	103	105.5	101	104.7	97.2	104.6	98.6	0.0513746
Q80UM7	Mannosyl-oligosaccharide glucosidase OS=Mus musculus GN=Mogs PE=1 SV=1	0	13	6	87.5	103.6	102	102.2	101.4	101.8	96.4	105.3	102.8	96.9	0.0518328
Q99KF1	Transmembrane emp24 domain-containing protein 9 OS=Mus musculus GN=Tmed9 PE=1 SV=2	0	14	6	100.4	98.1	111.1	101.5	98.3	95.6	91.3	98.3	103.8	101.6	0.0523938
Q9CQC6	Basic leucine zipper and W2 domain-containing protein 1 OS=Mus musculus GN=Bzw1 PE=1 SV=1	0	16	6	95	90.8	106.1	102.7	107	100.2	95.3	105.7	99.1	98.1	0.0539732
P46460	Vesicle-fusing ATPase OS=Mus musculus GN=Nsf PE=1 SV=2	0	10	6	96.6	106.4	96.7	98.6	109.8	98.3	95.3	94.2	98	106.2	0.0539976
P97315	Cysteine and glycine-rich protein 1 OS=Mus musculus GN=Csrp1 PE=1 SV=3	0	13	6	111.8	104	92.7	95.6	97.8	97.6	97.8	102.5	102.8	97.5	0.0541209
P84104	Serine/arginine-rich splicing factor 3 OS=Mus musculus GN=Srsf3 PE=1 SV=1	0	29	6	99.8	102.4	85.2	102.8	101.9	104.2	101.2	100.2	103	99.3	0.0542525
O55135	Eukaryotic translation initiation factor 6 OS=Mus musculus GN=Eif6 PE=1 SV=2	0	13	6	97.2	101.7	105.3	109.2	100.4	98.4	101	98.7	99.9	88.2	0.0545812
Q8R180	ERO1-like protein alpha OS=Mus musculus GN=Ero1a PE=1 SV=2	0	18	6	104.1	104.7	110.8	103.7	95.5	97.6	97.6	95.3	94.2	96.5	0.0546687
Q8CGZ0	Calcium homeostasis endoplasmic reticulum protein OS=Mus musculus GN=Cherp PE=1 SV=1	0	10	6	94.2	95.7	97.2	114.4	101.3	99.9	99.2	99.2	100.8	98.1	0.0552328
P99026	Proteasome subunit beta type-4 OS=Mus musculus GN=Psmb4 PE=1 SV=1	0	28	6	98.5	102.2	85.3	105.2	100.3	100.4	104.4	101.8	100.7	101.2	0.0552771
P11440	Cyclin-dependent kinase 1 OS=Mus musculus GN=Cdk1 PE=1 SV=3	0	20	6	95.9	92.4	108.2	98.9	108.2	99	105.3	98.6	94.1	99.3	0.0554441
P17563	Selenium-binding protein 1 OS=Mus musculus GN=Selenbp1 PE=1 SV=2	0	10	6	111.7	103.1	103	99.7	94.9	96.3	99.5	104	95.7	92.2	0.0568439
Q8BHS3	Pre-mRNA-splicing factor RBM22 OS=Mus musculus GN=Rbm22 PE=1 SV=1	0	15	6	97.1	106.1	107.1	97.7	94.1	101.9	95.2	91	104.1	105.7	0.0570653
P63005	Platelet-activating factor acetylhydrolase IB subunit alpha OS=Mus musculus GN=Pafah1b1 PE=1 SV=2	0	13	6	93.6	96.1	98.5	105.9	100.9	90.2	108.7	98.8	104	103.2	0.0571069
Q0VGB7	Serine/threonine-protein phosphatase 4 regulatory subunit 2 OS=Mus musculus GN=Ppp4r2 PE=1 SV=1	0	17	6	90.7	102.5	101.9	100.5	102.1	99.7	100.8	93	97	111.8	0.0576368
Q8CIG8	Protein arginine N-methyltransferase 5 OS=Mus musculus GN=Prmt5 PE=1 SV=3	0	13	6	97.5	99	85.6	97.5	104.4	105	103.3	101.5	102.2	104.1	0.0577301
Q8BP92	Reticulocalbin-2 OS=Mus musculus GN=Rcn2 PE=1 SV=1	0	20	6	97.1	112.6	106.5	103.2	100.2	94.6	97.7	94.4	95	98.7	0.0588973
Q8CJF7	Protein ELYS OS=Mus musculus GN=Ahctf1 PE=1 SV=1	0	14	6	96.3	106.9	103.9	91.5	108.1	101.6	94	105.5	97.5	94.9	0.0591899
Q5SSI6	U3 small nucleolar RNA-associated protein 18 homolog OS=Mus musculus GN=Utp18 PE=1 SV=1	0	20	6	93.7	110.9	95.8	102	102.4	107	104.3	92.8	97.1	93.9	0.0624428
O35704	Serine palmitoyltransferase 1 OS=Mus musculus GN=Sptlc1 PE=1 SV=2	0	15	6	97.1	107.2	109.5	96.3	96.8	103.3	92.2	100.8	91.4	105.5	0.0624445
P70460	Vasodilator-stimulated phosphoprotein OS=Mus musculus GN=Vasp PE=1 SV=4	0	12	6	108.6	93.8	88.4	95.7	104.2	101.8	101.9	97.8	99.9	107.8	0.0628667
Q5PSV9	Mediator of DNA damage checkpoint protein 1 OS=Mus musculus GN=Mdc1 PE=1 SV=1	0	14	6	97.3	101.6	101.3	110	87.2	101.3	105.3	94.2	97.2	104.6	0.063927
Q8BI72	CDKN2A-interacting protein OS=Mus musculus GN=Cdkn2aip PE=1 SV=1	0	11	6	97.5	94.4	93.9	91.5	98	111.8	106.1	98	100.9	108	0.0663534
Q9R0C8	Guanine nucleotide exchange factor VAV3 OS=Mus musculus GN=Vav3 PE=1 SV=2	0	14	6	114.5	95.7	91.1	98.4	102	104.6	92.6	97.8	101.7	101.7	0.0667474
Q64213	Splicing factor 1 OS=Mus musculus GN=Sf1 PE=1 SV=6	0	21	6	106.5	98.1	82.2	104.9	100.4	98.6	102.5	103.2	101.7	101.8	0.0676208
P17426	AP-2 complex subunit alpha-1 OS=Mus musculus GN=Ap2a1 PE=1 SV=1	0	13	6	90.9	103.8	113.6	107.5	103.9	97.1	95.9	96.7	94.5	96.1	0.0695414
Q99P72	Reticulon-4 OS=Mus musculus GN=Rtn4 PE=1 SV=2	0	21	6	90.6	109.1	115.1	97.3	96.6	97	96.8	96.6	98.1	102.8	0.0715138
O08915	AH receptor-interacting protein OS=Mus musculus GN=Aip PE=1 SV=1	0	22	6	105.2	104.3	112.2	98.2	88.4	95.6	90.7	102.2	104.9	98.2	0.0722806
O09111	NADH dehydrogenase [ubiquinone] 1 beta subcomplex subunit 11, mitochondrial OS=Mus musculus GN=Ndufb11 PE=1 SV=2	0	23	6	96.4	112.3	110.4	104.4	103.5	93.7	94.6	91.3	94	99.6	0.0733729
Q9Z2I8	Succinate--CoA ligase [GDP-forming] subunit beta, mitochondrial OS=Mus musculus GN=Suclg2 PE=1 SV=3	0	19	6	97.3	106.4	118.2	93.2	98.8	98.6	96.3	93.9	95.5	101.7	0.0747789
P48193	Protein 4.1 OS=Mus musculus GN=Epb41 PE=1 SV=2	0	15	6	92.3	112.8	109.4	106.5	93.7	97.9	101.5	89.6	95.8	100.6	0.0764594
O88532	Zinc finger RNA-binding protein OS=Mus musculus GN=Zfr PE=1 SV=2	0	14	6	91	85.3	96.2	99	101.2	112.7	103.9	102.7	105.5	102.5	0.0770469
Q6P9P6	Kinesin-like protein KIF11 OS=Mus musculus GN=Kif11 PE=1 SV=1	0	13	6	115.7	102.7	99.6	91.1	96.8	94.2	110.9	88.8	99.5	100.7	0.0831344
Q6PGG2	GEM-interacting protein OS=Mus musculus GN=Gmip PE=1 SV=1	0	20	6	116.9	92.6	108.7	95.5	103.7	96	102.9	90.1	92.7	101	0.0834388
D3Z7P3	Glutaminase kidney isoform, mitochondrial OS=Mus musculus GN=Gls PE=1 SV=1	0	19	6	93.1	115.8	116.5	95.9	99.1	97.7	94.7	96	98.5	92.6	0.0877906
A2APB8	Targeting protein for Xklp2 OS=Mus musculus GN=Tpx2 PE=1 SV=1	0	13	6	93.5	116.6	115.3	106.6	90.5	107	98.5	87.7	84.4	100	0.11212
P43274	Histone H1.4 OS=Mus musculus GN=Hist1h1e PE=1 SV=2	0	104	6	103.1	99	63.4	96.8	100.5	102.7	108.1	105.7	110.7	109.8	0.136514
Q6NZN0	RNA-binding protein 26 OS=Mus musculus GN=Rbm26 PE=1 SV=2	0	12	6	79.4	164.2	120	83.7	86.1	120.7	82.6	80.2	69.7	113.5	0.291109
P02535	Keratin, type I cytoskeletal 10 OS=Mus musculus GN=Krt10 PE=1 SV=3	0	173	6	181.6	128.2	109.2	71.7	52.4	117.2	98.6	95.4	94.2	51.4	0.384741
Q8BWZ3	N-alpha-acetyltransferase 25, NatB auxiliary subunit OS=Mus musculus GN=Naa25 PE=1 SV=1	0	11	6	86.8	85.7	88.8	90.1	81.2	80	80.6	242.9	85.6	78.3	0.50366
P45878	Peptidyl-prolyl cis-trans isomerase FKBP2 OS=Mus musculus GN=Fkbp2 PE=1 SV=1	0	12	5	99.5	100.4	101	99.6	97.7	101.5	99.8	98.7	98.8	102.9	0.0151632
Q8BJW5	Nucleolar protein 11 OS=Mus musculus GN=Nol11 PE=2 SV=1	0	9	5	101.6	97.4	100.1	99.3	101.9	99.4	100.2	101.3	101.2	97.6	0.0158885
Q8R0G9	Nuclear pore complex protein Nup133 OS=Mus musculus GN=Nup133 PE=1 SV=2	0	20	5	98.9	99.7	104.1	97.6	99	99.9	99.3	99.4	100	102.1	0.0183
P99024	Tubulin beta-5 chain OS=Mus musculus GN=Tubb5 PE=1 SV=1	0	184	5	100.2	99.6	98	98.4	97.7	102.7	101.7	98.1	100.8	102.9	0.019687
P35980	60S ribosomal protein L18 OS=Mus musculus GN=Rpl18 PE=1 SV=3	0	19	5	104.3	97.6	98.9	97.6	99.9	99	100.4	99.9	101.2	101.2	0.019799
O55128	Histone deacetylase complex subunit SAP18 OS=Mus musculus GN=Sap18 PE=1 SV=1	0	12	5	99.5	100.4	101.2	101.4	96.7	104.1	99.5	97.9	99.7	99.6	0.0201163
P97370	Sodium/potassium-transporting ATPase subunit beta-3 OS=Mus musculus GN=Atp1b3 PE=1 SV=1	0	8	5	100.9	98.2	99.9	98.9	103.8	102.9	100.2	99.5	98	97.8	0.020342
Q91YT7	YTH domain-containing family protein 2 OS=Mus musculus GN=Ythdf2 PE=1 SV=1	0	23	5	97.2	99.7	103	99	101.8	102.4	101.8	97.3	98.6	99.1	0.0211442
Q9CYN2	Signal peptidase complex subunit 2 OS=Mus musculus GN=Spcs2 PE=1 SV=1	0	11	5	98.8	101	102	99.7	100.1	101.1	100.5	103.4	97.1	96.3	0.0215149
P21107	Tropomyosin alpha-3 chain OS=Mus musculus GN=Tpm3 PE=1 SV=3	0	50	5	99.2	104.7	99.9	101.8	98.8	101.9	98.5	97.7	97.7	99.8	0.0220857
P51885	Lumican OS=Mus musculus GN=Lum PE=1 SV=2	0	18	5	97.7	96.7	96.8	101.7	100	103.5	101.1	101.7	99.8	101	0.0227791
Q60648	Ganglioside GM2 activator OS=Mus musculus GN=Gm2a PE=1 SV=2	0	25	5	103	100.5	99.6	100.8	98.2	98.9	103.1	100.6	100.1	95.2	0.0229783
P61082	NEDD8-conjugating enzyme Ubc12 OS=Mus musculus GN=Ube2m PE=1 SV=1	0	20	5	103	102.6	96.4	98.3	98.8	99.6	101.7	97.1	100.4	102	0.0232567
Q3TIX9	U4/U6.U5 tri-snRNP-associated protein 2 OS=Mus musculus GN=Usp39 PE=1 SV=2	0	13	5	101.1	101.4	101	99	99.2	103.1	103.5	96.3	96.9	98.4	0.0243903
P62821	Ras-related protein Rab-1A OS=Mus musculus GN=Rab1A PE=1 SV=3	0	47	5	99.2	100.9	98	96.4	100.3	97.8	101.8	104	103.4	98.4	0.0250939
Q9Z1T2	Thrombospondin-4 OS=Mus musculus GN=Thbs4 PE=1 SV=1	0	23	5	98.9	102.9	99.9	102.2	102.4	98.4	100.5	95.4	97.1	102.5	0.0255674
Q8BHB4	WD repeat-containing protein 3 OS=Mus musculus GN=Wdr3 PE=1 SV=1	0	10	5	99.1	101.1	98.7	102	93.8	101.7	101.5	101	98.8	102.4	0.0257071
Q9D1G1	Ras-related protein Rab-1B OS=Mus musculus GN=Rab1b PE=1 SV=1	0	45	5	102.2	96.1	101.7	96.9	104.1	99.5	101.5	99.1	101.3	97.7	0.0257417
P97450	ATP synthase-coupling factor 6, mitochondrial OS=Mus musculus GN=Atp5j PE=1 SV=1	0	13	5	97.9	96.7	101.6	102.6	103.8	100.7	100.6	100.8	95.6	99.7	0.0258199
P46664	Adenylosuccinate synthetase isozyme 2 OS=Mus musculus GN=Adss PE=1 SV=2	0	18	5	102.9	100.8	103.8	96.9	99.5	102.2	99.5	99.6	99.3	95.4	0.025876
Q9WVA2	Mitochondrial import inner membrane translocase subunit Tim8 A OS=Mus musculus GN=Timm8a1 PE=1 SV=1	0	12	5	96	105.3	101.4	100.8	98	102.5	98.9	97.9	100.3	98.9	0.0266375
Q9DCT2	NADH dehydrogenase [ubiquinone] iron-sulfur protein 3, mitochondrial OS=Mus musculus GN=Ndufs3 PE=1 SV=2	0	13	5	98	99	103.9	98.7	100.8	97.5	99.4	105	96.8	101	0.0269518
P35293	Ras-related protein Rab-18 OS=Mus musculus GN=Rab18 PE=1 SV=2	0	15	5	100.8	104.6	95.2	96.5	102.3	99.9	100	98.9	101.5	100.3	0.0270678
O54941	SWI/SNF-related matrix-associated actin-dependent regulator of chromatin subfamily E member 1 OS=Mus musculus GN=Smarce1 PE=1 SV=1	0	13	5	102.3	102.5	101	99.1	97.6	102.7	99.6	94	101.8	99.2	0.0271749
Q922Q4	Pyrroline-5-carboxylate reductase 2 OS=Mus musculus GN=Pycr2 PE=1 SV=1	0	12	5	102.7	103.9	102	98.4	99.1	100.4	100.8	94.6	97.4	100.7	0.0273008
P19536	Cytochrome c oxidase subunit 5B, mitochondrial OS=Mus musculus GN=Cox5b PE=1 SV=1	0	26	5	103.7	104	96.9	99.8	98.1	98.2	102.5	96.5	98.9	101.4	0.0274591
P56812	Programmed cell death protein 5 OS=Mus musculus GN=Pdcd5 PE=1 SV=3	0	17	5	97.9	100.9	100.2	102	101.6	98.9	101.2	98.8	94.2	104.3	0.0274955
Q62186	Translocon-associated protein subunit delta OS=Mus musculus GN=Ssr4 PE=1 SV=1	0	23	5	104.4	102	97.1	98.7	102.8	97.5	96.6	102.6	99.9	98.4	0.0275762
Q9WUM5	Succinate--CoA ligase [ADP/GDP-forming] subunit alpha, mitochondrial OS=Mus musculus GN=Suclg1 PE=1 SV=4	0	16	5	99.3	105.5	99	98.4	103.7	96.6	99.5	96.8	101.1	100.1	0.0281385
Q9WV55	Vesicle-associated membrane protein-associated protein A OS=Mus musculus GN=Vapa PE=1 SV=2	0	16	5	96.5	100.4	96.1	98.9	100.8	102.4	99.2	97.9	103	104.8	0.0283471
Q60972	Histone-binding protein RBBP4 OS=Mus musculus GN=Rbbp4 PE=1 SV=5	0	61	5	93.6	99.4	99.6	103.6	103.4	101.5	99.9	98	101.5	99.6	0.0288009
P24668	Cation-dependent mannose-6-phosphate receptor OS=Mus musculus GN=M6pr PE=1 SV=1	0	19	5	98.3	95.5	97.8	98.4	105.3	101.1	99.6	103.6	101.1	99.3	0.028802
Q9CQX2	Cytochrome b5 type B OS=Mus musculus GN=Cyb5b PE=1 SV=1	0	18	5	100.9	107.8	98.9	98.8	98.4	99.6	97.3	98.8	98.6	101.1	0.0296056
P61620	Protein transport protein Sec61 subunit alpha isoform 1 OS=Mus musculus GN=Sec61a1 PE=1 SV=2	0	19	5	103.6	103.7	100.2	101.8	99.4	94.9	102.8	98	98.9	96.8	0.0297346
P42125	Enoyl-CoA delta isomerase 1, mitochondrial OS=Mus musculus GN=Eci1 PE=1 SV=2	0	14	5	97.7	102.9	97.1	96.3	100.1	102.9	98.2	97.5	104	103.3	0.0299258
Q99LU0	Charged multivesicular body protein 1b-1 OS=Mus musculus GN=Chmp1b1 PE=1 SV=1	0	11	5	103.6	101.5	97	97.6	99.7	101.4	102.9	94.1	102.5	99.7	0.0301072
P62830	60S ribosomal protein L23 OS=Mus musculus GN=Rpl23 PE=1 SV=1	0	18	5	100.9	100.2	91.9	99.7	102.6	101	102.6	100.5	99.9	100.7	0.0301515
Q9D1J1	Adaptin ear-binding coat-associated protein 2 OS=Mus musculus GN=Necap2 PE=1 SV=1	0	15	5	98.8	101.2	101.1	95.5	99.7	105.5	100.8	99.1	95.5	102.8	0.0305905
P62880	Guanine nucleotide-binding protein G(I)/G(S)/G(T) subunit beta-2 OS=Mus musculus GN=Gnb2 PE=1 SV=3	0	26	5	101.6	105.4	97.5	96.5	98.9	101.5	98.7	100.6	95.8	103.4	0.030722
Q8CGA0	Protein phosphatase 1F OS=Mus musculus GN=Ppm1f PE=1 SV=1	0	12	5	101.3	96.4	99.4	96	99.2	100.9	102	96.4	104.9	103.5	0.0308545
Q9R020	Zinc finger Ran-binding domain-containing protein 2 OS=Mus musculus GN=Zranb2 PE=1 SV=2	0	17	5	93.7	101.7	97.3	98.7	101.4	98.8	103.2	99.3	101.5	104.3	0.0309922
P19221	Prothrombin OS=Mus musculus GN=F2 PE=1 SV=1	0	16	5	97.4	93.4	101.5	99	102.8	98.6	103.1	100.2	100.4	103.7	0.0310647
P36371	Antigen peptide transporter 2 OS=Mus musculus GN=Tap2 PE=1 SV=1	0	12	5	102.8	100.2	105.3	101.1	101.8	97.3	94	99.3	98.1	100.1	0.0312374
Q9D0B6	Protein PBDC1 OS=Mus musculus GN=Pbdc1 PE=1 SV=1	0	10	5	96.1	102.2	101.8	101.3	100.6	100.2	106	95.8	98.8	97.2	0.0313227
Q60692	Proteasome subunit beta type-6 OS=Mus musculus GN=Psmb6 PE=1 SV=3	0	28	5	97.5	103.6	101.6	104	96.5	103.7	100.8	96.4	96.2	99.7	0.0319444
P61089	Ubiquitin-conjugating enzyme E2 N OS=Mus musculus GN=Ube2n PE=1 SV=1	0	15	5	95.5	100.8	99.5	96	102.7	103.6	98.7	99.4	98.3	105.5	0.0320728
Q9CWY8	Ribonuclease H2 subunit A OS=Mus musculus GN=Rnaseh2a PE=1 SV=2	0	14	5	98.1	103.1	99.8	97.3	103.2	104.5	101.2	93.9	100.6	98.3	0.0321351
P60867	40S ribosomal protein S20 OS=Mus musculus GN=Rps20 PE=1 SV=1	0	18	5	103.5	100.6	93.8	98.5	102.3	96.5	103.7	102.6	99.7	98.7	0.0321606
P62267	40S ribosomal protein S23 OS=Mus musculus GN=Rps23 PE=1 SV=3	0	22	5	100	97	107.5	103	99	99.2	97.5	98.7	97	101.1	0.0323247
P01887	Beta-2-microglobulin OS=Mus musculus GN=B2m PE=1 SV=2	0	20	5	94.9	99.1	96.5	99.8	100.1	104.3	100.8	97.2	102.8	104.5	0.0323488
Q9CQW2	ADP-ribosylation factor-like protein 8B OS=Mus musculus GN=Arl8b PE=1 SV=1	0	15	5	103	96	95.9	99.9	104.1	99.9	99.9	104.9	99.7	96.6	0.0323742
Q8BY71	Histone acetyltransferase type B catalytic subunit OS=Mus musculus GN=Hat1 PE=1 SV=1	0	22	5	99.4	97.4	100.7	98.6	100.4	98	97	107.4	97.5	103.7	0.0328988
P61358	60S ribosomal protein L27 OS=Mus musculus GN=Rpl27 PE=1 SV=2	0	19	5	98.7	99.8	97.1	96.1	98.2	100.7	104.9	99.3	98.7	106.5	0.0329174
Q9CXL3	Uncharacterized protein C7orf50 homolog OS=Mus musculus PE=1 SV=3	0	11	5	101.1	103.2	92.2	101.4	99.4	101.1	96.9	103.9	100.4	100.5	0.0335044
Q921T2	Torsin-1A-interacting protein 1 OS=Mus musculus GN=Tor1aip1 PE=1 SV=3	0	15	5	94.3	103.4	97.9	95.7	103.6	100.8	100.1	98.3	103.6	102.2	0.0335442
Q571I9	Aldehyde dehydrogenase family 16 member A1 OS=Mus musculus GN=Aldh16a1 PE=1 SV=2	0	19	5	96.8	95.6	94.8	103.9	104.7	101.7	99.7	99.5	102.2	101.1	0.0338657
Q9CX56	26S proteasome non-ATPase regulatory subunit 8 OS=Mus musculus GN=Psmd8 PE=1 SV=2	0	12	5	108.2	103.1	100.4	99.1	99.6	98	97.6	97.5	96.2	100.2	0.0347196
P61025	Cyclin-dependent kinases regulatory subunit 1 OS=Mus musculus GN=Cks1b PE=3 SV=1	0	13	5	94.8	101.6	102.1	96.1	105.7	100.3	101.3	95.8	99.5	102.8	0.0348361
Q9CQB5	CDGSH iron-sulfur domain-containing protein 2 OS=Mus musculus GN=Cisd2 PE=1 SV=1	0	14	5	103.8	97.5	103.6	99.7	105.2	101.7	97	94.1	98.4	99.1	0.0350914
Q5U458	DnaJ homolog subfamily C member 11 OS=Mus musculus GN=Dnajc11 PE=1 SV=2	0	9	5	102.2	94.5	99.9	102.8	97.4	103.6	97	105.2	96.6	100.8	0.035103
P60229	Eukaryotic translation initiation factor 3 subunit E OS=Mus musculus GN=Eif3e PE=1 SV=1	0	12	5	107.1	96	101.9	95.2	103	101.6	98.8	99	98.2	99.2	0.0351094
Q8CFQ3	Intron-binding protein aquarius OS=Mus musculus GN=Aqr PE=1 SV=2	0	13	5	98.6	95.5	98.2	99.5	101.9	104.1	97.7	95.7	103.4	105.5	0.0352273
P59328	WD repeat and HMG-box DNA-binding protein 1 OS=Mus musculus GN=Wdhd1 PE=1 SV=2	0	9	5	102	101	106.9	97.8	101.8	102.4	98.3	94.5	99.4	96	0.0358896
P29391	Ferritin light chain 1 OS=Mus musculus GN=Ftl1 PE=1 SV=2	0	19	5	102.2	95	97.5	101.7	98.5	106.9	100.5	95.3	100.3	102.2	0.0359144
Q920E5	Farnesyl pyrophosphate synthase OS=Mus musculus GN=Fdps PE=1 SV=1	0	14	5	92.8	95.8	98.5	101.9	103.9	100.2	102.8	102.2	103.4	98.4	0.036119
Q8CAY6	Acetyl-CoA acetyltransferase, cytosolic OS=Mus musculus GN=Acat2 PE=1 SV=2	0	9	5	92.6	102.9	98.6	102.2	100.7	101.1	101.7	101.9	103.4	94.7	0.0361883
Q60737	Casein kinase II subunit alpha OS=Mus musculus GN=Csnk2a1 PE=1 SV=2	0	15	5	95.4	105.6	103.7	98.8	101	95.2	103.7	96.4	100.4	99.8	0.036292
Q7TMF3	NADH dehydrogenase [ubiquinone] 1 alpha subcomplex subunit 12 OS=Mus musculus GN=Ndufa12 PE=1 SV=2	0	12	5	99.2	105	99.8	92.1	105.2	98.8	101.1	99.6	100.1	99.1	0.0363257
Q9R059	Four and a half LIM domains protein 3 OS=Mus musculus GN=Fhl3 PE=1 SV=2	0	14	5	97.8	95.5	98.2	97.5	100.7	101	100	109	99	101.3	0.0364783
P84096	Rho-related GTP-binding protein RhoG OS=Mus musculus GN=Rhog PE=1 SV=1	0	23	5	93.9	94.3	104	105.4	99.2	102.5	100.3	99.8	100.4	100.1	0.0368289
Q9WV70	Nucleolar complex protein 2 homolog OS=Mus musculus GN=Noc2l PE=1 SV=2	0	12	5	107.1	94	101.3	98.3	102.7	100.2	97.7	103.1	97.6	98.1	0.0369029
O88487	Cytoplasmic dynein 1 intermediate chain 2 OS=Mus musculus GN=Dync1i2 PE=1 SV=1	0	16	5	98.1	101.7	107.6	96.4	103	96.8	100.4	97.9	95.9	102.2	0.0369203
Q9D883	Splicing factor U2AF 35 kDa subunit OS=Mus musculus GN=U2af1 PE=1 SV=4	0	26	5	96.9	101.8	92	99.8	105.2	101.6	102.7	102.2	100	97.9	0.0369691
Q8BU03	Periodic tryptophan protein 2 homolog OS=Mus musculus GN=Pwp2 PE=1 SV=1	0	11	5	94.7	99.9	107.3	102.5	97.8	97.6	101	101.1	95.8	102.3	0.0370255
Q9JII6	Alcohol dehydrogenase [NADP(+)] OS=Mus musculus GN=Akr1a1 PE=1 SV=3	0	15	5	106.5	105	97.1	96.1	100.4	98	98.2	97.6	103.8	97.4	0.0372982
Q9D4H8	Cullin-2 OS=Mus musculus GN=Cul2 PE=1 SV=2	0	15	5	104	101.2	92.3	98.8	100.2	102.2	98	102.5	104.4	96.4	0.0373601
Q9EQK5	Major vault protein OS=Mus musculus GN=Mvp PE=1 SV=4	0	16	5	91.8	102.7	100	101	96.8	101.6	97	102.8	104.4	101.9	0.037733
Q8JZR0	Long-chain-fatty-acid--CoA ligase 5 OS=Mus musculus GN=Acsl5 PE=1 SV=1	0	12	5	102.6	93.3	106.9	99.4	103.3	99.3	100.6	100.4	96.5	97.7	0.0378682
Q8BML9	Glutamine--tRNA ligase OS=Mus musculus GN=Qars PE=1 SV=1	0	12	5	98.2	100.8	95.4	98.1	103.6	105.4	96.9	94.8	103.9	102.9	0.0381576
Q9CR68	Cytochrome b-c1 complex subunit Rieske, mitochondrial OS=Mus musculus GN=Uqcrfs1 PE=1 SV=1	0	20	5	105.8	97	99.6	100.6	106.2	101.1	100.7	97.3	94.1	97.6	0.038175
Q91YH5	Atlastin-3 OS=Mus musculus GN=Atl3 PE=1 SV=1	0	13	5	103.6	93.2	102	94.6	103.1	102.9	98.7	98.4	104.2	99.2	0.0384326
Q3V1V3	ESF1 homolog OS=Mus musculus GN=Esf1 PE=1 SV=1	0	11	5	96.4	102.4	100.1	95.9	100.4	105.2	105	99.9	93.4	101.3	0.0384419
Q99L27	GMP reductase 2 OS=Mus musculus GN=Gmpr2 PE=1 SV=2	0	21	5	94.2	103.9	94.3	101.9	105	101.1	97.8	99.8	98.3	103.8	0.0384913
Q8R001	Microtubule-associated protein RP/EB family member 2 OS=Mus musculus GN=Mapre2 PE=1 SV=1	0	39	5	92.8	100.3	105	100.9	104.3	99.5	94.7	103.1	100.3	99.1	0.0387413
P67984	60S ribosomal protein L22 OS=Mus musculus GN=Rpl22 PE=1 SV=2	0	41	5	92.1	105.6	101.2	104.1	101.2	97.2	98.4	102.8	98.5	98.9	0.0387528
Q8BLH7	HIRA-interacting protein 3 OS=Mus musculus GN=Hirip3 PE=1 SV=1	0	12	5	98	94.3	106	103.6	99.1	96	97.9	100	99.8	105.4	0.0388504
Q9DAK9	14 kDa phosphohistidine phosphatase OS=Mus musculus GN=Phpt1 PE=1 SV=1	0	17	5	93.6	105.2	93.9	99.6	102.8	102.3	99.7	98.3	100.7	103.8	0.0389353
Q922V4	Pleiotropic regulator 1 OS=Mus musculus GN=Plrg1 PE=1 SV=1	0	15	5	105.3	99.2	102	97.5	103.7	101.4	97.8	95.2	93.8	104.2	0.0392374
P35278	Ras-related protein Rab-5C OS=Mus musculus GN=Rab5c PE=1 SV=2	0	31	5	103.4	93.2	102.8	103.4	105.3	99.8	95.8	101.4	96.1	98.8	0.0396625
Q9D6Y7	Mitochondrial peptide methionine sulfoxide reductase OS=Mus musculus GN=Msra PE=1 SV=1	0	13	5	99.8	106.4	104.6	100.1	98.9	98.3	98	91.7	101.2	101	0.0396653
P62717	60S ribosomal protein L18a OS=Mus musculus GN=Rpl18a PE=1 SV=1	0	26	5	97.6	100	90.4	102	100.1	102.4	105.7	100	101.5	100.4	0.0397996
Q3U319	E3 ubiquitin-protein ligase BRE1B OS=Mus musculus GN=Rnf40 PE=1 SV=2	0	14	5	98.4	101.2	93	106.2	102.2	98.5	95.9	102.1	98.1	104.4	0.0398218
O08547	Vesicle-trafficking protein SEC22b OS=Mus musculus GN=Sec22b PE=1 SV=3	0	19	5	101.9	98.9	100.8	99.8	102.4	99.1	108.7	93.4	96.8	98.2	0.040111
Q7TSG2	RNA polymerase II subunit A C-terminal domain phosphatase OS=Mus musculus GN=Ctdp1 PE=1 SV=1	0	8	5	100.7	94.3	104.1	99.7	98.3	107.8	98.3	102.8	95.6	98.6	0.0402213
Q3THG9	Alanyl-tRNA editing protein Aarsd1 OS=Mus musculus GN=Aarsd1 PE=1 SV=2	0	14	5	109.2	98.1	99.7	100.3	94.7	102.9	98.9	95.6	101.4	99.2	0.0405654
Q6ZQL4	WD repeat-containing protein 43 OS=Mus musculus GN=Wdr43 PE=2 SV=2	0	14	5	91.4	105.3	96.1	100.8	105	99.9	98.7	101.6	101.3	99.7	0.0406879
Q61823	Programmed cell death protein 4 OS=Mus musculus GN=Pdcd4 PE=1 SV=1	0	14	5	97.2	92.1	101.3	104.4	96.4	98.9	100.5	105.1	99.7	104.3	0.0408709
Q3UPL0	Protein transport protein Sec31A OS=Mus musculus GN=Sec31a PE=1 SV=2	0	10	5	98.1	102.6	103.7	97.5	95.5	95.2	101.5	96.8	108.2	100.8	0.0413656
Q07076	Annexin A7 OS=Mus musculus GN=Anxa7 PE=1 SV=2	0	17	5	93.9	103.8	93.2	96.7	100.7	102.7	100.8	105.5	102.8	100	0.0415342
P09602	Non-histone chromosomal protein HMG-17 OS=Mus musculus GN=Hmgn2 PE=1 SV=2	0	25	5	101.6	104.4	90.3	101.2	96.9	98.3	103.3	98.5	101.9	103.4	0.0419417
Q99KV1	DnaJ homolog subfamily B member 11 OS=Mus musculus GN=Dnajb11 PE=1 SV=1	0	23	5	101.7	105.2	108	99	96.9	100.2	99.9	98.9	96.6	93.6	0.0419418
P70122	Ribosome maturation protein SBDS OS=Mus musculus GN=Sbds PE=1 SV=4	0	12	5	101.3	101.7	97.4	97.7	98.5	90.5	100.8	103.1	104.7	104.5	0.0423807
Q8BGB5	LIM domain-containing protein 2 OS=Mus musculus GN=Limd2 PE=1 SV=1	0	11	5	100	100.3	92.6	93.4	103.9	101.1	103	98.2	105.6	101.9	0.0424316
O08539	Myc box-dependent-interacting protein 1 OS=Mus musculus GN=Bin1 PE=1 SV=1	0	12	5	92.2	98.9	99	100.7	99.2	107.1	97.2	98.2	101.7	105.8	0.0424526
Q9D1Q6	Endoplasmic reticulum resident protein 44 OS=Mus musculus GN=Erp44 PE=1 SV=1	0	22	5	106.5	101.9	97.8	107.7	98.8	100.3	94.3	96.5	98.7	97.4	0.0427839
P62264	40S ribosomal protein S14 OS=Mus musculus GN=Rps14 PE=1 SV=3	0	27	5	100.8	104.4	91	106.5	98.9	97.9	102.4	101.9	98.5	97.8	0.0428558
Q6WVG3	BTB/POZ domain-containing protein KCTD12 OS=Mus musculus GN=Kctd12 PE=1 SV=1	0	14	5	99.9	105.9	104	106.6	98.1	94.9	101.4	96.7	94.9	97.6	0.0432846
Q60775	ETS-related transcription factor Elf-1 OS=Mus musculus GN=Elf1 PE=1 SV=1	0	12	5	99.8	101.8	107.1	103.6	100.7	98	102.7	99.6	92.4	94.3	0.0433128
O08808	Protein diaphanous homolog 1 OS=Mus musculus GN=Diaph1 PE=1 SV=1	0	10	5	95	99.3	97.1	95.7	100.6	98.5	104.5	97.1	108.6	103.5	0.0434489
Q8K2F0	Bromodomain-containing protein 3 OS=Mus musculus GN=Brd3 PE=1 SV=2	0	10	5	94.4	106.5	93.1	101.7	100.3	101.6	97.2	97.4	105.2	102.6	0.044116
Q99JW2	Aminoacylase-1 OS=Mus musculus GN=Acy1 PE=1 SV=1	0	9	5	97.9	101.3	99.3	99.1	91.8	104.5	94.3	104.6	102.5	104.7	0.0443321
Q8BGH2	Sorting and assembly machinery component 50 homolog OS=Mus musculus GN=Samm50 PE=1 SV=1	0	11	5	99.4	109.1	99.4	95.6	105.2	99.7	100.1	94.4	101.3	95.6	0.045032
P97452	Ribosome biogenesis protein BOP1 OS=Mus musculus GN=Bop1 PE=1 SV=1	0	14	5	96.7	103.9	105.5	101.4	104.1	100.4	92.1	101.2	93.3	101.4	0.0454582
P57716	Nicastrin OS=Mus musculus GN=Ncstn PE=1 SV=3	0	12	5	102.9	96.7	97.1	105.7	106.5	102.4	100.5	97.4	99.2	91.6	0.0455119
Q9CYH6	Ribosome biogenesis regulatory protein homolog OS=Mus musculus GN=Rrs1 PE=1 SV=1	0	17	5	100.7	104.4	110.1	97.5	99	96.7	96.3	94	100.4	100.9	0.0460266
Q9D4J7	PHD finger protein 6 OS=Mus musculus GN=Phf6 PE=1 SV=1	0	9	5	93.8	101.6	94.2	106.6	100.4	101.5	103.1	94.4	99.1	105.4	0.0461291
Q9DB05	Alpha-soluble NSF attachment protein OS=Mus musculus GN=Napa PE=1 SV=1	0	12	5	104.8	104.9	103.1	104.5	101.1	91.5	96.9	99.8	99.3	94.2	0.0464411
Q8K2T1	NmrA-like family domain-containing protein 1 OS=Mus musculus GN=Nmral1 PE=1 SV=1	0	12	5	101	108.1	92.9	100.4	105.9	97.3	96.2	95.6	101.3	101.2	0.0466962
Q8R344	Coiled-coil domain-containing protein 12 OS=Mus musculus GN=Ccdc12 PE=1 SV=2	0	11	5	92.9	106.5	95.2	106.3	100.5	103.4	96.7	103	97.8	97.7	0.0468117
Q80UU9	Membrane-associated progesterone receptor component 2 OS=Mus musculus GN=Pgrmc2 PE=1 SV=2	0	10	5	104.4	97.4	102.9	95.2	99.9	104.1	101.3	92.7	95.1	107.1	0.0475801
Q8C1B7	Septin-11 OS=Mus musculus GN=Sept11 PE=1 SV=4	0	20	5	91.7	97.7	94.4	106	102.2	105.1	97.1	103.5	103.3	98.9	0.0477482
Q2L4X1	Basic leucine zipper and W2 domain-containing protein 2 OS=Mus musculus molossinus GN=Bzw2 PE=2 SV=1	0	14	5	92.2	103.1	99.9	100.1	104.4	98	92.1	100.4	104	105.8	0.047847
Q9QZH3	Peptidyl-prolyl cis-trans isomerase E OS=Mus musculus GN=Ppie PE=1 SV=2	0	11	5	109.5	107.5	99.7	100.1	98.9	94.7	95.1	99.4	98.1	96.9	0.0487091
P97376	Protein FRG1 OS=Mus musculus GN=Frg1 PE=1 SV=2	0	14	5	95.4	97.9	104.1	91.3	107.2	104.4	103.5	101.4	96.9	97.9	0.0491596
P41241	Tyrosine-protein kinase CSK OS=Mus musculus GN=Csk PE=1 SV=2	0	11	5	96.1	93.8	103.2	103.7	106.6	102	104.8	101	92.7	96.1	0.0491799
O35955	Proteasome subunit beta type-10 OS=Mus musculus GN=Psmb10 PE=1 SV=1	0	16	5	100.9	110.6	103	97	102.8	98.1	97.8	93	101.3	95.3	0.0494777
Q8BU14	Translocation protein SEC62 OS=Mus musculus GN=Sec62 PE=1 SV=1	0	11	5	98.4	105.8	89.4	95	104.8	100	103.8	98.7	102.5	101.6	0.0496141
Q8R3C0	Mini-chromosome maintenance complex-binding protein OS=Mus musculus GN=Mcmbp PE=1 SV=1	0	16	5	92.7	92.7	98	97.8	104.1	104.3	105.1	98	100.2	107.1	0.050682
Q922J3	CAP-Gly domain-containing linker protein 1 OS=Mus musculus GN=Clip1 PE=1 SV=1	0	14	5	102.9	105.7	102.3	93.1	102.5	98.7	92.7	93.7	104.4	104.2	0.0507306
P28667	MARCKS-related protein OS=Mus musculus GN=Marcksl1 PE=1 SV=2	0	37	5	90.2	101.9	103.6	107.3	97.5	104.8	102.3	95.5	100.2	96.6	0.0508129
O54833	Casein kinase II subunit alpha' OS=Mus musculus GN=Csnk2a2 PE=1 SV=1	0	9	5	105.2	93.8	104.7	92.9	106.8	103	96.2	97.6	96.8	103.1	0.0509054
P05532	Mast/stem cell growth factor receptor Kit OS=Mus musculus GN=Kit PE=1 SV=3	0	11	5	98.9	108.4	100	99.8	100.8	102.8	95.1	105.8	98.2	90.2	0.0513398
O08759	Ubiquitin-protein ligase E3A OS=Mus musculus GN=Ube3a PE=1 SV=2	0	11	5	101.4	97.8	98.8	91.2	109.6	99.7	102.3	104.1	94	101.2	0.0513616
Q8R0T6	Adhesion G protein-coupled receptor G3 OS=Mus musculus GN=Adgrg3 PE=2 SV=3	0	12	5	88.3	97.5	105.1	99.8	97.5	99.4	103.6	99.1	103.1	106.6	0.0519337
Q9DBR0	A-kinase anchor protein 8 OS=Mus musculus GN=Akap8 PE=1 SV=1	0	16	5	91.9	105.8	91	100.5	99.8	105.4	98.1	99.5	104.5	103.6	0.0523577
Q8BIJ6	Isoleucine--tRNA ligase, mitochondrial OS=Mus musculus GN=Iars2 PE=1 SV=1	0	8	5	91.9	100.4	100.8	103.2	100.5	98.9	93.1	104.9	109.4	96.9	0.0524616
Q9R0N0	Galactokinase OS=Mus musculus GN=Galk1 PE=1 SV=2	0	14	5	94	102.5	93.6	106.4	106.8	100.6	103.5	92.3	98	102.2	0.0528309
Q99PG2	Opioid growth factor receptor OS=Mus musculus GN=Ogfr PE=1 SV=1	0	15	5	90.3	99.8	99.2	110.6	104.9	100.1	101.7	97.5	99.2	96.7	0.0528961
Q9JHW2	Omega-amidase NIT2 OS=Mus musculus GN=Nit2 PE=1 SV=1	0	13	5	104.7	95.5	96.8	108.6	107.7	97.5	92.8	96.8	100.3	99.2	0.0532228
P09671	Superoxide dismutase [Mn], mitochondrial OS=Mus musculus GN=Sod2 PE=1 SV=3	0	16	5	109.9	100.5	109.7	98.1	96.3	95.8	99.2	98.9	95.6	96	0.0542115
Q8BUM3	Tyrosine-protein phosphatase non-receptor type 7 OS=Mus musculus GN=Ptpn7 PE=1 SV=1	0	18	5	112.2	95.1	96.3	93	98.5	103.8	101.2	101	97.2	101.8	0.0543339
P28656	Nucleosome assembly protein 1-like 1 OS=Mus musculus GN=Nap1l1 PE=1 SV=2	0	39	5	88.3	103.7	102.2	94.9	99.6	103.5	97.1	107.9	102.1	100.8	0.0547373
Q8VI36	Paxillin OS=Mus musculus GN=Pxn PE=1 SV=1	0	11	5	93.1	96.7	95.2	92.9	109.4	104.8	105	101	100.3	101.4	0.0549247
Q9D172	ES1 protein homolog, mitochondrial OS=Mus musculus GN=D10Jhu81e PE=1 SV=1	0	14	5	106.1	111.9	100.1	93.6	98.8	98.5	100.2	96.7	100.1	93.8	0.0550722
Q810B6	Rabankyrin-5 OS=Mus musculus GN=Ankfy1 PE=1 SV=2	0	11	5	100	88.7	98.7	98.1	100.7	100.2	104.8	95.8	103.9	109.2	0.0551759
Q8BKS9	Pumilio homolog 3 OS=Mus musculus GN=Pum3 PE=1 SV=2	0	11	5	98.9	99.6	90.7	101.3	105.2	98	108.2	94.7	96.4	107.1	0.0557009
Q99J62	Replication factor C subunit 4 OS=Mus musculus GN=Rfc4 PE=1 SV=1	0	14	5	107.5	103	108.1	99	98	99.9	89.1	98.2	102.5	94.7	0.0569854
Q9Z148	Histone-lysine N-methyltransferase EHMT2 OS=Mus musculus GN=Ehmt2 PE=1 SV=2	0	10	5	95.6	103.3	103	104.8	108.5	104.4	98	93.5	90.2	98.7	0.0575307
P97930	Thymidylate kinase OS=Mus musculus GN=Dtymk PE=1 SV=2	0	13	5	109.7	99.7	111.4	98.8	95.3	98.1	96.8	94.9	97.5	97.7	0.0576511
Q6ZWM4	U6 snRNA-associated Sm-like protein LSm8 OS=Mus musculus GN=Lsm8 PE=1 SV=3	0	22	5	104.4	100.8	105.8	110.9	101.4	96.2	96.5	91.6	96.6	95.9	0.057732
Q8CFE3	REST corepressor 1 OS=Mus musculus GN=Rcor1 PE=1 SV=3	0	12	5	97.1	91.2	108.2	101.3	109.6	103.2	97.9	96.2	95	100.4	0.0578435
Q80SY5	Pre-mRNA-splicing factor 38B OS=Mus musculus GN=Prpf38b PE=1 SV=1	0	13	5	103.5	103.6	87.2	101.8	97.2	94.8	97.7	105.3	105.7	103.2	0.0580498
P86048	60S ribosomal protein L10-like OS=Mus musculus GN=Rpl10l PE=2 SV=1	0	17	5	95.4	111.5	88.4	103.2	100.8	99.5	100.3	100.3	98.7	101.8	0.0581444
Q5FWK3	Rho GTPase-activating protein 1 OS=Mus musculus GN=Arhgap1 PE=1 SV=1	0	10	5	96.8	97	103.6	96.8	113.8	92.6	100.4	98.4	97.5	103	0.0582781
Q60710	Deoxynucleoside triphosphate triphosphohydrolase SAMHD1 OS=Mus musculus GN=Samhd1 PE=1 SV=2	0	11	5	90.7	101.8	100.5	100.4	102.7	98	89.8	108.6	104.4	103.1	0.0585377
P97430	Antileukoproteinase OS=Mus musculus GN=Slpi PE=1 SV=1	0	10	5	96.7	101.2	84.4	102.6	103.1	100	104.2	101.8	103.7	102.3	0.0588709
Q922U1	U4/U6 small nuclear ribonucleoprotein Prp3 OS=Mus musculus GN=Prpf3 PE=1 SV=1	0	14	5	100.8	96.9	90.7	99.1	97.8	99.4	103.2	114	101.1	96.9	0.0596166
Q8K4Z3	NAD(P)H-hydrate epimerase OS=Mus musculus GN=Naxe PE=1 SV=1	0	15	5	97.7	88	110.2	101.7	99.4	95.3	97.8	105	103.4	101.5	0.0598442
Q3UM45	Protein phosphatase 1 regulatory subunit 7 OS=Mus musculus GN=Ppp1r7 PE=1 SV=2	0	12	5	93.8	93.3	112.7	102.5	103.5	100	93.3	97.3	102.5	101	0.0598715
Q6P1F6	Serine/threonine-protein phosphatase 2A 55 kDa regulatory subunit B alpha isoform OS=Mus musculus GN=Ppp2r2a PE=1 SV=1	0	21	5	104.6	108.8	109.4	102.7	94.9	96.2	90.9	98.3	99	95.2	0.0618636
Q8R409	Protein HEXIM1 OS=Mus musculus GN=Hexim1 PE=1 SV=1	0	16	5	89.6	97.8	105.1	99.8	95.8	99.1	104.7	96.2	99.3	112.6	0.0626525
Q8BVK9	Sp110 nuclear body protein OS=Mus musculus GN=Sp110 PE=1 SV=1	0	11	5	103.7	113.9	96.8	98.6	91.8	95.1	94.3	104.5	102.7	98.7	0.0642905
P97429	Annexin A4 OS=Mus musculus GN=Anxa4 PE=1 SV=4	0	11	5	95.2	114.4	92.1	93.2	102	101.6	104.5	100	95.6	101.6	0.065627
O35295	Transcriptional activator protein Pur-beta OS=Mus musculus GN=Purb PE=1 SV=3	0	16	5	114.8	90.1	103.2	99.2	96.2	95	101.2	98.6	103.7	98	0.065698
Q9DBT5	AMP deaminase 2 OS=Mus musculus GN=Ampd2 PE=1 SV=1	0	10	5	89.7	107.5	89.6	98	105.1	99.1	99.9	108.2	104.3	98.6	0.0657453
Q91XA2	Golgi membrane protein 1 OS=Mus musculus GN=Golm1 PE=1 SV=2	0	12	5	94.4	103.1	111.9	99.1	103.4	96.6	108.1	91.1	93.7	98.6	0.0660791
Q6NZC7	SEC23-interacting protein OS=Mus musculus GN=Sec23ip PE=1 SV=2	0	15	5	100.5	83.2	99.7	102.6	105.9	107.2	96.6	100.7	100.8	102.8	0.066376
Q8VE22	28S ribosomal protein S23, mitochondrial OS=Mus musculus GN=Mrps23 PE=1 SV=1	0	24	5	99.2	110.8	106.3	95.7	96.1	103.3	93.5	107.5	89	98.7	0.0685293
Q9QZE7	Translin-associated protein X OS=Mus musculus GN=Tsnax PE=1 SV=1	0	16	5	95.8	102.7	88.1	107.6	104.8	112	97.6	94.9	98.3	98.2	0.0690604
Q8R2Y8	Peptidyl-tRNA hydrolase 2, mitochondrial OS=Mus musculus GN=Ptrh2 PE=1 SV=1	0	16	5	89	92.8	110.1	109.7	104	99	95.1	103.2	96.5	100.5	0.0693442
Q5I012	Putative sodium-coupled neutral amino acid transporter 10 OS=Mus musculus GN=Slc38a10 PE=1 SV=2	0	16	5	95	115.1	99.9	93.5	100.3	100.3	91.4	96.7	107.6	100.3	0.0697664
P30999	Catenin delta-1 OS=Mus musculus GN=Ctnnd1 PE=1 SV=2	0	10	5	90.4	110	110.9	94.3	96.7	102.6	103.5	101.4	98.5	91.6	0.0705706
E9Q1P8	Interferon regulatory factor 2-binding protein 2 OS=Mus musculus GN=Irf2bp2 PE=1 SV=1	0	10	5	103.5	110.7	108.4	99.6	93	101.8	92	99.9	88.2	103	0.0716362
Q91VX2	Ubiquitin-associated protein 2 OS=Mus musculus GN=Ubap2 PE=1 SV=1	0	13	5	92.4	110.9	103.6	98.2	99.4	112.7	92.6	94.9	94.6	100.7	0.0718672
Q3UJB9	Enhancer of mRNA-decapping protein 4 OS=Mus musculus GN=Edc4 PE=1 SV=2	0	14	5	94.5	102.5	117.7	97.2	92.6	101.9	98.9	96.5	94	104	0.073155
Q9CRC8	Leucine-rich repeat-containing protein 40 OS=Mus musculus GN=Lrrc40 PE=1 SV=2	0	10	5	98.9	111.6	96.2	97.9	98.3	106.7	94.7	101.9	86.2	107.7	0.073313
A3KGF7	1-phosphatidylinositol 4,5-bisphosphate phosphodiesterase beta-2 OS=Mus musculus GN=Plcb2 PE=1 SV=1	0	11	5	103.1	114.7	90.9	91.6	107.1	100.3	99.9	96.8	93.2	102.5	0.0739527
P83940	Elongin-C OS=Mus musculus GN=Eloc PE=1 SV=1	0	12	5	85.5	100.2	102.2	101.7	99.5	94.6	94.3	105.2	102.4	114.4	0.0760175
Q8BYC6	Serine/threonine-protein kinase TAO3 OS=Mus musculus GN=Taok3 PE=1 SV=2	0	15	5	104.1	107.2	108.7	102.1	98.7	90.6	93.8	92.2	91.7	111	0.0765843
Q99KN2	Probable cytosolic iron-sulfur protein assembly protein CIAO1 OS=Mus musculus GN=Ciao1 PE=1 SV=1	0	12	5	109.3	106.8	114.2	100.3	95.3	100.4	95.5	92.7	89.2	96.3	0.0789219
P20060	Beta-hexosaminidase subunit beta OS=Mus musculus GN=Hexb PE=1 SV=2	0	9	5	106	111.5	115	93.2	97.2	97.5	95.4	97.2	92.1	94.9	0.079652
Q9EQH3	Vacuolar protein sorting-associated protein 35 OS=Mus musculus GN=Vps35 PE=1 SV=1	0	14	5	81.8	101.4	114.3	100.5	97.3	100.5	102.9	103	97	101.1	0.079814
Q8CHP5	Partner of Y14 and mago OS=Mus musculus GN=Pym1 PE=1 SV=2	0	14	5	92.7	103.2	117.8	103.8	100.4	94.1	90.2	93.4	101.2	103.3	0.0803874
Q3B7Z2	Oxysterol-binding protein 1 OS=Mus musculus GN=Osbp PE=1 SV=3	0	9	5	106.6	89.7	102.7	112.9	95.8	102.4	85.9	99.4	98	106.6	0.0812048
Q6PR54	Telomere-associated protein RIF1 OS=Mus musculus GN=Rif1 PE=1 SV=2	0	9	5	99.9	107.5	85.6	97.8	90.4	112.2	108	92.2	102.6	103.7	0.0853021
Q8VHK9	ATP-dependent RNA helicase DHX36 OS=Mus musculus GN=Dhx36 PE=1 SV=2	0	9	5	108.2	85.2	99.8	97.3	97.8	114.1	107.8	94.4	104	91.6	0.0866504
Q91VA6	Polymerase delta-interacting protein 2 OS=Mus musculus GN=Poldip2 PE=1 SV=1	0	12	5	107.6	108.2	118.6	94.4	99.3	97.6	92	94.4	93.3	94.5	0.0868719
P08752	Guanine nucleotide-binding protein G(i) subunit alpha-2 OS=Mus musculus GN=Gnai2 PE=1 SV=5	0	31	5	85.2	96.6	107	104	96.4	98.7	88.9	106.1	102.1	115	0.0881967
Q9QY36	N-alpha-acetyltransferase 10 OS=Mus musculus GN=Naa10 PE=1 SV=1	0	11	5	88	102.8	85.1	109.7	109.1	104.1	91.6	105.8	98.2	105.5	0.0885306
P42567	Epidermal growth factor receptor substrate 15 OS=Mus musculus GN=Eps15 PE=1 SV=1	0	12	5	84.9	114.4	109.4	92.4	91.1	103	100	97.4	105.7	101.7	0.0889344
Q9JLV5	Cullin-3 OS=Mus musculus GN=Cul3 PE=1 SV=1	0	11	5	108.5	101.9	99.2	90.1	92.9	89.4	94.8	103.5	118.9	100.8	0.0903339
Q8BYA0	Tubulin-specific chaperone D OS=Mus musculus GN=Tbcd PE=1 SV=1	0	11	5	97.6	108.9	88.3	94.5	91.3	117.6	108.7	92.7	95.5	105	0.0949635
A2AN08	E3 ubiquitin-protein ligase UBR4 OS=Mus musculus GN=Ubr4 PE=1 SV=1	0	8	5	105.3	115.8	107.7	113.7	84.5	104.5	90.6	86.1	89.8	102	0.114252
Q8R3N1	Nucleolar protein 14 OS=Mus musculus GN=Nop14 PE=1 SV=2	0	12	5	121.1	91.4	76.7	96.4	100.2	103.4	108.3	91.1	117.6	93.9	0.132555
Q921H8	3-ketoacyl-CoA thiolase A, peroxisomal OS=Mus musculus GN=Acaa1a PE=1 SV=1	0	15	5	104.6	153.7	96.3	96.9	97	87.6	89	88.3	91.5	95.2	0.195602
P48678	Prelamin-A/C OS=Mus musculus GN=Lmna PE=1 SV=2	0	21	5	100.8	83.4	85.8	84.9	84.6	89.3	83.5	193.8	94.9	99	0.33591
Q6IFX2	Keratin, type I cytoskeletal 42 OS=Mus musculus GN=Krt42 PE=1 SV=1	0	104	5	189.1	117.1	119.2	59.2	54.9	87.1	101.1	110.4	103.4	58.5	0.398722
Q9QWL7	Keratin, type I cytoskeletal 17 OS=Mus musculus GN=Krt17 PE=1 SV=3	0	90	5	189.3	138.3	91.8	75.9	48.4	103.6	97.7	116.4	73.6	65	0.407719
Q9EQ06	Estradiol 17-beta-dehydrogenase 11 OS=Mus musculus GN=Hsd17b11 PE=1 SV=1	0	9	4	97.7	100.3	97.6	101.2	103.1	100.2	99.9	99	100.5	100.5	0.0162412
O35522	Proteasome subunit beta type-9 OS=Mus musculus bactrianus GN=Psmb9 PE=1 SV=1	0	16	4	97.6	100.1	99.5	102.3	102.2	101.9	98.4	98.1	101.2	98.8	0.0178895
Q9D8V0	Minor histocompatibility antigen H13 OS=Mus musculus GN=Hm13 PE=1 SV=1	0	26	4	97.7	99	100.7	100.8	103.4	97.4	100.2	99.1	101.9	99.8	0.0183303
O09167	60S ribosomal protein L21 OS=Mus musculus GN=Rpl21 PE=1 SV=3	0	6	4	101.3	100	98.4	100.3	98.2	96.9	102.5	102	101.4	99	0.0183787
P54728	UV excision repair protein RAD23 homolog B OS=Mus musculus GN=Rad23b PE=1 SV=2	0	18	4	96.9	99.9	99.8	99.7	99.4	98.7	102.9	101.8	102.3	98.7	0.0183857
P70195	Proteasome subunit beta type-7 OS=Mus musculus GN=Psmb7 PE=1 SV=1	0	15	4	97.3	101.9	99.8	101.5	99.6	98.9	103.8	98.9	98.3	100	0.0191775
O55142	60S ribosomal protein L35a OS=Mus musculus GN=Rpl35a PE=1 SV=2	0	26	4	98.8	100	96	98.9	102.7	99.8	103.3	101	99.7	99.7	0.0205633
P62075	Mitochondrial import inner membrane translocase subunit Tim13 OS=Mus musculus GN=Timm13 PE=1 SV=1	0	9	4	100.3	98	102.4	101.5	99.7	96.3	99.6	98	103.1	101	0.0212543
Q8VEK0	Cell cycle control protein 50A OS=Mus musculus GN=Tmem30a PE=1 SV=1	0	8	4	95.4	97.2	100.9	99.8	100.2	102.2	100.5	100.6	101	102.2	0.0213905
P97821	Dipeptidyl peptidase 1 OS=Mus musculus GN=Ctsc PE=1 SV=1	0	13	4	101	102.9	101.2	101.2	100	99.4	101.6	100.3	96.3	96.2	0.0219647
Q810A7	ATP-dependent RNA helicase DDX42 OS=Mus musculus GN=Ddx42 PE=1 SV=3	0	16	4	95.4	98.5	101.3	101.3	101.5	101.9	99.6	97.4	102	100.9	0.0222095
Q62093	Serine/arginine-rich splicing factor 2 OS=Mus musculus GN=Srsf2 PE=1 SV=4	0	26	4	100.3	101.5	94.5	100.9	99.9	99.9	102.2	98.2	101.5	101	0.0223005
Q9D0T1	NHP2-like protein 1 OS=Mus musculus GN=Snu13 PE=1 SV=4	0	16	4	95	101.1	103.8	99.2	99.2	97.9	100.6	101	102	100.2	0.0239768
Q9WVE8	Protein kinase C and casein kinase substrate in neurons protein 2 OS=Mus musculus GN=Pacsin2 PE=1 SV=1	0	13	4	99.6	98.8	95.8	100.4	97.3	100.5	104.2	102.4	99.3	101.6	0.0243584
O89086	RNA-binding protein 3 OS=Mus musculus GN=Rbm3 PE=1 SV=1	0	26	4	101.6	97.8	99.7	100.5	101	99.7	96.6	96.5	102.6	104	0.0248104
P0C0S6	Histone H2A.Z OS=Mus musculus GN=H2afz PE=1 SV=2	0	122	4	94.9	103.2	103.8	99.6	100.7	101.2	98	99.1	99.8	99.6	0.0253422
Q64314	Hematopoietic progenitor cell antigen CD34 OS=Mus musculus GN=Cd34 PE=1 SV=1	0	23	4	99.6	96	103	104	101.8	100.4	101.4	98.1	96.7	99	0.0262509
P51863	V-type proton ATPase subunit d 1 OS=Mus musculus GN=Atp6v0d1 PE=1 SV=2	0	10	4	95.4	99.4	101.6	101.4	97.7	98.9	100.4	98.9	101.1	105.3	0.0264987
Q9DAU1	Protein canopy homolog 3 OS=Mus musculus GN=Cnpy3 PE=1 SV=1	0	11	4	104.6	98.9	99.9	98	100.7	99.7	104.7	98.1	98.3	97.2	0.0265364
Q9CQY5	Magnesium transporter protein 1 OS=Mus musculus GN=Magt1 PE=1 SV=1	0	9	4	101.2	95.3	100.6	100.8	96.5	98.7	100	104.1	103.1	99.7	0.0268701
O70404	Vesicle-associated membrane protein 8 OS=Mus musculus GN=Vamp8 PE=1 SV=1	0	11	4	99.1	100	96.9	95.3	103.7	101	102.9	97.9	101.7	101.6	0.0269683
Q9EPU4	Cleavage and polyadenylation specificity factor subunit 1 OS=Mus musculus GN=Cpsf1 PE=1 SV=1	0	10	4	99.7	98.9	99.5	104.6	99.2	99.9	102.7	96.5	96.1	102.8	0.0270724
Q05186	Reticulocalbin-1 OS=Mus musculus GN=Rcn1 PE=1 SV=1	0	11	4	96.9	98.4	103.6	104.6	99.7	101.6	95.8	99.6	100.3	99.4	0.0273257
Q6PAC3	DDB1- and CUL4-associated factor 13 OS=Mus musculus GN=Dcaf13 PE=2 SV=2	0	7	4	103.5	97.6	99.6	96.9	97.7	103.5	103.5	99	101.5	97.3	0.0275066
O35658	Complement component 1 Q subcomponent-binding protein, mitochondrial OS=Mus musculus GN=C1qbp PE=1 SV=1	0	39	4	94	99.3	101.1	102.3	100	100	99.8	97.3	102	104.1	0.0281155
Q8QZS1	3-hydroxyisobutyryl-CoA hydrolase, mitochondrial OS=Mus musculus GN=Hibch PE=1 SV=1	0	11	4	94.7	98.5	99.2	101.6	105.7	100.4	100.7	97.7	101	100.6	0.0285413
Q60715	Prolyl 4-hydroxylase subunit alpha-1 OS=Mus musculus GN=P4ha1 PE=1 SV=2	0	12	4	97.9	104.7	98.7	103.1	101.3	100.8	102.1	99.1	96.3	96	0.0288752
Q8K0C4	Lanosterol 14-alpha demethylase OS=Mus musculus GN=Cyp51a1 PE=1 SV=1	0	6	4	104.6	97.1	98.8	100	105.6	100.3	98.8	99.2	97.1	98.5	0.028906
P61027	Ras-related protein Rab-10 OS=Mus musculus GN=Rab10 PE=1 SV=1	0	28	4	100.4	103.6	93.3	98.6	99.2	99.4	102.1	99.1	102.3	102.1	0.0290352
P63085	Mitogen-activated protein kinase 1 OS=Mus musculus GN=Mapk1 PE=1 SV=3	0	19	4	99	101.7	95.6	98.2	99.4	101.5	103.2	96	100.9	104.5	0.0291357
P68368	Tubulin alpha-4A chain OS=Mus musculus GN=Tuba4a PE=1 SV=1	0	214	4	96.6	99.2	105	96.8	98.9	98.8	101.2	103.2	97.5	102.9	0.0291383
O55023	Inositol monophosphatase 1 OS=Mus musculus GN=Impa1 PE=1 SV=1	0	12	4	103.4	99.7	105.2	98.1	100.2	95.4	97.2	100.7	98.5	101.6	0.0291814
P84091	AP-2 complex subunit mu OS=Mus musculus GN=Ap2m1 PE=1 SV=1	0	7	4	100	104.2	98.5	102.8	96.5	98.5	96.5	97.4	102.6	103	0.0292499
O35459	Delta(3,5)-Delta(2,4)-dienoyl-CoA isomerase, mitochondrial OS=Mus musculus GN=Ech1 PE=1 SV=1	0	10	4	97.9	96	95.3	99.7	104.6	102	102.8	101.7	98.8	101.2	0.0300666
Q9JLI6	Selenocysteine lyase OS=Mus musculus GN=Scly PE=1 SV=1	0	10	4	98.4	96.8	97.1	100.4	107.5	99.4	100	100.2	98.8	101.4	0.0300777
Q9CQ49	Nuclear cap-binding protein subunit 2 OS=Mus musculus GN=Ncbp2 PE=1 SV=1	0	13	4	99.2	106	100.8	97.1	104.3	99.5	98.6	98.3	99.7	96.4	0.0302481
Q8CHT0	Delta-1-pyrroline-5-carboxylate dehydrogenase, mitochondrial OS=Mus musculus GN=Aldh4a1 PE=1 SV=3	0	18	4	100	104.4	96.6	99.5	100.2	104.9	96.6	99.1	102	96.7	0.0302728
P68372	Tubulin beta-4B chain OS=Mus musculus GN=Tubb4b PE=1 SV=1	0	164	4	94.9	95.9	98.1	104	103.6	100.8	101.5	98.9	100.3	102.1	0.0305454
Q61188	Histone-lysine N-methyltransferase EZH2 OS=Mus musculus GN=Ezh2 PE=1 SV=2	0	9	4	99.3	99.6	99.5	95.2	105	97.6	104.9	100.9	97.8	100.2	0.0306232
P63073	Eukaryotic translation initiation factor 4E OS=Mus musculus GN=Eif4e PE=1 SV=1	0	11	4	94.3	98	99	104.7	99	99.9	98	103.1	100.6	103.4	0.0309336
Q99LB6	Methionine adenosyltransferase 2 subunit beta OS=Mus musculus GN=Mat2b PE=1 SV=1	0	12	4	103.4	96.3	96.7	99.7	101.2	102.9	98.5	104.9	100.4	96	0.0313581
P14115	60S ribosomal protein L27a OS=Mus musculus GN=Rpl27a PE=1 SV=5	0	16	4	96	104.4	94.7	100.4	99	103.4	102.2	101.6	100.6	97.6	0.0315712
P20664	DNA primase small subunit OS=Mus musculus GN=Prim1 PE=1 SV=1	0	6	4	101.8	92.2	100.6	102	102.1	100.4	101.8	98.5	97.7	102.9	0.0320069
P97372	Proteasome activator complex subunit 2 OS=Mus musculus GN=Psme2 PE=1 SV=4	0	16	4	99.6	100.5	105.4	94.5	102	101.4	97.8	97.2	98.3	103.3	0.0320139
Q9QXE7	F-box-like/WD repeat-containing protein TBL1X OS=Mus musculus GN=Tbl1x PE=1 SV=2	0	11	4	95.6	97.4	97.1	101	101.1	97.9	107	99.9	101.7	101.4	0.0324876
P10854	Histone H2B type 1-M OS=Mus musculus GN=Hist1h2bm PE=1 SV=2	0	187	4	101.5	97.3	92.8	103.9	98.8	99.6	100	104	100.8	101.2	0.0327089
Q91VJ5	Polyglutamine-binding protein 1 OS=Mus musculus GN=Pqbp1 PE=1 SV=1	0	15	4	105.9	101.9	95.5	97.7	100	99.4	99	95.6	102.2	102.8	0.0328904
Q8BTS4	Nuclear pore complex protein Nup54 OS=Mus musculus GN=Nup54 PE=1 SV=1	0	14	4	98.1	105	103.8	97.3	98.7	103.8	99.8	98.9	100.2	94.4	0.0331863
Q9CQ65	S-methyl-5'-thioadenosine phosphorylase OS=Mus musculus GN=Mtap PE=1 SV=1	0	10	4	101	101.3	95.7	102.4	96.9	95.2	99.9	101.5	106.1	99.8	0.033189
Q8VDW0	ATP-dependent RNA helicase DDX39A OS=Mus musculus GN=Ddx39a PE=1 SV=1	0	52	4	100.3	104.1	102.7	99.8	97.3	105.5	94.7	98.6	99.7	97.3	0.0331997
P63166	Small ubiquitin-related modifier 1 OS=Mus musculus GN=Sumo1 PE=1 SV=1	0	14	4	95.9	100	100.9	100.6	103.8	95.9	102.8	96.8	97.9	105.4	0.0334797
Q8CGY8	UDP-N-acetylglucosamine--peptide N-acetylglucosaminyltransferase 110 kDa subunit OS=Mus musculus GN=Ogt PE=1 SV=2	0	13	4	95	102	100.3	104.8	97.4	104.7	99.1	101.1	95.7	99.8	0.0335906
Q6Q477	Plasma membrane calcium-transporting ATPase 4 OS=Mus musculus GN=Atp2b4 PE=1 SV=1	0	13	4	97.9	98.2	95.5	98	97	103.1	100.5	99.7	104.4	105.6	0.0335972
P83870	PHD finger-like domain-containing protein 5A OS=Mus musculus GN=Phf5a PE=1 SV=1	0	12	4	99.9	99.3	101.6	100.3	92.2	98.2	104	102.3	103.4	98.6	0.0336777
Q8VHE0	Translocation protein SEC63 homolog OS=Mus musculus GN=Sec63 PE=1 SV=4	0	12	4	93.5	97.7	98.2	99.3	104.3	99	104.5	102.1	102.4	99	0.0336947
Q8BRF7	Sec1 family domain-containing protein 1 OS=Mus musculus GN=Scfd1 PE=1 SV=1	0	8	4	104.8	101.9	99.3	95.4	98.3	97.1	100.3	105.1	96.2	101.7	0.033831
Q9CQ54	NADH dehydrogenase [ubiquinone] 1 subunit C2 OS=Mus musculus GN=Ndufc2 PE=1 SV=1	0	7	4	98.2	103.4	102.5	103	99.6	99.8	92.8	96.6	101.5	102.7	0.0338573
Q9Z2I0	Mitochondrial proton/calcium exchanger protein OS=Mus musculus GN=Letm1 PE=1 SV=1	0	11	4	96.8	99.7	99.9	103.5	97	104.2	100.1	98.3	105.3	95.2	0.0338723
Q9Z2D8	Methyl-CpG-binding domain protein 3 OS=Mus musculus GN=Mbd3 PE=1 SV=1	0	9	4	103.7	107.7	97.8	98.3	101.5	99.9	97.6	97.9	97.8	97.7	0.0338772
P18181	CD48 antigen OS=Mus musculus GN=Cd48 PE=1 SV=1	0	13	4	102	100.6	106	98.5	98	96.8	105	99.1	98.3	95.7	0.034
P01029	Complement C4-B OS=Mus musculus GN=C4b PE=1 SV=3	0	10	4	97.2	98.6	105.9	100.1	99.7	99.5	98.9	101.7	104.5	94	0.0342033
Q61425	Hydroxyacyl-coenzyme A dehydrogenase, mitochondrial OS=Mus musculus GN=Hadh PE=1 SV=2	0	9	4	96.3	96.7	97.3	96.9	100	103.1	104.3	101.9	98	105.5	0.0345511
Q9D855	Cytochrome b-c1 complex subunit 7 OS=Mus musculus GN=Uqcrb PE=1 SV=3	0	8	4	93.7	95.1	103.4	100.3	100.6	102.1	99.4	99.3	105.2	100.9	0.0347723
Q9Z1R3	Apolipoprotein M OS=Mus musculus GN=Apom PE=1 SV=1	0	14	4	92.9	100.2	99	100.5	98.5	97.6	105	100.8	104.9	100.7	0.0349328
Q9JM76	Actin-related protein 2/3 complex subunit 3 OS=Mus musculus GN=Arpc3 PE=1 SV=3	0	9	4	107.7	101	103.3	95.7	98.8	96.6	99.8	97.1	99.7	100.4	0.0351737
Q9DC16	Endoplasmic reticulum-Golgi intermediate compartment protein 1 OS=Mus musculus GN=Ergic1 PE=1 SV=1	0	13	4	96.5	93.9	103	99.4	98.1	104.1	99.2	99	101.3	105.5	0.0354056
P00405	Cytochrome c oxidase subunit 2 OS=Mus musculus GN=Mtco2 PE=1 SV=1	0	10	4	97	106.7	101.7	99.8	99.8	97.2	100.4	93.6	100.4	103.3	0.0360389
Q9D0M3	Cytochrome c1, heme protein, mitochondrial OS=Mus musculus GN=Cyc1 PE=1 SV=1	0	9	4	108.3	99.1	98.5	100.4	97.1	99.9	102.9	96.5	96.2	101.2	0.0360625
Q9CR57	60S ribosomal protein L14 OS=Mus musculus GN=Rpl14 PE=1 SV=3	0	24	4	91.4	100.2	103.6	101.1	100.3	100.5	97.8	100	100.2	104.9	0.0361171
Q9CX00	IST1 homolog OS=Mus musculus GN=Ist1 PE=1 SV=1	0	10	4	99.9	96.3	105.9	95.8	97.4	100.5	96.6	99.3	104.6	103.7	0.036524
P61514	60S ribosomal protein L37a OS=Mus musculus GN=Rpl37a PE=1 SV=2	0	14	4	106.6	95.8	100.8	97.1	102	93.7	99.1	101.4	101.8	101.7	0.0369444
P84102	Small EDRK-rich factor 2 OS=Mus musculus GN=Serf2 PE=1 SV=1	0	11	4	97.8	103.3	108.1	102.1	97.9	97.8	101.5	97.1	98.1	96.3	0.0369624
Q14C51	Pentatricopeptide repeat domain-containing protein 3, mitochondrial OS=Mus musculus GN=Ptcd3 PE=1 SV=2	0	6	4	104.1	101.9	102	93.3	97.8	101.2	104.1	94.6	101.2	99.9	0.0369661
C0HKD9	Microfibrillar-associated protein 1B OS=Mus musculus GN=Mfap1b PE=1 SV=1	0	13	4	95.2	97.4	102	107	98.5	102.1	94.9	99.1	102.9	100.9	0.0373423
Q8K0C9	GDP-mannose 4,6 dehydratase OS=Mus musculus GN=Gmds PE=1 SV=1	0	12	4	97.4	96.6	93.3	101.8	102	100.2	104.2	101	97.8	105.7	0.0374848
Q9CQR2	40S ribosomal protein S21 OS=Mus musculus GN=Rps21 PE=1 SV=1	0	19	4	98.1	98.3	93.3	98.5	97.1	103.7	102	104.7	99.2	105	0.0376378
Q3THE2	Myosin regulatory light chain 12B OS=Mus musculus GN=Myl12b PE=1 SV=2	0	19	4	97.1	96.4	98.7	103.4	97.8	96.3	106.7	104.2	102.3	97.2	0.0378276
Q99LD4	COP9 signalosome complex subunit 1 OS=Mus musculus GN=Gps1 PE=1 SV=1	0	13	4	102.3	101.3	95.7	99.8	104	98.1	104.5	100.5	101.7	92.2	0.0379068
Q9Z1M8	Protein Red OS=Mus musculus GN=Ik PE=1 SV=2	0	8	4	102.2	99.1	106.2	95.9	104.5	93.6	100.9	97.7	100.8	99	0.0379876
Q9D3U0	Putative tRNA pseudouridine synthase Pus10 OS=Mus musculus GN=Pus10 PE=1 SV=1	0	10	4	94.2	104.1	104.5	96.9	104.7	99.8	96.3	100.1	97	102.5	0.0382045
P62852	40S ribosomal protein S25 OS=Mus musculus GN=Rps25 PE=1 SV=1	0	12	4	92.1	94.6	100.5	100.8	100.5	104.6	103.9	101.4	100.8	101	0.0383873
Q8BGS2	BolA-like protein 2 OS=Mus musculus GN=Bola2 PE=1 SV=1	0	22	4	92.7	103.4	98.9	96.7	100.8	99.5	106.8	102.5	100.8	97.9	0.0387843
P62849	40S ribosomal protein S24 OS=Mus musculus GN=Rps24 PE=1 SV=1	0	12	4	92.1	97.6	107.1	100	101.4	101.3	100.5	101	97	101.9	0.0388896
Q99LC3	NADH dehydrogenase [ubiquinone] 1 alpha subcomplex subunit 10, mitochondrial OS=Mus musculus GN=Ndufa10 PE=1 SV=1	0	9	4	100.8	94.5	105.8	98	100.4	101.1	92.9	102.5	100.8	103.2	0.0390783
P11438	Lysosome-associated membrane glycoprotein 1 OS=Mus musculus GN=Lamp1 PE=1 SV=2	0	15	4	97.8	95.9	104.8	95.9	102.4	103.9	105.1	101.1	98.1	94.9	0.039347
Q99J99	3-mercaptopyruvate sulfurtransferase OS=Mus musculus GN=Mpst PE=1 SV=3	0	10	4	99.1	104.5	105.8	96.7	101.8	104.9	96.7	98.9	95.5	96.2	0.0393843
Q6ZWU9	40S ribosomal protein S27 OS=Mus musculus GN=Rps27 PE=1 SV=3	0	17	4	102	95.7	103.9	100	101.2	99.4	94.2	98	98.1	107.7	0.0394377
P97355	Spermine synthase OS=Mus musculus GN=Sms PE=1 SV=1	0	10	4	99.3	98	97.1	98.5	108.7	105.1	96.9	97.8	97.3	101.3	0.03948
Q8C0E2	Vacuolar protein sorting-associated protein 26B OS=Mus musculus GN=Vps26b PE=1 SV=1	0	10	4	104.6	97.2	102.8	92.2	105	97.1	102	98.1	99.6	101.4	0.0395559
Q9CQE1	Protein NipSnap homolog 3B OS=Mus musculus GN=Nipsnap3b PE=1 SV=1	0	14	4	102.7	94.2	97	99.8	105.7	105.3	98.5	98.8	95.5	102.6	0.0396121
P51612	DNA repair protein complementing XP-C cells homolog OS=Mus musculus GN=Xpc PE=1 SV=2	0	8	4	101.1	104.8	100.7	100.1	103.7	95.5	92.3	96.9	101.7	103.3	0.0396289
Q9CXZ1	NADH dehydrogenase [ubiquinone] iron-sulfur protein 4, mitochondrial OS=Mus musculus GN=Ndufs4 PE=1 SV=3	0	11	4	90.9	99.4	105.5	99.3	101.7	101.9	99.4	98.2	99.5	104.2	0.0397073
P07724	Serum albumin OS=Mus musculus GN=Alb PE=1 SV=3	0	204	4	91	98.1	103	103.8	101.3	101.9	97.5	100.9	98	104.5	0.0400916
P27661	Histone H2AX OS=Mus musculus GN=H2afx PE=1 SV=2	0	285	4	101.4	93.9	104.1	108.1	98.7	97.8	102	98.6	99.4	96.2	0.0406635
Q99JX4	Eukaryotic translation initiation factor 3 subunit M OS=Mus musculus GN=Eif3m PE=1 SV=1	0	11	4	91.8	102	100.4	104.9	94.4	102.8	99.1	102.7	99.5	102.5	0.040713
Q6ZQM8	UDP-glucuronosyltransferase 1-7C OS=Mus musculus GN=Ugt1a7c PE=1 SV=1	0	10	4	103.9	103.5	97.1	101	100.1	102.7	94	94.7	97.2	105.8	0.0407894
Q9D358	Low molecular weight phosphotyrosine protein phosphatase OS=Mus musculus GN=Acp1 PE=1 SV=3	0	14	4	92.5	95.2	104.5	103.9	100.1	98.1	100.9	97.6	102.9	104.2	0.0409633
Q62523	Zyxin OS=Mus musculus GN=Zyx PE=1 SV=2	0	9	4	99.6	97	96.4	96.9	96.8	105.3	101.5	97.8	100	108.6	0.0409796
Q9DC69	NADH dehydrogenase [ubiquinone] 1 alpha subcomplex subunit 9, mitochondrial OS=Mus musculus GN=Ndufa9 PE=1 SV=2	0	10	4	100.6	109.2	97.6	96.6	100	94.3	104	99.9	99	98.8	0.0412661
Q9CR98	Protein FAM136A OS=Mus musculus GN=Fam136a PE=1 SV=1	0	10	4	105.2	103	92.4	94.4	103.8	102.3	99.8	100.2	101.6	97.3	0.0414756
Q9D0N7	Chromatin assembly factor 1 subunit B OS=Mus musculus GN=Chaf1b PE=1 SV=1	0	12	4	94.1	97.3	95.5	100.6	107	99.2	105.8	102.6	98.7	99.1	0.0415371
Q9QZI9	Serine incorporator 3 OS=Mus musculus GN=Serinc3 PE=1 SV=2	0	10	4	99	95.9	103.2	107.1	105.8	99.2	98.9	100	95.9	95	0.0416013
O89110	Caspase-8 OS=Mus musculus GN=Casp8 PE=1 SV=1	0	13	4	92.1	96.6	103.4	101	106.7	101	101.4	102.4	99.2	96.1	0.041636
P42669	Transcriptional activator protein Pur-alpha OS=Mus musculus GN=Pura PE=1 SV=1	0	11	4	107.1	102.8	99.4	97.9	96.2	99.1	95.5	103.2	104.3	94.6	0.0416837
P81270	Transcriptional regulator ERG OS=Mus musculus GN=Erg PE=1 SV=2	0	9	4	104.8	103.4	92.4	97.1	95	103.8	98.9	104.2	99.5	100.9	0.0421795
Q8C7X2	ER membrane protein complex subunit 1 OS=Mus musculus GN=Emc1 PE=1 SV=1	0	8	4	96.5	104.9	105.1	98.9	95.3	105.7	103.2	98.1	95.7	96.7	0.042329
P97300	Neuroplastin OS=Mus musculus GN=Nptn PE=1 SV=3	0	7	4	100.8	101	99.8	96.3	95.5	100.8	100.1	101.2	94.7	109.8	0.0424055
Q9R1P3	Proteasome subunit beta type-2 OS=Mus musculus GN=Psmb2 PE=1 SV=1	0	14	4	101.8	109.8	97.4	95.8	96.5	97.5	99.6	102.5	102.1	97	0.0424264
Q8BGW1	Alpha-ketoglutarate-dependent dioxygenase FTO OS=Mus musculus GN=Fto PE=1 SV=1	0	10	4	104	96.8	98.3	97.3	109.4	101.5	101.8	97.6	98.1	95.1	0.0426461
P18653	Ribosomal protein S6 kinase alpha-1 OS=Mus musculus GN=Rps6ka1 PE=1 SV=1	0	8	4	93.7	104.8	100	101.4	103.3	106.1	100	94.4	100.9	95.2	0.0432131
A2AQ19	RNA polymerase-associated protein RTF1 homolog OS=Mus musculus GN=Rtf1 PE=1 SV=1	0	12	4	97.4	98.6	106.4	107.5	96.2	99.2	99.1	97	95	103.5	0.0432181
Q922Q1	Mitochondrial amidoxime reducing component 2 OS=Mus musculus GN=Marc2 PE=1 SV=1	0	10	4	103.5	96.2	91.4	105.7	104.5	101.2	100.5	97.2	98.2	101.6	0.0432974
Q64324	Syntaxin-binding protein 2 OS=Mus musculus GN=Stxbp2 PE=1 SV=1	0	12	4	97.7	94.6	101.2	99.7	104	104	97.7	97.3	95.5	108.3	0.043423
P55264	Adenosine kinase OS=Mus musculus GN=Adk PE=1 SV=2	0	9	4	93.2	93.1	100.9	97.8	100.8	103.4	105.5	99.1	101	105.1	0.0434362
P47758	Signal recognition particle receptor subunit beta OS=Mus musculus GN=Srprb PE=1 SV=1	0	11	4	104.4	94.4	93	102.8	101.3	101.9	95	105.3	102	100	0.0434505
Q9DAW6	U4/U6 small nuclear ribonucleoprotein Prp4 OS=Mus musculus GN=Prpf4 PE=1 SV=1	0	10	4	98.2	106.7	92.9	98.1	105.8	98.3	96.1	103.9	99.1	100.8	0.0435358
Q61183	Poly(A) polymerase alpha OS=Mus musculus GN=Papola PE=1 SV=4	0	6	4	98.2	95.2	107.4	98.3	97	100.2	105.1	94.9	98.5	105.1	0.0438791
Q6GSS7	Histone H2A type 2-A OS=Mus musculus GN=Hist2h2aa1 PE=1 SV=3	0	302	4	105.6	98.6	101.2	92.8	94.8	99.3	101.2	97.9	107.2	101.2	0.0438844
Q91VH6	Protein MEMO1 OS=Mus musculus GN=Memo1 PE=1 SV=1	0	12	4	107.9	98.5	95.4	104.6	99.4	96.8	103.8	95.6	95.9	102.3	0.0438947
Q922J9	Fatty acyl-CoA reductase 1 OS=Mus musculus GN=Far1 PE=1 SV=1	0	8	4	95.1	91.5	105.4	96.6	99.2	102	103.5	103.9	102.1	100.5	0.0439451
Q9D2L9	Protein FAM111A OS=Mus musculus GN=Fam111a PE=2 SV=1	0	8	4	94.6	98	102.1	106.4	101.7	106.7	97.7	101.6	95.9	95.2	0.0439752
Q99MK8	Beta-adrenergic receptor kinase 1 OS=Mus musculus GN=Grk2 PE=1 SV=2	0	6	4	98.3	95	96.4	108.9	104	101.1	101	102.2	94.4	98.7	0.0442418
Q8R2N2	U3 small nucleolar RNA-associated protein 4 homolog OS=Mus musculus GN=Utp4 PE=2 SV=3	0	9	4	100.3	101.5	96.8	106.4	100.7	103.9	98.9	90.5	103.2	97.6	0.0443179
Q3UZA1	CapZ-interacting protein OS=Mus musculus GN=Rcsd1 PE=1 SV=1	0	20	4	100.6	103.7	103.9	104.2	94.3	98.7	94.5	97.5	95.9	106.6	0.0444703
P61965	WD repeat-containing protein 5 OS=Mus musculus GN=Wdr5 PE=1 SV=1	0	13	4	91.1	105.5	102.2	98.3	101.6	104.8	95.5	100.1	97.7	103.1	0.0444703
Q9Z0W3	Nuclear pore complex protein Nup160 OS=Mus musculus GN=Nup160 PE=1 SV=2	0	8	4	99.8	103.8	106.1	97.6	106.5	96.4	92	100	99.2	98.7	0.0445911
P21995	Embigin OS=Mus musculus GN=Emb PE=1 SV=2	0	20	4	95.3	109.2	97.1	94.5	101.8	102	102.5	96.1	99.3	102.2	0.0446493
Q8BPB5	EGF-containing fibulin-like extracellular matrix protein 1 OS=Mus musculus GN=Efemp1 PE=1 SV=1	0	19	4	89.4	101.6	102.6	100.9	101.3	99.2	99.5	101.9	106.5	97	0.044717
Q8BU88	39S ribosomal protein L22, mitochondrial OS=Mus musculus GN=Mrpl22 PE=1 SV=1	0	7	4	97.6	99.2	107.3	94.7	100.2	99	94.7	102.4	97.5	107.2	0.0448241
P49962	Signal recognition particle 9 kDa protein OS=Mus musculus GN=Srp9 PE=1 SV=2	0	10	4	100.1	102	108.8	100.2	104.8	101.2	96.5	95.2	94.7	96.5	0.0449197
Q9ET30	Transmembrane 9 superfamily member 3 OS=Mus musculus GN=Tm9sf3 PE=1 SV=1	0	7	4	98.4	94.5	95.8	94.3	106	101.9	106.7	98.3	100.5	103.5	0.0450759
Q7TSC1	Protein PRRC2A OS=Mus musculus GN=Prrc2a PE=1 SV=1	0	14	4	103.6	94.4	99.2	96.9	97.6	110.3	102.6	98.4	97.3	99.8	0.0450965
P46467	Vacuolar protein sorting-associated protein 4B OS=Mus musculus GN=Vps4b PE=1 SV=2	0	11	4	99	99.6	98.4	98.3	111.3	93.9	101.3	97.9	101.8	98.5	0.0451048
Q9EQ28	DNA polymerase delta subunit 3 OS=Mus musculus GN=Pold3 PE=1 SV=2	0	12	4	106.3	97.1	99.8	101.8	101.3	98.3	107.1	99.7	91.8	96.8	0.0452082
P20918	Plasminogen OS=Mus musculus GN=Plg PE=1 SV=3	0	12	4	100.6	100.4	89	105.4	100.8	101.2	97	103.7	99	103	0.0453887
Q61239	Protein farnesyltransferase/geranylgeranyltransferase type-1 subunit alpha OS=Mus musculus GN=Fnta PE=1 SV=1	0	8	4	103.8	98.3	98.2	106.7	98.6	105.1	99.5	96.3	91.4	102.1	0.0454288
Q6P069	Sorcin OS=Mus musculus GN=Sri PE=1 SV=1	0	8	4	93.7	107.5	93.9	99	100.3	106.3	97.7	102.1	98.4	101.1	0.0456314
P17095	High mobility group protein HMG-I/HMG-Y OS=Mus musculus GN=Hmga1 PE=1 SV=4	0	15	4	107.4	96.4	100.6	101.7	99.8	97.6	107.8	98.7	94.7	95.4	0.0457665
Q8K183	Pyridoxal kinase OS=Mus musculus GN=Pdxk PE=1 SV=1	0	14	4	105	98	109.6	94.3	102.3	98.5	98.5	96.9	96	101	0.0459482
Q8JZU2	Tricarboxylate transport protein, mitochondrial OS=Mus musculus GN=Slc25a1 PE=1 SV=1	0	10	4	90	98.7	96.5	103.4	102	102.3	98.3	98.6	105	105.1	0.0460298
P62313	U6 snRNA-associated Sm-like protein LSm6 OS=Mus musculus GN=Lsm6 PE=1 SV=1	0	8	4	102.5	98.2	89.3	103.3	103.5	102.5	101	104.9	97.2	97.6	0.0461856
Q9JI75	Ribosyldihydronicotinamide dehydrogenase [quinone] OS=Mus musculus GN=Nqo2 PE=1 SV=3	0	7	4	98.1	99.3	108.4	105.6	99.1	94.6	94.6	104.2	99	97.1	0.0462121
A2BE28	Ribosomal biogenesis protein LAS1L OS=Mus musculus GN=Las1l PE=1 SV=1	0	8	4	100.1	97.2	96.8	99.6	108.8	94.4	104.1	94.3	104	100.6	0.0462779
P48024	Eukaryotic translation initiation factor 1 OS=Mus musculus GN=Eif1 PE=1 SV=2	0	13	4	101.7	102.9	108.1	100.5	100.1	103.1	92.1	101	95.5	95	0.0466
Q99MR8	Methylcrotonoyl-CoA carboxylase subunit alpha, mitochondrial OS=Mus musculus GN=Mccc1 PE=1 SV=2	0	9	4	99.4	106.7	101.3	103.3	92.9	101.8	97.5	91.9	101.7	103.3	0.0468087
P23591	GDP-L-fucose synthase OS=Mus musculus GN=Tsta3 PE=1 SV=3	0	8	4	92.9	102.7	105.1	104.7	92.2	97.1	103.1	102.6	97.9	101.4	0.0468923
Q9Z2W0	Aspartyl aminopeptidase OS=Mus musculus GN=Dnpep PE=1 SV=2	0	9	4	92.9	91.9	106.2	101.4	102.6	99.1	102.4	98.1	105.1	100.4	0.0470802
Q9D880	Mitochondrial import inner membrane translocase subunit TIM50 OS=Mus musculus GN=Timm50 PE=1 SV=1	0	8	4	103.8	108.2	103.3	103	97.3	102.5	93.8	96.6	96.2	95.3	0.0473333
Q9CY27	Very-long-chain enoyl-CoA reductase OS=Mus musculus GN=Tecr PE=1 SV=1	0	10	4	90	99.9	101.1	97.9	102	99	104.5	107.6	101.4	96.6	0.0473943
Q9DC51	Guanine nucleotide-binding protein G(k) subunit alpha OS=Mus musculus GN=Gnai3 PE=1 SV=3	0	26	4	93.7	96	102.5	102.7	102.8	100.5	92.7	102.1	98.9	108.2	0.0475428
P52503	NADH dehydrogenase [ubiquinone] iron-sulfur protein 6, mitochondrial OS=Mus musculus GN=Ndufs6 PE=1 SV=2	0	10	4	104.4	99.3	103.9	98.7	95	98.8	99.6	92.1	99.3	108.9	0.0477796
A2AIV8	Caspase recruitment domain-containing protein 9 OS=Mus musculus GN=Card9 PE=1 SV=1	0	13	4	99.6	108	96.3	95	104.3	93	97.1	99.6	102.7	104.4	0.0477912
P61804	Dolichyl-diphosphooligosaccharide--protein glycosyltransferase subunit DAD1 OS=Mus musculus GN=Dad1 PE=1 SV=3	0	23	4	91.2	96.3	107.8	102.9	103.6	98.8	98.1	104.3	100.2	96.8	0.0479768
P33611	DNA polymerase alpha subunit B OS=Mus musculus GN=Pola2 PE=1 SV=2	0	16	4	98.6	105.9	100.8	92.6	101	105.2	94.5	94.6	101.9	105	0.0480957
O88543	COP9 signalosome complex subunit 3 OS=Mus musculus GN=Cops3 PE=1 SV=3	0	10	4	102.3	100.9	98.3	95.1	107.7	105.3	100	91.1	97.6	101.7	0.0481017
Q8R574	Phosphoribosyl pyrophosphate synthase-associated protein 2 OS=Mus musculus GN=Prpsap2 PE=1 SV=1	0	10	4	102.7	102.2	108	94.6	104	98.8	95	94.8	104.4	95.6	0.0486993
Q99M28	RNA-binding protein with serine-rich domain 1 OS=Mus musculus GN=Rnps1 PE=1 SV=1	0	17	4	102.7	101	98.1	95.6	103.4	101	98	90.6	100.8	108.9	0.0489882
Q99J36	THUMP domain-containing protein 1 OS=Mus musculus GN=Thumpd1 PE=1 SV=1	0	12	4	91.4	103.3	104.8	92.5	103.3	103.7	97	104.2	99	100.8	0.0491031
Q3UFM5	Nucleolar MIF4G domain-containing protein 1 OS=Mus musculus GN=Nom1 PE=1 SV=2	0	10	4	101.8	100.1	104	96.5	111.1	94.3	95.1	97.6	99.5	100	0.049128
Q9Z1G4	V-type proton ATPase 116 kDa subunit a isoform 1 OS=Mus musculus GN=Atp6v0a1 PE=1 SV=3	0	10	4	102.4	94.7	102.5	107	101.9	90.3	103.7	96.8	102.2	98.5	0.0491958
P31786	Acyl-CoA-binding protein OS=Mus musculus GN=Dbi PE=1 SV=2	0	15	4	93.4	103.8	90.9	99	97	100.5	103.2	102.7	103.3	106.2	0.049207
P07607	Thymidylate synthase OS=Mus musculus GN=Tyms PE=1 SV=1	0	7	4	94.5	103.6	105.5	106.6	95	97.5	98.7	106.2	95.9	96.4	0.0492401
P20491	High affinity immunoglobulin epsilon receptor subunit gamma OS=Mus musculus GN=Fcer1g PE=1 SV=1	0	11	4	97.3	96.6	92.5	103.3	105.4	104.7	106.6	93.9	99.5	100.2	0.0492499
P97470	Serine/threonine-protein phosphatase 4 catalytic subunit OS=Mus musculus GN=Ppp4c PE=1 SV=2	0	15	4	105.2	103.3	106.9	101.2	91.6	96.1	95.9	101.9	95.4	102.4	0.0494563
Q9CQE8	RNA transcription, translation and transport factor protein OS=Mus musculus GN=RTRAF PE=1 SV=1	0	7	4	112.2	100.3	96.6	100.3	101.8	98.8	92.8	97.8	99	100.4	0.0497884
Q9QUR7	Peptidyl-prolyl cis-trans isomerase NIMA-interacting 1 OS=Mus musculus GN=Pin1 PE=1 SV=1	0	7	4	95.2	102.1	91.4	95.3	104	97.7	102.1	106.1	106.2	99.8	0.0499927
Q4FZC9	Nesprin-3 OS=Mus musculus GN=Syne3 PE=1 SV=1	0	9	4	108.8	104.4	100	104.1	101.3	93	98.2	100.9	93.7	95.7	0.0501646
O35598	Disintegrin and metalloproteinase domain-containing protein 10 OS=Mus musculus GN=Adam10 PE=1 SV=2	0	10	4	99.1	95	97.8	100.8	104	104.9	106.9	89.7	100	101.7	0.050325
Q7TSI3	Serine/threonine-protein phosphatase 6 regulatory subunit 1 OS=Mus musculus GN=Ppp6r1 PE=1 SV=1	0	10	4	93	107.6	106.1	97.8	100.9	94.5	95.4	103.2	97.8	103.9	0.0506868
P62073	Mitochondrial import inner membrane translocase subunit Tim10 OS=Mus musculus GN=Timm10 PE=1 SV=1	0	11	4	94.5	101.4	97.8	103.7	107.3	96.2	97	93.9	108.3	99.9	0.0509444
P52927	High mobility group protein HMGI-C OS=Mus musculus GN=Hmga2 PE=1 SV=1	0	9	4	97.4	101.3	88.4	96.1	100.9	101.5	108.2	100.5	102	103.7	0.0523301
Q8BT07	Centrosomal protein of 55 kDa OS=Mus musculus GN=Cep55 PE=1 SV=2	0	7	4	98.7	104.8	101.3	96.1	103.8	97.9	100.7	107.3	88.5	100.9	0.0524214
Q9JKB3	Y-box-binding protein 3 OS=Mus musculus GN=Ybx3 PE=1 SV=2	0	61	4	94.7	94.1	96.3	105.9	100.3	97.7	109.4	97.1	105.7	98.8	0.0524383
Q9D0I8	mRNA turnover protein 4 homolog OS=Mus musculus GN=Mrto4 PE=1 SV=1	0	11	4	99.9	105.1	95.8	105.3	108.8	95.8	101.1	92.5	100.6	95.1	0.0525632
Q8BJY1	26S proteasome non-ATPase regulatory subunit 5 OS=Mus musculus GN=Psmd5 PE=1 SV=4	0	7	4	98.4	106.7	103.7	105.7	105.4	97.7	98.4	89.9	97.1	97.1	0.0526434
Q8BH43	Wiskott-Aldrich syndrome protein family member 2 OS=Mus musculus GN=Wasf2 PE=1 SV=1	0	8	4	93.5	103.7	91.6	106	103.2	97.1	107.3	96.9	102.7	98.3	0.0531318
Q9CR62	Mitochondrial 2-oxoglutarate/malate carrier protein OS=Mus musculus GN=Slc25a11 PE=1 SV=3	0	10	4	89.8	93.9	97.9	102.8	106.8	97.9	104	100.1	105.8	101.1	0.0532247
O88696	ATP-dependent Clp protease proteolytic subunit, mitochondrial OS=Mus musculus GN=Clpp PE=1 SV=1	0	14	4	100.5	102.1	112.4	93.1	97.5	99.7	101.7	94.4	97.4	101.3	0.0532309
Q9D8X2	Coiled-coil domain-containing protein 124 OS=Mus musculus GN=Ccdc124 PE=1 SV=1	0	8	4	100.9	101.4	113.1	102.4	99.7	98	94.9	99.1	96.1	94.5	0.053381
P50096	Inosine-5'-monophosphate dehydrogenase 1 OS=Mus musculus GN=Impdh1 PE=1 SV=2	0	23	4	90.3	106.9	104.7	100.3	102	99.3	96.6	94.8	98.2	106.9	0.0535226
Q9JKV1	Proteasomal ubiquitin receptor ADRM1 OS=Mus musculus GN=Adrm1 PE=1 SV=2	0	16	4	90.5	106.2	94.7	99.7	97.7	107.8	105.2	97.6	101.3	99.3	0.0535392
P05201	Aspartate aminotransferase, cytoplasmic OS=Mus musculus GN=Got1 PE=1 SV=3	0	8	4	100.5	109.4	91.3	98.3	99.4	102.6	107.1	94.7	98.2	98.5	0.0535724
Q91UZ5	Inositol monophosphatase 2 OS=Mus musculus GN=Impa2 PE=1 SV=1	0	14	4	102.8	102.3	96	110.1	96	106	96.1	100.4	97.7	92.5	0.0537588
P52825	Carnitine O-palmitoyltransferase 2, mitochondrial OS=Mus musculus GN=Cpt2 PE=1 SV=2	0	7	4	99.8	109.1	96.5	103.9	107.2	98	100.6	93.8	92.6	98.5	0.0539506
Q9DCF9	Translocon-associated protein subunit gamma OS=Mus musculus GN=Ssr3 PE=1 SV=1	0	16	4	92	93.9	103.3	98.2	110.9	100.6	97.8	99.1	104.7	99.6	0.0539914
Q99K28	ADP-ribosylation factor GTPase-activating protein 2 OS=Mus musculus GN=Arfgap2 PE=1 SV=1	0	8	4	106.4	107	96.8	91	97.2	102.2	95.9	100	96.9	106.6	0.0541459
P84099	60S ribosomal protein L19 OS=Mus musculus GN=Rpl19 PE=1 SV=1	0	13	4	98.1	98.9	113.2	103.6	96.6	94.5	101.2	98.5	100.7	94.8	0.0542623
P70279	Surfeit locus protein 6 OS=Mus musculus GN=Surf6 PE=1 SV=1	0	6	4	102.8	107	98.7	108.4	96.6	100	101.3	98.9	97.2	89.1	0.0547925
Q80YR5	Scaffold attachment factor B2 OS=Mus musculus GN=Safb2 PE=1 SV=2	0	33	4	98.8	109.3	95.8	106.9	94.7	95.6	97.8	96.7	97.5	107	0.0549297
Q8K2H4	Arf-GAP with coiled-coil, ANK repeat and PH domain-containing protein 1 OS=Mus musculus GN=Acap1 PE=1 SV=1	0	11	4	90.2	99.4	100.5	97.5	107.7	103	101.6	107.7	93.9	98.5	0.0550252
O55222	Integrin-linked protein kinase OS=Mus musculus GN=Ilk PE=1 SV=2	0	8	4	95.2	100.3	103.3	95.5	104	108.3	101.4	95.2	105.8	91.1	0.0554731
Q05CL8	La-related protein 7 OS=Mus musculus GN=Larp7 PE=1 SV=2	0	11	4	101.6	104.6	92.5	105	107	100.9	103.9	90.8	95.5	98.1	0.0556322
Q8BX09	Retinoblastoma-binding protein 5 OS=Mus musculus GN=Rbbp5 PE=1 SV=2	0	8	4	101.6	99.3	112.8	97.3	92.8	101.4	95.9	99.6	103.8	95.6	0.055647
P11157	Ribonucleoside-diphosphate reductase subunit M2 OS=Mus musculus GN=Rrm2 PE=1 SV=1	0	11	4	87.4	101.8	93.5	103.4	99.4	104	99.2	103.9	102.2	105.1	0.0556701
Q01768	Nucleoside diphosphate kinase B OS=Mus musculus GN=Nme2 PE=1 SV=1	0	22	4	94.2	95.2	102.1	113	99.1	97.4	96.7	96.8	100.9	104.6	0.055853
Q3U186	Probable arginine--tRNA ligase, mitochondrial OS=Mus musculus GN=Rars2 PE=1 SV=1	0	12	4	91.4	110.8	101.1	96.4	102	101	101.5	95	105.1	95.7	0.0559285
P82198	Transforming growth factor-beta-induced protein ig-h3 OS=Mus musculus GN=Tgfbi PE=1 SV=1	0	8	4	105.5	100.7	106.8	102.6	101.3	89.5	98.5	104.3	92	98.8	0.0559623
P62915	Transcription initiation factor IIB OS=Mus musculus GN=Gtf2b PE=1 SV=1	0	7	4	104.6	111.1	100.7	93.8	101.6	102.3	101.4	92.8	94.7	97	0.0559802
Q9R0U0	Serine/arginine-rich splicing factor 10 OS=Mus musculus GN=Srsf10 PE=1 SV=2	0	13	4	89.4	94.2	95.7	100.8	104.6	108.6	99.9	100.2	103.4	103.3	0.0560449
Q8K3A9	7SK snRNA methylphosphate capping enzyme OS=Mus musculus GN=Mepce PE=1 SV=2	0	8	4	99.4	107.4	100.9	109.7	95.7	100.6	93.8	102.5	91.8	98.2	0.0561783
Q9CQJ6	Density-regulated protein OS=Mus musculus GN=Denr PE=1 SV=1	0	9	4	91.7	93.3	108.7	107.5	103.1	101.5	96.9	102.2	97.7	97.4	0.0561822
Q6PHN9	Ras-related protein Rab-35 OS=Mus musculus GN=Rab35 PE=1 SV=1	0	20	4	94.1	91.5	105.4	105	99.6	98.9	102.1	109.8	96.4	97.1	0.0562204
Q9D735	Telomerase RNA component interacting RNase OS=Mus musculus GN=Trir PE=1 SV=1	0	11	4	87.2	107.5	100	100.9	103.5	98	105.8	95.9	100.1	101.1	0.056649
P62874	Guanine nucleotide-binding protein G(I)/G(S)/G(T) subunit beta-1 OS=Mus musculus GN=Gnb1 PE=1 SV=3	0	24	4	95.4	91.1	93.8	99.2	105.4	104	102.8	96.3	108.4	103.7	0.056797
Q3TCN2	Putative phospholipase B-like 2 OS=Mus musculus GN=Plbd2 PE=1 SV=2	0	12	4	107.2	102.8	110.4	96.1	95.2	93.4	100.4	102.4	94.4	97.7	0.0569815
Q91WG2	Rab GTPase-binding effector protein 2 OS=Mus musculus GN=Rabep2 PE=1 SV=3	0	9	4	100.2	107.1	90.2	95.4	94.6	104.6	100.2	107.9	102.4	97.5	0.0569962
Q00623	Apolipoprotein A-I OS=Mus musculus GN=Apoa1 PE=1 SV=2	0	10	4	108.9	103.2	109	98.5	100	94.9	94.8	102	95.1	93.7	0.0570955
P53564	Homeobox protein cut-like 1 OS=Mus musculus GN=Cux1 PE=1 SV=3	0	19	4	109.9	106.7	100	100.5	94.8	104.4	90.8	99	96.5	97.4	0.0571742
O08532	Voltage-dependent calcium channel subunit alpha-2/delta-1 OS=Mus musculus GN=Cacna2d1 PE=1 SV=1	0	10	4	102.2	104.5	93	102.2	104.7	93.3	92.3	106.4	95.7	105.7	0.0574592
Q00899	Transcriptional repressor protein YY1 OS=Mus musculus GN=Yy1 PE=1 SV=1	0	7	4	89.5	95.3	95.5	105.8	97.9	103.1	108.4	100.7	105	98.8	0.0575171
Q9DBZ5	Eukaryotic translation initiation factor 3 subunit K OS=Mus musculus GN=Eif3k PE=1 SV=1	0	12	4	97	101.4	106	97.3	109	95.2	107.7	95.2	92.4	98.7	0.0577474
Q9CZ04	COP9 signalosome complex subunit 7a OS=Mus musculus GN=Cops7a PE=1 SV=2	0	10	4	97.5	103.9	110.8	102	100.6	87.8	97.5	101.2	98.2	100.5	0.0579732
Q6ZQF0	DNA topoisomerase 2-binding protein 1 OS=Mus musculus GN=Topbp1 PE=1 SV=2	0	8	4	110.3	95.5	102.9	100.3	95.4	105.3	97.6	96.2	105.1	91.4	0.0581435
Q91WC0	Histone-lysine N-methyltransferase setd3 OS=Mus musculus GN=Setd3 PE=1 SV=1	0	13	4	102.3	93	107.1	96.3	93.1	97	103.2	108.5	104.6	94.8	0.0582857
Q65Z40	Wings apart-like protein homolog OS=Mus musculus GN=Wapl PE=1 SV=2	0	8	4	98.3	113.1	98.2	96.7	103.2	97.1	105.8	93.1	95.8	98.8	0.0584568
P40630	Transcription factor A, mitochondrial OS=Mus musculus GN=Tfam PE=1 SV=2	0	11	4	86.3	96.7	103.1	104.2	106	95.4	102.3	103.6	99.7	102.6	0.0585141
P60762	Mortality factor 4-like protein 1 OS=Mus musculus GN=Morf4l1 PE=1 SV=2	0	10	4	97.5	95.8	115.6	98.4	100.2	102.8	98.2	96.5	98.8	96.3	0.0585232
Q9DC48	Pre-mRNA-processing factor 17 OS=Mus musculus GN=Cdc40 PE=2 SV=1	0	6	4	90.5	111.2	99.4	93.7	98	104.7	105.4	98.8	98	100.3	0.0593034
Q8C7R4	Ubiquitin-like modifier-activating enzyme 6 OS=Mus musculus GN=Uba6 PE=1 SV=1	0	7	4	92.5	95.9	102.8	98.8	113.3	96.7	104.7	96.8	102	96.6	0.0594367
Q6Y685	Transforming acidic coiled-coil-containing protein 1 OS=Mus musculus GN=Tacc1 PE=1 SV=1	0	6	4	108.7	101.4	92.9	102.3	101.9	102.5	88.4	105.5	96.8	99.5	0.0594954
Q9CWM4	Prefoldin subunit 1 OS=Mus musculus GN=Pfdn1 PE=1 SV=1	0	12	4	105.4	107.6	98.7	97.5	99.8	98.3	95.9	109.3	98.2	89.3	0.0595184
P48962	ADP/ATP translocase 1 OS=Mus musculus GN=Slc25a4 PE=1 SV=4	0	27	4	89.8	91.4	98.3	97.8	105.5	104.9	103.4	99.1	101.7	108.1	0.0597086
Q9CRA8	Exosome complex component RRP46 OS=Mus musculus GN=Exosc5 PE=1 SV=1	0	8	4	96.3	106.8	109.9	104.3	102.3	102	98.8	92.9	93.5	93.3	0.0600596
Q8K1J6	CCA tRNA nucleotidyltransferase 1, mitochondrial OS=Mus musculus GN=Trnt1 PE=1 SV=1	0	6	4	99.1	109.4	111.7	100.3	96.2	99.2	93.6	99.2	98.4	92.9	0.0610828
Q5SSL4	Active breakpoint cluster region-related protein OS=Mus musculus GN=Abr PE=1 SV=1	0	8	4	104.3	104	101.8	104.6	85.9	101.8	102.3	98.5	92.8	104	0.0611301
Q8BRN9	Coiled-coil and C2 domain-containing protein 1B OS=Mus musculus GN=Cc2d1b PE=1 SV=1	0	9	4	99.1	107.1	90.7	97.2	102	95.5	95.1	99	102.5	111.7	0.0612841
Q921S7	39S ribosomal protein L37, mitochondrial OS=Mus musculus GN=Mrpl37 PE=1 SV=1	0	8	4	100.6	91.5	98.6	102.7	106.3	109.6	92.9	100	92.8	105.2	0.0617215
Q9CWU9	Nucleoporin Nup37 OS=Mus musculus GN=Nup37 PE=1 SV=2	0	10	4	109.1	107.9	91.9	100.9	102.8	104.7	97.3	92.8	93.6	98.9	0.0617286
Q9Z1Z0	General vesicular transport factor p115 OS=Mus musculus GN=Uso1 PE=1 SV=2	0	8	4	93.5	94.9	112	102.6	101.1	102.2	90.1	99.3	104.5	99.8	0.0618115
Q8VCM8	Nicalin OS=Mus musculus GN=Ncln PE=1 SV=2	0	7	4	92.4	95.5	90.7	96.6	104.8	103.1	97.6	106.2	109.2	103.9	0.0626064
P52432	DNA-directed RNA polymerases I and III subunit RPAC1 OS=Mus musculus GN=Polr1c PE=1 SV=3	0	12	4	86.7	100.7	107.8	100.8	98.4	100.5	95.2	109.4	99.6	101.1	0.0627424
Q9JLB0	MAGUK p55 subfamily member 6 OS=Mus musculus GN=Mpp6 PE=1 SV=1	0	7	4	112.4	102.9	89.4	102	104.6	99.9	92.6	98.8	98	99.6	0.0632378
Q60520	Paired amphipathic helix protein Sin3a OS=Mus musculus GN=Sin3a PE=1 SV=3	0	7	4	99.9	85.2	100.4	104.5	107.1	98.4	97.8	96.7	106.4	103.6	0.063428
Q91WM3	U3 small nucleolar RNA-interacting protein 2 OS=Mus musculus GN=Rrp9 PE=1 SV=1	0	10	4	103.6	108.5	94.7	106.1	105.4	95.9	97.9	89.4	94.2	104.3	0.0637164
P35601	Replication factor C subunit 1 OS=Mus musculus GN=Rfc1 PE=1 SV=2	0	12	4	106.6	103.2	107.5	91.3	101.1	105.9	98.6	94.6	89.5	101.8	0.0637962
Q9WTX5	S-phase kinase-associated protein 1 OS=Mus musculus GN=Skp1 PE=1 SV=3	0	9	4	89.3	94.6	89.9	105.4	100.7	102.6	102.1	104	107	104.4	0.0641907
P08121	Collagen alpha-1(III) chain OS=Mus musculus GN=Col3a1 PE=1 SV=4	0	25	4	98.1	100.4	101.1	117.4	99.7	95.9	98.8	96.1	94.8	97.6	0.0644777
Q9JIG7	Coiled-coil domain-containing protein 22 OS=Mus musculus GN=Ccdc22 PE=1 SV=1	0	10	4	102.1	112	93.5	101	106.5	97.3	95.1	104.4	97	91	0.0645191
Q9Z1K5	E3 ubiquitin-protein ligase ARIH1 OS=Mus musculus GN=Arih1 PE=1 SV=3	0	10	4	105.6	87.2	109.1	105.5	99.8	95.9	98.5	98.5	94.6	105.1	0.0653988
P11835	Integrin beta-2 OS=Mus musculus GN=Itgb2 PE=1 SV=2	0	9	4	88.5	113.9	103.8	97.4	98.2	103.4	97.2	96.2	99.4	102	0.0656675
Q91V61	Sideroflexin-3 OS=Mus musculus GN=Sfxn3 PE=1 SV=1	0	12	4	102.4	90.3	97.1	107.4	94.9	93.4	100.4	106.1	110.6	97.4	0.0657504
Q9WU79	Proline dehydrogenase 1, mitochondrial OS=Mus musculus GN=Prodh PE=1 SV=2	0	8	4	110.7	106.6	98.9	103.1	101.5	91.6	99.1	104.4	93.8	90.3	0.0661967
Q9CQJ8	NADH dehydrogenase [ubiquinone] 1 beta subcomplex subunit 9 OS=Mus musculus GN=Ndufb9 PE=1 SV=3	0	14	4	108.4	93	107.3	99.4	100.6	105.6	92.3	93	93.7	106.6	0.0663784
Q924W5	Structural maintenance of chromosomes protein 6 OS=Mus musculus GN=Smc6 PE=1 SV=1	0	9	4	94.8	107.8	103.9	96.2	98.3	96	87.4	108.2	101.7	105.8	0.0665724
P51670	C-C motif chemokine 9 OS=Mus musculus GN=Ccl9 PE=1 SV=1	0	16	4	111.2	99.2	108.5	95.6	103.9	88	101.1	95.7	97.5	99.4	0.0669269
Q8BG81	Polymerase delta-interacting protein 3 OS=Mus musculus GN=Poldip3 PE=1 SV=1	0	8	4	87.9	102.5	95.6	106.6	103.2	111.9	99.4	99.6	93.3	100	0.0677282
Q9CYG7	Mitochondrial import receptor subunit TOM34 OS=Mus musculus GN=Tomm34 PE=1 SV=1	0	11	4	101.8	109.9	110	92.3	97.5	93.1	95.3	100.7	93.5	105.9	0.0678266
Q9WU56	tRNA pseudouridine synthase A OS=Mus musculus GN=Pus1 PE=1 SV=2	0	6	4	104.7	102.3	111	87.5	98.7	94.9	98.6	93.6	102.8	106	0.0682321
Q9Z1G3	V-type proton ATPase subunit C 1 OS=Mus musculus GN=Atp6v1c1 PE=1 SV=4	0	10	4	88.5	91.8	93.6	96.6	106.1	107.9	101.3	102.4	105.3	106.5	0.0690748
Q91YI0	Argininosuccinate lyase OS=Mus musculus GN=Asl PE=1 SV=1	0	6	4	95.3	109.1	91.2	103.5	100.2	103.5	93.2	109.9	91.5	102.6	0.0691327
Q91ZV0	Melanoma inhibitory activity protein 2 OS=Mus musculus GN=Mia2 PE=1 SV=3	0	8	4	93.5	108.9	97	94.8	112.4	98.6	100.1	107	96.2	91.3	0.0709097
Q60855	Receptor-interacting serine/threonine-protein kinase 1 OS=Mus musculus GN=Ripk1 PE=1 SV=1	0	12	4	104.5	104.5	114.8	97	93.7	101	91.4	102.9	92.1	98.1	0.0713068
P49138	MAP kinase-activated protein kinase 2 OS=Mus musculus GN=Mapkapk2 PE=1 SV=2	0	11	4	112.8	87.4	105.4	96.7	101	92.7	99.2	103.8	96.8	104.2	0.0714843
Q8BHG9	CGG triplet repeat-binding protein 1 OS=Mus musculus GN=Cggbp1 PE=1 SV=1	0	16	4	97.9	83	108.7	97.6	104.7	107.5	97.5	100.6	102.1	100.4	0.0718316
Q9D0F6	Replication factor C subunit 5 OS=Mus musculus GN=Rfc5 PE=1 SV=1	0	10	4	105	90.3	102.1	103.9	96.9	104.1	95.6	111.9	102	88.1	0.0724034
Q9Z1R2	Large proline-rich protein BAG6 OS=Mus musculus GN=Bag6 PE=1 SV=1	0	8	4	110.2	89.1	107.6	96.8	95.8	98.6	89.7	102	106	104	0.0724741
Q8N7N5	DDB1- and CUL4-associated factor 8 OS=Mus musculus GN=Dcaf8 PE=1 SV=1	0	9	4	105.1	115.9	92.5	91.9	101.3	104.5	94.1	99.1	95.6	99.9	0.0728548
Q922S4	cGMP-dependent 3',5'-cyclic phosphodiesterase OS=Mus musculus GN=Pde2a PE=1 SV=3	0	11	4	88.5	103.7	114.4	106.4	96.4	95.3	103.7	98.8	92.6	100	0.0744905
P59017	Bcl-2-like protein 13 OS=Mus musculus GN=Bcl2l13 PE=1 SV=2	0	10	4	93.3	110	116	93.6	97.7	94	98.8	100.3	100.2	96.1	0.0745296
P43277	Histone H1.3 OS=Mus musculus GN=Hist1h1d PE=1 SV=2	0	119	4	107.1	102.6	83.2	96.7	100.1	97.8	111.9	101.8	99.4	99.4	0.0745892
P52293	Importin subunit alpha-1 OS=Mus musculus GN=Kpna2 PE=1 SV=2	0	10	4	98.7	104.1	104.3	116.5	100.1	98.4	101.4	93.5	93.2	89.9	0.0748456
Q9WTX8	Mitotic spindle assembly checkpoint protein MAD1 OS=Mus musculus GN=Mad1l1 PE=1 SV=1	0	8	4	112.3	106.1	96.6	91.4	101.7	109.8	91.5	100.3	97.9	92.5	0.0749702
P53702	Cytochrome c-type heme lyase OS=Mus musculus GN=Hccs PE=1 SV=2	0	6	4	93.3	93.1	88.3	91.8	102.6	103.3	104.3	105.7	107.2	110.4	0.0763952
O35892	Nuclear autoantigen Sp-100 OS=Mus musculus GN=Sp100 PE=1 SV=2	0	7	4	84.1	102	93.5	113.2	98.6	102.6	98	103.4	99.1	105.6	0.0767133
P02468	Laminin subunit gamma-1 OS=Mus musculus GN=Lamc1 PE=1 SV=2	0	8	4	95.1	117.5	96.1	107	90.9	97.4	95.4	95.5	102.5	102.5	0.0773202
P47802	Metaxin-1 OS=Mus musculus GN=Mtx1 PE=1 SV=1	0	9	4	89.6	112.8	99	107.4	101.6	100.4	100.3	104.7	86.5	97.7	0.077474
Q922D4	Serine/threonine-protein phosphatase 6 regulatory subunit 3 OS=Mus musculus GN=Ppp6r3 PE=1 SV=1	0	8	4	100	103.8	114.1	94.2	104.5	83.7	103.8	100.2	99.8	96	0.0791087
Q52KI8	Serine/arginine repetitive matrix protein 1 OS=Mus musculus GN=Srrm1 PE=1 SV=2	0	11	4	97.7	94.1	80.3	100.5	102.5	102	105.5	106	103.1	108.3	0.080515
Q6KCD5	Nipped-B-like protein OS=Mus musculus GN=Nipbl PE=1 SV=1	0	7	4	111.5	104.1	91.3	108.2	88	97.4	90	104.2	100.2	105	0.0806602
A2A6Q5	Cell division cycle protein 27 homolog OS=Mus musculus GN=Cdc27 PE=1 SV=1	0	8	4	88.7	90.5	116.2	104	98	99.5	107.5	102.6	95.3	97.7	0.0810363
Q8BH57	WD repeat-containing protein 48 OS=Mus musculus GN=Wdr48 PE=1 SV=1	0	10	4	90.5	94.9	109.1	98.1	90.5	107.8	92.7	113.4	101	102	0.0810775
Q9CY50	Translocon-associated protein subunit alpha OS=Mus musculus GN=Ssr1 PE=1 SV=1	0	11	4	105.4	97.3	117.5	98.2	103.1	95.6	99.3	98.1	100.3	85.2	0.081523
Q9JMH9	Unconventional myosin-XVIIIa OS=Mus musculus GN=Myo18a PE=1 SV=2	0	10	4	102.6	79.8	102.8	112.7	96.1	101.7	100.8	98	102	103.3	0.08312
Q3TIR3	Synembryn-A OS=Mus musculus GN=Ric8a PE=1 SV=2	0	9	4	88.6	107.3	103.1	105.4	105.4	113.8	94.3	96.3	97.4	88.4	0.0836075
O08715	A-kinase anchor protein 1, mitochondrial OS=Mus musculus GN=Akap1 PE=1 SV=4	0	7	4	105.8	103.3	115.8	88.6	108	102.4	94.5	93	97.3	91.2	0.0855051
Q91YE6	Importin-9 OS=Mus musculus GN=Ipo9 PE=1 SV=3	0	8	4	89.5	115.8	105.1	105.1	100.1	104.4	91.3	91.4	104.8	92.6	0.0855438
Q9JK81	UPF0160 protein MYG1, mitochondrial OS=Mus musculus GN=Myg1 PE=1 SV=1	0	11	4	101.7	102.3	120.9	103.9	88.5	95.6	93.8	96.5	97.1	99.7	0.0863456
Q3TAS6	ER membrane protein complex subunit 10 OS=Mus musculus GN=Emc10 PE=2 SV=2	0	9	4	91.4	109.7	118.7	99.7	96.9	91.2	99.2	93.7	94.4	105.4	0.0885248
P20065	Thymosin beta-4 OS=Mus musculus GN=Tmsb4x PE=1 SV=1	0	17	4	104.3	106.9	87.8	91.4	89.5	97.3	104.2	95.6	111.5	111.4	0.0885557
P07214	SPARC OS=Mus musculus GN=Sparc PE=1 SV=1	0	6	4	101.3	86.8	98.4	119.8	96.9	97.9	98.4	90.2	103.5	106.7	0.0907032
P11680	Properdin OS=Mus musculus GN=Cfp PE=2 SV=2	0	13	4	79.8	105.2	110.5	89.5	108.8	100	101.5	99.7	99.5	105.4	0.0921907
Q9DAW9	Calponin-3 OS=Mus musculus GN=Cnn3 PE=1 SV=1	0	15	4	113.7	109.9	113.5	90.9	90.8	99.7	93	90.3	102.2	95.9	0.0943038
O54984	ATPase Asna1 OS=Mus musculus GN=Asna1 PE=1 SV=2	0	10	4	103.7	99.2	124.9	100.6	95.4	91.6	93	95.4	98.9	97.3	0.0945798
Q6P2B1	Transportin-3 OS=Mus musculus GN=Tnpo3 PE=1 SV=1	0	10	4	104.6	103.6	121.7	98.5	87	90.6	93.1	99.7	104.1	97.1	0.0964676
Q07113	Cation-independent mannose-6-phosphate receptor OS=Mus musculus GN=Igf2r PE=1 SV=1	0	11	4	92.4	91.6	93.1	119.7	94.2	108.6	97.6	93.2	98.5	111	0.0970131
Q8VBZ3	Cleft lip and palate transmembrane protein 1 homolog OS=Mus musculus GN=Clptm1 PE=1 SV=1	0	10	4	121.1	103.8	109.5	89.9	92.4	95.7	95	100	102.7	89.9	0.0978922
P56873	Sjoegren syndrome/scleroderma autoantigen 1 homolog OS=Mus musculus GN=Sssca1 PE=1 SV=1	0	10	4	98.4	110.5	122.7	94.8	91.9	94.6	101.6	89.6	100.8	95.2	0.0991145
Q99LH1	Nucleolar GTP-binding protein 2 OS=Mus musculus GN=Gnl2 PE=1 SV=2	0	8	4	82.2	116	95.8	88.4	100.5	110.5	101.7	107.5	97.3	100.2	0.100102
Q01149	Collagen alpha-2(I) chain OS=Mus musculus GN=Col1a2 PE=1 SV=2	0	8	4	116.8	105.1	114.1	105.3	91.1	103.2	89.2	91.1	89.4	94.6	0.103396
Q9D6J6	NADH dehydrogenase [ubiquinone] flavoprotein 2, mitochondrial OS=Mus musculus GN=Ndufv2 PE=1 SV=2	0	12	4	113.9	96.1	121.9	91.1	86.6	94.9	100	95.5	101.3	98.7	0.105221
Q8VCG3	WD repeat-containing protein 74 OS=Mus musculus GN=Wdr74 PE=2 SV=1	0	7	4	110	111.7	117.4	103	91.1	88.6	100.9	101.9	84	91.4	0.110161
Q3UJD6	Ubiquitin carboxyl-terminal hydrolase 19 OS=Mus musculus GN=Usp19 PE=1 SV=1	0	10	4	84.3	102	93.4	106.6	117.2	109.2	109.7	81.5	96.4	99.7	0.113895
Q8R1N0	Zinc finger protein 830 OS=Mus musculus GN=Znf830 PE=1 SV=1	0	9	4	96	122	112.7	105.4	102.1	100.6	93.6	86.8	82.6	98.2	0.116257
Q3UFB2	Box C/D snoRNA protein 1 OS=Mus musculus GN=Znhit6 PE=1 SV=2	0	6	4	91.1	103	101.4	94.3	87.3	108.5	97.4	99.6	88.6	128.9	0.121474
P56183	Ribosomal RNA processing protein 1 homolog A OS=Mus musculus GN=Rrp1 PE=1 SV=2	0	7	4	104	114.2	81.1	78	109.9	110	105.5	96.9	105.2	95.2	0.122329
Q2YDW2	Protein misato homolog 1 OS=Mus musculus GN=Msto1 PE=1 SV=1	0	8	4	75.7	117.3	113.3	93.2	99.5	94.1	93.7	110	108.1	95	0.123763
O89090	Transcription factor Sp1 OS=Mus musculus GN=Sp1 PE=1 SV=2	0	7	4	84.8	78.5	87.6	102.1	112.2	109.7	105.4	110.1	95.8	113.8	0.126211
P15864	Histone H1.2 OS=Mus musculus GN=Hist1h1c PE=1 SV=2	0	104	4	114.6	101.3	59	104	100.7	99.1	109.5	105.9	102.9	102.8	0.151117
Q9ES28	Rho guanine nucleotide exchange factor 7 OS=Mus musculus GN=Arhgef7 PE=1 SV=2	0	9	4	88	107.1	115.9	89.5	99.4	108.4	84.1	90.4	86.1	131.1	0.153976
Q8K284	General transcription factor 3C polypeptide 1 OS=Mus musculus GN=Gtf3c1 PE=1 SV=2	0	14	4	112.1	72.3	113.3	118.7	95.4	109.8	89.6	100.2	73.1	115.6	0.171014
P47856	Glutamine--fructose-6-phosphate aminotransferase [isomerizing] 1 OS=Mus musculus GN=Gfpt1 PE=1 SV=3	0	27	4	124.7	115	121.8	115.2	84.3	97.2	91.5	87.8	81.8	80.6	0.174003
P29595	NEDD8 OS=Mus musculus GN=Nedd8 PE=1 SV=2	0	17	4	148.4	94.8	111.2	92.4	99.7	94.5	93.9	83.2	91.1	90.8	0.184585
Q99LC2	Cleavage stimulation factor subunit 1 OS=Mus musculus GN=Cstf1 PE=1 SV=1	0	10	4	106	91.9	156.1	89.1	92.1	89.3	90.3	95	100.6	89.6	0.204726
P48725	Pericentrin OS=Mus musculus GN=Pcnt PE=1 SV=2	0	8	4	93.4	130.8	134	77.4	113.9	100.1	80.8	96	100.2	73.5	0.209187
Q8K0E8	Fibrinogen beta chain OS=Mus musculus GN=Fgb PE=1 SV=1	0	11	4	86.1	98.9	124.5	176.2	80.5	85.6	82.2	81.1	75.6	109.3	0.308124
Q61189	Methylosome subunit pICln OS=Mus musculus GN=Clns1a PE=1 SV=1	0	10	4	94.8	176.7	125	78.8	91.9	120.1	83.1	80.9	73.1	75.5	0.323697
P04104	Keratin, type II cytoskeletal 1 OS=Mus musculus GN=Krt1 PE=1 SV=4	0	75	4	170.7	131.2	114.2	80.3	57.2	86.7	102.9	89.7	100.6	66.5	0.330109
P08730	Keratin, type I cytoskeletal 13 OS=Mus musculus GN=Krt13 PE=1 SV=2	0	104	4	173.6	113	117.1	74.5	53.6	113.7	101.4	94.8	100.9	57.4	0.345026
Q8CHW4	Translation initiation factor eIF-2B subunit epsilon OS=Mus musculus GN=Eif2b5 PE=1 SV=1	0	9	4	74.3	203.6	81.8	107.8	94.3	91.3	83.2	90.7	92.4	80.6	0.375597
Q9Z2K1	Keratin, type I cytoskeletal 16 OS=Mus musculus GN=Krt16 PE=1 SV=3	0	56	4	204.8	119.9	103.1	46.9	45.5	109.2	112.7	103.8	108.5	45.6	0.476917
Q9CQH3	NADH dehydrogenase [ubiquinone] 1 beta subcomplex subunit 5, mitochondrial OS=Mus musculus GN=Ndufb5 PE=1 SV=1	0	12	3	99.6	101.2	97.1	101.1	103	100.4	100.1	99.2	98.2	100.2	0.0164331
P59672	Ankyrin repeat and SAM domain-containing protein 1A OS=Mus musculus GN=Anks1a PE=1 SV=3	0	9	3	99.8	102.3	98.1	95.6	104	101.1	99.9	98.7	98.8	101.8	0.0240089
Q8K2C9	Very-long-chain (3R)-3-hydroxyacyl-CoA dehydratase 3 OS=Mus musculus GN=Hacd3 PE=1 SV=2	0	8	3	100.4	96.8	100.4	98.3	102.8	99.4	95.8	101.5	102.5	102.1	0.0240832
Q8BL66	Early endosome antigen 1 OS=Mus musculus GN=Eea1 PE=1 SV=2	0	6	3	100.4	99.4	102.4	96.7	101.6	100.6	95.8	98.2	102	103	0.0244854
Q9DCJ5	NADH dehydrogenase [ubiquinone] 1 alpha subcomplex subunit 8 OS=Mus musculus GN=Ndufa8 PE=1 SV=3	0	7	3	104.5	96.8	101.2	99.6	102.8	100.2	98	99	96.4	101.5	0.0258586
P55302	Alpha-2-macroglobulin receptor-associated protein OS=Mus musculus GN=Lrpap1 PE=1 SV=1	0	12	3	95.4	103	95.2	101.6	100.9	99.8	100.8	100.6	100.7	102	0.0262679
P15532	Nucleoside diphosphate kinase A OS=Mus musculus GN=Nme1 PE=1 SV=1	0	24	3	99.2	103.1	100.1	104.5	99.4	99.4	97.4	99.9	95.1	101.9	0.0270021
P83882	60S ribosomal protein L36a OS=Mus musculus GN=Rpl36a PE=1 SV=2	0	9	3	96.6	103.4	104.6	98.3	100.8	97.5	100.3	101.3	96.5	100.6	0.0275807
Q8BFZ9	Erlin-2 OS=Mus musculus GN=Erlin2 PE=1 SV=1	0	8	3	102.6	101.2	96.8	98.7	105.5	99.6	100.8	99.7	99.8	95.3	0.0285579
Q9ERN0	Secretory carrier-associated membrane protein 2 OS=Mus musculus GN=Scamp2 PE=1 SV=1	0	8	3	99.2	103.6	97.6	99.6	100.2	97	102.3	96.4	105.3	98.8	0.0291243
P23506	Protein-L-isoaspartate(D-aspartate) O-methyltransferase OS=Mus musculus GN=Pcmt1 PE=1 SV=3	0	7	3	101.3	97.1	104	96.1	102.9	100.2	103.5	96.3	98.8	99.7	0.0292963
Q9CWV6	PRKR-interacting protein 1 OS=Mus musculus GN=Prkrip1 PE=1 SV=2	0	6	3	103	102.1	95.3	98.2	101.4	95.1	103.5	101.1	99.6	100.7	0.0295935
P04202	Transforming growth factor beta-1 OS=Mus musculus GN=Tgfb1 PE=1 SV=1	0	8	3	96	103.1	95.9	97.3	100.6	103.6	103.4	100.7	101.1	98.4	0.029596
Q9ERU3	Zinc finger protein 22 OS=Mus musculus GN=Znf22 PE=1 SV=2	0	11	3	97.6	100.5	98.8	98.8	97.2	99.7	101.5	96.5	106.1	103.3	0.029706
Q9CQI3	Glia maturation factor beta OS=Mus musculus GN=Gmfb PE=1 SV=3	0	16	3	96.2	97.5	98.3	101	106.2	101	102.6	98.3	101.1	97.8	0.029762
Q9EST4	Proteasome assembly chaperone 2 OS=Mus musculus GN=Psmg2 PE=1 SV=1	0	5	3	106.3	98.1	98.7	98.9	103	101.4	98.4	96.7	101.3	97.2	0.0298403
Q62193	Replication protein A 32 kDa subunit OS=Mus musculus GN=Rpa2 PE=1 SV=1	0	9	3	97.8	105.6	95.1	101.2	101.2	97	100.7	98.9	102.6	100	0.0299134
Q8K352	SAM and SH3 domain-containing protein 3 OS=Mus musculus GN=Sash3 PE=1 SV=2	0	12	3	100.5	98.2	100.9	102.6	97.4	101.8	103.3	102.6	99.4	93.3	0.0305432
Q9CQR6	Serine/threonine-protein phosphatase 6 catalytic subunit OS=Mus musculus GN=Ppp6c PE=1 SV=1	0	9	3	106.1	96.5	98.5	101.8	97.5	103.3	98.7	101.5	99.4	96.8	0.0310218
P14069	Protein S100-A6 OS=Mus musculus GN=S100a6 PE=1 SV=3	0	8	3	100.4	96	97.3	103.4	102.7	99.7	95.7	103.6	98.1	103.1	0.031102
O35143	ATPase inhibitor, mitochondrial OS=Mus musculus GN=Atpif1 PE=1 SV=2	0	10	3	94.7	94.6	102.5	100.4	103.6	100.5	103.5	99.7	100.6	99.9	0.0315489
Q9Z1B5	Mitotic spindle assembly checkpoint protein MAD2A OS=Mus musculus GN=Mad2l1 PE=1 SV=2	0	9	3	106.4	97.9	96.2	102	96.2	100.3	100.5	98.8	102.9	98.9	0.0315579
P62843	40S ribosomal protein S15 OS=Mus musculus GN=Rps15 PE=1 SV=2	0	9	3	97	94.3	97	100.4	103.9	102.8	100.2	103.9	101.4	99.2	0.0318906
Q9CQU0	Thioredoxin domain-containing protein 12 OS=Mus musculus GN=Txndc12 PE=1 SV=1	0	10	3	94.8	99.6	95.5	102.6	103.1	103.1	98.1	103.7	100.6	99	0.0319845
Q91VE6	MKI67 FHA domain-interacting nucleolar phosphoprotein OS=Mus musculus GN=Nifk PE=1 SV=1	0	13	3	100.2	98.3	105.3	99.5	105	97.9	100.9	99.8	94.6	98.5	0.0321351
P59708	Splicing factor 3B subunit 6 OS=Mus musculus GN=Sf3b6 PE=1 SV=1	0	11	3	94.9	104.7	95.8	100.9	97.4	103.5	98.9	100.4	100.9	102.6	0.0324037
P58389	Serine/threonine-protein phosphatase 2A activator OS=Mus musculus GN=Ptpa PE=1 SV=1	0	5	3	101.1	102.9	93.4	97.8	104	100.6	103.6	97.3	99.9	99.3	0.0325146
Q8K3W3	Protein CASC3 OS=Mus musculus GN=Casc3 PE=1 SV=3	0	10	3	97	100.1	97.4	98.7	105.3	102.9	94.9	99.3	100.6	103.8	0.0325337
Q8BWY9	Protein CIP2A OS=Mus musculus GN=Kiaa1524 PE=1 SV=3	0	6	3	104.1	97.4	97.4	98.8	105.7	98.9	94.6	100.1	102.2	100.8	0.0333533
Q9CQ62	2,4-dienoyl-CoA reductase, mitochondrial OS=Mus musculus GN=Decr1 PE=1 SV=1	0	14	3	95.1	96.2	97.7	106.9	100.4	100.1	102	99	102.4	100.3	0.0337225
P97298	Pigment epithelium-derived factor OS=Mus musculus GN=Serpinf1 PE=1 SV=2	0	16	3	97.1	98.2	97.7	103.7	102.7	103.7	103.9	94.1	99.4	99.4	0.0337259
Q9Z1J3	Cysteine desulfurase, mitochondrial OS=Mus musculus GN=Nfs1 PE=1 SV=3	0	10	3	101.2	99.4	103.4	95.4	97.9	100	102.4	97.8	96.2	106.3	0.0339379
P47955	60S acidic ribosomal protein P1 OS=Mus musculus GN=Rplp1 PE=1 SV=1	0	28	3	99.9	93.7	104.1	96	99.6	104.6	99.2	98.9	102.2	101.8	0.0339542
Q80ZV0	Ribonuclease H2 subunit B OS=Mus musculus GN=Rnaseh2b PE=1 SV=2	0	8	3	94.4	104.4	100	101.4	96.3	102.8	101.6	96.4	103.8	98.9	0.0342183
Q09200	Beta-1,4 N-acetylgalactosaminyltransferase 1 OS=Mus musculus GN=B4galnt1 PE=1 SV=1	0	10	3	96.1	103.1	105	104.5	101.9	98.8	96.8	98.9	95.6	99.4	0.0343621
Q64374	Regucalcin OS=Mus musculus GN=Rgn PE=1 SV=1	0	8	3	96	103.4	96.2	103.2	103.5	97.6	103.9	102.5	97.1	96.7	0.0351168
Q99N87	28S ribosomal protein S5, mitochondrial OS=Mus musculus GN=Mrps5 PE=1 SV=1	0	6	3	98.8	97.3	107.2	100.7	95.3	97.1	102.8	98.4	103.4	98.8	0.0357463
Q6W8Q3	Purkinje cell protein 4-like protein 1 OS=Mus musculus GN=Pcp4l1 PE=1 SV=1	0	6	3	107.2	99.4	93.8	99.9	100.2	101.7	99.8	101.4	95.6	100.9	0.0358658
P84089	Enhancer of rudimentary homolog OS=Mus musculus GN=Erh PE=1 SV=1	0	16	3	93.5	97.2	96	105.9	100.9	102.6	101	101.9	99.1	101.8	0.036079
B2RWS6	Histone acetyltransferase p300 OS=Mus musculus GN=Ep300 PE=1 SV=2	0	5	3	99.4	98.3	103.2	102.3	100.6	104.3	93.8	99.1	95	104	0.0361909
P70697	Uroporphyrinogen decarboxylase OS=Mus musculus GN=Urod PE=1 SV=2	0	8	3	99.9	102.4	95.8	95.4	106	100.8	104.7	96.3	98.9	99.9	0.0362377
Q99KJ8	Dynactin subunit 2 OS=Mus musculus GN=Dctn2 PE=1 SV=3	0	7	3	95.1	106.6	98.8	99	98.2	103.6	97	96.9	101	103.7	0.0364437
P61924	Coatomer subunit zeta-1 OS=Mus musculus GN=Copz1 PE=1 SV=1	0	14	3	102.2	101.9	105.7	103.9	96.4	96.5	96.8	99.9	94.9	101.9	0.0366977
P63280	SUMO-conjugating enzyme UBC9 OS=Mus musculus GN=Ube2i PE=1 SV=1	0	7	3	99.2	95.5	92.9	98.7	101.5	102.4	100.6	100.3	104.2	104.8	0.0368336
O55098	Serine/threonine-protein kinase 10 OS=Mus musculus GN=Stk10 PE=1 SV=2	0	11	3	100.1	104.9	98.4	100.1	98.9	100.1	97.3	95.7	107.7	96.7	0.0370875
P61079	Ubiquitin-conjugating enzyme E2 D3 OS=Mus musculus GN=Ube2d3 PE=1 SV=1	0	17	3	107.1	102.8	96	99.7	97.8	99.2	96.9	104.7	96.6	99.1	0.0371055
Q9DB34	Charged multivesicular body protein 2a OS=Mus musculus GN=Chmp2a PE=1 SV=1	0	6	3	100.2	92.7	99	95.6	102	105.5	102.5	102.8	98.7	100.9	0.0372012
Q8BFQ4	WD repeat-containing protein 82 OS=Mus musculus GN=Wdr82 PE=1 SV=1	0	8	3	102.5	95.8	95.9	103.2	102.2	97.6	94.7	104.4	99.7	104	0.0372797
E9Q414	Apolipoprotein B-100 OS=Mus musculus GN=Apob PE=1 SV=1	0	10	3	96.3	99.1	106.1	103	103.6	99.4	102.8	95.7	95	99.1	0.0374379
P62077	Mitochondrial import inner membrane translocase subunit Tim8 B OS=Mus musculus GN=Timm8b PE=1 SV=1	0	8	3	98.6	103.8	93.2	105.6	102.7	98.6	97.9	101.5	96.4	101.9	0.0374797
P05132	cAMP-dependent protein kinase catalytic subunit alpha OS=Mus musculus GN=Prkaca PE=1 SV=3	0	8	3	99	108.1	104.1	97.1	99.2	102.5	97	97.6	96.4	98.9	0.0376644
Q9R0P5	Destrin OS=Mus musculus GN=Dstn PE=1 SV=3	0	11	3	104.5	97.3	92.3	104.6	102.1	101.4	97	102.8	98.3	99.7	0.038612
O55022	Membrane-associated progesterone receptor component 1 OS=Mus musculus GN=Pgrmc1 PE=1 SV=4	0	8	3	93.4	98.6	93.5	103.4	99.1	101.8	100.8	103.1	104.4	102	0.0390102
Q9CS42	Ribose-phosphate pyrophosphokinase 2 OS=Mus musculus GN=Prps2 PE=1 SV=4	0	17	3	96.3	99.7	96	99.6	101.2	100	97.3	101.7	109.7	98.5	0.0391436
Q9D6V8	Polyadenylate-binding protein-interacting protein 2 OS=Mus musculus GN=Paip2 PE=1 SV=1	0	18	3	97.3	99.1	105.6	99.9	97.8	92	99.1	102.1	102.9	104.1	0.0392678
P62137	Serine/threonine-protein phosphatase PP1-alpha catalytic subunit OS=Mus musculus GN=Ppp1ca PE=1 SV=1	0	32	3	98.6	99.2	91.1	102	104.9	104.2	97.6	100.8	102.7	98.9	0.0397716
O08734	Bcl-2 homologous antagonist/killer OS=Mus musculus GN=Bak1 PE=1 SV=3	0	10	3	104.4	97	106.6	94.9	97.4	98.1	100	96.3	100.8	104.5	0.0398441
O70591	Prefoldin subunit 2 OS=Mus musculus GN=Pfdn2 PE=1 SV=2	0	10	3	105	100.5	101.9	100.4	94.5	99.6	101.5	103.6	101.2	91.8	0.0399054
O35215	D-dopachrome decarboxylase OS=Mus musculus GN=Ddt PE=1 SV=3	0	8	3	97	98.8	97.1	96.4	98.6	102	99.9	97.3	103.5	109.3	0.0399775
Q59J78	NADH dehydrogenase [ubiquinone] 1 alpha subcomplex assembly factor 2 OS=Mus musculus GN=Ndufaf2 PE=1 SV=1	0	5	3	93	100.1	101.1	97.4	96.1	103.1	100.2	102.4	99.1	107.5	0.0400916
Q99LD9	Translation initiation factor eIF-2B subunit beta OS=Mus musculus GN=Eif2b2 PE=1 SV=1	0	5	3	100.5	105.4	107	96.7	100.3	96.3	97.4	103.2	95.4	97.7	0.0403538
Q6GQT1	Alpha-2-macroglobulin-P OS=Mus musculus GN=A2m PE=2 SV=2	0	13	3	91.3	95.7	98.9	102.6	104.4	101.8	99.6	104.9	100.9	99.9	0.0407894
Q9JJ78	Lymphokine-activated killer T-cell-originated protein kinase OS=Mus musculus GN=Pbk PE=1 SV=1	0.001	7	3	102.9	105.8	96.1	91.7	104.7	99.5	99.3	99.5	100.7	99.7	0.0408029
Q9JIY5	Serine protease HTRA2, mitochondrial OS=Mus musculus GN=Htra2 PE=1 SV=2	0	9	3	108.3	105.5	95.3	100.4	98.1	99.8	99.7	99.8	98	95.2	0.0411202
Q9ESW4	Acylglycerol kinase, mitochondrial OS=Mus musculus GN=Agk PE=1 SV=1	0	8	3	94.5	102.6	105.2	104.1	100.8	102.3	93.2	97.3	97.4	102.6	0.0413441
Q7TNG5	Echinoderm microtubule-associated protein-like 2 OS=Mus musculus GN=Eml2 PE=1 SV=1	0	12	3	102.5	102	94.1	100.7	100.1	105.9	97.4	94.4	97.4	105.4	0.0414246
P28658	Ataxin-10 OS=Mus musculus GN=Atxn10 PE=1 SV=2	0	8	3	100.7	101.9	101	104.3	92.3	106.5	98.2	101.2	95.1	98.9	0.0414994
P62897	Cytochrome c, somatic OS=Mus musculus GN=Cycs PE=1 SV=2	0	12	3	93.5	93.7	102.4	97.9	99.6	105.1	105.9	101.3	100.7	99.8	0.0415452
Q8BX10	Serine/threonine-protein phosphatase PGAM5, mitochondrial OS=Mus musculus GN=Pgam5 PE=1 SV=1	0	11	3	96.6	101	108.3	97.1	101.1	98.7	96.8	95.2	105.7	99.6	0.0419864
P70333	Heterogeneous nuclear ribonucleoprotein H2 OS=Mus musculus GN=Hnrnph2 PE=1 SV=1	0	58	3	94.2	95.8	100.2	105.2	104.1	104.5	96.4	95.3	102.2	101.9	0.042029
P48428	Tubulin-specific chaperone A OS=Mus musculus GN=Tbca PE=1 SV=3	0	6	3	93.6	94.6	96.1	99.4	104.7	101.2	106.8	100.2	101.5	101.8	0.042298
Q9ERL7	Glia maturation factor gamma OS=Mus musculus GN=Gmfg PE=1 SV=1	0	18	3	98.3	93.5	100.9	97	97.9	98.2	107.2	99.2	101.2	106.7	0.0423447
Q9D787	Peptidyl-prolyl cis-trans isomerase-like 2 OS=Mus musculus GN=Ppil2 PE=1 SV=2	0	6	3	96.7	108.6	100.8	100.5	99.2	97.2	98.7	105.7	94.5	98.2	0.0424076
Q80U78	Pumilio homolog 1 OS=Mus musculus GN=Pum1 PE=1 SV=2	0	6	3	93.6	95.2	101.1	100.5	101.6	99.7	95	105.9	105.6	101.7	0.0424528
Q6PGH1	Protein BUD31 homolog OS=Mus musculus GN=Bud31 PE=1 SV=1	0	5	3	91.4	104.9	106.4	97.6	100	103	98.8	97.7	101	99.1	0.0424606
Q99LT0	Protein dpy-30 homolog OS=Mus musculus GN=Dpy30 PE=1 SV=1	0	6	3	91.4	106.6	101.8	98.2	102.4	99.2	100.7	96.1	104.2	99.3	0.0427216
Q8BGT7	Survival of motor neuron-related-splicing factor 30 OS=Mus musculus GN=Smndc1 PE=1 SV=1	0	7	3	103.4	107	96.6	103.3	96.7	103.5	93.6	97.1	97.3	101.4	0.0427917
O88271	Craniofacial development protein 1 OS=Mus musculus GN=Cfdp1 PE=1 SV=1	0	7	3	97.5	107.5	104	103.5	97	102.8	95.1	96.2	100.7	95.7	0.04282
Q99ME2	WD repeat-containing protein 6 OS=Mus musculus GN=Wdr6 PE=1 SV=1	0	12	3	105.5	96.5	104.8	99.3	94.4	104.8	93.4	99.9	100.1	101.3	0.0429082
O35130	Ribosomal RNA small subunit methyltransferase NEP1 OS=Mus musculus GN=Emg1 PE=1 SV=1	0	10	3	103.7	97.9	92.9	97.1	106.4	104.1	103.5	97.4	96.5	100.6	0.0429827
Q80Y14	Glutaredoxin-related protein 5, mitochondrial OS=Mus musculus GN=Glrx5 PE=1 SV=2	0	7	3	107.1	103.6	101.2	102.5	97.2	93.7	99.3	98.8	102.8	93.8	0.0430504
Q9JK23	Proteasome assembly chaperone 1 OS=Mus musculus GN=Psmg1 PE=1 SV=1	0	6	3	101.2	96.3	93.5	98.5	107.5	98.8	99.8	104	104.5	95.9	0.043515
P28659	CUGBP Elav-like family member 1 OS=Mus musculus GN=Celf1 PE=1 SV=2	0	11	3	96.8	100.2	98	94.5	108.5	103.8	99.2	95	100.3	103.7	0.0435431
B2RRE7	OTU domain-containing protein 4 OS=Mus musculus GN=Otud4 PE=1 SV=1	0	5	3	97.6	97.1	105.7	106.9	96	96.1	98.6	100.3	96.2	105.5	0.0437442
Q9CQ48	NudC domain-containing protein 2 OS=Mus musculus GN=Nudcd2 PE=1 SV=1	0	10	3	97.6	99.3	98	103.8	98.3	95.2	93.6	101.8	105.1	107.2	0.0438056
Q78PG9	Coiled-coil domain-containing protein 25 OS=Mus musculus GN=Ccdc25 PE=1 SV=1	0	5	3	108.5	101.8	91.3	96.1	98.9	102.4	100.9	99.6	99.4	101.1	0.0442091
Q9JKF7	39S ribosomal protein L39, mitochondrial OS=Mus musculus GN=Mrpl39 PE=1 SV=4	0	10	3	99.2	95.9	97.4	108.8	100.7	104.1	94.6	95.6	102.8	100.8	0.0442197
Q9DCR2	AP-3 complex subunit sigma-1 OS=Mus musculus GN=Ap3s1 PE=1 SV=2	0	6	3	89.9	100.3	100.1	98.8	104	98.8	97.7	100.5	106.2	103.7	0.0445546
Q80Y81	Zinc phosphodiesterase ELAC protein 2 OS=Mus musculus GN=Elac2 PE=1 SV=1	0	10	3	92.6	106	101.8	101.8	96.1	105.5	102.3	94.7	98.3	101	0.044713
Q9ERF3	WD repeat-containing protein 61 OS=Mus musculus GN=Wdr61 PE=1 SV=1	0	6	3	91.8	99.7	104.4	99.6	93.7	105.6	102.9	99.3	99.5	103.6	0.044718
P56382	ATP synthase subunit epsilon, mitochondrial OS=Mus musculus GN=Atp5e PE=1 SV=2	0	8	3	99.7	100.2	89	101.7	103.8	100.9	105.8	101.8	99.2	97.9	0.0448702
P50608	Fibromodulin OS=Mus musculus GN=Fmod PE=2 SV=1	0	5	3	96.3	95.8	104	97.9	96.8	99.3	94.4	107.3	105.1	103.3	0.0452085
Q8R1F0	Leydig cell tumor 10 kDa protein homolog OS=Mus musculus GN=D8Ertd738e PE=3 SV=1	0.001	4	3	108.2	102.6	92.1	102.4	95	99.3	96.7	100.6	102.1	100.9	0.0452359
Q9D5T0	ATPase family AAA domain-containing protein 1 OS=Mus musculus GN=Atad1 PE=1 SV=1	0	8	3	97.7	101.9	103.1	102.7	99.5	99.1	105.3	91.7	104.9	93.9	0.0453542
O35381	Acidic leucine-rich nuclear phosphoprotein 32 family member A OS=Mus musculus GN=Anp32a PE=1 SV=1	0	21	3	96.4	94	102.7	107.5	103.3	101.4	100.2	102.6	92.7	99.4	0.0454266
O88428	Bifunctional 3'-phosphoadenosine 5'-phosphosulfate synthase 2 OS=Mus musculus GN=Papss2 PE=1 SV=2	0	13	3	95	109	104.5	97.3	97.9	99.6	96.9	103.6	101	95.1	0.0454271
Q8R323	Replication factor C subunit 3 OS=Mus musculus GN=Rfc3 PE=1 SV=1	0	8	3	95.5	91.1	97.8	101.3	104	107.4	99.9	101.6	103	98.5	0.046011
Q91YM4	FAST kinase domain-containing protein 4 OS=Mus musculus GN=Tbrg4 PE=1 SV=1	0	11	3	104	106.2	93.5	99	100.1	94.7	97.5	97.5	100.1	107.3	0.0461432
Q61749	Translation initiation factor eIF-2B subunit delta OS=Mus musculus GN=Eif2b4 PE=1 SV=2	0	8	3	101.4	107.8	93.7	94.2	104.9	97.7	102.8	100.1	95.9	101.5	0.0462289
P10639	Thioredoxin OS=Mus musculus GN=Txn PE=1 SV=3	0	17	3	107.3	103.1	104.9	93.4	99.4	99.6	99.4	102.7	96.8	93.3	0.046405
Q9R0P6	Signal peptidase complex catalytic subunit SEC11A OS=Mus musculus GN=Sec11a PE=1 SV=1	0.001	8	3	95.3	101	96.1	95.1	108.5	103.8	94.8	100.2	104.4	100.8	0.0466762
Q9D8V7	Signal peptidase complex catalytic subunit SEC11C OS=Mus musculus GN=Sec11c PE=1 SV=3	0	6	3	91.5	101.5	103.2	102.2	100.4	98.6	100	103.9	92.7	106	0.0466905
Q8CGC6	RNA-binding protein 28 OS=Mus musculus GN=Rbm28 PE=1 SV=4	0	7	3	105.7	102.4	95.4	104.1	100.8	99.9	91.6	100	95.1	105.1	0.0468342
O70493	Sorting nexin-12 OS=Mus musculus GN=Snx12 PE=1 SV=1	0	5	3	93	97.4	109.1	99.1	100.7	102.1	103.7	96.9	95.2	102.6	0.0468396
Q9D6T0	Nitric oxide synthase-interacting protein OS=Mus musculus GN=Nosip PE=1 SV=1	0	10	3	102.8	106.5	91.1	97.4	104.3	96.7	96.2	102.2	103.5	99.2	0.0468625
Q920A5	Retinoid-inducible serine carboxypeptidase OS=Mus musculus GN=Scpep1 PE=1 SV=2	0	5	3	102.5	95.9	103.7	104.6	98.4	91.2	99.3	99.1	97.9	107.4	0.0469491
Q9CPT5	Nucleolar protein 16 OS=Mus musculus GN=Nop16 PE=1 SV=1	0	14	3	106.3	102.6	95.6	97.7	97.5	103.6	98.9	93.6	96.6	107.5	0.0471792
Q9D0M1	Phosphoribosyl pyrophosphate synthase-associated protein 1 OS=Mus musculus GN=Prpsap1 PE=1 SV=1	0	13	3	106.5	98.9	95.2	104.1	105.2	100.8	96.6	102.8	91.8	98.3	0.0471918
Q9JLV6	Bifunctional polynucleotide phosphatase/kinase OS=Mus musculus GN=Pnkp PE=1 SV=2	0	10	3	99.3	98.1	96.9	91.8	106.4	104	103.3	94.4	101.8	104.2	0.0472529
P62320	Small nuclear ribonucleoprotein Sm D3 OS=Mus musculus GN=Snrpd3 PE=1 SV=1	0	33	3	94.1	99.5	109.8	102.7	93.3	102.7	97.6	101.8	98.8	99.7	0.0472699
Q8BTV2	Cleavage and polyadenylation specificity factor subunit 7 OS=Mus musculus GN=Cpsf7 PE=1 SV=2	0.001	7	3	99.5	96.2	96.8	106.4	108.6	99.4	102.8	94.6	100.7	95	0.0474576
P62774	Myotrophin OS=Mus musculus GN=Mtpn PE=1 SV=2	0	10	3	95.8	97.5	105.3	97.8	102.8	103.8	102.6	96.8	91.5	105.9	0.0475204
Q9D6J5	NADH dehydrogenase [ubiquinone] 1 beta subcomplex subunit 8, mitochondrial OS=Mus musculus GN=Ndufb8 PE=1 SV=1	0	12	3	98.3	100.5	107	95.8	105.6	103.8	94.5	95.1	95.5	103.8	0.047676
P62858	40S ribosomal protein S28 OS=Mus musculus GN=Rps28 PE=1 SV=1	0	18	3	101.2	103.3	110.3	93.6	101.7	102	95.9	97.3	97.3	97.3	0.0477249
P19467	Mucin-13 OS=Mus musculus GN=Muc13 PE=2 SV=1	0	10	3	102.1	108.4	105.5	98.2	102.4	96.6	98.2	91.5	99.1	98	0.0478516
Q921W4	Quinone oxidoreductase-like protein 1 OS=Mus musculus GN=Cryzl1 PE=1 SV=1	0	5	3	99.3	93.3	98.4	102.1	101.7	106	103	93.5	95.8	106.8	0.04789
Q3UQ44	Ras GTPase-activating-like protein IQGAP2 OS=Mus musculus GN=Iqgap2 PE=1 SV=2	0	5	3	101.1	102.1	90.5	92.1	99.6	101.8	102.6	104.9	101.8	103.5	0.0480671
Q9CQQ8	U6 snRNA-associated Sm-like protein LSm7 OS=Mus musculus GN=Lsm7 PE=1 SV=1	0	7	3	99.8	102.6	89.2	106.7	104.3	98.9	99	102.9	96.5	100.2	0.0482686
Q80W54	CAAX prenyl protease 1 homolog OS=Mus musculus GN=Zmpste24 PE=1 SV=2	0	8	3	107.6	99.8	108.3	97.7	102.4	98.4	92.7	97.4	97.7	97.9	0.0483151
Q08024	Core-binding factor subunit beta OS=Mus musculus GN=Cbfb PE=1 SV=1	0	13	3	96.1	99.6	94.7	99	103.5	107.6	94.3	96.9	100.7	107.5	0.0486885
Q9ERA6	Tuftelin-interacting protein 11 OS=Mus musculus GN=Tfip11 PE=1 SV=1	0	8	3	102.3	91.6	103.5	107.2	102.8	101	100.9	99.2	92	99.5	0.0488171
Q8BXV2	BRI3-binding protein OS=Mus musculus GN=Bri3bp PE=1 SV=1	0	8	3	106.9	106.3	100.8	98.5	103.3	94.4	98.9	90.9	100.3	99.7	0.0490623
P31266	Recombining binding protein suppressor of hairless OS=Mus musculus GN=Rbpj PE=1 SV=1	0	7	3	101.2	102.3	93.1	95	98.6	108.2	100	93.8	103.6	104.1	0.0490796
P58044	Isopentenyl-diphosphate Delta-isomerase 1 OS=Mus musculus GN=Idi1 PE=1 SV=1	0	4	3	94.2	97.9	108.7	103.6	105.5	100.7	99.3	92.6	100.4	97.2	0.0495137
P70288	Histone deacetylase 2 OS=Mus musculus GN=Hdac2 PE=1 SV=1	0	16	3	103.6	95.4	100.2	95.1	94.5	104.7	110.1	98.3	97.3	100.8	0.0498152
O55125	Protein NipSnap homolog 1 OS=Mus musculus GN=Nipsnap1 PE=1 SV=1	0	10	3	91	105.1	107.7	98.2	99.5	97.4	96.7	97	103.1	104.3	0.0499489
P55258	Ras-related protein Rab-8A OS=Mus musculus GN=Rab8a PE=1 SV=2	0	34	3	98	100.7	92.2	91.9	105	105.6	101.8	97.5	102.8	104.5	0.0499867
Q923G2	DNA-directed RNA polymerases I, II, and III subunit RPABC3 OS=Mus musculus GN=Polr2h PE=1 SV=3	0	18	3	108	103.8	103.8	101	90.4	97.6	100.4	95.7	96.5	102.6	0.0505028
P17047	Lysosome-associated membrane glycoprotein 2 OS=Mus musculus GN=Lamp2 PE=1 SV=2	0	12	3	96.7	95.9	102.4	109.5	108.3	98	96.9	99.4	97.7	95.2	0.0510882
Q9CW46	Ribonucleoprotein PTB-binding 1 OS=Mus musculus GN=Raver1 PE=1 SV=2	0	9	3	106	104.3	98.8	102.3	102.5	103.8	88.4	96.6	100	97.3	0.0511338
Q91X20	Set1/Ash2 histone methyltransferase complex subunit ASH2 OS=Mus musculus GN=Ash2l PE=1 SV=1	0	5	3	106.3	96.8	101.3	91.3	98.7	105.2	100.3	94.7	98.3	107	0.0512246
P56546	C-terminal-binding protein 2 OS=Mus musculus GN=Ctbp2 PE=1 SV=2	0	12	3	106.8	106.2	91.6	92.6	103.5	100.8	97.7	102.1	97.7	100.9	0.0515037
Q5SVQ0	Histone acetyltransferase KAT7 OS=Mus musculus GN=Kat7 PE=1 SV=1	0	10	3	106.8	104.7	100.1	91.7	98.3	106.1	97.9	94.2	96.7	103.6	0.0515516
P62855	40S ribosomal protein S26 OS=Mus musculus GN=Rps26 PE=1 SV=3	0	12	3	99.8	96	93.1	105.2	98	96.3	99.6	102.1	98.8	111.2	0.0516162
P56960	Exosome component 10 OS=Mus musculus GN=Exosc10 PE=1 SV=2	0	7	3	107.4	91.4	100.7	102.2	103.9	92.6	99.1	99.5	105.7	97.6	0.0519915
Q8CB77	Elongin-A OS=Mus musculus GN=Eloa PE=1 SV=3	0	6	3	103.3	95.5	89.2	106.5	100.1	103.6	97.6	102	97.4	104.9	0.0520129
Q9QWT9	Kinesin-like protein KIFC1 OS=Mus musculus GN=Kifc1 PE=1 SV=2	0	6	3	100.3	97.5	109.2	100.4	94.7	107	95.3	102	92.9	100.6	0.0521896
Q9CPP0	Nucleoplasmin-3 OS=Mus musculus GN=Npm3 PE=1 SV=3	0	8	3	90.6	95.3	104	97.7	107.1	103.5	97.3	99.2	98.8	106.5	0.0522834
O35344	Importin subunit alpha-4 OS=Mus musculus GN=Kpna3 PE=1 SV=1	0	14	3	89.3	95.6	97.3	97.9	99.4	104.8	101.1	106.8	103.9	103.8	0.0522917
Q9ERB0	Synaptosomal-associated protein 29 OS=Mus musculus GN=Snap29 PE=1 SV=1	0	6	3	90.1	98	101.4	107.7	94.7	99.8	97.4	101.5	106	103.5	0.0525568
Q9QUJ7	Long-chain-fatty-acid--CoA ligase 4 OS=Mus musculus GN=Acsl4 PE=1 SV=2	0	9	3	91.7	99.7	104.6	97.6	107.4	102.8	92.9	102.1	96.4	104.8	0.0526329
Q8BK63	Casein kinase I isoform alpha OS=Mus musculus GN=Csnk1a1 PE=1 SV=2	0	9	3	105.7	96.2	95.4	103	104.6	95	101.7	108.4	96.4	93.6	0.0527699
Q91WG4	Elongator complex protein 2 OS=Mus musculus GN=Elp2 PE=1 SV=1	0	8	3	94.8	105.7	105.6	100.9	97.3	96.2	96.9	94.1	109.6	98.9	0.0528331
P70318	Nucleolysin TIAR OS=Mus musculus GN=Tial1 PE=1 SV=1	0	15	3	108.7	106	97.6	92.6	98.5	94.4	99.2	105.2	101.6	96.1	0.0528435
Q9CR00	26S proteasome non-ATPase regulatory subunit 9 OS=Mus musculus GN=Psmd9 PE=1 SV=1	0	6	3	103.2	89.7	101.5	107	99.7	94.3	98.5	98.8	106.9	100.3	0.0528729
Q91YE7	RNA-binding protein 5 OS=Mus musculus GN=Rbm5 PE=1 SV=1	0	6	3	96.2	96	99.6	106.3	99.3	108.5	103.3	98.9	101.6	90.3	0.0528919
O09117	Synaptophysin-like protein 1 OS=Mus musculus GN=Sypl1 PE=1 SV=2	0	14	3	90.3	96.4	94.2	97.8	105.5	105.8	102.6	99.6	105.5	102.3	0.0529024
Q921L3	Calcium load-activated calcium channel OS=Mus musculus GN=Tmco1 PE=1 SV=1	0	5	3	99.2	110.7	102.2	104.3	95.5	94	92.6	101.5	99.6	100.4	0.0529192
Q9DBP5	UMP-CMP kinase OS=Mus musculus GN=Cmpk1 PE=1 SV=1	0	8	3	106.2	95	90.3	97.6	106.9	102.2	98	103.5	103.4	96.8	0.0531078
O35855	Branched-chain-amino-acid aminotransferase, mitochondrial OS=Mus musculus GN=Bcat2 PE=1 SV=2	0	8	3	95.8	95.7	100.2	94.5	107.9	101.2	103.1	109	98	94.6	0.0531288
Q9JL26	Formin-like protein 1 OS=Mus musculus GN=Fmnl1 PE=1 SV=1	0	5	3	91	101.1	92.7	100.9	108.3	101.4	99.9	104.5	96.4	103.8	0.0532103
Q61578	NADPH:adrenodoxin oxidoreductase, mitochondrial OS=Mus musculus GN=Fdxr PE=1 SV=1	0	8	3	103.2	99.8	112.7	95.4	98	103.2	95.3	99.1	95.1	98.4	0.0533681
P70315	Wiskott-Aldrich syndrome protein homolog OS=Mus musculus GN=Was PE=1 SV=1	0	7	3	109.1	103.5	96.5	102.4	100.9	105.2	91.1	98.5	98.6	94.2	0.0535392
Q9DC70	NADH dehydrogenase [ubiquinone] iron-sulfur protein 7, mitochondrial OS=Mus musculus GN=Ndufs7 PE=1 SV=1	0	7	3	109.9	101.5	91.4	96.4	99.9	101.5	100.4	100.2	105.3	93.5	0.0537463
O55137	Acyl-coenzyme A thioesterase 1 OS=Mus musculus GN=Acot1 PE=1 SV=1	0	24	3	101.3	96.2	103.8	101.7	105.3	90.2	101.3	94.2	97.9	108.1	0.0540514
P53569	CCAAT/enhancer-binding protein zeta OS=Mus musculus GN=Cebpz PE=1 SV=2	0	4	3	103.8	103.6	108.3	90.1	100.2	95.1	97.8	99.4	96.2	105.5	0.0545934
Q8BTW3	Exosome complex component MTR3 OS=Mus musculus GN=Exosc6 PE=1 SV=1	0	8	3	98.9	93	109.7	101.7	97.9	99.1	108.1	96.8	101.1	93.7	0.054687
P11352	Glutathione peroxidase 1 OS=Mus musculus GN=Gpx1 PE=1 SV=2	0	8	3	90.9	95.5	96.4	96.6	100	101.8	99.1	106	104.4	109.3	0.0551241
Q91WD5	NADH dehydrogenase [ubiquinone] iron-sulfur protein 2, mitochondrial OS=Mus musculus GN=Ndufs2 PE=1 SV=1	0	6	3	96.7	104.2	91.7	96.7	102.8	98.5	94.5	100	104.8	110.2	0.0553448
Q91WE2	Protein FAM192A OS=Mus musculus GN=Fam192a PE=1 SV=1	0	8	3	93.9	105.2	92.9	99.3	103.6	106.8	97.8	92.8	101.1	106.7	0.0554851
P40201	Chromodomain-helicase-DNA-binding protein 1 OS=Mus musculus GN=Chd1 PE=1 SV=3	0	10	3	95.6	105.7	106.5	102.8	97.6	96.7	90.1	102	106.8	96.2	0.0559047
Q91XI1	tRNA-dihydrouridine(47) synthase [NAD(P)(+)]-like OS=Mus musculus GN=Dus3l PE=1 SV=1	0.001	8	3	107.9	92.8	99.7	100.5	102.9	96.2	98.3	90.9	105.6	105.2	0.0559305
Q14AX6	Cyclin-dependent kinase 12 OS=Mus musculus GN=Cdk12 PE=1 SV=2	0	14	3	100	98.4	106.7	99	97.2	92.8	98.8	94.9	112.1	100.1	0.0559762
Q9CYI4	Putative RNA-binding protein Luc7-like 1 OS=Mus musculus GN=Luc7l PE=1 SV=2	0	34	3	88.7	95.8	105.3	104.6	96.9	104.6	98.1	105.7	96.9	103.4	0.0560377
Q9D0R8	Protein LSM12 homolog OS=Mus musculus GN=Lsm12 PE=1 SV=1	0	8	3	107	96.1	111.1	98.7	100.7	95.3	91.6	100	99.1	100.4	0.0560971
Q8BJZ4	28S ribosomal protein S35, mitochondrial OS=Mus musculus GN=Mrps35 PE=1 SV=2	0	6	3	96.7	97.2	87.3	104.9	104.1	106.4	101.5	104.1	98.8	98.9	0.0561314
Q3ULJ0	Glycerol-3-phosphate dehydrogenase 1-like protein OS=Mus musculus GN=Gpd1l PE=1 SV=2	0	5	3	101.4	104.1	111.7	101	94.1	100.7	98.3	91.1	96.9	100.6	0.0561828
Q00422	GA-binding protein alpha chain OS=Mus musculus GN=Gabpa PE=1 SV=2	0	10	3	95.6	101.5	110.5	90.2	100.1	101.3	105.8	99.9	95	100.3	0.0565902
Q9QY76	Vesicle-associated membrane protein-associated protein B OS=Mus musculus GN=Vapb PE=1 SV=3	0	14	3	86.1	99.5	100.7	102.8	104.9	100.2	105.6	104.7	97.7	97.8	0.0567078
Q8K2V6	Importin-11 OS=Mus musculus GN=Ipo11 PE=1 SV=1	0	9	3	85.1	100.3	101.3	102.8	102.2	102.7	99.3	103.5	97.6	105.3	0.0567931
Q61102	ATP-binding cassette sub-family B member 7, mitochondrial OS=Mus musculus GN=Abcb7 PE=1 SV=3	0	6	3	97.9	100.4	91.2	96.3	102.3	102.1	103.9	91.9	105.2	108.8	0.0568331
Q9WTI7	Unconventional myosin-Ic OS=Mus musculus GN=Myo1c PE=1 SV=2	0.001	5	3	91.6	106	101.1	104	96.2	95	94.1	100.2	102.4	109.4	0.0569776
Q04857	Collagen alpha-1(VI) chain OS=Mus musculus GN=Col6a1 PE=1 SV=1	0	7	3	93.3	96.1	109.1	103.2	94	107.3	104.6	97.6	99.6	95.2	0.0570146
Q9ES00	Ubiquitin conjugation factor E4 B OS=Mus musculus GN=Ube4b PE=1 SV=3	0	6	3	96.9	95	89.1	96.8	101.7	102.1	106.7	104	99.8	107.9	0.0571839
Q63850	Nuclear pore glycoprotein p62 OS=Mus musculus GN=Nup62 PE=1 SV=2	0	8	3	100.7	105	107.4	102.3	99.1	102.6	100.5	99.8	86.4	96	0.0572008
Q62419	Endophilin-A2 OS=Mus musculus GN=Sh3gl1 PE=1 SV=1	0	5	3	100.5	105.5	102.8	106.2	95.9	98.3	106	90	102.5	92.4	0.0573904
P63024	Vesicle-associated membrane protein 3 OS=Mus musculus GN=Vamp3 PE=1 SV=1	0	12	3	110.7	105.5	104.2	101.6	95.8	92.9	97	101.4	98.2	92.7	0.0577812
P29452	Caspase-1 OS=Mus musculus GN=Casp1 PE=1 SV=1	0	5	3	90	94.9	107.7	96	98.3	97.5	104.7	108	101.4	101.5	0.0578062
Q80TY0	Formin-binding protein 1 OS=Mus musculus GN=Fnbp1 PE=1 SV=2	0.001	5	3	109	98.5	94.7	89.1	107.4	97.8	100.1	99.3	100.9	103.2	0.05786
Q8BGA9	Mitochondrial inner membrane protein OXA1L OS=Mus musculus GN=Oxa1l PE=1 SV=1	0	6	3	98.7	107.9	96.4	97.1	100.6	105.7	105.9	89.2	103.3	95.3	0.0579931
Q9D0W5	Peptidyl-prolyl cis-trans isomerase-like 1 OS=Mus musculus GN=Ppil1 PE=1 SV=1	0	10	3	93.6	96.6	89.2	99.1	98.8	103.8	108.5	100.8	104.7	105	0.0582874
Q62009	Periostin OS=Mus musculus GN=Postn PE=1 SV=2	0	9	3	106.5	111.6	100.8	102.3	98.7	99.1	96.3	92.4	92.6	99.7	0.058835
P52912	Nucleolysin TIA-1 OS=Mus musculus GN=Tia1 PE=1 SV=1	0	17	3	108.5	107.9	102.5	94.4	103.8	92.7	100.4	101.5	93.3	94.9	0.0590077
Q9CXG3	Peptidyl-prolyl cis-trans isomerase-like 4 OS=Mus musculus GN=Ppil4 PE=1 SV=2	0	5	3	94.4	106.5	88.5	105.4	104.6	97.1	102.6	94.8	102.4	103.6	0.0593645
P40336	Vacuolar protein sorting-associated protein 26A OS=Mus musculus GN=Vps26a PE=1 SV=1	0	6	3	103.2	108.1	107.6	103.2	91.4	92.8	99.5	100.1	93	101.1	0.0596397
Q8BM55	Transmembrane protein 214 OS=Mus musculus GN=Tmem214 PE=1 SV=1	0	4	3	98	106.2	95.3	104.3	95.2	109	94.7	99.8	91.6	105.9	0.0596806
Q91XD6	Vacuolar protein-sorting-associated protein 36 OS=Mus musculus GN=Vps36 PE=1 SV=1	0	7	3	87.6	102.2	107.5	97.4	104.6	97.9	95.1	103.3	98.3	106.1	0.0598312
P02798	Metallothionein-2 OS=Mus musculus GN=Mt2 PE=1 SV=2	0	11	3	110.5	97.5	87.2	99.3	104.3	102.3	102.6	99.8	99.8	96.7	0.0598461
Q9QYJ3	DnaJ homolog subfamily B member 1 OS=Mus musculus GN=Dnajb1 PE=1 SV=3	0	5	3	106.1	89.2	103.9	109.9	98.7	97.9	99.1	94.9	103.6	96.8	0.0599189
Q9R233	Tapasin OS=Mus musculus GN=Tapbp PE=1 SV=2	0	6	3	112.2	101.6	98.4	99	94.4	95.4	98.6	94.9	96.6	108.8	0.0600476
Q3UMW7	MAP kinase-activated protein kinase 3 OS=Mus musculus GN=Mapkapk3 PE=1 SV=2	0	10	3	113.4	95.4	102.3	95	94.7	99.8	103.6	96.6	104.2	95	0.0602126
Q7TNP2	Serine/threonine-protein phosphatase 2A 65 kDa regulatory subunit A beta isoform OS=Mus musculus GN=Ppp2r1b PE=1 SV=2	0	7	3	97.4	104.2	91.9	96.8	99.6	95	103.1	108.4	94.2	109.4	0.0603306
Q5DTM8	E3 ubiquitin-protein ligase BRE1A OS=Mus musculus GN=Rnf20 PE=1 SV=2	0	5	3	99.9	109.9	92.1	91.6	102.7	104.1	105.3	98.2	93.8	102.3	0.0605727
Q6P8X1	Sorting nexin-6 OS=Mus musculus GN=Snx6 PE=1 SV=2	0	12	3	107.2	105.7	105.6	98.6	100.9	89.5	90.9	103.5	97.4	100.7	0.0606465
Q71RI9	Kynurenine--oxoglutarate transaminase 3 OS=Mus musculus GN=Kyat3 PE=1 SV=1	0	6	3	97.5	92.4	93.5	93.9	98.3	106	102.3	99.2	107.5	109.3	0.0606534
Q9DAS9	Guanine nucleotide-binding protein G(I)/G(S)/G(O) subunit gamma-12 OS=Mus musculus GN=Gng12 PE=1 SV=3	0	18	3	109	101.6	103.5	101	105.4	95.9	104.5	88.7	94.9	95.5	0.0611901
Q8BYW1	Rho GTPase-activating protein 25 OS=Mus musculus GN=Arhgap25 PE=1 SV=2	0	8	3	101	88.3	96.7	96.9	100.5	93.7	107.9	106.4	105.5	103	0.0615555
Q11011	Puromycin-sensitive aminopeptidase OS=Mus musculus GN=Npepps PE=1 SV=2	0	5	3	100.9	98.1	96.9	108.3	93.7	108.9	105.7	95.6	90.7	101.2	0.0616081
Q8CI59	Metalloreductase STEAP3 OS=Mus musculus GN=Steap3 PE=1 SV=1	0	5	3	88.3	103.9	103.8	101.2	107.7	104.1	103.1	91.9	100.8	95.2	0.0617324
P61963	DDB1- and CUL4-associated factor 7 OS=Mus musculus GN=Dcaf7 PE=1 SV=1	0	6	3	98.9	104.4	103.6	107.5	109.5	98.9	97.8	96.6	90.9	92	0.0618583
Q99J09	Methylosome protein 50 OS=Mus musculus GN=Wdr77 PE=1 SV=1	0	12	3	93.6	92.1	106.2	103.1	103.3	100.1	98.1	111.5	93.2	98.7	0.0620196
Q9DCZ1	GMP reductase 1 OS=Mus musculus GN=Gmpr PE=1 SV=1	0	12	3	89.7	97.5	111.2	102.2	97.2	98.9	103.6	105.6	101.1	93	0.0620215
Q8R5K4	Nucleolar protein 6 OS=Mus musculus GN=Nol6 PE=2 SV=2	0	8	3	103.3	92.4	91.7	99.3	101.9	109	101.1	107.6	101.8	92	0.0622521
Q791V5	Mitochondrial carrier homolog 2 OS=Mus musculus GN=Mtch2 PE=1 SV=1	0	10	3	93.3	94	108.2	96.5	97.6	106.8	103.4	92.6	99.1	108.6	0.062663
P01942	Hemoglobin subunit alpha OS=Mus musculus GN=Hba PE=1 SV=2	0	49	3	106.2	102.8	107.7	108.2	101	97.1	99.6	93.5	92.7	91.3	0.0626754
Q8BYI6	Lysophosphatidylcholine acyltransferase 2 OS=Mus musculus GN=Lpcat2 PE=1 SV=1	0	10	3	101.7	85.5	97.9	98.7	98.6	108	104.5	97.9	100.5	106.7	0.0628048
Q8CCJ3	E3 UFM1-protein ligase 1 OS=Mus musculus GN=Ufl1 PE=1 SV=2	0	6	3	114.1	92	99.7	96.2	99.7	100.6	98.7	103	92.5	103.5	0.0629797
P48758	Carbonyl reductase [NADPH] 1 OS=Mus musculus GN=Cbr1 PE=1 SV=3	0	10	3	97.3	96.2	111.9	101.7	108.1	99.9	101.2	91.6	99.5	92.6	0.0631453
O54879	High mobility group protein B3 OS=Mus musculus GN=Hmgb3 PE=1 SV=3	0	8	3	96.7	111	103.7	95.8	99.4	109.9	97.8	99	94.6	92.1	0.0631577
Q91YN9	BAG family molecular chaperone regulator 2 OS=Mus musculus GN=Bag2 PE=1 SV=1	0	8	3	98.1	111.5	110.6	101.2	97.4	100.8	92.9	97.3	96.4	93.9	0.0636707
Q5SQX6	Cytoplasmic FMR1-interacting protein 2 OS=Mus musculus GN=Cyfip2 PE=1 SV=2	0	23	3	88.3	107.5	101.7	99.9	103.6	101.7	110	95.6	95.8	95.9	0.0637443
Q810U5	Coiled-coil domain-containing protein 50 OS=Mus musculus GN=Ccdc50 PE=1 SV=1	0	8	3	92.8	111.9	104.8	92.7	103.2	97.8	105.9	100.1	93.8	97	0.0638679
Q5NCR9	Nuclear speckle splicing regulatory protein 1 OS=Mus musculus GN=Nsrp1 PE=1 SV=1	0	5	3	95.4	102.9	92.8	102.8	99.7	106.6	107.5	87.2	102	103.2	0.063871
P26450	Phosphatidylinositol 3-kinase regulatory subunit alpha OS=Mus musculus GN=Pik3r1 PE=1 SV=2	0	11	3	94.3	97	95.1	106.9	101.9	114.6	96	96.4	97	100.7	0.0639794
Q80UP5	Ankyrin repeat domain-containing protein 13A OS=Mus musculus GN=Ankrd13a PE=1 SV=2	0	9	3	100.8	105.9	95.8	92.3	100.4	106.3	90	103.1	95.9	109.5	0.0640226
Q9CQ06	39S ribosomal protein L24, mitochondrial OS=Mus musculus GN=Mrpl24 PE=1 SV=1	0	5	3	94.7	98	106.4	106.1	92.8	95.6	99.2	103.8	92.5	110.8	0.0640749
O35382	Exocyst complex component 4 OS=Mus musculus GN=Exoc4 PE=1 SV=2	0	12	3	91.1	102.5	94.4	95.5	96.1	113.8	98.7	102.9	104.2	100.7	0.0642065
Q8VE99	Coiled-coil domain-containing protein 115 OS=Mus musculus GN=Ccdc115 PE=1 SV=1	0	10	3	101.8	92.8	113.3	96.7	102.8	90.8	104	95.5	101.9	100.5	0.0645819
Q9CXT8	Mitochondrial-processing peptidase subunit beta OS=Mus musculus GN=Pmpcb PE=1 SV=1	0	8	3	109.7	102.3	109.2	92.2	97.9	100.3	88.5	100.8	99.1	100	0.0652397
Q9D937	Uncharacterized protein C11orf98 homolog OS=Mus musculus PE=1 SV=1	0	7	3	105.7	105.7	106.9	106.3	93.9	102	98.3	94	87.7	99.4	0.0653287
Q64735	Complement component receptor 1-like protein OS=Mus musculus GN=Cr1l PE=1 SV=1	0	8	3	93.1	95.5	98	88.8	110.5	103.7	98	102.4	103.3	106.6	0.0654494
Q9QYF1	Retinol dehydrogenase 11 OS=Mus musculus GN=Rdh11 PE=1 SV=2	0.001	5	3	98	98	92.6	95.3	109	103.4	90.7	107.2	108.1	97.8	0.0654991
Q9CZ42	ATP-dependent (S)-NAD(P)H-hydrate dehydratase OS=Mus musculus GN=Naxd PE=1 SV=1	0	8	3	113.5	102.1	100.3	89	104.5	100.2	99.9	101.1	94.1	95.3	0.0655032
P38060	Hydroxymethylglutaryl-CoA lyase, mitochondrial OS=Mus musculus GN=Hmgcl PE=1 SV=2	0	6	3	110.4	104.4	94.7	103.6	94.9	110.2	96.6	93.2	95.9	96.2	0.0656245
Q60772	Cyclin-dependent kinase 4 inhibitor C OS=Mus musculus GN=Cdkn2c PE=1 SV=1	0	8	3	112.2	93.5	102.4	96.8	104.5	101.6	104	99.2	97.8	88.1	0.0660732
Q9DB15	39S ribosomal protein L12, mitochondrial OS=Mus musculus GN=Mrpl12 PE=1 SV=2	0	8	3	92.3	107.2	112.8	100.1	97.1	96.7	96.6	105.8	98.7	92.8	0.0660749
Q8JZM7	Parafibromin OS=Mus musculus GN=Cdc73 PE=1 SV=1	0	5	3	104.2	90.1	91.4	106.1	94.8	100	108	95.3	106.2	104	0.0661908
Q9CQ75	NADH dehydrogenase [ubiquinone] 1 alpha subcomplex subunit 2 OS=Mus musculus GN=Ndufa2 PE=1 SV=3	0	5	3	85.3	104.1	95.1	100.6	96.4	109.9	104.8	101.5	102.2	100.1	0.0665315
B2RXR6	Serine/threonine-protein phosphatase 6 regulatory ankyrin repeat subunit B OS=Mus musculus GN=Ankrd44 PE=1 SV=1	0	8	3	92	88.2	98.8	104.3	96	103.4	107.9	107.6	97.1	104.7	0.0667832
Q3UJU9	Regulator of microtubule dynamics protein 3 OS=Mus musculus GN=Rmdn3 PE=1 SV=2	0	6	3	89.7	95.7	111.8	101	94.3	99.2	99.5	95.9	108	104.9	0.0669179
Q8K2F8	Protein LSM14 homolog A OS=Mus musculus GN=Lsm14a PE=1 SV=1	0	7	3	88.9	101.8	89.1	100.2	99.4	100.1	106.2	100.2	104	110.2	0.0670081
Q9D338	39S ribosomal protein L19, mitochondrial OS=Mus musculus GN=Mrpl19 PE=1 SV=1	0	7	3	102.4	91.9	114.9	104.4	93.3	98.7	94.9	103.5	99.1	96.9	0.06733
Q6PIP5	NudC domain-containing protein 1 OS=Mus musculus GN=Nudcd1 PE=1 SV=2	0	6	3	114.9	94.9	105.3	102.2	95.7	98.5	98.2	94.4	103.6	92.1	0.0676446
Q8BHJ5	F-box-like/WD repeat-containing protein TBL1XR1 OS=Mus musculus GN=Tbl1xr1 PE=1 SV=1	0	10	3	90.6	94.1	92.7	98	99.3	107	111.2	98.3	101.5	107.3	0.0678086
Q9CQF9	Prenylcysteine oxidase OS=Mus musculus GN=Pcyox1 PE=1 SV=1	0	7	3	81.9	101.9	100.7	96.6	104.2	105.1	100.7	103.9	103.2	101.7	0.0679732
O54946	DnaJ homolog subfamily B member 6 OS=Mus musculus GN=Dnajb6 PE=1 SV=4	0	9	3	98.9	99.4	118	101.6	98.9	95.4	96.2	100	98.9	92.9	0.0680187
Q62426	Cystatin-B OS=Mus musculus GN=Cstb PE=1 SV=1	0	3	3	95.7	96	110.8	102.8	94.6	92.7	98.3	96.5	99.9	112.7	0.0681387
P03975	IgE-binding protein OS=Mus musculus GN=Iap PE=2 SV=1	0	4	3	92.7	87.5	104.5	95.1	94.8	105.4	107.7	103.6	104.9	103.7	0.0683157
Q8VBV3	Exosome complex component RRP4 OS=Mus musculus GN=Exosc2 PE=1 SV=1	0	7	3	108.2	111.3	101	105.5	92.4	101	98.3	92.3	91.6	98.4	0.0683325
Q3TDQ1	Dolichyl-diphosphooligosaccharide--protein glycosyltransferase subunit STT3B OS=Mus musculus GN=Stt3b PE=1 SV=2	0	13	3	109.4	102.1	113.7	98.6	93.3	93.3	93.3	98.6	98.1	99.7	0.0685293
Q9CZW4	Long-chain-fatty-acid--CoA ligase 3 OS=Mus musculus GN=Acsl3 PE=1 SV=2	0	8	3	103.1	102.1	105.1	83.5	102	106.4	98.7	94	100	105.3	0.0685441
P97333	Neuropilin-1 OS=Mus musculus GN=Nrp1 PE=1 SV=2	0	6	3	102.2	88.8	113.9	102.8	105.1	96.8	94.2	101.9	99.3	94.9	0.0692351
Q99J95	Cyclin-dependent kinase 9 OS=Mus musculus GN=Cdk9 PE=1 SV=1	0	16	3	103.9	105.7	88.4	99	99.4	106.3	97.5	111.5	95.6	92.7	0.069479
O88441	Metaxin-2 OS=Mus musculus GN=Mtx2 PE=1 SV=1	0	6	3	90.4	100.4	110.8	104.1	97	100.4	100.5	89.9	96.9	109.6	0.0698379
Q8K1J5	Replication stress response regulator SDE2 OS=Mus musculus GN=Sde2 PE=1 SV=1	0	10	3	92	92.4	98.8	95.5	108.5	112.9	101.3	105.5	95.7	97.3	0.069914
Q9Z2X8	Kelch-like ECH-associated protein 1 OS=Mus musculus GN=Keap1 PE=1 SV=1	0	10	3	95.8	103.4	84.3	106.1	107.6	100.9	94.7	100.6	100.1	106.6	0.0701902
Q8BI84	Transport and Golgi organization protein 1 homolog OS=Mus musculus GN=Mia3 PE=1 SV=2	0	7	3	99.5	103.8	105.1	87.9	101.6	89.9	99	112.3	100.6	100.2	0.0702739
Q9D7G0	Ribose-phosphate pyrophosphokinase 1 OS=Mus musculus GN=Prps1 PE=1 SV=4	0	20	3	88.9	91.3	103	95.4	99.4	102	98.4	101.2	111	109.3	0.0703166
Q8BPB0	MOB kinase activator 1B OS=Mus musculus GN=Mob1b PE=1 SV=3	0	6	3	94.6	101.9	102.4	96.7	100.2	94.8	93.5	117.1	103.7	95.2	0.0705376
Q8R480	Nuclear pore complex protein Nup85 OS=Mus musculus GN=Nup85 PE=1 SV=1	0	7	3	99.4	96	105.3	106.5	101.5	86.4	101.9	90.4	106.2	106.4	0.0706384
Q9QYB1	Chloride intracellular channel protein 4 OS=Mus musculus GN=Clic4 PE=1 SV=3	0	5	3	101.2	114.4	96.9	95.5	98.1	98.5	107.8	95.7	103	89	0.0710053
Q9DBY8	Nuclear valosin-containing protein-like OS=Mus musculus GN=Nvl PE=1 SV=1	0	8	3	101.5	116.7	98.3	87.2	98.3	98.3	99.7	100.3	101.5	98.3	0.0714047
Q8VBW6	NEDD8-activating enzyme E1 regulatory subunit OS=Mus musculus GN=Nae1 PE=1 SV=1	0	5	3	90	99.4	114.3	95	97.3	96.3	93.6	102.7	105.8	105.5	0.0717296
Q8VI84	Nucleolar complex protein 3 homolog OS=Mus musculus GN=Noc3l PE=2 SV=2	0	10	3	87.4	112.8	103.7	100.3	103.3	98.3	106.7	92.5	96.1	98.9	0.0720895
P50136	2-oxoisovalerate dehydrogenase subunit alpha, mitochondrial OS=Mus musculus GN=Bckdha PE=1 SV=1	0	6	3	91.9	111.8	102.8	107.3	97.9	106.9	97.6	93.8	89.7	100.4	0.0721384
Q8K3Z9	Nuclear envelope pore membrane protein POM 121 OS=Mus musculus GN=Pom121 PE=1 SV=2	0	5	3	84.1	93	105.7	97.6	107	98.5	100.1	102.4	103.8	107.7	0.0723343
Q9Z0H1	WD repeat-containing protein 46 OS=Mus musculus GN=Wdr46 PE=2 SV=1	0	7	3	88.8	106	111.4	93.9	105.3	105.1	96.4	97	103.6	92.4	0.0726853
Q03958	Prefoldin subunit 6 OS=Mus musculus GN=Pfdn6 PE=1 SV=1	0	13	3	105.8	101.5	105.7	106.3	97.4	105.2	86	106.1	94.1	91.9	0.0726865
Q9CZR8	Elongation factor Ts, mitochondrial OS=Mus musculus GN=Tsfm PE=1 SV=1	0	6	3	112.4	95.7	90.5	92.5	100.5	97.7	98.9	101.7	112	98.1	0.0727247
P97360	Transcription factor ETV6 OS=Mus musculus GN=Etv6 PE=1 SV=1	0	7	3	90.3	99.5	92.5	92.2	109.9	103.3	103.9	98.7	97.7	111.9	0.0733504
Q8BG67	Protein EFR3 homolog A OS=Mus musculus GN=Efr3a PE=1 SV=1	0	7	3	103.1	96.6	109.7	110.1	107.7	95.3	101	92.4	93.1	91	0.0734862
P21460	Cystatin-C OS=Mus musculus GN=Cst3 PE=1 SV=2	0	6	3	88.9	104.2	96	107.5	110.4	106.2	97.8	103.5	94.2	91.3	0.0734938
Q9EPL8	Importin-7 OS=Mus musculus GN=Ipo7 PE=1 SV=2	0	6	3	93.7	94.3	92.8	94.3	114.2	107.4	97.6	97.1	100.8	107.8	0.073678
Q61470	Leukocyte antigen CD37 OS=Mus musculus GN=Cd37 PE=1 SV=1	0	8	3	98.1	99.1	113.2	107.5	101	107.7	92.1	97.6	91.8	92	0.0741253
Q8R307	Vacuolar protein sorting-associated protein 18 homolog OS=Mus musculus GN=Vps18 PE=1 SV=2	0	6	3	103.3	115.7	108	93	91.8	101.1	99.6	95.5	93.3	98.8	0.074942
A1L314	Macrophage-expressed gene 1 protein OS=Mus musculus GN=Mpeg1 PE=1 SV=1	0	5	3	100.2	111.2	107.6	105.4	104.7	88.6	102.2	93.7	94.7	91.7	0.0749785
P70362	Ubiquitin recognition factor in ER-associated degradation protein 1 OS=Mus musculus GN=Ufd1 PE=1 SV=2	0	5	3	106.9	92.3	94.7	85.5	107.5	102.9	105.1	96.2	101.8	107.3	0.0750313
O08997	Copper transport protein ATOX1 OS=Mus musculus GN=Atox1 PE=1 SV=1	0	6	3	84.7	100.1	101.1	105.3	105.3	92.7	104	103.6	93.5	109.7	0.0752832
Q9JIZ9	Phospholipid scramblase 3 OS=Mus musculus GN=Plscr3 PE=1 SV=1	0	6	3	90.9	95.5	101.8	96.3	115.7	108.2	103.5	97.3	92.5	98.4	0.0754223
B1AZI6	THO complex subunit 2 OS=Mus musculus GN=Thoc2 PE=1 SV=1	0	9	3	94.4	108.9	87.4	104	90.1	100.7	109.1	97.2	106.3	101.9	0.0758493
Q9QXK7	Cleavage and polyadenylation specificity factor subunit 3 OS=Mus musculus GN=Cpsf3 PE=1 SV=2	0	6	3	96.3	104.4	82.8	96	106.3	106.1	105.7	106.7	95.5	100.1	0.0759775
Q61136	Serine/threonine-protein kinase PRP4 homolog OS=Mus musculus GN=Prpf4b PE=1 SV=3	0	6	3	105.2	117.3	95.7	92.2	98.8	100.1	102.6	95	102	91.1	0.0761636
P27046	Alpha-mannosidase 2 OS=Mus musculus GN=Man2a1 PE=1 SV=2	0	6	3	106.7	81.2	100.4	103.6	100	104.9	101.3	104.4	104.5	93.1	0.0763227
Q9CQC7	NADH dehydrogenase [ubiquinone] 1 beta subcomplex subunit 4 OS=Mus musculus GN=Ndufb4 PE=1 SV=3	0	18	3	112.8	108.6	110.9	92.4	97.9	97.2	94.7	95.5	95.5	94.5	0.0764097
Q9JIH2	Nuclear pore complex protein Nup50 OS=Mus musculus GN=Nup50 PE=1 SV=3	0	12	3	82	105.1	102	102.6	106.7	98.7	102.8	106.5	101.6	91.9	0.0764282
P16879	Tyrosine-protein kinase Fes/Fps OS=Mus musculus GN=Fes PE=1 SV=2	0	7	3	98.8	107	100.6	85.2	110.6	103.3	104.9	102.5	90.4	96.7	0.076478
A2AWA9	Rab GTPase-activating protein 1 OS=Mus musculus GN=Rabgap1 PE=1 SV=1	0	5	3	89.2	96.3	99	114.9	95.5	97.5	108.5	94.1	98.9	106.2	0.0764812
P28481	Collagen alpha-1(II) chain OS=Mus musculus GN=Col2a1 PE=1 SV=2	0.001	4	3	89.9	101.5	115.6	101.6	95.5	107.6	91.1	95.9	98.9	102.3	0.0767981
Q8R242	Di-N-acetylchitobiase OS=Mus musculus GN=Ctbs PE=1 SV=2	0	8	3	103.8	97.6	117.1	96.7	96.4	92.3	108.2	93.2	94.9	99.8	0.0771204
Q9ER72	Cysteine--tRNA ligase, cytoplasmic OS=Mus musculus GN=Cars PE=1 SV=2	0	4	3	96.2	104.1	85	105.2	105.3	111.4	104.2	100.5	91.5	96.7	0.0776216
Q9CR41	Huntingtin-interacting protein K OS=Mus musculus GN=Hypk PE=1 SV=2	0	13	3	115	101.8	111.4	94.9	94.5	92.8	99.8	102	94.1	93.7	0.077806
P35585	AP-1 complex subunit mu-1 OS=Mus musculus GN=Ap1m1 PE=1 SV=3	0	11	3	101.5	107.2	114.8	93.9	96.9	108.8	94.7	91	95.5	95.7	0.0778332
Q07797	Galectin-3-binding protein OS=Mus musculus GN=Lgals3bp PE=1 SV=1	0	8	3	100.5	108.7	114.4	107	93.7	98	95.8	95.1	97.9	88.9	0.077836
O55013	Trafficking protein particle complex subunit 3 OS=Mus musculus GN=Trappc3 PE=1 SV=1	0.001	5	3	98	101.7	114.1	112	96.2	97.7	102.7	94.4	92.1	91.3	0.0778858
Q9ERI2	Ras-related protein Rab-27A OS=Mus musculus GN=Rab27a PE=1 SV=1	0	12	3	101	113.4	100.7	95.6	96.1	112.6	89.8	94.3	94.4	102.1	0.0779373
Q8BIQ5	Cleavage stimulation factor subunit 2 OS=Mus musculus GN=Cstf2 PE=1 SV=2	0	12	3	104.4	87.9	112.1	101.3	103.9	99.4	96	93.4	109.7	92	0.0779586
O35326	Serine/arginine-rich splicing factor 5 OS=Mus musculus GN=Srsf5 PE=1 SV=2	0	16	3	103.8	81.4	99.5	112.9	97.4	97.9	103.1	100.8	101	102.3	0.0785039
P60670	Nuclear protein localization protein 4 homolog OS=Mus musculus GN=Nploc4 PE=1 SV=3	0	7	3	116	109.2	86.8	96.7	99.1	99.6	100.5	95.7	100.3	96.1	0.078936
Q78WZ7	DNA-directed RNA polymerase I subunit RPA43 OS=Mus musculus GN=Twistnb PE=1 SV=1	0	6	3	106.2	113	93.3	105.2	94.1	95.6	86.2	105.9	98.6	101.9	0.0791875
P02802	Metallothionein-1 OS=Mus musculus GN=Mt1 PE=1 SV=1	0	15	3	100.4	93.8	81	99.4	106.6	103.3	105.2	107.8	105.2	97.4	0.0799982
Q8K2D3	Enhancer of mRNA-decapping protein 3 OS=Mus musculus GN=Edc3 PE=1 SV=1	0	4	3	101.5	101.1	103.1	90.8	88.8	117.2	104	102.2	95.7	95.6	0.0801166
Q9JIM1	Equilibrative nucleoside transporter 1 OS=Mus musculus GN=Slc29a1 PE=1 SV=3	0	9	3	94.5	115.5	106.8	92.4	98.1	95.1	95.7	100.4	92	109.7	0.0801821
O88738	Baculoviral IAP repeat-containing protein 6 OS=Mus musculus GN=Birc6 PE=1 SV=2	0	10	3	112.8	100.5	85.9	98.7	91.7	100.4	102.6	95.3	110.8	101.3	0.080334
O08710	Thyroglobulin OS=Mus musculus GN=Tg PE=1 SV=3	0	7	3	101.6	117.8	92	102.8	95.7	97.9	99.8	90.8	107.2	94.4	0.080417
P97386	DNA ligase 3 OS=Mus musculus GN=Lig3 PE=1 SV=2	0	6	3	95.9	89.2	102.6	97.1	93.3	112.1	107.7	97	93.6	111.6	0.0805269
Q8BP27	Swi5-dependent recombination DNA repair protein 1 homolog OS=Mus musculus GN=Sfr1 PE=1 SV=2	0	5	3	98.1	84.2	93.9	92.3	109.2	101.7	107.4	108.9	104.2	100.1	0.0808909
Q9CQD1	Ras-related protein Rab-5A OS=Mus musculus GN=Rab5a PE=1 SV=1	0	20	3	86.6	104.4	85.1	102.9	104.8	105.2	99.1	109.7	98.4	103.8	0.0810569
Q6GV12	3-ketodihydrosphingosine reductase OS=Mus musculus GN=Kdsr PE=1 SV=1	0	7	3	97.9	82.4	104	112.7	102.7	101.4	100.5	92.6	99.6	106.1	0.0811862
Q6P9Q6	FK506-binding protein 15 OS=Mus musculus GN=Fkbp15 PE=1 SV=2	0	6	3	107	89.6	114.7	99.1	96.4	90.2	108.9	100.8	94.4	99.1	0.0812977
P62315	Small nuclear ribonucleoprotein Sm D1 OS=Mus musculus GN=Snrpd1 PE=1 SV=1	0	8	3	90	106.9	105.8	87.1	101.8	96.6	99.9	96.9	99.6	115.3	0.0820874
P50543	Protein S100-A11 OS=Mus musculus GN=S100a11 PE=1 SV=1	0	8	3	105.2	91	107.6	102.8	100	99.1	94.8	116.2	90.3	92.9	0.0822294
Q9D1J3	SAP domain-containing ribonucleoprotein OS=Mus musculus GN=Sarnp PE=1 SV=3	0	16	3	97.2	103.6	105.7	117.9	91.9	96.3	93.8	90.1	99	104.4	0.0823226
Q80X85	28S ribosomal protein S7, mitochondrial OS=Mus musculus GN=Mrps7 PE=1 SV=1	0	7	3	80.9	106.4	104.1	94.4	104.7	108.9	104.7	101.8	99.8	94.4	0.0824518
Q921N6	Probable ATP-dependent RNA helicase DDX27 OS=Mus musculus GN=Ddx27 PE=1 SV=3	0	8	3	107.4	101.6	113.9	103.5	92.2	97.5	87.8	93.1	108	94.9	0.0827615
Q8VCT3	Aminopeptidase B OS=Mus musculus GN=Rnpep PE=1 SV=2	0	12	3	90	121.1	99.6	97.7	100.1	100.6	101.3	92.2	98.7	98.7	0.0827943
Q6P1H6	Ankyrin repeat and LEM domain-containing protein 2 OS=Mus musculus GN=Ankle2 PE=1 SV=2	0	7	3	94.1	101.4	85.3	106.2	103.5	106	109.1	90.4	109	95	0.0830341
Q8CEC0	Nuclear pore complex protein Nup88 OS=Mus musculus GN=Nup88 PE=1 SV=1	0	6	3	103.7	106.7	117.4	101.9	102.1	95.8	95.6	88.4	91.8	96.5	0.083035
Q3UCV8	Ubiquitin thioesterase otulin OS=Mus musculus GN=Otulin PE=1 SV=1	0	6	3	110.6	110.7	93.9	91.5	88.3	97.7	102.9	105.4	92	107.1	0.0836888
Q91VJ4	Serine/threonine-protein kinase 38 OS=Mus musculus GN=Stk38 PE=1 SV=1	0	4	3	102.2	84.6	92.8	104.3	100.4	100.8	101.9	109.3	112.4	91.4	0.0837206
Q8VCN9	Tubulin-specific chaperone C OS=Mus musculus GN=Tbcc PE=1 SV=1	0.001	6	3	111.6	95.6	100.7	106.6	88.3	84.8	98.7	102.5	106.4	104.9	0.0842405
Q9ERD8	Gamma-parvin OS=Mus musculus GN=Parvg PE=1 SV=2	0	6	3	117.9	97.5	104.5	95	99.7	98.7	85	96.2	105.4	100	0.0844865
Q8VCY6	U3 small nucleolar RNA-associated protein 6 homolog OS=Mus musculus GN=Utp6 PE=2 SV=1	0	9	3	81	97.4	112.5	103.3	102.7	107.5	95.8	102.4	101.8	95.7	0.0845538
Q3UYV9	Nuclear cap-binding protein subunit 1 OS=Mus musculus GN=Ncbp1 PE=1 SV=2	0	11	3	107.8	109.4	112	96.2	91.7	92.1	100.6	85.9	102.2	102.2	0.0848305
Q8BXA1	Golgi integral membrane protein 4 OS=Mus musculus GN=Golim4 PE=1 SV=1	0	22	3	107.9	99.1	108.5	91.7	85.5	101.5	101.8	110.8	89.9	103.3	0.0849601
Q8K1R7	Serine/threonine-protein kinase Nek9 OS=Mus musculus GN=Nek9 PE=1 SV=2	0	6	3	103.1	89	102.9	100.7	99.9	119.7	97.8	98.3	99.6	89.1	0.0852564
Q9DCM0	Persulfide dioxygenase ETHE1, mitochondrial OS=Mus musculus GN=Ethe1 PE=1 SV=2	0	6	3	90.5	115.4	111.5	104.6	90.9	94.3	102.8	95.7	100	94.3	0.085306
Q922P9	Putative oxidoreductase GLYR1 OS=Mus musculus GN=Glyr1 PE=1 SV=1	0	6	3	111.8	92.5	100.9	100.2	89.2	104.1	101.6	93.2	114.6	91.7	0.0856933
Q8R2Q4	Ribosome-releasing factor 2, mitochondrial OS=Mus musculus GN=Gfm2 PE=1 SV=2	0	6	3	81.9	101.3	95.1	111	108.2	96.6	94.8	108	98.7	104.5	0.0860204
Q6PGF7	Exocyst complex component 8 OS=Mus musculus GN=Exoc8 PE=1 SV=1	0	5	3	84.1	110.7	107.1	99	104.2	103.9	88.8	97.2	96.3	108.7	0.0865525
P98083	SHC-transforming protein 1 OS=Mus musculus GN=Shc1 PE=1 SV=3	0	10	3	101.7	92.2	117.9	99.8	94.8	110.9	89.9	101.9	95.1	95.8	0.08675
Q8BH58	TIP41-like protein OS=Mus musculus GN=Tiprl PE=1 SV=1	0	6	3	90.9	93.6	110.6	92.4	109	105.3	89.3	112.4	98.8	97.8	0.0867547
Q8K1R3	Polyribonucleotide nucleotidyltransferase 1, mitochondrial OS=Mus musculus GN=Pnpt1 PE=1 SV=1	0	6	3	96	106.9	117.8	96.3	91.8	106.1	99.3	95.6	102.7	87.5	0.0870492
Q9JHI7	Exosome complex component RRP45 OS=Mus musculus GN=Exosc9 PE=1 SV=1	0	5	3	104.8	89.7	108.7	95.6	111.1	103	105.3	105.1	88.1	88.6	0.0870543
P97822	Acidic leucine-rich nuclear phosphoprotein 32 family member E OS=Mus musculus GN=Anp32e PE=1 SV=2	0	5	3	84.8	99.7	112.6	108.5	104.9	103.9	88.9	104.3	98.6	93.8	0.0871436
Q9JJY4	Probable ATP-dependent RNA helicase DDX20 OS=Mus musculus GN=Ddx20 PE=1 SV=2	0	5	3	91.1	116.1	103.8	110.7	93.4	104.8	90.9	92.7	96.2	100.3	0.0872149
Q6A0A2	La-related protein 4B OS=Mus musculus GN=Larp4b PE=1 SV=2	0.001	5	3	91.3	100	96.5	91.7	94.6	104.4	101.7	121.5	101.7	96.4	0.0873442
Q9WTL7	Acyl-protein thioesterase 2 OS=Mus musculus GN=Lypla2 PE=1 SV=1	0	6	3	90.9	104.4	119.3	103.5	96.8	93.2	99.7	105.5	89.4	97.3	0.0877737
Q3TIU4	2',5'-phosphodiesterase 12 OS=Mus musculus GN=Pde12 PE=1 SV=2	0	6	3	109.8	83.8	94.2	109.8	98.8	100.9	101.9	88.6	106.1	106.2	0.0881595
P49443	Protein phosphatase 1A OS=Mus musculus GN=Ppm1a PE=1 SV=1	0	5	3	89.3	106.1	114	84.6	105.3	100.4	100.9	103.2	92.3	104.1	0.0881902
O88874	Cyclin-K OS=Mus musculus GN=Ccnk PE=1 SV=3	0	7	3	98.7	110.9	97.3	93.8	79.7	109.1	102.6	101	100.2	106.7	0.089058
P35235	Tyrosine-protein phosphatase non-receptor type 11 OS=Mus musculus GN=Ptpn11 PE=1 SV=2	0	7	3	88.7	96.2	121.6	105.2	98.4	92.8	96.2	102	101.2	97.5	0.0892277
A2RSY6	TRMT1-like protein OS=Mus musculus GN=Trmt1l PE=1 SV=1	0.001	6	3	90.1	99.7	104.7	108.7	117.2	92.4	104.3	90.5	91.8	100.5	0.0898056
Q3UI43	BRISC and BRCA1-A complex member 1 OS=Mus musculus GN=Babam1 PE=1 SV=1	0	8	3	85.5	115.9	96	101.5	99.4	109.3	95.7	98.7	90.5	107.6	0.0904435
D3YZP9	Coiled-coil domain-containing protein 6 OS=Mus musculus GN=Ccdc6 PE=1 SV=1	0.001	5	3	108.8	105.1	118.2	98.7	102.9	96.6	89.6	91.9	99.5	88.8	0.0916308
Q8CC88	von Willebrand factor A domain-containing protein 8 OS=Mus musculus GN=Vwa8 PE=1 SV=2	0	7	3	84.4	100.6	105	100.5	106.4	101.8	109.3	95.8	111	85.2	0.0917327
Q99KR7	Peptidyl-prolyl cis-trans isomerase F, mitochondrial OS=Mus musculus GN=Ppif PE=1 SV=1	0	12	3	86.2	111.8	83.4	100.3	98.6	105.7	103.8	108.7	104.5	97	0.0918429
Q9CQZ5	NADH dehydrogenase [ubiquinone] 1 alpha subcomplex subunit 6 OS=Mus musculus GN=Ndufa6 PE=1 SV=1	0	6	3	112.6	105.2	111.1	94.6	101.5	109.6	91.8	92.4	87	94.2	0.091907
Q9ESU6	Bromodomain-containing protein 4 OS=Mus musculus GN=Brd4 PE=1 SV=2	0	8	3	93.2	118.9	96.5	111.2	98.3	104.4	87.2	95.3	98.7	96.3	0.0921774
O88986	2-amino-3-ketobutyrate coenzyme A ligase, mitochondrial OS=Mus musculus GN=Gcat PE=1 SV=2	0	8	3	110.8	94.9	113.7	97.1	94.2	95.3	97.7	91	90.8	114.5	0.0928356
O08756	3-hydroxyacyl-CoA dehydrogenase type-2 OS=Mus musculus GN=Hsd17b10 PE=1 SV=4	0	10	3	107.5	84.7	116.7	89.2	101.2	103.7	99.6	92.2	102	103.2	0.0928703
Q8BMP6	Golgi resident protein GCP60 OS=Mus musculus GN=Acbd3 PE=1 SV=3	0	8	3	99.7	103.3	117.9	92.4	107.5	90.9	91.1	108.8	90.4	97.9	0.0931895
O35075	Down syndrome critical region protein 3 homolog OS=Mus musculus GN=Dscr3 PE=1 SV=1	0	7	3	107.5	108.7	79.9	95.8	97.3	114.6	103.8	95.2	98	99.3	0.09521
P46062	Signal-induced proliferation-associated protein 1 OS=Mus musculus GN=Sipa1 PE=1 SV=2	0	6	3	101.8	102.8	119.9	101.9	88.2	88.6	104.3	89.8	104.2	98.5	0.0955871
Q01147	Cyclic AMP-responsive element-binding protein 1 OS=Mus musculus GN=Creb1 PE=1 SV=1	0	11	3	114.2	104.2	111.4	97.7	91.5	99.1	84.4	106.8	89.5	101.1	0.0959638
O70400	PDZ and LIM domain protein 1 OS=Mus musculus GN=Pdlim1 PE=1 SV=4	0	8	3	101.4	102.7	125.5	96.4	99	96.6	91.1	93.6	94.4	99.3	0.0964388
P12367	cAMP-dependent protein kinase type II-alpha regulatory subunit OS=Mus musculus GN=Prkar2a PE=1 SV=2	0	12	3	115.6	108.8	101.3	84.4	95.2	90.1	99.5	92.5	103.3	109.4	0.0967517
P48722	Heat shock 70 kDa protein 4L OS=Mus musculus GN=Hspa4l PE=1 SV=2	0	8	3	89.8	94.6	124.1	98.8	103	92	95.5	100.5	96.8	104.9	0.096793
Q6PB93	Polypeptide N-acetylgalactosaminyltransferase 2 OS=Mus musculus GN=Galnt2 PE=1 SV=1	0	6	3	90.9	119.2	98.8	104.5	101.6	103.9	96.2	83.5	106.8	94.6	0.0973539
Q6R0H7	Guanine nucleotide-binding protein G(s) subunit alpha isoforms XLas OS=Mus musculus GN=Gnas PE=1 SV=1	0	9	3	92.3	103.5	118.8	113.5	100.9	96.7	87.8	99.7	90.4	96.4	0.0984874
O54774	AP-3 complex subunit delta-1 OS=Mus musculus GN=Ap3d1 PE=1 SV=1	0	5	3	90.4	114.8	94.9	90.3	98.5	105.8	92.4	100.9	94.2	117.8	0.0986712
P70444	BH3-interacting domain death agonist OS=Mus musculus GN=Bid PE=1 SV=2	0	10	3	101.9	94.8	117.9	91.9	101.3	99.3	86.4	114.9	99.3	92.3	0.0991968
P29416	Beta-hexosaminidase subunit alpha OS=Mus musculus GN=Hexa PE=1 SV=2	0	7	3	103.5	95.7	124.9	90.4	93.1	98.5	102.5	98.8	90.5	102	0.0997156
G5E870	E3 ubiquitin-protein ligase TRIP12 OS=Mus musculus GN=Trip12 PE=1 SV=1	0	7	3	101	118.4	79.5	97.4	107.7	102.7	92.6	101.8	95.5	103.4	0.101268
Q689Z5	Protein strawberry notch homolog 1 OS=Mus musculus GN=Sbno1 PE=1 SV=2	0	6	3	110.9	101.1	118.6	95.9	100.4	85.5	92	104.5	87.7	103.5	0.102242
Q7TNE3	Sperm-associated antigen 7 OS=Mus musculus GN=Spag7 PE=1 SV=1	0	14	3	95.2	119.1	115.1	103.7	93.2	102	88	94.7	90.6	98.3	0.102378
Q8BUB4	WD repeat and FYVE domain-containing protein 2 OS=Mus musculus GN=Wdfy2 PE=1 SV=2	0	8	3	92	82.8	116	107.2	89.2	98.1	100.2	100.2	112.5	101.8	0.102605
Q9CY45	EEF1A lysine methyltransferase 1 OS=Mus musculus GN=Eef1akmt1 PE=1 SV=1	0	5	3	77.9	111.9	96.4	108.3	97	94.5	95.2	102.7	112.4	103.6	0.102651
Q9DCC4	Pyrroline-5-carboxylate reductase 3 OS=Mus musculus GN=Pycr3 PE=1 SV=2	0	6	3	127.3	93.1	105.7	92.1	95.5	98.4	96.3	97.7	96.3	97.7	0.102653
A2A5R2	Brefeldin A-inhibited guanine nucleotide-exchange protein 2 OS=Mus musculus GN=Arfgef2 PE=1 SV=1	0	6	3	83.1	114.1	111.3	95.5	90.9	103.7	95.4	112.2	101	92.9	0.102745
Q99KG3	RNA-binding protein 10 OS=Mus musculus GN=Rbm10 PE=1 SV=1	0	7	3	103.3	92.6	103.9	93.5	85.8	103.1	94.9	105.2	94.4	123.3	0.103369
P22437	Prostaglandin G/H synthase 1 OS=Mus musculus GN=Ptgs1 PE=1 SV=1	0	7	3	101.7	114.5	111.2	104.7	100.3	85.5	82.2	98.7	107.9	93.4	0.105162
Q9D7S7	60S ribosomal protein L22-like 1 OS=Mus musculus GN=Rpl22l1 PE=1 SV=1	0	7	3	119.8	110	108.4	107.8	95.6	94.4	91.3	92.4	89.9	90.5	0.105392
Q8BVE3	V-type proton ATPase subunit H OS=Mus musculus GN=Atp6v1h PE=1 SV=1	0	10	3	81.9	108.2	88.7	117.5	91	104.7	98.7	109	99.4	100.9	0.106236
Q8R3Y8	Interferon regulatory factor 2-binding protein 1 OS=Mus musculus GN=Irf2bp1 PE=1 SV=2	0	11	3	108.7	81.3	80.2	109.1	103.7	105.5	101	109.1	101.6	99.8	0.107009
Q922R5	Serine/threonine-protein phosphatase 4 regulatory subunit 3B OS=Mus musculus GN=Ppp4r3b PE=1 SV=2	0	13	3	80.6	92.5	117.2	109.1	91.4	98.8	105.5	101	94.3	109.4	0.107454
Q61249	Immunoglobulin-binding protein 1 OS=Mus musculus GN=Igbp1 PE=1 SV=1	0	10	3	85.4	84.7	121	99.7	92.3	103.5	98.7	103.5	107.3	103.9	0.107617
Q3TDD9	Protein phosphatase 1 regulatory subunit 21 OS=Mus musculus GN=Ppp1r21 PE=1 SV=2	0	6	3	89.3	106	78.2	118	95.5	105.2	98.9	102	106.7	100.1	0.107875
Q8CFX1	GDH/6PGL endoplasmic bifunctional protein OS=Mus musculus GN=H6pd PE=1 SV=2	0	13	3	81	102	110.1	107.8	90.3	105.7	108.2	109.8	84.8	100.3	0.107953
O35609	Secretory carrier-associated membrane protein 3 OS=Mus musculus GN=Scamp3 PE=1 SV=3	0	7	3	125.6	93.5	104.9	89.1	102.4	103.4	98.4	87.6	101.3	93.8	0.108228
P47941	Crk-like protein OS=Mus musculus GN=Crkl PE=1 SV=2	0	8	3	90.5	119.9	113.5	87.1	100.1	88.7	106.2	92.2	97.4	104.3	0.109917
Q64191	N(4)-(beta-N-acetylglucosaminyl)-L-asparaginase OS=Mus musculus GN=Aga PE=1 SV=1	0	9	3	91.2	102.4	114.1	117.7	91.1	92.9	84.1	110	101	95.4	0.11056
P97864	Caspase-7 OS=Mus musculus GN=Casp7 PE=1 SV=2	0	10	3	87.9	103.3	125.6	106.3	96.9	87.5	105.1	97.3	96	94.2	0.110601
O08582	GTP-binding protein 1 OS=Mus musculus GN=Gtpbp1 PE=1 SV=2	0	6	3	79.4	83.1	93.3	106.4	104	102.1	104.3	110.1	105.5	111.9	0.110974
P97789	5'-3' exoribonuclease 1 OS=Mus musculus GN=Xrn1 PE=1 SV=1	0	5	3	91.9	99.9	129.8	98.3	103.5	99.6	94.6	92.5	93.1	96.8	0.111167
P49446	Receptor-type tyrosine-protein phosphatase epsilon OS=Mus musculus GN=Ptpre PE=1 SV=3	0	6	3	93.2	123.5	115.1	95.1	96.9	97.8	103	83.8	95	96.6	0.114162
P23249	Putative helicase MOV-10 OS=Mus musculus GN=Mov10 PE=1 SV=2	0	8	3	82.4	119.5	115	90.9	102.1	107.6	101	93.8	89.1	98.6	0.116438
Q99L04	Dehydrogenase/reductase SDR family member 1 OS=Mus musculus GN=Dhrs1 PE=1 SV=1	0	10	3	90.9	94.4	117.8	79.6	105.6	116.7	100.4	92.9	98.4	103.5	0.116538
Q640M1	U3 small nucleolar RNA-associated protein 14 homolog A OS=Mus musculus GN=Utp14a PE=1 SV=1	0	9	3	94.6	101.6	127.8	101.2	83.3	95.9	100.3	101.9	89.5	104	0.116971
Q60790	Ras GTPase-activating protein 3 OS=Mus musculus GN=Rasa3 PE=1 SV=2	0	8	3	81.6	99.5	83.6	101.3	93.2	102.9	100.8	103.9	114.3	118.8	0.117291
Q8VCH8	UBX domain-containing protein 4 OS=Mus musculus GN=Ubxn4 PE=1 SV=1	0	8	3	118.9	121.1	94	98.2	99.6	91.7	104.7	97.1	89.4	85.2	0.118924
P70399	TP53-binding protein 1 OS=Mus musculus GN=Tp53bp1 PE=1 SV=3	0	7	3	68.8	101.9	101.7	112	105.6	106	97.5	105.3	95.7	105.5	0.118995
Q8BWW4	La-related protein 4 OS=Mus musculus GN=Larp4 PE=1 SV=2	0	6	3	112.6	112.2	87.3	93.4	90.7	100.2	92.3	91	96.9	123.3	0.119816
Q9JHS4	ATP-dependent Clp protease ATP-binding subunit clpX-like, mitochondrial OS=Mus musculus GN=Clpx PE=1 SV=2	0	6	3	96.4	85	125.3	84.7	102.8	95	109.6	97	97.5	106.7	0.120059
P97825	Jupiter microtubule associated homolog 1 OS=Mus musculus GN=JPT1 PE=1 SV=3	0	8	3	90.4	130.2	110.5	92.4	95.1	97.9	99.6	91.7	96	96.1	0.120238
Q9R0G7	Zinc finger E-box-binding homeobox 2 OS=Mus musculus GN=Zeb2 PE=1 SV=2	0	6	3	82.6	95.6	99.5	114.2	88.2	91.5	90.9	107.1	121.4	109	0.125064
Q9D902	General transcription factor IIE subunit 2 OS=Mus musculus GN=Gtf2e2 PE=1 SV=2	0	7	3	110.7	107.3	129.2	99.5	92.2	91	90.2	97.1	90.7	92	0.125509
Q3U2S4	OTU domain-containing protein 5 OS=Mus musculus GN=Otud5 PE=1 SV=2	0	6	3	98.9	75.4	117.6	103.1	98.8	83.4	97.3	109.7	103.8	112	0.127478
Q9CRA9	FGFR1 oncogene partner 2 homolog OS=Mus musculus GN=Fgfr1op2 PE=1 SV=1	0	8	3	75.5	106.7	124.2	95.7	102	104.2	104.7	88.2	91.6	107.2	0.13143
Q4KMM3	Oxidation resistance protein 1 OS=Mus musculus GN=Oxr1 PE=1 SV=3	0	6	3	102.6	104.2	86.9	118.6	83.5	106.4	109.3	115.4	89.9	83.3	0.131632
Q9Z2X2	26S proteasome non-ATPase regulatory subunit 10 OS=Mus musculus GN=Psmd10 PE=1 SV=3	0	6	3	70.5	100.3	101.7	98.7	114.6	103.9	110.3	86.3	100.7	113	0.131933
Q8R2U0	Nucleoporin SEH1 OS=Mus musculus GN=Seh1l PE=2 SV=1	0	6	3	103	102.2	97.9	97.4	95	90.5	85.7	134.3	93.3	100.6	0.131943
Q3ULD5	Methylcrotonoyl-CoA carboxylase beta chain, mitochondrial OS=Mus musculus GN=Mccc2 PE=1 SV=1	0	8	3	106.2	111.4	130.9	105.4	87.8	92.2	89.6	88.8	94.2	93.6	0.136215
Q9D600	DNA replication complex GINS protein PSF2 OS=Mus musculus GN=Gins2 PE=1 SV=1	0.001	5	3	130.5	105.1	92.9	114.9	93.9	99.7	88	91.8	84.7	98.4	0.13801
Q9R1X4	Protein timeless homolog OS=Mus musculus GN=Timeless PE=1 SV=3	0	12	3	97.1	101.3	120.7	107.5	93	117.2	87.1	97.7	72.8	105.6	0.140735
Q9JJX7	Tyrosyl-DNA phosphodiesterase 2 OS=Mus musculus GN=Tdp2 PE=1 SV=1	0	5	3	95.7	90.6	135.5	89.4	104.7	98.1	106.5	100.9	88	90.5	0.140745
O88286	Protein Wiz OS=Mus musculus GN=Wiz PE=1 SV=2	0	6	3	73.6	133.6	100.3	97.5	89.6	107.5	95.1	98.5	91.6	112.8	0.158355
P17879	Heat shock 70 kDa protein 1B OS=Mus musculus GN=Hspa1b PE=1 SV=3	0	73	3	101.5	95.4	107.2	92.6	94.2	90.6	95.4	147.9	85.5	89.8	0.178926
Q9QY93	dCTP pyrophosphatase 1 OS=Mus musculus GN=Dctpp1 PE=1 SV=1	0	8	3	60.6	125.2	113.5	120	98.5	93	95.5	108.3	95.1	90.3	0.183428
P42859	Huntingtin OS=Mus musculus GN=Htt PE=1 SV=2	0	8	3	94.3	99.2	110.1	111.5	123.8	126.3	65.8	99.1	88.3	81.7	0.18759
B9EJ80	PDZ domain-containing protein 8 OS=Mus musculus GN=Pdzd8 PE=2 SV=1	0.001	6	3	91.4	98.7	148.5	84.3	89.3	102.7	84.1	103.4	110.7	86.8	0.192929
Q9CYA6	Zinc finger CCHC domain-containing protein 8 OS=Mus musculus GN=Zcchc8 PE=1 SV=3	0	14	3			84.2	117.3	150.4	150.3	126.7	101.9	147.7	121.4	0.193015
Q5SFM8	RNA-binding protein 27 OS=Mus musculus GN=Rbm27 PE=1 SV=3	0	6	3	77	110.1	142.4	101.6	101.3	107.8	89.1	96.3	72.4	102	0.19414
Q80Y44	Probable ATP-dependent RNA helicase DDX10 OS=Mus musculus GN=Ddx10 PE=1 SV=2	0	6	3	78	110.9	144.2	98.3	78.3	91.8	87.4	102.8	89.8	118.4	0.202962
Q99L13	3-hydroxyisobutyrate dehydrogenase, mitochondrial OS=Mus musculus GN=Hibadh PE=1 SV=1	0	7	3	85.4	142.3	132.4	97.5	96	110.6	86.5	84	83.1	82.3	0.216619
E9PV24	Fibrinogen alpha chain OS=Mus musculus GN=Fga PE=1 SV=1	0	10	3	93	87.7	117.3	159.9	84.3	94	86.8	87.9	87.7	101.3	0.232012
Q9QY06	Unconventional myosin-IXb OS=Mus musculus GN=Myo9b PE=1 SV=2	0	6	3	103.6	113.3	163.2	87	82.6	92.9	85.1	90.2	86.8	95.4	0.240801
Q8BFY9	Transportin-1 OS=Mus musculus GN=Tnpo1 PE=1 SV=2	0	16	3	75.2	104.9	133.4	79.1	92.2	104.6	87.2	92	78.6	152.7	0.252491
P11679	Keratin, type II cytoskeletal 8 OS=Mus musculus GN=Krt8 PE=1 SV=4	0	37	3	155.8	118	104.1	128.1	90.6	108.4	90.4	81.2	62	61.4	0.294062
Q64701	Retinoblastoma-like protein 1 OS=Mus musculus GN=Rbl1 PE=1 SV=3	0.002	4	3	141.7	79.9	75.6	102.2	125.4	69.9	149.5	85.1	63.8	106.9	0.30413
Q6IFZ6	Keratin, type II cytoskeletal 1b OS=Mus musculus GN=Krt77 PE=1 SV=1	0	42	3	178.8	124.3	112.9	97.6	63.7	99.9	93.7	80.4	85.4	63.4	0.33771
Q6P5H2	Nestin OS=Mus musculus GN=Nes PE=1 SV=1	0.001	7	3	68.5	81.3	93.7	90	54.6	73.5	68.5	324.3	75.4	70.3	0.795987
Q9ESE1	Lipopolysaccharide-responsive and beige-like anchor protein OS=Mus musculus GN=Lrba PE=1 SV=1	0.001	4	3	73.9	252.9	236.8	53.9	73.6	131.3	61.1	58.7	33.1	24.7	0.81609
P48771	Cytochrome c oxidase subunit 7A2, mitochondrial OS=Mus musculus GN=Cox7a2 PE=1 SV=2	0	11	2	99.3	99.6	101.3	100.7	100.3	102.1	100.3	95.5	99.9	100.9	0.0177935
P63028	Translationally-controlled tumor protein OS=Mus musculus GN=Tpt1 PE=1 SV=1	0	26	2	100.7	99.4	105.3	100.8	98.5	97.9	100.2	98.7	98.3	100	0.0213105
Q8BH51	Cytochrome c oxidase assembly protein COX14 OS=Mus musculus GN=Cox14 PE=3 SV=1	0.002	5	2	102.4	103	97.6	100.9	99.1	95.5	100.2	98.9	101	101.5	0.0228229
Q9R0P4	Small acidic protein OS=Mus musculus GN=Smap PE=1 SV=1	0	14	2	99.5	96	102.6	99.4	97.6	99.7	98.3	102.1	102	102.8	0.0231805
Q8R404	MICOS complex subunit MIC13 OS=Mus musculus GN=Mic13 PE=1 SV=1	0	5	2	98.2	101.1	102.1	100.2	100	97	104.3	99.1	96.4	101.6	0.0242028
Q9CZY3	Ubiquitin-conjugating enzyme E2 variant 1 OS=Mus musculus GN=Ube2v1 PE=1 SV=1	0	23	2	102.1	99.1	100	95.4	100	100	96.6	101.5	102.4	102.9	0.0245764
P61957	Small ubiquitin-related modifier 2 OS=Mus musculus GN=Sumo2 PE=1 SV=1	0	12	2	97.8	100.4	103.5	101.6	103.4	99.2	101.5	98.5	96	98.2	0.0248859
Q9DCN2	NADH-cytochrome b5 reductase 3 OS=Mus musculus GN=Cyb5r3 PE=1 SV=3	0	4	2	99.6	98.7	101.5	94.6	100.7	99.3	102.9	102.1	102.5	98.2	0.0250638
P70349	Histidine triad nucleotide-binding protein 1 OS=Mus musculus GN=Hint1 PE=1 SV=3	0	12	2	104.4	96.3	99.7	102.8	99.3	98.3	102	101.5	97.2	98.6	0.0259052
P62983	Ubiquitin-40S ribosomal protein S27a OS=Mus musculus GN=Rps27a PE=1 SV=2	0	153	2	99.3	100.9	98.3	103.6	100.6	95.6	104.4	99.9	99.8	97.6	0.0262552
Q64520	Guanylate kinase OS=Mus musculus GN=Guk1 PE=1 SV=2	0	5	2	99.9	99.4	103	93.4	98.4	101.3	101.2	99.8	102.4	101.2	0.0270514
Q9CWW6	Peptidyl-prolyl cis-trans isomerase NIMA-interacting 4 OS=Mus musculus GN=Pin4 PE=1 SV=1	0.005	5	2	104	100.9	94.8	98.8	97.1	99	104.4	100.9	98.5	101.6	0.0297546
O88587	Catechol O-methyltransferase OS=Mus musculus GN=Comt PE=1 SV=2	0.002	4	2	99.8	99.8	98.2	101.3	99.5	107.4	97.3	96.6	99.1	100.9	0.0299082
Q8JZQ2	AFG3-like protein 2 OS=Mus musculus GN=Afg3l2 PE=1 SV=1	0.001	6	2	101.6	99	94.3	102.9	103.2	103.9	101.4	97.6	98.5	97.6	0.0308473
P17665	Cytochrome c oxidase subunit 7C, mitochondrial OS=Mus musculus GN=Cox7c PE=1 SV=1	0	15	2	101.6	104.3	103.3	101.1	100.1	94.5	101.1	100	98.9	95.3	0.0312483
Q8R5J9	PRA1 family protein 3 OS=Mus musculus GN=Arl6ip5 PE=1 SV=2	0.001	5	2	102.3	104.2	100.6	101.7	99.7	99.9	92.7	101.1	97.3	100.5	0.0313262
P61750	ADP-ribosylation factor 4 OS=Mus musculus GN=Arf4 PE=1 SV=2	0	14	2	96.4	97.6	96	97.2	103.8	102.3	99.9	105.3	101.4	100.1	0.0320347
Q9QVP9	Protein-tyrosine kinase 2-beta OS=Mus musculus GN=Ptk2b PE=1 SV=2	0.001	8	2	97	95.7	104.9	98.7	97.2	97.9	104.4	101.5	100.1	102.4	0.0321201
Q78RX3	Small integral membrane protein 12 OS=Mus musculus GN=Smim12 PE=3 SV=1	0.004	3	2	106.4	99	97.8	98.4	100.7	97.8	101.9	104.3	97.2	96.5	0.0328092
P06684	Complement C5 OS=Mus musculus GN=C5 PE=1 SV=2	0.009	3	2	94.8	101.3	102.3	100.4	100	101.4	102.7	101.6	102.6	93	0.0336202
Q8CDM1	ATPase family AAA domain-containing protein 2 OS=Mus musculus GN=Atad2 PE=1 SV=1	0	7	2	97.4	105.1	98.9	98.9	99.1	98.1	96.2	106.4	101.8	98.1	0.0336419
Q8K003	Translation machinery-associated protein 7 OS=Mus musculus GN=Tma7 PE=3 SV=1	0	7	2	100.1	93.6	102.5	101.1	100.4	96.5	102.2	104	103	96.5	0.0338214
Q8QZY9	Splicing factor 3B subunit 4 OS=Mus musculus GN=Sf3b4 PE=1 SV=1	0	4	2	94.8	102.1	98.5	99.6	97	99.4	100.7	104.1	97.6	106.3	0.0343103
P63254	Cysteine-rich protein 1 OS=Mus musculus GN=Crip1 PE=1 SV=2	0.001	6	2	95.3	96.5	95.5	106.3	99.2	101.8	100.4	101.6	101.7	101.7	0.0344254
Q8R332	Nucleoporin p58/p45 OS=Mus musculus GN=Nup58 PE=1 SV=1	0.002	4	2	101.7	102.8	100.4	101.8	103.7	91.7	101.1	97.6	100.9	98.4	0.0344847
Q9D0M5	Dynein light chain 2, cytoplasmic OS=Mus musculus GN=Dynll2 PE=1 SV=1	0	8	2	96.6	93	98.3	99.3	102.1	104.2	100.7	99.4	102.4	104	0.0347371
Q9JII5	DAZ-associated protein 1 OS=Mus musculus GN=Dazap1 PE=1 SV=2	0	13	2	100.4	99.8	99.6	104.3	97.9	101.6	106	98.7	93.5	98.3	0.0347415
Q9CRB2	H/ACA ribonucleoprotein complex subunit 2 OS=Mus musculus GN=Nhp2 PE=1 SV=1	0	8	2	93.9	98.3	99.7	102	106	100.9	100.7	95.9	103.4	99.4	0.0349876
[truncated: 1,664 more rows]
