# Supplementary material for: Low-input proteomics identifies vWF as a negative regulator of Tet2 mutant hematopoietic stem cell expansion
Source: Cell Rep. 2025 Dec 24;45(1):116770. doi: 10.1016/j.celrep.2025.116770 (PMC12847853; doi:10.1016/j.celrep.2025.116770)
Supplement: Table S4. Proteome and bulk transcriptome of Tet2−/− and WT HSCs, related to Figure 3 [file mmc5.xlsx]

## Sheet: Table S4
Table S4. Proteome and bulk RNAseq data of Tet2 KO and WT HSCs.
Checked	Protein FDR Confidence: Combined	Master	Accession	Description	gene_name	log2 FC Tet2 KO/WT CD150+ protein	Protein target CD150+	log2 FC Tet2 KO/WT CD150+ RNA	RNA target CD150+	log2 FC Tet2 KO/WT CD150- protein	Protein target CD150-	log2FC Tet2 KO/WT CD150- RNA	RNA target CD150-	CD150+ KO rep01	CD150+ KO rep02	CD150- KO rep01	CD150- KO rep02	ESLAM WT rep01	ESLAM WT rep02	CD150+ WT rep01	CD150+ WT rep02	CD150- WT rep01	CD150- WT rep02	Exp. q-value: Combined	Sum PEP Score	Coverage [%]	# Peptides	# PSMs	# Unique Peptides	# Protein Groups	# AAs	MW [kDa]	calc. pI	Score Sequest HT: Sequest HT	# Peptides (by Search Engine): Sequest HT	Abundances (Scaled): F1: 126, Sample	Abundances (Scaled): F1: 127N, Sample	Abundances (Scaled): F1: 127C, Sample	Abundances (Scaled): F1: 128N, Sample	Abundances (Scaled): F1: 128C, Sample	Abundances (Scaled): F1: 129N, Sample	Abundances (Scaled): F1: 129C, Sample	Abundances (Scaled): F1: 130N, Sample	Abundances (Scaled): F1: 130C, Sample	Abundances (Scaled): F1: 131N, Sample	Abundances (Scaled): F1: 131C, Sample	Abundances (Normalized): F1: 126, Sample	Abundances (Normalized): F1: 127N, Sample	Abundances (Normalized): F1: 127C, Sample
FALSE	High	IsMasterProtein	Q9JKX4	Protein AATF OS=Mus musculus OX=10090 GN=Aatf PE=1 SV=1	Aatf	-0.922449	WT	-0.181671	NaN	-1.52332	WT	-0.532989	WT	67.4	79.3	43.8	58.3	100.7	124.5	126.7	154	150.8	142.9	0	10.916	9	3	8	3	1	526	59.4	4.93	7.92	3	51.7	67.4	79.3	43.8	58.3	100.7	124.5	126.7	154	150.8	142.9	244.6	319.2	375.4
FALSE	High	IsMasterProtein	P06795	Multidrug resistance protein 1B OS=Mus musculus OX=10090 GN=Abcb1b PE=1 SV=1	Abcb1b	-1.03481	WT	0.139448	NaN	-0.475107	NaN	2.69383	TET2_KO	72.5	77.8	79.5	76.2	114.1	105.8	164.9	144.4	112.9	103.9	0.002	3.412	1	1	1	1	1	1276	140.9	8.34	2.83	1	47.9	72.5	77.8	79.5	76.2	114.1	105.8	164.9	144.4	112.9	103.9	124.1	187.8	201.5
FALSE	High	IsMasterProtein	Q5SSL4	Active breakpoint cluster region-related protein OS=Mus musculus OX=10090 GN=Abr PE=1 SV=1	Abr	-0.723292	WT	0.407811	NaN	0.0901302	NaN	1.82605	TET2_KO	70.8	61.3	133.2	95.7	126.5	86.4	101.8	117.4	118.5	98.4	0.002	3.346	1	1	1	1	1	859	97.6	6.58	3.77	1	89.9	70.8	61.3	133.2	95.7	126.5	86.4	101.8	117.4	118.5	98.4	385.3	303.3	262.6
FALSE	High	IsMasterProtein	Q8QZT1	Acetyl-CoA acetyltransferase, mitochondrial OS=Mus musculus OX=10090 GN=Acat1 PE=1 SV=1	Acat1	-0.730687	WT	-0.264054	NaN	-0.638655	NaN	-0.175048	NaN	82.6	86.3	64.5	80.2	87.5	88.9	136.3	144.2	115.3	110.1	0	71.055	26	9	23	9	1	424	44.8	8.51	77.28	9	104	82.6	86.3	64.5	80.2	87.5	88.9	136.3	144.2	115.3	110.1	6323.5	5026.2	5250.5
FALSE	High	IsMasterProtein	Q9QYR9	Acyl-coenzyme A thioesterase 2, mitochondrial OS=Mus musculus OX=10090 GN=Acot2 PE=1 SV=2	Acot2	-0.727802	WT	-0.254803	NaN	-1.08222	WT	0.386674	NaN	81.8	81.2	54.1	67.8	107.1	85.7	133.1	136.9	129.4	128.7	0	11.632	7	3	3	3	1	453	49.6	7.36	10.14	3	94.1	81.8	81.2	54.1	67.8	107.1	85.7	133.1	136.9	129.4	128.7	911.6	791.9	786.4
FALSE	High	IsMasterProtein	Q8VCW8	Acyl-CoA synthetase family member 2, mitochondrial OS=Mus musculus OX=10090 GN=Acsf2 PE=1 SV=1	Acsf2	-0.67237	WT	0.0710923	NaN	-0.756219	WT	1.96242	TET2_KO	85.9	85.7	61.3	73.9	93.6	85.3	133.9	139.7	112.7	115.7	0	38.543	16	8	17	8	1	615	67.9	8.18	31.72	8	112.2	85.9	85.7	61.3	73.9	93.6	85.3	133.9	139.7	112.7	115.7	3575.4	2736.9	2729.6
FALSE	High	IsMasterProtein	P28474	Alcohol dehydrogenase class-3 OS=Mus musculus OX=10090 GN=Adh5 PE=1 SV=3	Adh5	-0.861988	WT	-0.391832	NaN	-0.460107	NaN	0.146136	NaN	66.3	72.8	77.2	95.8	93.3	78.7	128.7	124.2	119.9	118.1	0	29.606	28	7	9	7	1	374	39.5	7.25	26.61	7	124.9	66.3	72.8	77.2	95.8	93.3	78.7	128.7	124.2	119.9	118.1	3101.9	1645.8	1809.2
FALSE	Medium	IsMasterProtein	O89020	Afamin OS=Mus musculus OX=10090 GN=Afm PE=1 SV=2	Afm	-2.44858	WT	NaN	NaN	-3.26283	WT	NaN	NaN	33	28.4	22.4	20.8	118.5	95.8	166	169.2	186.5	233.4	0.015	1.694	1	1	1	1	1	608	69.3	5.78	2.66	1	26	33	28.4	22.4	20.8	118.5	95.8	166	169.2	186.5	233.4	226.9	287.9	248.1
FALSE	High	IsMasterProtein	Q3UHD9	Arf-GAP with GTPase, ANK repeat and PH domain-containing protein 2 OS=Mus musculus OX=10090 GN=Agap2 PE=1 SV=1	Agap2	-0.741838	WT	0.0959418	NaN	-0.588117	NaN	1.45329	TET2_KO	80.9	82.7	81.5	77.7	102.7	87.8	140.7	133.1	130.9	110.2	0	6.54	2	3	3	3	1	1186	124.4	9.89	7.74	3	71.7	80.9	82.7	81.5	77.7	102.7	87.8	140.7	133.1	130.9	110.2	486.8	549.1	561.9
FALSE	High	IsMasterProtein	Q9JII6	Aldo-keto reductase family 1 member A1 OS=Mus musculus OX=10090 GN=Akr1a1 PE=1 SV=3	Akr1a1	-0.731266	WT	-0.113604	NaN	-0.503618	NaN	-0.528002	WT	72.8	75.1	77	87.8	93.3	87.2	126.1	119.6	115.1	118.6	0	21.096	21	7	10	7	1	325	36.6	7.39	21.87	7	127.4	72.8	75.1	77	87.8	93.3	87.2	126.1	119.6	115.1	118.6	4011.6	2290.9	2363.6
FALSE	High	IsMasterProtein	Q8VC28	Aldo-keto reductase family 1 member C13 OS=Mus musculus OX=10090 GN=Akr1c13 PE=1 SV=2	Akr1c13	-0.683956	WT	0.551393	NaN	-1.10913	WT	1.72718	TET2_KO	69.1	73.8	50.6	68.3	103.1	128.3	111.3	118.5	129.2	127.3	0.001	5.703	11	3	3	3	1	323	37	7.08	5.01	3	120.3	69.1	73.8	50.6	68.3	103.1	128.3	111.3	118.5	129.2	127.3	1209.3	694.9	741.3
FALSE	High	IsMasterProtein	P07724	Serum albumin OS=Mus musculus OX=10090 GN=Alb PE=1 SV=3	Alb	-1.47098	WT	-0.726237	NaN	-1.69277	WT	0.469428	NaN	59.8	54.8	51.7	39.3	130.9	107.1	149.6	169.3	136.4	159.6	0	67.372	30	15	30	15	1	608	68.6	6.07	82.15	15	41.6	59.8	54.8	51.7	39.3	130.9	107.1	149.6	169.3	136.4	159.6	3097.8	4453	4078.4
FALSE	High	IsMasterProtein	Q61490	CD166 antigen OS=Mus musculus OX=10090 GN=Alcam PE=1 SV=3	Alcam	-0.739176	WT	0.928011	Tet2_KO	-0.903586	WT	2.68807	TET2_KO	61.4	62	75.2	63.5	151.9	165.9	107.2	99.1	120.5	140.5	0.005	2.433	2	1	1	1	1	583	65.1	6.15	1.98	1	52.8	61.4	62	75.2	63.5	151.9	165.9	107.2	99.1	120.5	140.5	60.4	70.3	70.9
FALSE	High	IsMasterProtein	P24549	Retinal dehydrogenase 1 OS=Mus musculus OX=10090 GN=Aldh1a1 PE=1 SV=5	Aldh1a1	-0.952001	WT	0.118961	NaN	-1.40653	WT	-2.19466	WT	88.8	92.5	27.2	48.3	104.9	96.7	162.1	191	97.4	102.9	0	10.409	8	5	5	5	1	501	54.4	7.8	11.2	5	88.3	88.8	92.5	27.2	48.3	104.9	96.7	162.1	191	97.4	102.9	2133.1	2144.1	2233.4
FALSE	High	IsMasterProtein	Q8R0Y6	Cytosolic 10-formyltetrahydrofolate dehydrogenase OS=Mus musculus OX=10090 GN=Aldh1l1 PE=1 SV=1	Aldh1l1	-0.883309	WT	-0.031128	NaN	0.0594399	NaN	2.42882	TET2_KO	68.2	77.2	90.3	87.6	106.7	105	129.8	138.7	96.7	76.4	0.001	4.546	4	2	2	2	1	902	98.6	5.91	3.36	2	123.4	68.2	77.2	90.3	87.6	106.7	105	129.8	138.7	96.7	76.4	149.4	82.6	93.5
FALSE	High	IsMasterProtein	Q9EQ20	Methylmalonate-semialdehyde dehydrogenase [acylating], mitochondrial OS=Mus musculus OX=10090 GN=Aldh6a1 PE=1 SV=1	Aldh6a1	-0.866283	WT	0.330195	NaN	-0.993529	WT	0.522352	NaN	80.5	79.3	49.7	63	116.8	95.8	133.6	160.1	111.5	112.9	0	7.418	4	2	2	2	1	535	57.9	8.07	7	2	96.9	80.5	79.3	49.7	63	116.8	95.8	133.6	160.1	111.5	112.9	1074.1	892.4	878.5
FALSE	High	IsMasterProtein	P05063	Fructose-bisphosphate aldolase C OS=Mus musculus OX=10090 GN=Aldoc PE=1 SV=4	Aldoc	-0.956988	WT	0.440542	NaN	-1.44053	WT	1.30984	TET2_KO	55	74.5	57.6	46.9	107.3	140.3	125	126.4	136.9	147.1	0	21.483	15	6	19	1	1	363	39.4	7.12	35.51	6	82.7	55	74.5	57.6	46.9	107.3	140.3	125	126.4	136.9	147.1	37	24.6	33.4
FALSE	High	IsMasterProtein	P97429	Annexin A4 OS=Mus musculus OX=10090 GN=Anxa4 PE=1 SV=4	Anxa4	-0.999448	WT	0.332213	NaN	-1.33093	WT	2.52234	TET2_KO	68.5	69	47.3	61	99.4	94.6	130.4	145.3	134.3	138.2	0	57.202	39	10	16	10	1	319	35.9	5.57	49.02	10	112	68.5	69	47.3	61	99.4	94.6	130.4	145.3	134.3	138.2	3097.8	1895.2	1909.3
FALSE	High	IsMasterProtein	P48036	Annexin A5 OS=Mus musculus OX=10090 GN=Anxa5 PE=1 SV=1	Anxa5	-1.15523	WT	0.228136	NaN	-0.831653	WT	2.2437	TET2_KO	62.3	63	66.2	66.8	116.6	101.3	133.7	145.9	112.7	124.6	0	52.638	49	13	22	13	1	319	35.7	4.96	63.05	13	106.8	62.3	63	66.2	66.8	116.6	101.3	133.7	145.9	112.7	124.6	7536.4	4391.4	4444.3
FALSE	High	IsMasterProtein	P17427	AP-2 complex subunit alpha-2 OS=Mus musculus OX=10090 GN=Ap2a2 PE=1 SV=2	Ap2a2	-0.736241	WT	-0.0362298	NaN	-0.0285606	NaN	-0.943707	WT	65.5	81.8	104.1	102.3	108.3	104.2	128	117.8	117.1	95.6	0.001	4.548	2	2	2	2	1	938	104	6.93	5.16	2	75.3	65.5	81.8	104.1	102.3	108.3	104.2	128	117.8	117.1	95.6	392.4	341.3	426.6
FALSE	Low	IsMasterProtein	Q9Z1R3	Apolipoprotein M OS=Mus musculus OX=10090 GN=Apom PE=1 SV=1	Apom	-1.94015	WT	NaN	NaN	-1.99689	WT	NaN	NaN	40.3	41	50.8	44	102	98.8	160.2	152	198.4	180.8	0.051	1.027	4	1	1	1	1	190	21.3	6.52	2.49	1	31.6	40.3	41	50.8	44	102	98.8	160.2	152	198.4	180.8	158.1	201.2	204.8
FALSE	High	IsMasterProtein	Q8K0Q5	Rho GTPase-activating protein 18 OS=Mus musculus OX=10090 GN=Arhgap18 PE=1 SV=1	Arhgap18	-0.710599	WT	-0.130354	NaN	-0.748462	WT	0.476242	NaN	68.7	81.6	68.6	82.6	110.4	103.6	121.5	124.5	137.1	118.3	0	10.979	6	3	4	3	1	663	74.9	6.73	9.11	3	83.1	68.7	81.6	68.6	82.6	110.4	103.6	121.5	124.5	137.1	118.3	372	307.4	365
FALSE	High	IsMasterProtein	Q8BYW1	Rho GTPase-activating protein 25 OS=Mus musculus OX=10090 GN=Arhgap25 PE=1 SV=2	Arhgap25	-0.58355	WT	-0.0537177	NaN	-0.339041	NaN	1.90405	TET2_KO	78.5	76.1	104.1	86.5	103	89.1	114.6	117.1	130.1	112.3	0	10.416	8	5	6	5	1	648	73.3	6.38	9.13	5	88.7	78.5	76.1	104.1	86.5	103	89.1	114.6	117.1	130.1	112.3	833.2	737.5	714.6
FALSE	Low	IsMasterProtein	P97433	Rho guanine nucleotide exchange factor 28 OS=Mus musculus OX=10090 GN=Arhgef28 PE=1 SV=1	Arhgef28	-2.16962	WT	0.997612	NaN	-3.16247	WT	3.81137	TET2_KO	38.5	32.4	24.5	22.7	110.6	105.3	156.5	162.6	260.8	177.6	0.056	0.965	0	1	1	1	1	1693	190.2	5.97	1.93	1	8.6	38.5	32.4	24.5	22.7	110.6	105.3	156.5	162.6	260.8	177.6	5.7	25.7	21.6
FALSE	High	IsMasterProtein	Q8K4I3	Rho guanine nucleotide exchange factor 6 OS=Mus musculus OX=10090 GN=Arhgef6 PE=1 SV=1	Arhgef6	-0.693648	WT	0.271241	NaN	-0.0750061	NaN	2.33235	TET2_KO	71.7	71	126.8	99.3	94.7	87.4	115.1	115.7	134.4	106.9	0	47.486	21	13	19	12	1	771	87	5.87	43.8	13	77	71.7	71	126.8	99.3	94.7	87.4	115.1	115.7	134.4	106.9	1405.5	1307.1	1294.3
FALSE	High	IsMasterProtein	Q9CQW2	ADP-ribosylation factor-like protein 8B OS=Mus musculus OX=10090 GN=Arl8b PE=1 SV=1	Arl8b	-0.612432	WT	-0.05891	NaN	-0.000940691	NaN	-0.267407	NaN	84.2	81.1	108.8	100.2	90	83	128.7	124.1	110.8	99	0	9.941	18	3	3	3	1	186	21.5	8.43	9.24	3	90.3	84.2	81.1	108.8	100.2	90	83	128.7	124.1	110.8	99	1129	1052.6	1014.3
FALSE	High	IsMasterProtein	Q64518	Sarcoplasmic/endoplasmic reticulum calcium ATPase 3 OS=Mus musculus OX=10090 GN=Atp2a3 PE=1 SV=3	Atp2a3	-0.873322	WT	-0.187581	NaN	-0.114448	NaN	2.66232	TET2_KO	85.2	74.5	134.4	62.4	101.5	85.6	148.2	144.4	113.7	100.2	0	68.49	21	18	31	11	1	1038	113.6	5.85	78.79	18	49.7	85.2	74.5	134.4	62.4	101.5	85.6	148.2	144.4	113.7	100.2	1714.6	2940.1	2570.8
FALSE	High	IsMasterProtein	Q6Q477	Plasma membrane calcium-transporting ATPase 4 OS=Mus musculus OX=10090 GN=Atp2b4 PE=1 SV=1	Atp2b4	-0.834047	WT	0.208689	NaN	-0.814895	WT	0.52352	TET2_KO	74	73.8	69.8	77.3	106.9	92	130.6	132.9	128.1	130.7	0	12.023	5	5	5	5	1	1205	133	6.13	10.84	5	84.2	74	73.8	69.8	77.3	106.9	92	130.6	132.9	128.1	130.7	1310.3	1152.1	1149.6
FALSE	High	IsMasterProtein	Q91XV3	Brain acid soluble protein 1 OS=Mus musculus OX=10090 GN=Basp1 PE=1 SV=3	Basp1	-0.704702	WT	0.131521	NaN	-1.82699	WT	2.48782	TET2_KO	84.9	76.6	33.7	39	141.1	131.7	135.2	128.2	115	146.8	0	24.188	39	7	8	7	1	226	22.1	4.51	21.62	7	67.8	84.9	76.6	33.7	39	141.1	131.7	135.2	128.2	115	146.8	1659.4	2077.9	1875
FALSE	Medium	IsMasterProtein	Q91YE5	Bromodomain adjacent to zinc finger domain protein 2A OS=Mus musculus OX=10090 GN=Baz2a PE=1 SV=2	Baz2a	-1.55496	WT	0.134282	NaN	-2.09792	WT	0.215135	NaN	43.7	51.4	48.9	44.6	83.3	118.1	137.5	142	195.4	205.1	0.027	1.379	1	1	1	1	1	1889	209.5	6.51	1.9	1	30.1	43.7	51.4	48.9	44.6	83.3	118.1	137.5	142	195.4	205.1	28.6	41.6	48.9
FALSE	High	IsMasterProtein	Q8JZV9	3-hydroxybutyrate dehydrogenase type 2 OS=Mus musculus OX=10090 GN=Bdh2 PE=1 SV=1	Bdh2	-0.884379	WT	0.27214	NaN	-1.57754	WT	2.37142	TET2_KO	55.9	72.7	48.7	56.4	133.2	127.8	119.4	118	134.8	187.5	0.01	1.989	4	1	1	1	1	245	26.7	7.99	1.89	1	45.4	55.9	72.7	48.7	56.4	133.2	127.8	119.4	118	134.8	187.5	25.9	31.8	41.3
FALSE	High	IsMasterProtein	D3Z6Q9	Bridging integrator 2 OS=Mus musculus OX=10090 GN=Bin2 PE=1 SV=1	Bin2	-0.828137	WT	-0.253427	NaN	-0.739169	WT	1.70532	TET2_KO	75.7	77.7	71.8	71.5	107.5	101.2	139.5	133	124	115.5	0	48.982	29	11	19	10	1	489	52.5	5.34	45.91	11	82.7	75.7	77.7	71.8	71.5	107.5	101.2	139.5	133	124	115.5	3374.6	3088.4	3168.3
FALSE	High	IsMasterProtein	Q9Z0S1	3'(2'),5'-bisphosphate nucleotidase 1 OS=Mus musculus OX=10090 GN=Bpnt1 PE=1 SV=2	Bpnt1	-0.753914	WT	-0.0844422	NaN	-0.518118	NaN	-1.18462	NaN	63.8	75.6	79.3	88.8	90.4	72.8	111.8	123.9	122.4	118.4	0.001	3.553	3	1	1	1	1	308	33.2	5.82	3.62	1	152.7	63.8	75.6	79.3	88.8	90.4	72.8	111.8	123.9	122.4	118.4	725.7	303.3	359.4
FALSE	High	IsMasterProtein	P01027	Complement C3 OS=Mus musculus OX=10090 GN=C3 PE=1 SV=3	C3	-1.16813	WT	2.44511	NaN	-0.803575	NaN	2.53398	NaN	63.3	54.4	124.1	49.6	111.2	101.4	132.8	131.7	162.7	141.9	0	23.026	4	6	9	6	1	1663	186.4	6.73	20.76	6	27	63.3	54.4	124.1	49.6	111.2	101.4	132.8	131.7	162.7	141.9	423.7	992.5	854.1
FALSE	High	IsMasterProtein	P00920	Carbonic anhydrase 2 OS=Mus musculus OX=10090 GN=Ca2 PE=1 SV=4	Ca2	-1.12352	WT	NaN	NaN	-1.32691	WT	NaN	NaN	63.9	68.6	36	60.1	113.3	101.7	138	151.3	113.2	128.9	0	53.267	41	6	46	6	1	260	29	7.01	115.2	6	125	63.9	68.6	36	60.1	113.3	101.7	138	151.3	113.2	128.9	7561.9	3868.5	4147.9
FALSE	High	IsMasterProtein	Q6ZQ73	Cullin-associated NEDD8-dissociated protein 2 OS=Mus musculus OX=10090 GN=Cand2 PE=1 SV=2	Cand2	-1.04589	WT	0.146981	NaN	-0.874361	NaN	2.17803	TET2_KO	73.5	72.6	62.4	85.4	81.3	67.5	148.8	152.9	158.3	118.4	0	7.009	1	2	2	1	1	1235	135.5	5.58	6.38	2	78.9	73.5	72.6	62.4	85.4	81.3	67.5	148.8	152.9	158.3	118.4	140.4	130.9	129.2
FALSE	High	IsMasterProtein	P24452	Macrophage-capping protein OS=Mus musculus OX=10090 GN=Capg PE=1 SV=2	Capg	-0.774518	WT	0.214034	NaN	-1.27124	WT	1.00843	TET2_KO	73.6	81.7	50.5	57.3	114.2	107.2	134.5	131.2	130.6	129.6	0	29.437	18	5	9	5	1	352	39.2	7.2	29.1	5	89.6	73.6	81.7	50.5	57.3	114.2	107.2	134.5	131.2	130.6	129.6	1847.4	1518	1684.2
FALSE	High	IsMasterProtein	O08529	Calpain-2 catalytic subunit OS=Mus musculus OX=10090 GN=Capn2 PE=1 SV=4	Capn2	-0.93051	WT	0.528871	NaN	-1.42843	WT	2.14966	TET2_KO	82.1	65.3	44.2	57.8	92.6	128.4	136.3	144.9	149.9	126.6	0.003	2.806	1	1	1	1	1	700	79.8	4.96	2.97	1	71.8	82.1	65.3	44.2	57.8	92.6	128.4	136.3	144.9	149.9	126.6	410.4	469.1	373
FALSE	High	IsMasterProtein	P29594	Caspase-2 OS=Mus musculus OX=10090 GN=Casp2 PE=1 SV=5	Casp2	-0.733372	WT	0.0165872	NaN	-0.832265	WT	0.131929	NaN	80	77.2	71.4	82.9	69.3	69.1	133.9	127.6	143.3	131.9	0.003	2.717	2	1	1	1	1	452	50.6	6.52	2.78	1	113.3	80	77.2	71.4	82.9	69.3	69.1	133.9	127.6	143.3	131.9	484.9	342.3	330.3
FALSE	High	IsMasterProtein	Q63918	Caveolae-associated protein 2 OS=Mus musculus OX=10090 GN=Cavin2 PE=1 SV=3	Cavin2	-1.46001	WT	-0.50307	NaN	-0.976401	WT	2.42279	TET2_KO	93.7	85.9	36	39.1	85.9	75.1	247.3	246.8	76.2	71.7	0	10.687	10	3	4	3	1	418	46.7	5.21	5.51	3	42.2	93.7	85.9	36	39.1	85.9	75.1	247.3	246.8	76.2	71.7	172.8	383.4	351.4
FALSE	High	IsMasterProtein	P48758	Carbonyl reductase [NADPH] 1 OS=Mus musculus OX=10090 GN=Cbr1 PE=1 SV=3	Cbr1	-0.68598	WT	0.16398	NaN	-0.849493	WT	-0.675314	WT	75.9	84.9	62.5	74.5	107.5	90.6	125.8	133.1	121.8	125.1	0	17.604	22	5	5	5	1	277	30.6	8.31	17.65	5	98.3	75.9	84.9	62.5	74.5	107.5	90.6	125.8	133.1	121.8	125.1	1671.6	1291.7	1444.6
FALSE	Medium	IsMasterProtein	O35566	CD151 antigen OS=Mus musculus OX=10090 GN=Cd151 PE=1 SV=2	Cd151	-1.41642	WT	-0.101906	NaN	-1.32431	WT	0.435388	NaN	65.3	61.4	48.9	60.3	101.2	95.4	168.2	170	150.3	125.4	0.031	1.299	3	1	1	1	1	253	28.2	7.47	2.77	1	53.6	65.3	61.4	48.9	60.3	101.2	95.4	168.2	170	150.3	125.4	313.5	382.3	359.4
FALSE	High	IsMasterProtein	P40237	CD82 antigen OS=Mus musculus OX=10090 GN=Cd82 PE=1 SV=1	Cd82	-1.2383	WT	0.704363	NaN	-0.4987	NaN	-1.38204	WT	54.9	53.9	89.1	99.6	129.5	93.8	113	148.5	161.5	113.5	0.007	2.259	3	1	1	1	1	266	29.6	5.02	1.97	1	42.7	54.9	53.9	89.1	99.6	129.5	93.8	113	148.5	161.5	113.5	49.5	63.6	62.5
FALSE	High	IsMasterProtein	Q8BJF9	Charged multivesicular body protein 2b OS=Mus musculus OX=10090 GN=Chmp2b PE=1 SV=1	Chmp2b	-0.75379	WT	-0.0322391	NaN	-0.458994	NaN	0.69885	TET2_KO	74.9	79.4	81.5	92.2	84.1	78.5	123.2	137.8	124.7	114.5	0.002	3.294	4	1	1	1	1	213	23.9	8.78	3.29	1	109.2	74.9	79.4	81.5	92.2	84.1	78.5	123.2	137.8	124.7	114.5	832.4	570.7	605.1
FALSE	High	IsMasterProtein	P61022	Calcineurin B homologous protein 1 OS=Mus musculus OX=10090 GN=Chp1 PE=1 SV=2	Chp1	-0.909912	WT	-0.0985983	NaN	-0.981226	WT	-0.501838	WT	75.1	73.8	62.2	74.2	116.9	95.5	152.5	129.2	133.3	136	0.001	4.446	10	1	2	1	1	195	22.4	5.1	5.99	1	51.3	75.1	73.8	62.2	74.2	116.9	95.5	152.5	129.2	133.3	136	42.7	62.6	61.5
FALSE	High	IsMasterProtein	Q9Z0H8	CAP-Gly domain-containing linker protein 2 OS=Mus musculus OX=10090 GN=Clip2 PE=1 SV=2	Clip2	-0.926662	WT	0.204507	NaN	-1.74108	WT	1.65619	TET2_KO	83.5	59.7	39.9	47.5	134.2	88	128	145.3	140.1	152.6	0	9.098	4	4	4	3	1	1047	115.8	6.48	5.44	4	81.2	83.5	59.7	39.9	47.5	134.2	88	128	145.3	140.1	152.6	47.9	49.3	35.2
FALSE	High	IsMasterProtein	Q99KK2	N-acylneuraminate cytidylyltransferase OS=Mus musculus OX=10090 GN=Cmas PE=1 SV=2	Cmas	-0.676475	WT	-0.128573	NaN	-0.804302	WT	0.823927	TET2_KO	90.7	91.1	63.1	68.4	98.8	98.7	153	138.3	106.1	125.1	0	21.908	16	7	8	7	1	432	48	8.1	23.87	7	66.7	90.7	91.1	63.1	68.4	98.8	98.7	153	138.3	106.1	125.1	1627.5	2211.9	2220.8
FALSE	High	IsMasterProtein	Q9R0G6	Cartilage oligomeric matrix protein OS=Mus musculus OX=10090 GN=Comp PE=1 SV=2	Comp	-1.54897	WT	NaN	NaN	-1.79086	WT	NaN	NaN	56.1	56.3	54	46.2	79	95.5	167.5	161.5	209.8	147.7	0	6.476	3	2	2	1	1	755	82.3	4.64	5.33	2	26.6	56.1	56.3	54	46.2	79	95.5	167.5	161.5	209.8	147.7	25	52.9	53.1
FALSE	High	IsMasterProtein	O88587	Catechol O-methyltransferase OS=Mus musculus OX=10090 GN=Comt PE=1 SV=2	Comt	-0.721339	WT	-0.0747597	NaN	-0.666567	NaN	-1.18088	NaN	83.6	72.5	69.6	86.9	93.3	90.1	124.9	132.7	131.1	118	0	10.141	13	3	4	3	1	265	29.5	5.83	9.93	3	97.3	83.6	72.5	69.6	86.9	93.3	90.1	124.9	132.7	131.1	118	899.6	772.4	669.9
FALSE	Medium	IsMasterProtein	Q60936	Atypical kinase COQ8A, mitochondrial OS=Mus musculus OX=10090 GN=Coq8a PE=1 SV=2	Coq8a	-0.987107	WT	0.211473	NaN	-1.71847	WT	1.86592	TET2_KO	72.5	69.3	35.8	41.3	149.7	135.8	128	155.8	118.8	136.1	0.016	1.642	2	1	1	1	1	645	71.7	6.54	1.79	1	56.8	72.5	69.3	35.8	41.3	149.7	135.8	128	155.8	118.8	136.1	36.2	46.2	44.2
FALSE	High	IsMasterProtein	Q9WUM3	Coronin-1B OS=Mus musculus OX=10090 GN=Coro1b PE=1 SV=1	Coro1b	-0.565046	WT	-0.0185752	NaN	-0.193947	NaN	0.134565	NaN	90.8	86.4	91.5	89.7	92.5	79.9	132.8	129.4	114	95	0	12.061	10	4	4	4	1	484	53.9	5.78	12.45	4	98	90.8	86.4	91.5	89.7	92.5	79.9	132.8	129.4	114	95	1917.9	1776.7	1691.3
FALSE	High	IsMasterProtein	Q8C0P5	Coronin-2A OS=Mus musculus OX=10090 GN=Coro2a PE=2 SV=1	Coro2a	-0.613835	WT	-0.206379	NaN	-0.217087	NaN	1.87673	TET2_KO	73.8	74.5	92.8	90.6	99.3	96	110.6	116.5	105.6	107.6	0	7.382	5	2	2	2	1	524	59.5	7.71	7.08	2	132.7	73.8	74.5	92.8	90.6	99.3	96	110.6	116.5	105.6	107.6	856.1	475.7	480.6
FALSE	High	IsMasterProtein	Q9D2V7	Coronin-7 OS=Mus musculus OX=10090 GN=Coro7 PE=1 SV=2	Coro7	-0.683205	WT	0.555547	Tet2_KO	-0.498554	NaN	1.25606	TET2_KO	69.9	70.1	102.3	92.9	90.2	78.7	112.1	112.7	158.2	122.2	0	67.386	20	12	17	12	1	922	100.7	5.77	59.58	12	90.5	69.9	70.1	102.3	92.9	90.2	78.7	112.1	112.7	158.2	122.2	3998	3085.8	3096.9
FALSE	High	IsMasterProtein	Q99KP3	Lambda-crystallin homolog OS=Mus musculus OX=10090 GN=Cryl1 PE=1 SV=3	Cryl1	-0.735273	WT	-0.033067	NaN	-0.775766	WT	-2.09042	WT	65	74.7	71.4	72.9	134.5	121.1	113.5	119.2	121.9	125.2	0	8.646	9	3	3	3	1	319	35.2	5.86	9.86	3	80.6	65	74.7	71.4	72.9	134.5	121.1	113.5	119.2	121.9	125.2	767.6	618.9	711.8
FALSE	High	IsMasterProtein	P47199	Quinone oxidoreductase OS=Mus musculus OX=10090 GN=Cryz PE=1 SV=1	Cryz	-0.911734	WT	-0.143907	NaN	-0.411801	NaN	-0.0041564	NaN	76.9	70.3	68.8	75.1	121.9	102.7	135.1	142	101.2	90.8	0.001	4.587	5	2	2	2	1	331	35.2	8.07	5.09	2	115.2	76.9	70.3	68.8	75.1	121.9	102.7	135.1	142	101.2	90.8	628.1	419.3	383.4
FALSE	High	IsMasterProtein	Q3UNZ8	Quinone oxidoreductase-like protein 2 OS=Mus musculus OX=10090 GN=Cryzl2 PE=1 SV=1	Cryzl2	-0.878526	WT	0.0117161	NaN	-0.843863	WT	1.53684	TET2_KO	74.7	72	63.9	66.4	123.4	124.7	132.4	137.4	118.3	115.6	0.001	3.511	3	1	1	1	1	350	37.8	8.9	3.75	1	71.1	74.7	72	63.9	66.4	123.4	124.7	132.4	137.4	118.3	115.6	287.1	301.8	290.8
FALSE	High	IsMasterProtein	Q9DBE0	Cysteine sulfinic acid decarboxylase OS=Mus musculus OX=10090 GN=Csad PE=1 SV=1	Csad	-0.749501	WT	0.615735	NaN	-0.982289	WT	2.30003	TET2_KO	77	71.7	59.5	70.4	106.5	113.1	115	136.9	115.2	144.8	0.007	2.175	2	1	1	1	1	493	55.1	6.61	2.51	1	89.9	77	71.7	59.5	70.4	106.5	113.1	115	136.9	115.2	144.8	132.5	113.4	105.7
FALSE	High	IsMasterProtein	P12399	Protein CTLA-2-alpha OS=Mus musculus OX=10090 GN=Ctla2a PE=2 SV=2	Ctla2a	-0.701669	WT	0.141117	NaN	-1.56447	WT	2.5959	TET2_KO	87.7	88.3	41.9	44.2	109.2	98.8	127.2	163.6	112.3	147	0	7.488	19	3	3	3	1	137	15.9	5.34	8.55	3	80	87.7	88.3	41.9	44.2	109.2	98.8	127.2	163.6	112.3	147	871.6	955.1	961.7
FALSE	High	IsMasterProtein	A2A432	Cullin-4B OS=Mus musculus OX=10090 GN=Cul4b PE=1 SV=1	Cul4b	-0.862763	WT	-0.246461	NaN	-1.31694	WT	-0.616917	WT	73.5	73.1	65.3	68.2	74.4	74.4	136	130.7	184.6	151.3	0	12.572	4	4	4	3	1	970	110.6	8.37	13.3	4	68.5	73.5	73.1	65.3	68.2	74.4	74.4	136	130.7	184.6	151.3	880.3	944.8	940.5
FALSE	High	IsMasterProtein	Q8CI33	CWF19-like protein 1 OS=Mus musculus OX=10090 GN=Cwf19l1 PE=1 SV=2	Cwf19l1	-0.723806	WT	-0.0363521	NaN	-1.62861	WT	-0.965429	WT	82.1	72.7	43.2	49.7	116.6	140	126.2	129.5	139.6	147.9	0.001	4.432	4	2	2	2	1	537	60.2	7.14	2.76	2	52.5	82.1	72.7	43.2	49.7	116.6	140	126.2	129.5	139.6	147.9	131.4	205.3	181.8
FALSE	Medium	IsMasterProtein	Q9CXV9	DCN1-like protein 5 OS=Mus musculus OX=10090 GN=Dcun1d5 PE=1 SV=1	Dcun1d5	-0.960054	WT	-0.0643429	NaN	-1.18067	WT	-0.504499	WT	68	71.5	57.7	67.8	96	120.7	123.4	150.7	132.9	153	0.035	1.227	5	1	1	1	1	237	27.6	5.44	1.67	1	58.5	68	71.5	57.7	67.8	96	120.7	123.4	150.7	132.9	153	56.1	65.2	68.6
FALSE	High	IsMasterProtein	Q99LD8	N(G),N(G)-dimethylarginine dimethylaminohydrolase 2 OS=Mus musculus OX=10090 GN=Ddah2 PE=1 SV=1	Ddah2	-0.563527	WT	0.34728	NaN	-1.38888	WT	1.6821	TET2_KO	82.5	79.7	48.3	63	110.5	99.8	122.2	117.6	155.4	137.2	0	19.829	20	4	5	4	1	285	29.6	6.01	16.43	4	83.8	82.5	79.7	48.3	63	110.5	99.8	122.2	117.6	155.4	137.2	823.7	810.8	783.6
FALSE	High	IsMasterProtein	Q62095	ATP-dependent RNA helicase DDX3Y OS=Mus musculus OX=10090 GN=Ddx3y PE=1 SV=2	Ddx3y	-0.831543	WT	13.3033	Tet2_KO	-1.59331	WT	10.1649	TET2_KO	119	104.6	59.8	56.6			189.1	209.9	210.2	150.8	0	39.994	19	11	17	1	1	658	73.4	7.53	46.67	11		119	104.6	59.8	56.6			189.1	209.9	210.2	150.8		25.7	22.6
FALSE	High	IsMasterProtein	Q9QX60	Deoxyguanosine kinase, mitochondrial OS=Mus musculus OX=10090 GN=Dguok PE=1 SV=3	Dguok	-0.578401	WT	0.412416	NaN	-0.580614	WT	0.421951	NaN	88	85.1	79.7	77.2	103.5	88.1	127.9	130.6	115.5	119.2	0.004	2.693	3	1	1	1	1	277	32.3	7.66	2.69	1	85.2	88	85.1	79.7	77.2	103.5	88.1	127.9	130.6	115.5	119.2	349.1	360.8	348.6
FALSE	High	IsMasterProtein	Q9DBB8	Trans-1,2-dihydrobenzene-1,2-diol dehydrogenase OS=Mus musculus OX=10090 GN=Dhdh PE=1 SV=1	Dhdh	-0.870142	WT	0.15886	NaN	-0.749369	WT	1.98727	TET2_KO	71	61.4	66.8	79.9	113	117.8	115.3	127.3	128.4	118.6	0	6.988	8	2	2	2	1	333	36.3	6.44	6.8	2	100.4	71	61.4	66.8	79.9	113	117.8	115.3	127.3	128.4	118.6	578	408.5	353.3
FALSE	High	IsMasterProtein	Q8BUR4	Dedicator of cytokinesis protein 1 OS=Mus musculus OX=10090 GN=Dock1 PE=1 SV=3	Dock1	-0.664792	WT	-0.152893	NaN	-0.417997	NaN	2.4405	TET2_KO	84.7	89.4	74	77.3	98.4	97.2	144.7	131.9	113.5	91.1	0.002	3.047	1	1	1	1	1	1865	214.9	7.62	2.58	1	97.8	84.7	89.4	74	77.3	98.4	97.2	144.7	131.9	113.5	91.1	189.7	164.2	173.4
FALSE	High	IsMasterProtein	Q8C3J5	Dedicator of cytokinesis protein 2 OS=Mus musculus OX=10090 GN=Dock2 PE=1 SV=3	Dock2	-0.63461	WT	0.312168	NaN	-0.605787	NaN	2.37337	TET2_KO	85.9	80.2	81.6	72.7	116.9	100.6	134.4	123.9	124.1	111.4	0	36.222	7	11	13	11	1	1828	211.6	6.99	33.19	11	68.2	85.9	80.2	81.6	72.7	116.9	100.6	134.4	123.9	124.1	111.4	1896.7	2387.9	2228.3
FALSE	High	IsMasterProtein	O08553	Dihydropyrimidinase-related protein 2 OS=Mus musculus OX=10090 GN=Dpysl2 PE=1 SV=2	Dpysl2	-0.710713	WT	0.388889	NaN	-0.861631	WT	1.90051	TET2_KO	75	72.9	70.1	74.1	101.5	95	122.7	119.4	158.6	111.6	0	32.294	15	6	12	6	1	572	62.2	6.38	29.59	6	99	75	72.9	70.1	74.1	101.5	95	122.7	119.4	158.6	111.6	2245.3	1700.7	1652.3
FALSE	High	IsMasterProtein	Q9D0P0	Emopamil-binding protein-like OS=Mus musculus OX=10090 GN=Ebpl PE=2 SV=1	Ebpl	-0.805954	WT	0.167992	NaN	-0.472116	NaN	0.718797	NaN	88.8	76	82.1	78	118.4	107.6	146.5	141.7	119.5	103.7	0.001	3.53	4	1	1	1	1	206	23.3	6.89	3.61	1	37.6	88.8	76	82.1	78	118.4	107.6	146.5	141.7	119.5	103.7	236.5	558.9	478.7
FALSE	High	IsMasterProtein	Q8BPU7	Engulfment and cell motility protein 1 OS=Mus musculus OX=10090 GN=Elmo1 PE=1 SV=2	Elmo1	-0.840009	WT	0.42993	NaN	-0.133039	NaN	2.35883	TET2_KO	72.1	71.3	114.2	94.2	97.2	91.1	134.3	122.9	125.9	104.6	0	29.617	15	11	12	11	1	727	83.9	6.28	31.38	11	72.4	72.1	71.3	114.2	94.2	97.2	91.1	134.3	122.9	125.9	104.6	2843.1	2832.8	2800.5
FALSE	High	IsMasterProtein	Q8C7X2	ER membrane protein complex subunit 1 OS=Mus musculus OX=10090 GN=Emc1 PE=1 SV=1	Emc1	-0.982903	WT	-0.10178	NaN	-1.23192	WT	-0.914488	WT	68.9	62.2	67.5	61.7	97.4	135	132	127.2	155	148.6	0	9.064	6	3	5	3	1	997	111.5	7.43	8.07	3	44.5	68.9	62.2	67.5	61.7	97.4	135	132	127.2	155	148.6	289.5	448.5	405
FALSE	High	IsMasterProtein	Q63961	Endoglin OS=Mus musculus OX=10090 GN=Eng PE=1 SV=2	Eng	-0.934596	WT	0.333446	NaN	-0.814303	NaN	-0.0162641	NaN	59.5	90	51.6	77.6	107.7	118.5	155.7	132	99.3	132.7	0.001	5.742	5	2	2	2	1	653	70	6.2	4.17	2	75.7	59.5	90	51.6	77.6	107.7	118.5	155.7	132	99.3	132.7	49	38.5	58.3
FALSE	High	IsMasterProtein	Q8CHI8	E1A-binding protein p400 OS=Mus musculus OX=10090 GN=Ep400 PE=1 SV=3	Ep400	-1.23892	WT	0.0726952	NaN	-1.31541	WT	-0.435906	NaN	66.3	62.8	61.8	61.2	87.5	79.3	194.3	125.3	163.2	144.1	0.001	5.142	1	2	2	2	1	3072	337	9.14	4.93	2	54.3	66.3	62.8	61.8	61.2	87.5	79.3	194.3	125.3	163.2	144.1	138.2	168.8	159.7
FALSE	High	IsMasterProtein	P48193	Protein 4.1 OS=Mus musculus OX=10090 GN=Epb41 PE=1 SV=2	Epb41	-0.663995	WT	-0.0574473	NaN	-0.546084	NaN	-0.86231	WT	87.4	93.3	63.3	77.1	116.2	86.1	140.7	145.7	105.8	99.4	0	23.534	8	5	7	5	1	858	95.9	5.6	23.71	5	85.1	87.4	93.3	63.3	77.1	116.2	86.1	140.7	145.7	105.8	99.4	949.7	975.6	1041.6
FALSE	High	IsMasterProtein	P81270	Transcriptional regulator ERG OS=Mus musculus OX=10090 GN=Erg PE=1 SV=2	Erg	-0.691787	WT	0.569066	NaN	-0.813173	WT	2.39788	TET2_KO	83.6	77.3	69.9	71.4	109.1	95	130.2	129.7	128.8	119.8	0	14.486	14	5	6	5	1	486	54.6	7.3	11.91	5	85.3	83.6	77.3	69.9	71.4	109.1	95	130.2	129.7	128.8	119.8	567.4	555.8	514
FALSE	Medium	IsMasterProtein	Q925F2	Endothelial cell-selective adhesion molecule OS=Mus musculus OX=10090 GN=Esam PE=1 SV=1	Esam	-1.89651	WT	0.113892	NaN	-1.39008	WT	2.26186	TET2_KO	50.6	48	44.5	50.2	127.8	134	183.4	183.7	135.6	114.4	0.013	1.771	3	1	1	1	1	394	41.8	9.26	1.97	1	27.8	50.6	48	44.5	50.2	127.8	134	183.4	183.7	135.6	114.4	23.7	43.1	40.9
FALSE	Medium	IsMasterProtein	Q91V76	Ester hydrolase C11orf54 homolog OS=Mus musculus OX=10090 PE=1 SV=1	Ester hydrolase C11orf54 homolog OS=Mus musculus OX=10090	-1.27559	WT	NaN	NaN	-1.11068	WT	NaN	NaN	57.6	56.4	54.1	66.8	108.5	98.5	138.8	137.2	127.8	133.4	0.014	1.708	2	1	1	1	1	315	35	6.29	2.2	1	121	57.6	56.4	54.1	66.8	108.5	98.5	138.8	137.2	127.8	133.4	311.6	148.3	145.2
FALSE	High	IsMasterProtein	P35505	Fumarylacetoacetase OS=Mus musculus OX=10090 GN=Fah PE=1 SV=2	Fah	-1.35155	WT	-1.18586	NaN	-1.52435	WT	2.16557	TET2_KO	52.7	51.8	55.3	57.6	117.9	109.8	138.2	128.8	143.2	187.5	0.003	2.862	3	1	1	1	1	419	46.1	7.18	1.77	1	57.2	52.7	51.8	55.3	57.6	117.9	109.8	138.2	128.8	143.2	187.5	38.4	35.4	34.8
FALSE	High	IsMasterProtein	Q8R0F8	Acylpyruvase FAHD1, mitochondrial OS=Mus musculus OX=10090 GN=Fahd1 PE=1 SV=2	Fahd1	-0.69824	WT	-0.633283	NaN	-0.617573	NaN	-1.1292	WT	76.6	86.8	65.7	85.8	85.2	79.9	129.2	136.1	119.3	113.3	0.001	5.256	10	2	2	2	1	227	25.2	7.69	4.82	2	122	76.6	86.8	65.7	85.8	85.2	79.9	129.2	136.1	119.3	113.3	147.2	92.4	104.8
FALSE	High	IsMasterProtein	Q8C3F2	Constitutive coactivator of PPAR-gamma-like protein 2 OS=Mus musculus OX=10090 GN=Fam120c PE=1 SV=3	Fam120c	-0.806926	WT	-0.152084	NaN	-0.678413	WT	0.823986	TET2_KO	71.6	81.3	70.7	72.7	120.3	107.2	133.2	134.3	126.2	105.2	0.001	4.636	2	2	2	1	1	1091	119.6	8.46	5.56	2	77.3	71.6	81.3	70.7	72.7	120.3	107.2	133.2	134.3	126.2	105.2	254.7	236.1	267.8
FALSE	High	IsMasterProtein	Q3UW53	Protein Niban OS=Mus musculus OX=10090 GN=Fam129a PE=1 SV=2	Fam129a	-0.872086	WT	0.432834	NaN	-0.547185	NaN	2.14081	TET2_KO	88	66	86.6	80.1	69	93.5	137	145.1	114.1	130.6	0.001	4.074	1	1	1	1	1	926	102.6	4.78	3.42	1	90.1	88	66	86.6	80.1	69	93.5	137	145.1	114.1	130.6	61	59.5	44.6
FALSE	Medium	IsMasterProtein	Q8R1F1	Niban-like protein 1 OS=Mus musculus OX=10090 GN=Fam129b PE=1 SV=2	Fam129b	-1.33906	WT	0.22317	NaN	-2.05025	WT	0.896636	TET2_KO	57.8	60.1	37	45.9	85.4	121.3	139.5	160.2	165.7	178.1	0.011	1.867	1	1	1	1	1	749	84.8	5.94	1.81	1	49.1	57.8	60.1	37	45.9	85.4	121.3	139.5	160.2	165.7	178.1	54.4	64.1	66.7
FALSE	High	IsMasterProtein	Q80VD1	Protein FAM98B OS=Mus musculus OX=10090 GN=Fam98b PE=1 SV=1	Fam98b	-0.560699	WT	0.0610331	NaN	-0.607739	NaN	-0.420715	NaN	90.1	87.6	67.8	89.1	89.9	94.9	133.6	128.6	125.3	114.3	0	27.242	17	6	7	6	1	429	45.3	8.5	23.28	6	78.9	90.1	87.6	67.8	89.1	89.9	94.9	133.6	128.6	125.3	114.3	1496.9	1710	1662.2
FALSE	High	IsMasterProtein	Q08879	Fibulin-1 OS=Mus musculus OX=10090 GN=Fbln1 PE=1 SV=2	Fbln1	-1.39787	WT	NaN	NaN	-2.16533	WT	NaN	NaN	53.9	53.4	38.1	35.4	131.2	143.8	139.5	143.3	167.8	162	0.001	5.357	1	1	2	1	1	705	78	5.16	6.04	1	31.7	53.9	53.4	38.1	35.4	131.2	143.8	139.5	143.3	167.8	162	134.7	228.9	226.9
FALSE	High	IsMasterProtein	P97447	Four and a half LIM domains protein 1 OS=Mus musculus OX=10090 GN=Fhl1 PE=1 SV=3	Fhl1	-1.93268	WT	-0.73839	NaN	-1.62814	WT	2.70517	TET2_KO	62.8	67.8	33.2	33.7	83.2	78.9	239.6	259.8	103.8	103	0.001	6.045	7	2	2	2	1	280	31.9	8.37	4.86	2	34.2	62.8	67.8	33.2	33.7	83.2	78.9	239.6	259.8	103.8	103	108.6	199.1	215.2
FALSE	High	IsMasterProtein	P26883	Peptidyl-prolyl cis-trans isomerase FKBP1A OS=Mus musculus OX=10090 GN=Fkbp1a PE=1 SV=2	Fkbp1a	-0.639734	WT	-0.00326022	NaN	-0.723881	WT	1.69886	TET2_KO	73.6	77.4	77.9	80.3	94.1	110.7	116.2	119.1	129.7	131.6	0	8.887	13	1	2	1	1	108	11.9	8.16	7.24	1	89.3	73.6	77.4	77.9	80.3	94.1	110.7	116.2	119.1	129.7	131.6	337.2	277.6	292.2
FALSE	Medium	IsMasterProtein	Q60987	Forkhead box protein G1 OS=Mus musculus OX=10090 GN=Foxg1 PE=1 SV=1	Foxg1	-2.26141	WT	NaN	NaN	-2.24315	WT	NaN	NaN	37.2	28.5	56.7	38.2	71.5	84.1	164	151.5	248.3	205.1	0.037	1.159	2	1	1	1	1	481	51.6	8.87	2.15	1	14.9	37.2	28.5	56.7	38.2	71.5	84.1	164	151.5	248.3	205.1	28.8	71.8	55
FALSE	Medium	IsMasterProtein	E9Q8I9	Protein furry homolog OS=Mus musculus OX=10090 GN=Fry PE=1 SV=1	Fry	-1.08705	WT	-0.296101	NaN	-3.08971	WT	1.07817	TET2_KO	48.2	49.6	31.4	26.6	96.9	51.2	101.3	106.6	183.8	375.9	0.025	1.429	0	1	1	1	1	3020	338.9	6.01	1.99	1	28.5	48.2	49.6	31.4	26.6	96.9	51.2	101.3	106.6	183.8	375.9	145.3	245.3	252.8
FALSE	High	IsMasterProtein	P09528	Ferritin heavy chain OS=Mus musculus OX=10090 GN=Fth1 PE=1 SV=2	Fth1	-0.902967	WT	-0.261393	NaN	-1.64934	WT	-1.30994	WT	68	65.5	38	44.8	152.9	169.3	122.8	126.9	114.5	150	0	18.103	26	4	6	4	1	182	21.1	5.88	20.44	4	47.5	68	65.5	38	44.8	152.9	169.3	122.8	126.9	114.5	150	760.6	1089	1048.6
FALSE	High	IsMasterProtein	P29391	Ferritin light chain 1 OS=Mus musculus OX=10090 GN=Ftl1 PE=1 SV=2	Ftl1	-0.700398	WT	0.0700579	NaN	-1.10986	WT	-0.662334	WT	75.9	73.7	60.7	57.5	148.5	128	120.9	122.2	112.3	147.6	0	31.919	27	3	19	3	1	183	20.8	6	50.37	3	52.8	75.9	73.7	60.7	57.5	148.5	128	120.9	122.2	112.3	147.6	1166.8	1678.1	1630.2
FALSE	High	IsMasterProtein	Q9CR59	Growth arrest and DNA damage-inducible proteins-interacting protein 1 OS=Mus musculus OX=10090 GN=Gadd45gip1 PE=1 SV=1	Gadd45gip1	-0.780626	WT	-0.21426	NaN	-0.623153	WT	-1.28897	WT	74.5	70.8	97.2	86.6	106.9	68.3	130.6	119.5	141	142.1	0.001	5.86	9	2	2	2	1	222	25.8	10.27	6.27	2	62.5	74.5	70.8	97.2	86.6	106.9	68.3	130.6	119.5	141	142.1	421	501.9	476.8
FALSE	High	IsMasterProtein	Q8K157	Aldose 1-epimerase OS=Mus musculus OX=10090 GN=Galm PE=1 SV=1	Galm	-0.993863	WT	0.504444	NaN	-0.981333	WT	0.755721	NaN	63.8	66.4	61.7	64.2	133.2	105.3	126.1	133.4	118.3	130.9	0	6.606	6	2	5	2	1	342	37.8	6.74	13.03	2	96.8	63.8	66.4	61.7	64.2	133.2	105.3	126.1	133.4	118.3	130.9	1011.5	667.2	693.9
FALSE	Medium	IsMasterProtein	Q07104	Growth/differentiation factor 3 OS=Mus musculus OX=10090 GN=Gdf3 PE=1 SV=2	Gdf3	-0.871916	WT	0.157982	NaN	-0.834692	WT	-1.11215	WT	68.1	73.8	73.1	78.5	135.2	88.5	138	122.6	133.9	136.5	0.016	1.662	3	1	1	1	1	366	41.6	9.32	1.74	1	51.9	68.1	73.8	73.1	78.5	135.2	88.5	138	122.6	133.9	136.5	61.8	81.1	87.9
FALSE	High	IsMasterProtein	P47856	Glutamine--fructose-6-phosphate aminotransferase [isomerizing] 1 OS=Mus musculus OX=10090 GN=Gfpt1 PE=1 SV=3	Gfpt1	-1.60728	WT	-0.177699	NaN	-1.82375	WT	-0.634864	WT	67.7	51.4	39.9	47.3	95.7	84.1	166.3	199.6	150.4	158.5	0.002	3.678	6	2	2	2	1	697	78.5	6.84	0	2	39.1	67.7	51.4	39.9	47.3	95.7	84.1	166.3	199.6	150.4	158.5	32.9	57	43.2
FALSE	High	IsMasterProtein	Q8BWF2	GTPase IMAP family member 5 OS=Mus musculus OX=10090 GN=Gimap5 PE=1 SV=1	Gimap5	-1.12403	WT	0.891653	Tet2_KO	-1.14908	WT	2.70202	TET2_KO	71.7	63	58	60	131.5	99.4	160	135.6	131.6	130.1	0.005	2.476	3	1	1	1	1	308	34.6	7.14	2.43	1	59.1	71.7	63	58	60	131.5	99.4	160	135.6	131.6	130.1	61.8	74.9	65.8
FALSE	High	IsMasterProtein	Q9JLQ2	ARF GTPase-activating protein GIT2 OS=Mus musculus OX=10090 GN=Git2 PE=1 SV=2	Git2	-0.903963	WT	0.311394	NaN	-0.9451	WT	1.00552	TET2_KO	73.4	64.3	82.2	74.6	100.6	80.6	136.6	121.9	162.4	141	0	23.226	12	7	7	5	1	708	78.7	7.72	20.69	7	62.4	73.4	64.3	82.2	74.6	100.6	80.6	136.6	121.9	162.4	141	636.8	748.7	655.4
FALSE	High	IsMasterProtein	Q9CPV4	Glyoxalase domain-containing protein 4 OS=Mus musculus OX=10090 GN=Glod4 PE=1 SV=1	Glod4	-0.589691	WT	-0.00953125	NaN	-0.589453	NaN	-0.277224	NaN	77.2	77.2	69.6	85.5	90.5	88.2	113.4	119.1	115.5	117.9	0	48	35	9	16	9	1	298	33.3	5.47	52.79	9	145.8	77.2	77.2	69.6	85.5	90.5	88.2	113.4	119.1	115.5	117.9	5603.5	2966.8	2968.2
FALSE	High	IsMasterProtein	Q8K0C9	GDP-mannose 4,6 dehydratase OS=Mus musculus OX=10090 GN=Gmds PE=1 SV=1	Gmds	-0.833794	WT	-0.0821943	NaN	-0.2097	NaN	0.96137	TET2_KO	73.3	70.3	84	87.3	116.7	97.3	123.4	132.9	98.9	99.2	0.004	2.611	6	2	2	2	1	372	42	7.03	2.51	2	116.6	73.3	70.3	84	87.3	116.7	97.3	123.4	132.9	98.9	99.2	378	237.6	227.9
FALSE	High	IsMasterProtein	Q80SZ7	Guanine nucleotide-binding protein G(I)/G(S)/G(O) subunit gamma-5 OS=Mus musculus OX=10090 GN=Gng5 PE=1 SV=2	Gng5	-1.02487	WT	-0.0936679	NaN	-0.48838	NaN	-0.0082796	NaN	81	75.8	95.1	77.8	91.9	75.9	169.2	150.9	127.3	115.8	0.002	3.153	13	1	1	1	1	68	7.3	9.85	3.58	1	39.4	81	75.8	95.1	77.8	91.9	75.9	169.2	150.9	127.3	115.8	484.4	995.6	932.1
FALSE	High	IsMasterProtein	Q61012	Guanine nucleotide-binding protein G(T) subunit gamma-T1 OS=Mus musculus OX=10090 GN=Gngt1 PE=1 SV=3	Gngt1	-1.01576	WT	NaN	NaN	-1.00518	WT	NaN	NaN	77.4	73.5	71.4	53.2	102	119.2	145.2	160.7	125.5	124.6	0.005	2.534	11	1	1	1	1	74	8.5	4.82	2.45	1	47.3	77.4	73.5	71.4	53.2	102	119.2	145.2	160.7	125.5	124.6	74.3	121.6	115.6
FALSE	High	IsMasterProtein	P55937	Golgin subfamily A member 3 OS=Mus musculus OX=10090 GN=Golga3 PE=1 SV=3	Golga3	-0.709077	WT	0.104997	NaN	-1.03135	WT	-0.614199	WT	79.5	75.3	75	70.1	91.7	91.5	142	114.1	151.4	145.3	0	7.127	4	3	3	3	1	1487	167.1	5.4	2.75	3	64.3	79.5	75.3	75	70.1	91.7	91.5	142	114.1	151.4	145.3	109.1	135	127.8
FALSE	High	IsMasterProtein	P05201	Aspartate aminotransferase, cytoplasmic OS=Mus musculus OX=10090 GN=Got1 PE=1 SV=3	Got1	-1.10729	WT	-0.268624	NaN	-0.655173	NaN	-0.623613	NaN	58.4	65.3	65.4	86.3	93.5	75.9	133.2	133.3	119.1	119.8	0.003	2.752	2	1	1	1	1	413	46.2	7.14	3.19	1	149.8	58.4	65.3	65.4	86.3	93.5	75.9	133.2	133.3	119.1	119.8	942.9	367.4	411.1
FALSE	High	IsMasterProtein	Q9DCM2	Glutathione S-transferase kappa 1 OS=Mus musculus OX=10090 GN=Gstk1 PE=1 SV=3	Gstk1	-1.51969	WT	-0.0153314	NaN	-1.33393	WT	1.80549	TET2_KO	63.7	63.6	51.5	55.4	83	78.8	194.5	171.9	149.7	122.5	0.003	2.733	4	1	1	1	1	226	25.7	8.88	3.07	1	65.3	63.7	63.6	51.5	55.4	83	78.8	194.5	171.9	149.7	122.5	185.9	181.2	180.9
FALSE	High	IsMasterProtein	P10649	Glutathione S-transferase Mu 1 OS=Mus musculus OX=10090 GN=Gstm1 PE=1 SV=2	Gstm1	-0.799525	WT	0.802159	NaN	-0.180292	NaN	2.05955	TET2_KO	66	63.5	115.7	85.2	135	117.3	112.4	113	104.2	125.4	0	27.695	22	4	11	4	1	218	26	7.94	28.74	4	62.3	66	63.5	115.7	85.2	135	117.3	112.4	113	104.2	125.4	1079.5	1142.9	1099.3
FALSE	High	IsMasterProtein	P15626	Glutathione S-transferase Mu 2 OS=Mus musculus OX=10090 GN=Gstm2 PE=1 SV=2	Gstm2	-1.49962	WT	-0.805602	NaN	-0.0683373	NaN	1.41246	NaN	92.8	45.7	75.7	51.6	126.1	106.8	190	202	129.1	45	0.006	2.414	6	1	1	1	1	218	25.7	7.39	1.8	1	35.3	92.8	45.7	75.7	51.6	126.1	106.8	190	202	129.1	45	13.1	34.4	16.9
FALSE	Medium	IsMasterProtein	Q80W21	Glutathione S-transferase Mu 7 OS=Mus musculus OX=10090 GN=Gstm7 PE=1 SV=1	Gstm7	-1.17242	WT	-0.324785	NaN	-1.35704	WT	1.39329	NaN	72.9	59.3	45.4	50.8	120.5	120.6	150.6	147.4	138.6	110.9	0.044	1.076	4	1	1	1	1	218	25.7	6.8	1.91	1	83.2	72.9	59.3	45.4	50.8	120.5	120.6	150.6	147.4	138.6	110.9	157	137.5	111.8
FALSE	High	IsMasterProtein	P10922	Histone H1.0 OS=Mus musculus OX=10090 GN=H1f0 PE=2 SV=4	H1f0	-0.929078	WT	-0.0501615	NaN	-1.6975	WT	1.02431	TET2_KO	85.9	92.9	29.6	43.2	123.6	114.2	168.1	172.4	120.3	115.9	0	12.975	16	3	5	3	1	194	20.8	10.9	16.09	3	33.9	85.9	92.9	29.6	43.2	123.6	114.2	168.1	172.4	120.3	115.9	880.6	2230.9	2412.4
FALSE	High	IsMasterProtein	Q64524	Histone H2B type 2-E OS=Mus musculus OX=10090 GN=Hist2h2be PE=1 SV=3	Hist2h2be	-0.797845	WT	-0.162028	NaN	-1.48896	WT	-0.557257	NaN	81.6	73.8	40.3	56.1	126.3	142.2	131.2	139.2	145	126.8	0	69.028	52	7	60	1	1	126	14	10.32	159.4	7	37.4	81.6	73.8	40.3	56.1	126.3	142.2	131.2	139.2	145	126.8	244.9	534.2	483
FALSE	High	IsMasterProtein	P17095	High mobility group protein HMG-I/HMG-Y OS=Mus musculus OX=10090 GN=Hmga1 PE=1 SV=4	Hmga1	-0.689637	WT	-0.159449	NaN	-0.393762	NaN	-1.18659	WT	92.1	98.8	59.8	62.2	136.9	142	153.6	154.3	71.6	91	0	9.742	30	4	5	4	1	107	11.6	10.32	13.01	4	37.7	92.1	98.8	59.8	62.2	136.9	142	153.6	154.3	71.6	91	1433.3	3501	3757.9
FALSE	High	IsMasterProtein	P52927	High mobility group protein HMGI-C OS=Mus musculus OX=10090 GN=Hmga2 PE=1 SV=1	Hmga2	-1.19016	WT	0.860331	NaN	-0.828253	NaN	2.83127	TET2_KO	90.7	89.3	25.9	51.7	114.4	139.6	211.8	199.3	68.1	69.7	0	11.419	32	2	3	2	1	108	11.8	10.62	9.39	2	39.3	90.7	89.3	25.9	51.7	114.4	139.6	211.8	199.3	68.1	69.7	242.2	558.4	549.7
FALSE	High	IsMasterProtein	Q9DCB1	High mobility group nucleosome-binding domain-containing protein 3 OS=Mus musculus OX=10090 GN=Hmgn3 PE=1 SV=1	Hmgn3	-1.13362	WT	-0.329927	NaN	-2.14804	WT	2.74742	TET2_KO	75.7	76.1	23.5	28.2	144.5	142.4	161.4	172	90.6	155.8	0.002	3.33	9	1	1	1	1	99	10.8	9.7	3.99	1	29.7	75.7	76.1	23.5	28.2	144.5	142.4	161.4	172	90.6	155.8	300.4	764.7	769.5
FALSE	High	IsMasterProtein	O70252	Heme oxygenase 2 OS=Mus musculus OX=10090 GN=Hmox2 PE=1 SV=1	Hmox2	-0.64798	WT	-0.0403847	NaN	-0.322883	NaN	0.882567	TET2_KO	80.9	81.8	103.2	98.9	93.6	80.9	132.4	122.9	127.1	125.7	0	11.099	14	4	4	4	1	315	35.7	5.87	10.93	4	52.6	80.9	81.8	103.2	98.9	93.6	80.9	132.4	122.9	127.1	125.7	558.9	859.6	870.1
FALSE	High	IsMasterProtein	Q91VF2	Histamine N-methyltransferase OS=Mus musculus OX=10090 GN=Hnmt PE=1 SV=1	Hnmt	-0.775367	WT	0.0620618	NaN	-0.572663	NaN	1.79969	TET2_KO	81.3	71.6	83.3	81.7	106	81.7	134.5	127.4	117.4	128.5	0	10.801	13	3	6	3	1	295	33.6	5.06	13.1	3	86.6	81.3	71.6	83.3	81.7	106	81.7	134.5	127.4	117.4	128.5	656.9	616.9	543.6
FALSE	High	IsMasterProtein	Q99JP6	Homer protein homolog 3 OS=Mus musculus OX=10090 GN=Homer3 PE=1 SV=2	Homer3	-1.08122	WT	0.0289909	NaN	-1.41847	WT	2.08444	TET2_KO	67.4	67.2	58.7	56.5	83.7	104.9	133.7	152.3	134.4	180.2	0.001	3.939	3	1	1	1	1	356	39.7	5.36	3.13	1	61	67.4	67.2	58.7	56.5	83.7	104.9	133.7	152.3	134.4	180.2	120.8	133.4	133
FALSE	High	IsMasterProtein	O70503	Very-long-chain 3-oxoacyl-CoA reductase OS=Mus musculus OX=10090 GN=Hsd17b12 PE=1 SV=1	Hsd17b12	-0.756515	WT	0.0574161	NaN	-0.4858	NaN	0.258351	NaN	80.9	84.3	84.2	92.3	83.9	83.8	140.4	138.7	131.2	116.8	0.007	2.255	3	1	1	1	1	312	34.7	9.52	2.52	1	63.5	80.9	84.3	84.2	92.3	83.9	83.8	140.4	138.7	131.2	116.8	324.9	414.1	431.7
FALSE	High	IsMasterProtein	P70404	Isocitrate dehydrogenase [NAD] subunit gamma 1, mitochondrial OS=Mus musculus OX=10090 GN=Idh3g PE=1 SV=1	Idh3g	-0.657712	WT	-0.164009	NaN	-1.17061	WT	-0.501428	WT	75.8	74.6	70.6	69.4	89.6	89.6	115.9	121.5	159.6	155.6	0.001	4.407	12	2	3	2	1	393	42.8	9.01	0	2	77.7	75.8	74.6	70.6	69.4	89.6	89.6	115.9	121.5	159.6	155.6	55.8	54.4	53.6
FALSE	High	IsMasterProtein	P49442	Inositol polyphosphate 1-phosphatase OS=Mus musculus OX=10090 GN=Inpp1 PE=1 SV=2	Inpp1	-0.86032	WT	0.0834049	NaN	-0.689347	WT	2.12177	TET2_KO	77.8	68.7	74.5	73.4	107.1	100.1	138.6	127.8	118.8	119.7	0	8.431	9	2	2	2	1	396	43.3	5.01	6.86	2	93.4	77.8	68.7	74.5	73.4	107.1	100.1	138.6	127.8	118.8	119.7	139.9	116.5	102.9
FALSE	High	IsMasterProtein	Q9QUM0	Integrin alpha-IIb OS=Mus musculus OX=10090 GN=Itga2b PE=1 SV=2	Itga2b	-0.970095	WT	-0.292871	NaN	-0.966083	WT	2.25856	TET2_KO	100.6	81.7	52.7	62.3	70.5	86.4	173.7	183.7	108.1	116.9	0	9.044	5	3	3	3	1	1033	112.6	5.76	5.8	3	63.4	100.6	81.7	52.7	62.3	70.5	86.4	173.7	183.7	108.1	116.9	180.7	286.9	233
FALSE	High	IsMasterProtein	Q61739	Integrin alpha-6 OS=Mus musculus OX=10090 GN=Itga6 PE=1 SV=3	Itga6	-0.789885	WT	-0.0144569	NaN	-0.557441	NaN	1.94886	TET2_KO	79.3	74.6	88.1	69	106.8	104.6	132	134.1	115.2	116	0	26.639	9	6	10	6	1	1091	122.1	7.03	21.52	6	80.1	79.3	74.6	88.1	69	106.8	104.6	132	134.1	115.2	116	815.5	807.3	759.7
FALSE	High	IsMasterProtein	P09055	Integrin beta-1 OS=Mus musculus OX=10090 GN=Itgb1 PE=1 SV=1	Itgb1	-0.793931	WT	-0.0321953	NaN	-0.597041	WT	-0.519321	WT	78.6	83.8	79.9	82.4	94.7	94.9	143.9	137.8	123.2	122.3	0	26.033	10	6	7	6	1	798	88.2	5.94	22.75	6	58.5	78.6	83.8	79.9	82.4	94.7	94.9	143.9	137.8	123.2	122.3	893.9	1201.4	1280.2
FALSE	High	IsMasterProtein	O54890	Integrin beta-3 OS=Mus musculus OX=10090 GN=Itgb3 PE=1 SV=2	Itgb3	-1.04072	WT	-0.258046	NaN	1.04712	NaN	2.44518	TET2_KO	78.6	79.6	99.5	105.6	125	114.6	159.4	166.2	77.5	36.5	0	6.858	7	3	3	3	1	787	86.7	5.24	4.25	3	57.6	78.6	79.6	99.5	105.6	125	114.6	159.4	166.2	77.5	36.5	71	97	98.2
FALSE	High	IsMasterProtein	Q61703	Inter-alpha-trypsin inhibitor heavy chain H2 OS=Mus musculus OX=10090 GN=Itih2 PE=1 SV=1	Itih2	-2.31291	WT	NaN	NaN	-2.63201	WT	NaN	NaN	40.4	34.7	34	30.2	85.8	79.2	208.7	168.7	225.9	177.8	0	17.516	4	4	5	4	1	946	105.9	7.27	16.46	4	14.8	40.4	34.7	34	30.2	85.8	79.2	208.7	168.7	225.9	177.8	590.5	1615	1389.2
FALSE	High	IsMasterProtein	Q61704	Inter-alpha-trypsin inhibitor heavy chain H3 OS=Mus musculus OX=10090 GN=Itih3 PE=1 SV=3	Itih3	-1.8332	WT	NaN	NaN	-2.02099	WT	NaN	NaN	46.7	44.4	54.2	40	92	87.7	165	159.7	210.9	174.8	0	7.068	2	2	3	2	1	889	99.3	6.05	7.1	2	24.9	46.7	44.4	54.2	40	92	87.7	165	159.7	210.9	174.8	49.3	92.4	87.9
FALSE	High	IsMasterProtein	Q9Z0R4	Intersectin-1 OS=Mus musculus OX=10090 GN=Itsn1 PE=1 SV=2	Itsn1	-1.5166	WT	0.710101	Tet2_KO	-1.85461	WT	1.93727	TET2_KO	61.1	57.8	31	43.2	110.9	133.2	166	174.4	144.4	125.3	0	6.825	2	2	2	2	1	1714	194.2	7.91	6.48	2	52.7	61.1	57.8	31	43.2	110.9	133.2	166	174.4	144.4	125.3	175.2	203.2	192.1
FALSE	High	IsMasterProtein	P28740	Kinesin-like protein KIF2A OS=Mus musculus OX=10090 GN=Kif2a PE=1 SV=2	Kif2a	-0.615121	WT	-0.373183	NaN	-0.78816	NaN	-0.519697	WT	80.2	92.8	60.3	83.2	97.2	83.4	131.4	133.6	115	134.3	0	7.59	4	3	3	2	1	705	79.7	6.73	9.07	3	88.8	80.2	92.8	60.3	83.2	97.2	83.4	131.4	133.6	115	134.3	598.4	540.4	625.3
FALSE	Medium	IsMasterProtein	O89112	Glutathione S-transferase LANCL1 OS=Mus musculus OX=10090 GN=Lancl1 PE=1 SV=1	Lancl1	-1.18138	WT	0.125304	NaN	-1.14825	WT	0.228743	NaN	55.3	61.8	58.4	70.5	86	82.6	137.6	128.3	142.8	142.9	0.01	1.968	2	1	1	1	1	399	45.3	7.77	2.04	1	133.9	55.3	61.8	58.4	70.5	86	82.6	137.6	128.3	142.8	142.9	90.6	37.5	41.8
FALSE	High	IsMasterProtein	P06151	L-lactate dehydrogenase A chain OS=Mus musculus OX=10090 GN=Ldha PE=1 SV=3	Ldha	-0.631	WT	-0.466706	NaN	0.0809561	NaN	-0.95779	WT	78.4	85.4	93.5	101.5	87.3	76.2	125.4	128.3	89.7	94.8	0	36.125	20	6	20	5	1	332	36.5	7.74	64.15	6	139.5	78.4	85.4	93.5	101.5	87.3	76.2	125.4	128.3	89.7	94.8	5882.4	3307	3600.1
FALSE	High	IsMasterProtein	P16125	L-lactate dehydrogenase B chain OS=Mus musculus OX=10090 GN=Ldhb PE=1 SV=2	Ldhb	-0.997209	WT	0.195666	NaN	-0.990903	WT	1.78515	TET2_KO	68.5	68.9	61.8	61.5	132.8	127.2	140.2	134.2	120.8	124.3	0	27.713	19	5	10	4	1	334	36.5	6.05	34.11	5	59.9	68.5	68.9	61.8	61.5	132.8	127.2	140.2	134.2	120.8	124.3	732.3	837.5	842.4
FALSE	High	IsMasterProtein	Q9D7I5	Phospholysine phosphohistidine inorganic pyrophosphate phosphatase OS=Mus musculus OX=10090 GN=Lhpp PE=1 SV=1	Lhpp	-0.820363	WT	-0.260012	NaN	-0.00752727	NaN	-0.635218	NaN	60.8	74.8	76.6	108.3	89.2	88.3	113.8	126.3	100	86.8	0.003	2.768	3	1	1	1	1	270	29.1	5.1	3.25	1	175	60.8	74.8	76.6	108.3	89.2	88.3	113.8	126.3	100	86.8	838.9	291.5	358.5
FALSE	High	IsMasterProtein	Q8BFW7	Lipoma-preferred partner homolog OS=Mus musculus OX=10090 GN=Lpp PE=1 SV=1	Lpp	-1.43347	WT	0.665097	Tet2_KO	-1.55474	WT	2.35205	TET2_KO	65.6	56.3	38.8	53.1	97.3	89.9	159.4	170.2	155.1	119.5	0.002	2.988	1	1	1	1	1	613	65.8	7.37	2.86	1	94.9	65.6	56.3	38.8	53.1	97.3	89.9	159.4	170.2	155.1	119.5	219.1	151.4	130.1
FALSE	High	IsMasterProtein	Q505F5	Leucine-rich repeat-containing protein 47 OS=Mus musculus OX=10090 GN=Lrrc47 PE=1 SV=1	Lrrc47	-0.569688	WT	0.0212146	NaN	-0.696285	WT	-0.519133	WT	74.6	80.5	73.8	80.5	115.1	115.2	115.2	115	120.3	130.1	0	26.065	18	6	10	6	1	581	63.6	8.1	23.65	6	79.7	74.6	80.5	73.8	80.5	115.1	115.2	115.2	115	120.3	130.1	924.1	865.2	932.6
FALSE	Medium	IsMasterProtein	Q6RHR9	Membrane-associated guanylate kinase, WW and PDZ domain-containing protein 1 OS=Mus musculus OX=10090 GN=Magi1 PE=1 SV=1	Magi1	-0.9268	WT	-0.0884433	NaN	-0.64626	NaN	1.15075	NaN	77.8	73.5	78	69.4	101.2	111.3	141.6	146.1	106.5	125.8	0.044	1.058	1	1	1	1	1	1471	161.9	7.36	0	1	68.8	77.8	73.5	78	69.4	101.2	111.3	141.6	146.1	106.5	125.8	98.5	111.4	105.2
FALSE	High	IsMasterProtein	Q3UMR5	Calcium uniporter protein, mitochondrial OS=Mus musculus OX=10090 GN=Mcu PE=1 SV=2	Mcu	-0.958358	WT	-0.15411	NaN	-0.600801	NaN	0.0704477	NaN	71	67.9	107.8	74.5	98.8	89.6	142.2	128.4	149.7	128.4	0.004	2.586	3	1	1	1	1	350	39.7	8.56	3.35	1	41.7	71	67.9	107.8	74.5	98.8	89.6	142.2	128.4	149.7	128.4	213.1	362.8	346.7
FALSE	High	IsMasterProtein	P14152	Malate dehydrogenase, cytoplasmic OS=Mus musculus OX=10090 GN=Mdh1 PE=1 SV=3	Mdh1	-1.04141	WT	-0.132779	NaN	-1.15968	WT	-0.427545	NaN	61.3	65.4	48.2	62.7	115.8	131.6	126.7	134.3	122.3	125.5	0	39.502	30	10	26	10	1	334	36.5	6.58	73.41	10	106.2	61.3	65.4	48.2	62.7	115.8	131.6	126.7	134.3	122.3	125.5	8166.3	4716.2	5029.7
FALSE	High	IsMasterProtein	Q9Z2D6	Methyl-CpG-binding protein 2 OS=Mus musculus OX=10090 GN=Mecp2 PE=1 SV=1	Mecp2	-0.969913	WT	0.0750148	NaN	-1.2519	WT	0.40545	NaN	83.2	79.8	39.3	53.3	140	121.4	162.9	156.5	113.4	107.3	0	36.666	24	8	11	8	1	484	52.3	9.96	37.83	8	42.9	83.2	79.8	39.3	53.3	140	121.4	162.9	156.5	113.4	107.3	1150.5	2230.3	2140.9
FALSE	High	IsMasterProtein	Q60929	Myocyte-specific enhancer factor 2A OS=Mus musculus OX=10090 GN=Mef2a PE=1 SV=2	Mef2a	-0.788041	WT	0.0582813	NaN	-0.626335	WT	0.802245	TET2_KO	98.8	80.5	66.4	72.2	77.5	106.7	157.6	152.1	109.9	104.2	0	6.709	4	2	2	2	1	498	53.5	7.11	6.3	2	74.2	98.8	80.5	66.4	72.2	77.5	106.7	157.6	152.1	109.9	104.2	105.6	140.6	114.6
FALSE	High	IsMasterProtein	Q60954	Homeobox protein Meis1 OS=Mus musculus OX=10090 GN=Meis1 PE=1 SV=1	Meis1	-1.23763	WT	0.146865	NaN	-1.4307	WT	2.48412	TET2_KO	73.1	82.1	47.6	48.2	84.2	75.2	187.6	178.6	141	119.1	0.001	4.019	3	1	1	1	1	390	43	6.33	3.59	1	63.3	73.1	82.1	47.6	48.2	84.2	75.2	187.6	178.6	141	119.1	117	135	151.7
FALSE	High	IsMasterProtein	O88559	Menin OS=Mus musculus OX=10090 GN=Men1 PE=1 SV=2	Men1	-1.02447	WT	0.590208	NaN	-0.897667	WT	-0.406813	NaN	61.1	67.3	76.4	75.9	90.6	109.9	133.3	128	147.8	136.4	0.006	2.371	2	1	1	1	1	611	67.5	6.39	1.9	1	73.5	61.1	67.3	76.4	75.9	90.6	109.9	133.3	128	147.8	136.4	93.9	78	86
FALSE	High	IsMasterProtein	Q8BGT6	MICAL-like protein 1 OS=Mus musculus OX=10090 GN=Micall1 PE=1 SV=3	Micall1	-1.10048	WT	0.588717	NaN	-0.419423	NaN	2.00487	TET2_KO	49.2	67.2	106	91.1	80.3	89.5	116.1	134.9	131.8	131.8	0.006	2.361	1	1	1	1	1	870	94	6.68	2.22	1	102.2	49.2	67.2	106	91.1	80.3	89.5	116.1	134.9	131.8	131.8	67.2	32.3	44.2
FALSE	High	IsMasterProtein	Q9D2Y4	Mixed lineage kinase domain-like protein OS=Mus musculus OX=10090 GN=Mlkl PE=1 SV=1	Mlkl	-0.715115	WT	-0.148501	NaN	-0.533763	NaN	0.970892	TET2_KO	79.9	64.9	109	89.8	75.9	71.1	125.1	113.2	153.8	135.2	0.001	4.708	3	2	2	2	1	472	54.3	8.25	5.49	2	82.2	79.9	64.9	109	89.8	75.9	71.1	125.1	113.2	153.8	135.2	177.4	172.4	140
FALSE	High	IsMasterProtein	Q9JLB0	MAGUK p55 subfamily member 6 OS=Mus musculus OX=10090 GN=Mpp6 PE=1 SV=1	Mpp6	-0.710469	WT	-0.205241	NaN	-0.46028	NaN	-0.188395	NaN	73.2	76.4	90.6	79.9	114.9	108.9	122.9	121.9	116.1	118.5	0.001	5.078	4	2	2	2	1	553	62.6	6.4	5.55	2	76.7	73.2	76.4	90.6	79.9	114.9	108.9	122.9	121.9	116.1	118.5	401.6	383.4	399.8
FALSE	High	IsMasterProtein	Q920Q6	RNA-binding protein Musashi homolog 2 OS=Mus musculus OX=10090 GN=Msi2 PE=1 SV=1	Msi2	-1.31577	WT	0.571322	Tet2_KO	-1.46229	WT	1.60462	TET2_KO	62.9	63	45.4	67.9	91.3	90.9	154.1	159.4	173.6	141.8	0.002	3.697	3	1	1	1	1	346	36.9	8.47	4.58	1	49.8	62.9	63	45.4	67.9	91.3	90.9	154.1	159.4	173.6	141.8	322.5	407	407.8
FALSE	High	IsMasterProtein	P02798	Metallothionein-2 OS=Mus musculus OX=10090 GN=Mt2 PE=1 SV=2	Mt2	-1.03365	WT	-2.0114	WT	-1.94062	WT	-2.55915	WT	55.3	81	23.9	54.5	84.7	102.7	141.7	137.4	141.4	160.8	0	6.878	20	1	2	1	1	61	6.1	7.83	5.96	1	116.7	55.3	81	23.9	54.5	84.7	102.7	141.7	137.4	141.4	160.8	721.7	341.8	500.8
FALSE	High	IsMasterProtein	P03899	NADH-ubiquinone oxidoreductase chain 3 OS=Mus musculus OX=10090 GN=Mtnd3 PE=1 SV=3	Mtnd3	-0.690335	WT	NaN	NaN	-0.484471	NaN	NaN	NaN	87.3	81.2	68.4	96.1	118.8	105.1	125.5	148.3	123.4	107.8	0.006	2.349	13	1	2	1	1	115	13.2	4.64	0	1	38	87.3	81.2	68.4	96.1	118.8	105.1	125.5	148.3	123.4	107.8	55.8	128.3	119.3
FALSE	High	IsMasterProtein	P28665	Murinoglobulin-1 OS=Mus musculus OX=10090 GN=Mug1 PE=1 SV=3	Mug1	-2.0371	WT	NaN	NaN	-2.18666	WT	NaN	NaN	39.8	38.8	52.9	35	101.7	86.1	162.2	160.4	212.8	188.8	0.001	4.39	1	1	2	1	1	1476	165.2	6.42	5.02	1	21.4	39.8	38.8	52.9	35	101.7	86.1	162.2	160.4	212.8	188.8	168.4	313.6	305.4
FALSE	High	IsMasterProtein	Q7TPH6	E3 ubiquitin-protein ligase MYCBP2 OS=Mus musculus OX=10090 GN=Mycbp2 PE=1 SV=3	Mycbp2	-0.688339	WT	0.24911	NaN	-0.0467583	NaN	0.680014	TET2_KO	72.6	83.8	95.6	103.6	103.1	93	129.4	122.8	104.3	101.5	0.001	3.972	1	2	2	2	1	4749	520.9	7.09	2.8	2	90.4	72.6	83.8	95.6	103.6	103.1	93	129.4	122.8	104.3	101.5	230.2	184.7	213.3
FALSE	High	IsMasterProtein	Q6PDN3	Myosin light chain kinase, smooth muscle OS=Mus musculus OX=10090 GN=Mylk PE=1 SV=3	Mylk	-2.1883	WT	-0.568458	NaN	-1.35333	WT	1.59909	TET2_KO	47.6	41.7	42.5	33.3	140.8	156.5	203.4	203.6	117.2	82.5	0.002	3.231	0	1	1	1	1	1941	212.8	6.25	2.92	1	31	47.6	41.7	42.5	33.3	140.8	156.5	203.4	203.6	117.2	82.5	39.7	61.1	53.6
FALSE	High	IsMasterProtein	Q69ZN7	Myoferlin OS=Mus musculus OX=10090 GN=Myof PE=1 SV=2	Myof	-0.710354	WT	0.930129	Tet2_KO	-1.24125	WT	2.48878	TET2_KO	72.4	76.4	45.1	46.7	178.4	158	127.7	116.3	89.7	137.3	0.001	4.382	1	1	1	1	1	2048	233.2	6.16	3.55	1	52	72.4	76.4	45.1	46.7	178.4	158	127.7	116.3	89.7	137.3	121.4	168.8	178.1
FALSE	Medium	IsMasterProtein	Q9CZ42	ATP-dependent (S)-NAD(P)H-hydrate dehydratase OS=Mus musculus OX=10090 GN=Naxd PE=1 SV=1	Naxd	-0.768847	WT	-0.154543	NaN	-0.280685	NaN	-0.0350795	NaN	79.8	67.4	86.5	92.2	88.2	78.5	115.2	137.6	109.6	107.5	0.01	1.945	2	1	1	1	1	343	36.7	7.77	2.67	1	137.6	79.8	67.4	86.5	92.2	88.2	78.5	115.2	137.6	109.6	107.5	708.3	410.6	346.7
FALSE	High	IsMasterProtein	P13595	Neural cell adhesion molecule 1 OS=Mus musculus OX=10090 GN=Ncam1 PE=1 SV=3	Ncam1	-0.921399	WT	-0.998157	NaN	0.679437	NaN	1.03177	NaN	59	53.3	232.9	108	88.4	75.4	117.1	97.4	90	130.2	0.004	2.691	1	1	1	1	1	1115	119.4	4.83	2.59	1	48.3	59	53.3	232.9	108	88.4	75.4	117.1	97.4	90	130.2	89	108.8	98.2
FALSE	High	IsMasterProtein	Q99M51	Cytoplasmic protein NCK1 OS=Mus musculus OX=10090 GN=Nck1 PE=1 SV=1	Nck1	-0.72759	WT	-0.264697	NaN	-0.64107	WT	0.112615	NaN	71.3	79.6	82.2	80.8	94.9	95.4	126.3	123.6	126.6	127.6	0	6.762	7	2	2	2	1	377	42.9	6.47	6.01	2	91.6	71.3	79.6	82.2	80.8	94.9	95.4	126.3	123.6	126.6	127.6	285.5	222.2	248.1
FALSE	High	IsMasterProtein	O09000	Nuclear receptor coactivator 3 OS=Mus musculus OX=10090 GN=Ncoa3 PE=1 SV=2	Ncoa3	-0.622653	WT	-0.318556	NaN	-0.0919333	NaN	1.47038	TET2_KO	77.9	87.5	100.7	90.6	83.2	92.1	125.9	128.8	99.6	104.4	0.001	5.368	1	2	2	1	1	1398	151.5	7.77	5.36	2	109.2	77.9	87.5	100.7	90.6	83.2	92.1	125.9	128.8	99.6	104.4	95	67.7	76.1
FALSE	High	IsMasterProtein	Q62433	Protein NDRG1 OS=Mus musculus OX=10090 GN=Ndrg1 PE=1 SV=1	Ndrg1	-0.800683	WT	0.498159	NaN	-1.43056	WT	2.78808	TET2_KO	70.2	86.1	54.6	60.4	74.4	85	144.6	128.6	151	159.2	0	9.373	4	1	2	1	1	394	43	6.1	8.94	1	85.9	70.2	86.1	54.6	60.4	74.4	85	144.6	128.6	151	159.2	246	201.2	246.6
FALSE	High	IsMasterProtein	Q9Z1P6	NADH dehydrogenase [ubiquinone] 1 alpha subcomplex subunit 7 OS=Mus musculus OX=10090 GN=Ndufa7 PE=1 SV=3	Ndufa7	-1.58655	WT	-0.34148	NaN	-1.36101	WT	-0.087676	NaN	40.4	49.5	58.3	71.2	121	108.4	135.4	134.6	148.5	189	0	9.263	20	2	3	2	1	113	12.6	10.17	7.94	2	43.7	40.4	49.5	58.3	71.2	121	108.4	135.4	134.6	148.5	189	467.5	432.6	530.4
FALSE	High	IsMasterProtein	P70255	Nuclear factor 1 C-type OS=Mus musculus OX=10090 GN=Nfic PE=1 SV=1	Nfic	-0.995108	WT	0.20172	NaN	-1.70894	WT	1.38916	TET2_KO	68.2	63.7	47.9	56.8	116.5	96.5	138	125.5	178.7	164.2	0	7.531	5	2	2	1	1	439	48.7	8.32	6.53	2	44	68.2	63.7	47.9	56.8	116.5	96.5	138	125.5	178.7	164.2	97.4	150.9	140.9
FALSE	High	IsMasterProtein	O55125	Protein NipSnap homolog 1 OS=Mus musculus OX=10090 GN=Nipsnap1 PE=1 SV=1	Nipsnap1	-0.867943	WT	0.174679	NaN	-0.977799	WT	1.40645	TET2_KO	70.6	76.1	61.7	69.4	112.2	93.3	128	140.3	136.2	122.7	0.001	5.786	8	2	2	2	1	284	33.3	9.44	5.9	2	89.5	70.6	76.1	61.7	69.4	112.2	93.3	128	140.3	136.2	122.7	506.4	399.8	430.8
FALSE	High	IsMasterProtein	Q9JHW2	Omega-amidase NIT2 OS=Mus musculus OX=10090 GN=Nit2 PE=1 SV=1	Nit2	-0.744341	WT	0.46195	NaN	-0.74635	NaN	-0.171593	NaN	67.5	76.4	57.4	73.3	99.8	102.5	110.2	133	99.6	121.9	0	37.725	34	6	11	6	1	276	30.5	6.9	27.04	6	158.3	67.5	76.4	57.4	73.3	99.8	102.5	110.2	133	99.6	121.9	2448.3	1044.3	1182
FALSE	High	IsMasterProtein	Q61941	NAD(P) transhydrogenase, mitochondrial OS=Mus musculus OX=10090 GN=Nnt PE=1 SV=2	Nnt	-1.89646	WT	0.444555	NaN	-1.00993	WT	1.58371	TET2_KO	50.7	35.7	78.8	55.2	139.9	116.9	159.2	162.5	155.6	119.1	0.005	2.526	1	1	1	1	1	1086	113.8	7.64	2.2	1	26.5	50.7	35.7	78.8	55.2	139.9	116.9	159.2	162.5	155.6	119.1	34.8	66.7	47
FALSE	High	IsMasterProtein	Q9DCJ9	N-acetylneuraminate lyase OS=Mus musculus OX=10090 GN=Npl PE=1 SV=1	Npl	-0.842359	WT	-0.564123	NaN	-0.910279	WT	2.12352	TET2_KO	72.4	74.8	67.5	75.2	93.3	82.5	129.8	134.2	138.8	129.7	0.002	2.983	3	1	1	1	1	320	35.1	8.03	3.78	1	101.8	72.4	74.8	67.5	75.2	93.3	82.5	129.8	134.2	138.8	129.7	596.5	423.9	438.3
FALSE	High	IsMasterProtein	P08556	GTPase NRas OS=Mus musculus OX=10090 GN=Nras PE=1 SV=1	Nras	-0.549347	WT	-0.0890691	NaN	-0.544487	NaN	-0.0292038	NaN	78	80.6	81	84.8	116.6	107.2	115.8	116.3	116.3	125.9	0	8.177	17	2	4	2	1	189	21.2	5.17	5.34	2	77.6	78	80.6	81	84.8	116.6	107.2	115.8	116.3	116.3	125.9	284.1	285.8	295
FALSE	High	IsMasterProtein	Q9D142	Uridine diphosphate glucose pyrophosphatase OS=Mus musculus OX=10090 GN=Nudt14 PE=1 SV=1	Nudt14	-0.845691	WT	0.0335489	NaN	-1.10792	WT	0.320719	NaN	77.9	56.4	56.1	73.5	74.1	75.1	111.5	131.5	128.4	153.1	0.006	2.419	4	1	1	1	1	222	24.4	5.14	2.03	1	162.4	77.9	56.4	56.1	73.5	74.1	75.1	111.5	131.5	128.4	153.1	46	22.1	16
FALSE	High	IsMasterProtein	P59235	Nucleoporin Nup43 OS=Mus musculus OX=10090 GN=Nup43 PE=1 SV=2	Nup43	-2.75569	WT	0.210661	NaN	-2.8071	WT	-1.31864	NaN	35.2	23.4	23.4	29.9	104.3	79.9	199.6	196.2	222.6	160.5	0	7.288	7	1	2	1	1	380	42	5.39	6.88	1	25.1	35.2	23.4	23.4	29.9	104.3	79.9	199.6	196.2	222.6	160.5	30.7	43.1	28.7
FALSE	High	IsMasterProtein	Q8BWU5	Probable tRNA N6-adenosine threonylcarbamoyltransferase OS=Mus musculus OX=10090 GN=Osgep PE=1 SV=2	Osgep	-0.661789	WT	-0.0380734	NaN	-0.880405	WT	-0.419766	NaN	80.8	90.4	70.5	70.5	94.8	77.2	131.4	139.7	126	133.8	0.001	5.769	8	2	2	2	1	335	36.3	6.24	5.31	2	84.9	80.8	90.4	70.5	70.5	94.8	77.2	131.4	139.7	126	133.8	133.3	126.8	141.9
FALSE	High	IsMasterProtein	Q9D0K2	Succinyl-CoA:3-ketoacid coenzyme A transferase 1, mitochondrial OS=Mus musculus OX=10090 GN=Oxct1 PE=1 SV=1	Oxct1	-0.941616	WT	-0.427645	NaN	-1.20144	WT	-0.764212	WT	72	75.6	53.7	64	91.3	87	141	142.5	134	136.7	0	47.999	21	7	17	7	1	520	56	8.53	42.98	7	102.2	72	75.6	53.7	64	91.3	87	141	142.5	134	136.7	3050.7	2149.3	2259.3
FALSE	High	IsMasterProtein	Q61205	Platelet-activating factor acetylhydrolase IB subunit gamma OS=Mus musculus OX=10090 GN=Pafah1b3 PE=1 SV=1	Pafah1b3	-0.705332	WT	0.330235	NaN	-0.984443	WT	0.820449	NaN	70.7	79.4	58.3	72.5	105.6	86.2	120.5	124.3	134	125.1	0	6.977	14	3	3	3	1	232	25.8	6.93	9.21	3	123.5	70.7	79.4	58.3	72.5	105.6	86.2	120.5	124.3	134	125.1	1076.8	616.3	692.5
FALSE	High	IsMasterProtein	Q3ULW8	Protein mono-ADP-ribosyltransferase PARP3 OS=Mus musculus OX=10090 GN=Parp3 PE=2 SV=1	Parp3	-0.882942	WT	1.43306	NaN	-1.14076	WT	2.56042	TET2_KO	68.5	68.3	54.9	58.5	127.6	155.6	122.5	130	138.7	113.8	0.001	4.113	3	1	1	1	1	533	59.9	7.12	4.11	1	61.5	68.5	68.3	54.9	58.5	127.6	155.6	122.5	130	138.7	113.8	210.1	234	233
FALSE	High	IsMasterProtein	P61458	Pterin-4-alpha-carbinolamine dehydratase OS=Mus musculus OX=10090 GN=Pcbd1 PE=1 SV=2	Pcbd1	-0.631032	WT	0.208354	NaN	-0.676579	WT	0.434824	NaN	78.7	78.4	71	79	102.5	85.5	117.5	126.1	118.2	121.6	0.001	3.615	16	2	2	2	1	104	12	6.8	5.7	2	121.5	78.7	78.4	71	79	102.5	85.5	117.5	126.1	118.2	121.6	1704.8	1104.4	1099.3
FALSE	High	IsMasterProtein	Q61823	Programmed cell death protein 4 OS=Mus musculus OX=10090 GN=Pdcd4 PE=1 SV=1	Pdcd4	-0.634359	WT	-0.573739	WT	0.088498	NaN	-0.694105	WT	90.8	91	90.1	103.6	82.8	75.9	141.4	140.8	95.1	87.4	0	69.772	38	13	32	13	1	469	51.7	5.16	64.8	13	101.1	90.8	91	90.1	103.6	82.8	75.9	141.4	140.8	95.1	87.4	4256.8	3824.3	3831.2
FALSE	High	IsMasterProtein	Q9D0F9	Phosphoglucomutase-1 OS=Mus musculus OX=10090 GN=Pgm1 PE=1 SV=4	Pgm1	-1.08351	WT	-0.0756648	NaN	-0.726625	WT	1.79717	TET2_KO	63.2	64.9	75.4	70.2	109.8	95.9	132.8	138.8	122.5	118.5	0	48.635	24	12	18	12	1	562	61.4	6.57	55.24	12	108.1	63.2	64.9	75.4	70.2	109.8	95.9	132.8	138.8	122.5	118.5	5946.6	3474.8	3572.4
FALSE	High	IsMasterProtein	Q9CXY9	GPI-anchor transamidase OS=Mus musculus OX=10090 GN=Pigk PE=1 SV=2	Pigk	-0.612578	WT	-0.172214	NaN	-0.36583	NaN	-0.237819	NaN	71.9	78.1	109.5	86.8	115.5	108.3	117.7	111.8	121.4	132	0.001	4.308	3	1	1	1	1	395	44.9	6.54	3.47	1	47.2	71.9	78.1	109.5	86.8	115.5	108.3	117.7	111.8	121.4	132	72.4	110.3	119.8
FALSE	High	IsMasterProtein	P52480	Pyruvate kinase PKM OS=Mus musculus OX=10090 GN=Pkm PE=1 SV=4	Pkm	-0.758563	WT	0.13752	NaN	-0.134912	NaN	2.43854	TET2_KO	66.7	67.6	116.2	85.5	106.2	93.1	108.1	119.7	112	109.5	0	168.189	46	20	89	19	1	531	57.8	7.47	291.52	20	115.5	66.7	67.6	116.2	85.5	106.2	93.1	108.1	119.7	112	109.5	14378	8305.5	8420.7
FALSE	High	IsMasterProtein	Q8K124	Pleckstrin homology domain-containing family O member 2 OS=Mus musculus OX=10090 GN=Plekho2 PE=1 SV=1	Plekho2	-0.53847	WT	-0.0232298	NaN	-0.257208	NaN	0.612276	TET2_KO	79.5	79.1	105.6	91.8	109	92.8	113.6	116.8	115.9	120.1	0	11.579	16	4	6	4	1	495	53.8	5.5	8.98	4	75.7	79.5	79.1	105.6	91.8	109	92.8	113.6	116.8	115.9	120.1	679.5	713.9	709.9
FALSE	High	IsMasterProtein	P20918	Plasminogen OS=Mus musculus OX=10090 GN=Plg PE=1 SV=3	Plg	-2.81832	WT	NaN	NaN	-3.22473	WT	NaN	NaN	33.1	22.7	23.5	21	85.8	87.4	189.9	204.2	221.7	195.9	0.001	4.498	2	2	2	2	1	812	90.7	6.6	5.87	2	14.8	33.1	22.7	23.5	21	85.8	87.4	189.9	204.2	221.7	195.9	183.1	409.5	281.4
FALSE	High	IsMasterProtein	Q9D3P8	Plasminogen receptor (KT) OS=Mus musculus OX=10090 GN=Plgrkt PE=1 SV=1	Plgrkt	-0.69142	WT	0.462506	NaN	-0.616309	NaN	1.57823	TET2_KO	87.2	83.1	80.3	90.4	89.7	84.4	135.1	140	138.1	124.3	0.001	4.202	12	2	2	2	1	147	17.3	9.5	2.91	2	47.5	87.2	83.1	80.3	90.4	89.7	84.4	135.1	140	138.1	124.3	287.1	527.6	502.7
FALSE	Medium	IsMasterProtein	Q9QZC2	Plexin-C1 OS=Mus musculus OX=10090 GN=Plxnc1 PE=1 SV=1	Plxnc1	-0.811133	WT	-0.112832	NaN	-0.480023	NaN	0.591347	TET2_KO	89.2	89.2	75.3	74.1	96.9	92.6	178.9	139.1	136.1	84.4	0.033	1.243	0	1	1	1	1	1574	176.4	7.75	2.22	1	44.3	89.2	89.2	75.3	74.1	96.9	92.6	178.9	139.1	136.1	84.4	132	265.8	265.9
FALSE	High	IsMasterProtein	P70700	DNA-directed RNA polymerase I subunit RPA2 OS=Mus musculus OX=10090 GN=Polr1b PE=1 SV=2	Polr1b	-1.80663	WT	-0.0424326	NaN	-2.36364	WT	-0.616164	WT	45.9	42.8	37	44.1	91.4	74.9	172.3	141.1	209.4	208	0	10.286	3	4	4	4	1	1135	128.1	7.58	10.53	4	32.9	45.9	42.8	37	44.1	91.4	74.9	172.3	141.1	209.4	208	887.9	1238.3	1153.8
FALSE	High	IsMasterProtein	Q5EG47	5'-AMP-activated protein kinase catalytic subunit alpha-1 OS=Mus musculus OX=10090 GN=Prkaa1 PE=1 SV=2	Prkaa1	-0.891474	WT	-0.284109	NaN	-1.45865	WT	-1.24954	WT	67	57	46.6	51	135.3	171.2	129.1	103.7	106.4	181.4	0.001	5.891	3	2	2	2	1	559	63.9	8.12	5.99	2	51.2	67	57	46.6	51	135.3	171.2	129.1	103.7	106.4	181.4	490.6	642.5	546.8
FALSE	High	IsMasterProtein	P20444	Protein kinase C alpha type OS=Mus musculus OX=10090 GN=Prkca PE=1 SV=3	Prkca	-1.07017	WT	-0.326691	NaN	-1.21483	WT	2.56378	TET2_KO	88	75.2	46.8	58.8	86.6	84.7	173	169.7	126.9	118.5	0	9.202	6	4	4	2	1	672	76.8	7.14	9.88	4	71.9	88	75.2	46.8	58.8	86.6	84.7	173	169.7	126.9	118.5	615.8	753.4	643.6
FALSE	High	IsMasterProtein	Q8BLR5	PH and SEC7 domain-containing protein 4 OS=Mus musculus OX=10090 GN=Psd4 PE=1 SV=1	Psd4	-1.13263	WT	0.0349044	NaN	0.0340939	NaN	0.533375	TET2_KO	63.5	50.4	129.2	91.6	145.9	87.7	131.1	119.2	106.1	109.6	0.009	2.075	1	1	1	1	1	1005	112.7	5.24	2.18	1	65.6	63.5	50.4	129.2	91.6	145.9	87.7	131.1	119.2	106.1	109.6	51.4	49.8	39.5
FALSE	High	IsMasterProtein	P0C7N9	Proteasome assembly chaperone 4 OS=Mus musculus OX=10090 GN=Psmg4 PE=1 SV=1	Psmg4	-0.620833	WT	-0.196601	NaN	0.468344	NaN	0.0553588	NaN	71.4	80.5	92.8	102.2	125.5	152.6	117.7	115.9	109.3	52	0	8.618	20	1	2	1	1	123	14	6.15	5.75	1	80.1	71.4	80.5	92.8	102.2	125.5	152.6	117.7	115.9	109.3	52	44.9	40	45.1
FALSE	High	IsMasterProtein	P22437	Prostaglandin G/H synthase 1 OS=Mus musculus OX=10090 GN=Ptgs1 PE=1 SV=1	Ptgs1	-0.848483	WT	-0.105609	NaN	-0.246993	NaN	2.14896	TET2_KO	71.2	71.8	106.2	78	131.3	113.1	126.1	131.5	127.4	95.7	0	10.186	4	2	3	2	1	602	69	6.83	8.25	2	47.7	71.2	71.8	106.2	78	131.3	113.1	126.1	131.5	127.4	95.7	101.8	151.9	153.2
FALSE	High	IsMasterProtein	Q9QVP9	Protein-tyrosine kinase 2-beta OS=Mus musculus OX=10090 GN=Ptk2b PE=1 SV=2	Ptk2b	-0.789213	WT	0.299962	NaN	-0.467027	NaN	1.22007	TET2_KO	69.6	79.1	114.1	76.3	85.6	79	121.6	136.2	123.9	140.3	0	6.595	2	2	2	2	1	1009	115.7	6.35	5.81	2	74.4	69.6	79.1	114.1	76.3	85.6	79	121.6	136.2	123.9	140.3	468.3	438.3	497.5
FALSE	High	IsMasterProtein	P42669	Transcriptional activator protein Pur-alpha OS=Mus musculus OX=10090 GN=Pura PE=1 SV=1	Pura	-1.01731	WT	0.139787	NaN	-0.757123	NaN	0.512218	TET2_KO	97.5	58.2	59.3	81.9	92.4	88.9	163.7	151.9	139.4	104.3	0	16.249	18	2	6	2	1	321	34.9	6.44	17.79	2	62.5	97.5	58.2	59.3	81.9	92.4	88.9	163.7	151.9	139.4	104.3	55	85.7	51.2
FALSE	High	IsMasterProtein	O35295	Transcriptional activator protein Pur-beta OS=Mus musculus OX=10090 GN=Purb PE=1 SV=3	Purb	-1.21144	WT	-0.222992	NaN	-1.01889	WT	-0.44704	NaN	54.8	75.6	66	66.1	108.2	100.5	149.4	152.6	131.1	136.7	0	11.258	12	2	2	2	1	324	33.9	5.43	9.24	2	58.9	54.8	75.6	66	66.1	108.2	100.5	149.4	152.6	131.1	136.7	212	197.1	272
FALSE	High	IsMasterProtein	Q9DCC4	Pyrroline-5-carboxylate reductase 3 OS=Mus musculus OX=10090 GN=Pycr3 PE=1 SV=2	Pycr3	-0.912679	WT	NaN	NaN	-0.48191	NaN	NaN	NaN	69.6	77.6	75	86.6	92.4	83.6	119	165.8	98.6	131.9	0	15.495	20	4	4	4	1	274	28.7	7.27	16.31	4	100	69.6	77.6	75	86.6	92.4	83.6	119	165.8	98.6	131.9	1497.2	1041.3	1162.3
FALSE	High	IsMasterProtein	Q8CI94	Glycogen phosphorylase, brain form OS=Mus musculus OX=10090 GN=Pygb PE=1 SV=3	Pygb	-0.654861	WT	-0.242382	NaN	-0.596132	NaN	0.96014	TET2_KO	79.2	85.3	72.2	82	95.4	90.8	129.7	129.3	120.9	112.5	0	24.114	13	10	10	9	1	843	96.7	6.73	26.35	10	102.5	79.2	85.3	72.2	82	95.4	90.8	129.7	129.3	120.9	112.5	2444.5	1889.1	2032.8
FALSE	Medium	IsMasterProtein	Q99P58	Ras-related protein Rab-27B OS=Mus musculus OX=10090 GN=Rab27b PE=1 SV=3	Rab27b	-1.48459	WT	-0.232587	NaN	-1.9734	WT	2.69409	TET2_KO	77.8	59.6	22.7	37.3	122.7	130.1	191.6	192.9	104.5	135	0.032	1.267	6	1	1	1	1	218	24.5	5.54	0	1	25.7	77.8	59.6	22.7	37.3	122.7	130.1	191.6	192.9	104.5	135	19.9	60	46
FALSE	High	IsMasterProtein	Q8CG50	Ras-related protein Rab-43 OS=Mus musculus OX=10090 GN=Rab43 PE=1 SV=1	Rab43	-2.1431	WT	0.127461	NaN	-2.19784	WT	0.510181	NaN	30.3	38.9	44.6	33.5	151	96	151.2	154.5	148.4	226	0.006	2.412	5	1	1	1	1	210	23.2	5.86	1.88	1	25.8	30.3	38.9	44.6	33.5	151	96	151.2	154.5	148.4	226	90.3	106.2	136.2
FALSE	High	IsMasterProtein	Q9EP71	Ankycorbin OS=Mus musculus OX=10090 GN=Rai14 PE=1 SV=1	Rai14	-0.654861	WT	0.417519	NaN	-0.799895	WT	2.19381	TET2_KO	74.3	76	79.1	68.7	114.8	124.2	110.3	127.6	140.3	118.8	0.002	3.798	2	1	1	1	1	979	108.8	6.27	3.68	1	65.9	74.3	76	79.1	68.7	114.8	124.2	110.3	127.6	140.3	118.8	58.2	65.7	67.2
FALSE	High	IsMasterProtein	P62835	Ras-related protein Rap-1A OS=Mus musculus OX=10090 GN=Rap1a PE=1 SV=1	Rap1a	-0.783037	WT	-0.187842	NaN	-0.237888	NaN	-0.305138	NaN	88.4	87.1	93	78.2	96.7	100.7	151.8	150.2	110.8	92.7	0	6.715	10	2	4	2	1	184	21	6.67	12.1	2	50.3	88.4	87.1	93	78.2	96.7	100.7	151.8	150.2	110.8	92.7	422.1	741.6	730.5
FALSE	High	IsMasterProtein	P61226	Ras-related protein Rap-2b OS=Mus musculus OX=10090 GN=Rap2b PE=1 SV=1	Rap2b	-0.691628	WT	-0.322725	NaN	-0.327976	NaN	0.10177	NaN	81.8	87.7	91.6	81.8	92.4	116.6	146.3	128.6	123.3	97.4	0	6.348	19	2	3	2	1	183	20.5	4.81	3.08	2	52.4	81.8	87.7	91.6	81.8	92.4	116.6	146.3	128.6	123.3	97.4	173.6	271	290.3
FALSE	High	IsMasterProtein	Q00915	Retinol-binding protein 1 OS=Mus musculus OX=10090 GN=Rbp1 PE=1 SV=2	Rbp1	-1.34745	WT	0.357106	NaN	-1.03204	WT	1.59469	TET2_KO	70.1	38.9	77.5	72.2	120.2	81.6	121.4	161.7	145.3	161.7	0.007	2.127	9	1	1	1	1	135	15.8	5.25	1.84	1	49.5	70.1	38.9	77.5	72.2	120.2	81.6	121.4	161.7	145.3	161.7	66.4	93.9	52.1
FALSE	High	IsMasterProtein	Q99PG4	Regulator of G-protein signaling 18 OS=Mus musculus OX=10090 GN=Rgs18 PE=1 SV=1	Rgs18	-0.760126	WT	-0.108306	NaN	-0.35554	NaN	2.19259	TET2_KO	82.8	84.7	85	83.2	88.7	81.9	140.8	142.9	115	101.1	0	14.644	20	5	5	5	1	235	27.6	8.48	16.5	5	94	82.8	84.7	85	83.2	88.7	81.9	140.8	142.9	115	101.1	1612.9	1419.5	1453.6
FALSE	High	IsMasterProtein	Q8JZN7	Mitochondrial Rho GTPase 2 OS=Mus musculus OX=10090 GN=Rhot2 PE=1 SV=1	Rhot2	-1.13511	WT	-0.422918	NaN	-0.587268	NaN	-0.423841	NaN	54.5	76.7	71.8	76.6	140.7	108.9	141	147.3	94.4	136.1	0.002	2.976	2	1	1	1	1	620	69	6	2.22	1	52	54.5	76.7	71.8	76.6	140.7	108.9	141	147.3	94.4	136.1	33.7	35.4	49.8
FALSE	High	IsMasterProtein	P70336	Rho-associated protein kinase 2 OS=Mus musculus OX=10090 GN=Rock2 PE=1 SV=1	Rock2	-0.654773	WT	0.100527	NaN	-0.296291	NaN	0.528818	TET2_KO	83.4	79.2	95.6	83.2	111.6	92	128.7	127.3	114.9	105.1	0	22.181	6	9	9	9	1	1388	160.5	5.99	21.7	9	79.1	83.4	79.2	95.6	83.2	111.6	92	128.7	127.3	114.9	105.1	1233.2	1300.4	1234.2
FALSE	High	IsMasterProtein	P97352	Protein S100-A13 OS=Mus musculus OX=10090 GN=S100a13 PE=1 SV=1	S100a13	-0.913165	WT	-0.193399	NaN	-0.184448	NaN	1.07354	TET2_KO	68.1	73.4	103.8	85.1	100.7	76.7	128.7	138.1	102.7	112.4	0	6.253	19	2	2	2	1	98	11.2	6.13	6.5	2	110.3	68.1	73.4	103.8	85.1	100.7	76.7	128.7	138.1	102.7	112.4	1090.7	672.8	725.4
FALSE	High	IsMasterProtein	Q60710	Deoxynucleoside triphosphate triphosphohydrolase SAMHD1 OS=Mus musculus OX=10090 GN=Samhd1 PE=1 SV=3	Samhd1	-0.583289	WT	0.27941	NaN	-0.405688	NaN	0.597816	TET2_KO	90.4	87.8	72	84.4	104.3	102.4	138.2	129.1	119.2	91.6	0	38.609	16	11	14	11	1	658	75.8	7.93	38.18	11	80.5	90.4	87.8	72	84.4	104.3	102.4	138.2	129.1	119.2	91.6	5147.7	5774.5	5610.8
FALSE	High	IsMasterProtein	Q5U4C3	Splicing factor, arginine/serine-rich 19 OS=Mus musculus OX=10090 GN=Scaf1 PE=1 SV=1	Scaf1	-1.19583	WT	0.0403358	NaN	-1.48723	WT	0.00282236	NaN	58.3	69.7	60.1	64.4	93.6	69.8	155.1	139	172.2	176.9	0.001	4.472	2	2	2	2	1	1256	133.8	9.45	4.42	2	40.9	58.3	69.7	60.1	64.4	93.6	69.8	155.1	139	172.2	176.9	190.5	271.5	324.6
FALSE	High	IsMasterProtein	Q8C8N2	Protein SCAI OS=Mus musculus OX=10090 GN=Scai PE=1 SV=2	Scai	-0.981671	WT	0.245058	NaN	-0.793723	WT	0.660857	TET2_KO	78.1	86.3	58.5	77.3	86.7	102.8	153.6	172.1	121.1	114.5	0.002	2.869	1	1	1	1	1	606	70.2	8.6	2.65	1	49	78.1	86.3	58.5	77.3	86.7	102.8	153.6	172.1	121.1	114.5	52.8	84.2	93
FALSE	High	IsMasterProtein	Q8VCA8	Secernin-2 OS=Mus musculus OX=10090 GN=Scrn2 PE=1 SV=1	Scrn2	-0.804504	WT	0.273701	NaN	-0.274242	NaN	-0.0658509	NaN	62.7	76.4	89.1	73.3	152.2	100.8	126.3	117	90.1	107.9	0.002	3.249	2	1	1	1	1	425	46.6	5.71	2.69	1	104.2	62.7	76.4	89.1	73.3	152.2	100.8	126.3	117	90.1	107.9	113.5	68.3	83.2
FALSE	High	IsMasterProtein	P42209	Septin-1 OS=Mus musculus OX=10090 GN=Sept1 PE=1 SV=2	Sept1	-0.713044	WT	0.650552	NaN	-1.14977	WT	1.69657	TET2_KO	77.7	74.8	61.9	68	85.8	108.3	125.9	124.1	168.3	126	0	22.923	24	6	7	6	1	366	42	5.82	18.17	6	79.2	77.7	74.8	61.9	68	85.8	108.3	125.9	124.1	168.3	126	447.9	439.3	423.3
FALSE	High	IsMasterProtein	Q80UG5	Septin-9 OS=Mus musculus OX=10090 GN=Sept9 PE=1 SV=1	Sept9	-0.615171	WT	0.0798568	NaN	-0.346929	NaN	1.99455	TET2_KO	80.4	83.4	91.4	88.3	95.6	86.2	125.2	125.7	121.2	108.1	0	49.794	27	14	21	14	1	583	65.5	8.9	54.06	14	94.5	80.4	83.4	91.4	88.3	95.6	86.2	125.2	125.7	121.2	108.1	3151.4	2680.9	2783.1
FALSE	High	IsMasterProtein	P07758	Alpha-1-antitrypsin 1-1 OS=Mus musculus OX=10090 GN=Serpina1a PE=1 SV=4	Serpina1a	-1.18008	WT	NaN	NaN	-0.759325	NaN	NaN	NaN	71.7	73.2	74	56.6	99.7	100.2	151.1	179.7	100.9	122.2	0.009	2.055	2	1	1	1	1	413	46	5.72	2.94	1	70.6	71.7	73.2	74	56.6	99.7	100.2	151.1	179.7	100.9	122.2	524.1	532.2	543.6
FALSE	High	IsMasterProtein	P32261	Antithrombin-III OS=Mus musculus OX=10090 GN=Serpinc1 PE=1 SV=1	Serpinc1	-2.94395	WT	-0.349863	NaN	-3.70572	WT	-0.602258	NaN	22.2	21.7	18.3	18.6	87.6	94.9	181.7	157.8	221.3	263.9	0.001	5.468	7	3	3	3	1	465	52	6.46	8.22	3	12	22.2	21.7	18.3	18.6	87.6	94.9	181.7	157.8	221.3	263.9	408.5	753.4	739
FALSE	High	IsMasterProtein	P55194	SH3 domain-binding protein 1 OS=Mus musculus OX=10090 GN=Sh3bp1 PE=1 SV=3	Sh3bp1	-0.580667	WT	0.0398085	NaN	-0.194291	NaN	0.414506	NaN	77.7	79.5	100.5	88.3	107.2	107.2	117.3	117.8	115.8	101.2	0	30.683	15	7	10	7	1	680	74.1	6.6	29.38	7	87.5	77.7	79.5	100.5	88.3	107.2	107.2	117.3	117.8	115.8	101.2	1266.7	1124.4	1150.5
FALSE	High	IsMasterProtein	Q62230	Sialoadhesin OS=Mus musculus OX=10090 GN=Siglec1 PE=1 SV=2	Siglec1	-0.990943	WT	-0.937126	NaN	-1.55222	WT	-3.80082	NaN	70.9	70.5	53.4	47.1	119.8	116.5	146.5	135	155.8	139.8	0	13.7	2	4	4	4	1	1695	182.9	6.67	12.51	4	44.5	70.9	70.5	53.4	47.1	119.8	116.5	146.5	135	155.8	139.8	585.6	934	928.3
FALSE	Medium	IsMasterProtein	Q9CPR7	Suppressor of IKBKE 1 OS=Mus musculus OX=10090 GN=Sike1 PE=1 SV=1	Sike1	-1.13342	WT	0.419973	NaN	-0.402403	NaN	1.08985	TET2_KO	61.5	42.2	91.7	94.5	119.8	142.8	113.2	114.3	100.4	158.9	0.037	1.149	6	1	1	1	1	207	23.5	5.38	1.9	1	60.8	61.5	42.2	91.7	94.5	119.8	142.8	113.2	114.3	100.4	158.9	22.3	22.6	15.5
FALSE	Medium	IsMasterProtein	Q8C8M1	SIN3-HDAC complex-associated factor OS=Mus musculus OX=10090 GN=Sinhcaf PE=1 SV=1	Sinhcaf	-1.13123	WT	0.141233	NaN	-1.31906	WT	0.402293	NaN	71.4	63.7	68.6	56.9	88.1	93	154.1	142.3	147.2	167.2	0.035	1.203	4	1	1	1	1	221	24.8	9.47	0	1	47.5	71.4	63.7	68.6	56.9	88.1	93	154.1	142.3	147.2	167.2	106.1	159.6	142.4
FALSE	High	IsMasterProtein	Q8VHL0	Urea transporter 1 OS=Mus musculus OX=10090 GN=Slc14a1 PE=1 SV=2	Slc14a1	-0.74612	WT	-0.614611	NaN	-1.5898	WT	-0.713178	WT	121.7	117.1	22.7	49.1	76.4	45.9	190.9	210.6	121.5	97.3	0.005	2.519	2	1	1	1	1	384	42.1	7.9	2.66	1	46.8	121.7	117.1	22.7	49.1	76.4	45.9	190.9	210.6	121.5	97.3	123.8	322.3	310.1
FALSE	High	IsMasterProtein	Q9CR62	Mitochondrial 2-oxoglutarate/malate carrier protein OS=Mus musculus OX=10090 GN=Slc25a11 PE=1 SV=3	Slc25a11	-0.722375	WT	0.236028	NaN	-0.594503	NaN	0.289808	NaN	89.9	86.2	72.4	77.9	115.4	97	156.3	135.7	117.4	109.8	0	8.647	8	3	3	3	1	314	34.1	9.94	8.65	3	42	89.9	86.2	72.4	77.9	115.4	97	156.3	135.7	117.4	109.8	537.4	1151.6	1104
FALSE	High	IsMasterProtein	Q9Z2Z6	Mitochondrial carnitine/acylcarnitine carrier protein OS=Mus musculus OX=10090 GN=Slc25a20 PE=1 SV=1	Slc25a20	-0.689216	WT	-0.086312	NaN	-0.552044	NaN	0.477273	NaN	83.1	89.5	78.2	83	104.9	91.4	148	131.3	120	116.4	0	7.072	13	3	4	3	1	301	33	9.11	8.56	3	54.1	83.1	89.5	78.2	83	104.9	91.4	148	131.3	120	116.4	741	1137.2	1225.2
FALSE	Medium	IsMasterProtein	P32037	Solute carrier family 2, facilitated glucose transporter member 3 OS=Mus musculus OX=10090 GN=Slc2a3 PE=1 SV=1	Slc2a3	-0.792993	WT	-0.0461271	NaN	-0.813382	WT	0.758661	TET2_KO	82.7	74.5	61.2	59.7	135.1	174.4	144.6	128.7	114.6	99	0.017	1.614	1	1	1	1	1	493	53.4	4.98	2.27	1	25.6	82.7	74.5	61.2	59.7	135.1	174.4	144.6	128.7	114.6	99	109.1	353.1	318.1
FALSE	High	IsMasterProtein	Q8BY89	Choline transporter-like protein 2 OS=Mus musculus OX=10090 GN=Slc44a2 PE=1 SV=2	Slc44a2	-1.00147	WT	-0.121959	NaN	-0.265317	NaN	1.44761	TET2_KO	65.4	63.3	110	91.9	114.1	94.8	127.3	130.4	126.7	116.4	0.001	5.281	2	1	1	1	1	706	80.1	8.79	4.41	1	59.7	65.4	63.3	110	91.9	114.1	94.8	127.3	130.4	126.7	116.4	154.8	169.4	164
FALSE	High	IsMasterProtein	Q8BUN5	Mothers against decapentaplegic homolog 3 OS=Mus musculus OX=10090 GN=Smad3 PE=1 SV=2	Smad3	-0.861526	WT	0.177618	NaN	-0.63697	NaN	1.10441	TET2_KO	78.5	74.9	74.8	85.5	92.1	80.1	153.8	127.4	138.2	113.5	0.002	3.21	2	1	1	1	1	425	48.1	7.15	2.65	1	81.1	78.5	74.9	74.8	85.5	92.1	80.1	153.8	127.4	138.2	113.5	125.7	121.6	116
FALSE	High	IsMasterProtein	Q9WV80	Sorting nexin-1 OS=Mus musculus OX=10090 GN=Snx1 PE=1 SV=1	Snx1	-0.966165	WT	-0.0682232	NaN	-0.933492	WT	-0.741687	WT	65.4	69.4	67.2	82.7	97.2	88.6	133.5	129.9	139.4	147.1	0	11.847	8	4	4	3	1	522	58.9	5.22	10.24	4	79.7	65.4	69.4	67.2	82.7	97.2	88.6	133.5	129.9	139.4	147.1	401.6	329.5	349.5
FALSE	High	IsMasterProtein	Q64442	Sorbitol dehydrogenase OS=Mus musculus OX=10090 GN=Sord PE=1 SV=3	Sord	-0.684329	WT	-0.0655378	NaN	-0.51702	NaN	-0.0857486	NaN	79.1	88.6	63.2	74.7	109.1	101.5	130.3	139.5	96.9	100.5	0	37.846	32	9	14	9	1	357	38.2	7.02	40.79	9	116.6	79.1	88.6	63.2	74.7	109.1	101.5	130.3	139.5	96.9	100.5	4545.5	3085.8	3454
FALSE	High	IsMasterProtein	Q9CQC8	Maspardin OS=Mus musculus OX=10090 GN=Spg21 PE=1 SV=1	Spg21	-1.73209	WT	0.0397309	NaN	-1.68548	WT	0.793455	TET2_KO	53.8	38.1	55.3	50.8	106.3	109	139.8	168.1	178.3	163.6	0	8.989	11	2	3	2	1	308	34.9	6.28	5.18	2	37	53.8	38.1	55.3	50.8	106.3	109	139.8	168.1	178.3	163.6	102.6	149.3	105.7
FALSE	High	IsMasterProtein	Q62261	Spectrin beta chain, non-erythrocytic 1 OS=Mus musculus OX=10090 GN=Sptbn1 PE=1 SV=2	Sptbn1	-0.602136	WT	0.204186	NaN	-0.0103692	NaN	2.18631	TET2_KO	80.1	74.7	116.5	97.2	105.5	89.2	120.2	114.9	114.4	101.6	0	192.221	24	49	68	49	1	2363	274.1	5.58	190.12	49	85.7	80.1	74.7	116.5	97.2	105.5	89.2	120.2	114.9	114.4	101.6	10810.5	10107.9	9419.5
FALSE	High	IsMasterProtein	Q62383	Transcription elongation factor SPT6 OS=Mus musculus OX=10090 GN=Supt6h PE=1 SV=2	Supt6h	-0.728929	WT	NaN	NaN	-0.704541	WT	NaN	NaN	74.6	81.6	78.8	84.2	98.6	82.4	137.6	122.2	141.8	124.9	0	17.225	6	7	8	7	1	1726	199	4.93	14.01	7	73.2	74.6	81.6	78.8	84.2	98.6	82.4	137.6	122.2	141.8	124.9	1034.3	1053.1	1152.9
FALSE	High	IsMasterProtein	Q8CCT4	Transcription elongation factor A protein-like 5 OS=Mus musculus OX=10090 GN=Tceal5 PE=1 SV=1	Tceal5	-1.40437	WT	0.428714	NaN	-2.14973	WT	0.78175	NaN	71.9	68.8	16.6	28.9	135.1	130	159.8	223.1	85.9	122.4	0.002	3.225	6	1	1	1	1	200	22	6.2	3.37	1	57.4	71.9	68.8	16.6	28.9	135.1	130	159.8	223.1	85.9	122.4	344.5	431.6	413
FALSE	High	IsMasterProtein	Q921I1	Serotransferrin OS=Mus musculus OX=10090 GN=Tf PE=1 SV=1	Tf	-1.90054	WT	NaN	NaN	-2.23013	WT	NaN	NaN	41.6	38.7	46	32.1	113.4	106.2	156.9	143.5	158	218	0	20.986	10	6	7	5	1	697	76.7	7.18	20.55	6	45.7	41.6	38.7	46	32.1	113.4	106.2	156.9	143.5	158	218	1530.9	1394.9	1297.6
FALSE	High	IsMasterProtein	P21981	Protein-glutamine gamma-glutamyltransferase 2 OS=Mus musculus OX=10090 GN=Tgm2 PE=1 SV=4	Tgm2	-1.72077	WT	0.109342	NaN	-1.52529	WT	0.211769	NaN	58.7	65.7	28.8	32.8	151.2	129.5	192.1	219.8	84.7	93	0	40.97	17	7	14	7	1	686	77	5.1	45.55	7	43.5	58.7	65.7	28.8	32.8	151.2	129.5	192.1	219.8	84.7	93	1436.2	1936.8	2169.5
FALSE	High	IsMasterProtein	Q8JZL3	Thiamine-triphosphatase OS=Mus musculus OX=10090 GN=Thtpa PE=1 SV=3	Thtpa	-1.02169	WT	-0.00478488	NaN	-1.58855	WT	-0.312606	NaN	65.6	60.5	54.7	57.7	110.1	104.1	131.5	124.7	163	175.5	0.002	3.193	5	1	1	1	1	224	24.2	4.72	3.68	1	52.7	65.6	60.5	54.7	57.7	110.1	104.1	131.5	124.7	163	175.5	126.8	158.1	145.6
FALSE	High	IsMasterProtein	Q62393	Tumor protein D52 OS=Mus musculus OX=10090 GN=Tpd52 PE=1 SV=2	Tpd52	-1.16337	WT	-0.0470355	NaN	-0.0031586	NaN	2.30494	TET2_KO	61.2	68.3	109.9	92	90.3	89.5	138.5	152.2	108.2	95	0	9.107	19	2	3	2	1	224	24.3	4.72	6.16	2	94.8	61.2	68.3	109.9	92	90.3	89.5	138.5	152.2	108.2	95	159.7	103.2	115.1
FALSE	High	IsMasterProtein	Q62348	Translin OS=Mus musculus OX=10090 GN=Tsn PE=1 SV=1	Tsn	-0.779417	WT	-0.158582	NaN	-0.741702	NaN	-0.646355	WT	82	83.5	51.6	87.2	89.4	84.1	140.6	143.5	123.3	109.6	0	18.724	16	4	11	4	1	228	26.2	6.44	28.74	4	105.3	82	83.5	51.6	87.2	89.4	84.1	140.6	143.5	123.3	109.6	1779.4	1385.6	1410.8
FALSE	High	IsMasterProtein	Q9QZE7	Translin-associated protein X OS=Mus musculus OX=10090 GN=Tsnax PE=1 SV=1	Tsnax	-0.64786	WT	-0.0576296	NaN	-0.463181	NaN	-0.66211	WT	81.8	85.8	68.6	88.3	102.9	87.9	127.8	135	108.4	107.9	0	20.153	23	5	7	5	1	290	32.9	6.55	19.21	5	105.5	81.8	85.8	68.6	88.3	102.9	87.9	127.8	135	108.4	107.9	1052.3	816	856
FALSE	High	IsMasterProtein	A3KMP2	Tetratricopeptide repeat protein 38 OS=Mus musculus OX=10090 GN=Ttc38 PE=1 SV=2	Ttc38	-0.86536	WT	0.0132024	NaN	-1.20276	WT	-0.150831	NaN	69.3	69	55.2	67.4	108.2	99.2	127.7	124.3	160.8	125.7	0	15.969	16	5	5	5	1	465	52.2	6.3	12.47	5	93.2	69.3	69	55.2	67.4	108.2	99.2	127.7	124.3	160.8	125.7	1007.1	749.3	745.1
FALSE	High	IsMasterProtein	P05213	Tubulin alpha-1B chain OS=Mus musculus OX=10090 GN=Tuba1b PE=1 SV=2	Tuba1b	-1.09283	WT	-0.3424	NaN	0.616635	NaN	-1.41268	WT	83.1	70	53.6	119.1		100.1	150.8	178	168.7	33.8	0	83.88	48	14	41	1	1	451	50.1	5.06	111.42	14	142.7	83.1	70	53.6	119.1		100.1	150.8	178	168.7	33.8	77.6	45.2	38.1
FALSE	High	IsMasterProtein	Q9R0P9	Ubiquitin carboxyl-terminal hydrolase isozyme L1 OS=Mus musculus OX=10090 GN=Uchl1 PE=1 SV=1	Uchl1	-0.892051	WT	-0.490236	NaN	-2.06162	WT	1.07132	NaN	67.9	58.4	30.9	39.9	144.2	175.1	118	116.4	144.6	151.1	0.003	2.837	4	1	1	1	1	223	24.8	5.24	2.94	1	53.4	67.9	58.4	30.9	39.9	144.2	175.1	118	116.4	144.6	151.1	285.7	363.9	312.9
FALSE	High	IsMasterProtein	B2RUP2	Protein unc-13 homolog D OS=Mus musculus OX=10090 GN=Unc13d PE=1 SV=2	Unc13d	-0.543667	WT	0.0775683	NaN	0.140851	NaN	0.594557	TET2_KO	91	88.3	103.8	100.6	94.6	79.9	132.3	129.1	102.5	84.6	0	13.894	6	5	5	5	1	1085	123	6.62	13.77	5	93.3	91	88.3	103.8	100.6	94.6	79.9	132.3	129.1	102.5	84.6	900.2	878.1	852.7
FALSE	High	IsMasterProtein	Q5XFZ0	UPF0711 protein C18orf21 homolog OS=Mus musculus OX=10090 PE=2 SV=2	UPF0711 protein C18orf21 homolog OS=Mus musculus OX=10090	-0.878232	WT	NaN	NaN	-0.391672	NaN	NaN	NaN	83.3	73.6	70.1	87.6	120.1	105.4	164.6	128.3	111.2	96.7	0.002	3.283	4	1	1	1	1	217	24.1	10.52	3.01	1	59.1	83.3	73.6	70.1	87.6	120.1	105.4	164.6	128.3	111.2	96.7	139.6	196.6	173.8
FALSE	High	IsMasterProtein	P52624	Uridine phosphorylase 1 OS=Mus musculus OX=10090 GN=Upp1 PE=1 SV=2	Upp1	-0.794074	WT	0.232285	NaN	0.0335691	NaN	2.19504	TET2_KO	66.4	77.3	94.2	116.4	111	105.4	132.2	117.8	101.4	104.4	0.001	5.172	8	2	2	2	1	311	34.1	6.58	5	2	73.4	66.4	77.3	94.2	116.4	111	105.4	132.2	117.8	101.4	104.4	306.4	277.1	322.8
FALSE	High	IsMasterProtein	O70404	Vesicle-associated membrane protein 8 OS=Mus musculus OX=10090 GN=Vamp8 PE=1 SV=1	Vamp8	-0.643817	WT	0.119441	NaN	-0.217503	NaN	0.611898	NaN	80.5	78.6	100.3	93.1	114.2	92.5	127	121.7	123.2	103.4	0	11.18	27	3	4	3	1	101	11.4	8.19	12.43	3	65.5	80.5	78.6	100.3	93.1	114.2	92.5	127	121.7	123.2	103.4	830.2	1020.2	995.5
FALSE	High	IsMasterProtein	Q64727	Vinculin OS=Mus musculus OX=10090 GN=Vcl PE=1 SV=4	Vcl	-0.683708	WT	-0.580265	WT	0.199468	NaN	-1.29816	WT	85.8	82.1	131.6	76.1	99	94.4	131.2	138.7	91.4	89.5	0	85.756	27	25	35	25	1	1066	116.6	6	88.6	25	80.3	85.8	82.1	131.6	76.1	99	94.4	131.2	138.7	91.4	89.5	7884.4	8428.2	8063.7
FALSE	High	IsMasterProtein	Q60932	Voltage-dependent anion-selective channel protein 1 OS=Mus musculus OX=10090 GN=Vdac1 PE=1 SV=3	Vdac1	-0.560574	WT	-0.38728	NaN	-0.287328	NaN	-1.23046	WT	89.7	86.1	91	98.1	101.9	86.9	128.5	130.8	125.2	107	0	61.573	40	9	32	9	1	296	32.3	8.43	73.44	9	54.6	89.7	86.1	91	98.1	101.9	86.9	128.5	130.8	125.2	107	3095.1	5085.2	4877.5
FALSE	High	IsMasterProtein	Q8CIZ8	von Willebrand factor OS=Mus musculus OX=10090 GN=Vwf PE=1 SV=2	Vwf	-1.4929	WT	-0.766474	NaN	-0.754796	WT	-0.26647	NaN	78.8	80	28.7	36.7	135.8	147.5	225.9	221.1	52.7	57.9	0	6.868	1	2	2	2	1	2813	309.1	5.5	5.22	2	35	78.8	80	28.7	36.7	135.8	147.5	225.9	221.1	52.7	57.9	64.5	145.2	147.5
FALSE	High	IsMasterProtein	O88342	WD repeat-containing protein 1 OS=Mus musculus OX=10090 GN=Wdr1 PE=1 SV=3	Wdr1	-0.64676	WT	-0.201553	NaN	-0.0105105	NaN	0.467046	NaN	72.2	74.7	116.5	91.9	93.7	80.3	114.4	115.6	103	107	0	54.214	26	12	16	12	1	606	66.4	6.6	56.85	12	130.7	72.2	74.7	116.5	91.9	93.7	80.3	114.4	115.6	103	107	8045.8	4443.2	4598
FALSE	High	IsMasterProtein	P27641	X-ray repair cross-complementing protein 5 OS=Mus musculus OX=10090 GN=Xrcc5 PE=1 SV=4	Xrcc5	-1.00269	WT	0.0517712	NaN	-1.11931	WT	-0.369045	NaN	66.7	73.9	53	68.4	122.1	99.2	134.3	148.1	158.1	113.1	0	13.904	10	5	5	5	1	732	83	5.16	13.29	5	63.2	66.7	73.9	53	68.4	122.1	99.2	134.3	148.1	158.1	113.1	1038.4	1097.2	1214.4
FALSE	High	IsMasterProtein	Q9CQV8	14-3-3 protein beta/alpha OS=Mus musculus OX=10090 GN=Ywhab PE=1 SV=3	Ywhab	-0.776163	WT	-0.108056	NaN	-0.717368	WT	0.0257007	NaN	78.7	79.5	64.4	74.2	86.2	90.6	133.3	137.7	120.7	107.9	0	60.817	56	10	29	5	1	246	28.1	4.83	86.08	10	126.7	78.7	79.5	64.4	74.2	86.2	90.6	133.3	137.7	120.7	107.9	1450.4	901.2	910
FALSE	High	IsMasterProtein	P68510	14-3-3 protein eta OS=Mus musculus OX=10090 GN=Ywhah PE=1 SV=2	Ywhah	-0.661169	WT	-0.343745	NaN	-0.098026	NaN	-1.07645	WT	72.1	80.6	110.3	91.5	82	69.6	119.5	122	108.8	107.2	0	50.71	56	12	24	10	1	246	28.2	4.89	71.59	12	136.2	72.1	80.6	110.3	91.5	82	69.6	119.5	122	108.8	107.2	6279.4	3322.4	3717.1
FALSE	High	IsMasterProtein	P63101	14-3-3 protein zeta/delta OS=Mus musculus OX=10090 GN=Ywhaz PE=1 SV=1	Ywhaz	-0.897215	WT	-0.168344	NaN	-0.830717	WT	0.502388	TET2_KO	66.2	76.2	60.3	72.5	95.3	93.4	129.2	136.2	118.7	117.5	0	98.453	65	13	50	10	1	245	27.8	4.79	129.54	13	134.6	66.2	76.2	60.3	72.5	95.3	93.4	129.2	136.2	118.7	117.5	13763.3	6765.9	7791.7
FALSE	High	IsMasterProtein	Q69Z99	Zinc finger protein 512 OS=Mus musculus OX=10090 GN=Znf512 PE=2 SV=2	Znf512	-0.958446	WT	NaN	NaN	-1.05331	WT	NaN	NaN	77.5	87.5	43.1	70.2	105.6	92.2	165.1	155.8	136.4	103.3	0	10.188	6	2	4	2	1	562	63.9	9.51	11.57	2	63.3	77.5	87.5	43.1	70.2	105.6	92.2	165.1	155.8	136.4	103.3	125.7	154	173.8
FALSE	High	IsMasterProtein	Q8R1N0	Zinc finger protein 830 OS=Mus musculus OX=10090 GN=Znf830 PE=1 SV=1	Znf830	-0.761639	WT	NaN	NaN	-0.812738	WT	NaN	NaN	64.3	83.8	75.6	70.1	112.3	101.8	124.8	126.3	133.7	122.7	0	16.534	6	1	5	1	1	363	40.6	5.4	11.52	1	84.6	64.3	83.8	75.6	70.1	112.3	101.8	124.8	126.3	133.7	122.7	108	82.1	107.1
FALSE	High	IsMasterProtein	P41216	Long-chain-fatty-acid--CoA ligase 1 OS=Mus musculus OX=10090 GN=Acsl1 PE=1 SV=2	Acsl1	0.591814	Tet2_KO	-0.0169691	NaN	0.736774	Tet2_KO	-1.06789	WT	116.9	114.9	139	120.8	116.4	110	78.9	75	74.2	82.1	0	12.979	10	6	7	6	1	699	77.9	7.15	12.82	6	71.8	116.9	114.9	139	120.8	116.4	110	78.9	75	74.2	82.1	572	931.4	915.6
FALSE	High	IsMasterProtein	P68134	Actin, alpha skeletal muscle OS=Mus musculus OX=10090 GN=Acta1 PE=1 SV=1	Acta1	2.09528	Tet2_KO	NaN	NaN	1.23451	Tet2_KO	NaN	NaN	265.9	134.9	122.2	133.9	96.2	85.2	46.6	47.2	51.1	58.2	0	243.291	53	16	231	8	1	377	42	5.39	689.32	16	58.6	265.9	134.9	122.2	133.9	96.2	85.2	46.6	47.2	51.1	58.2	5293.8	24004.6	12176.8
FALSE	High	IsMasterProtein	Q9JI91	Alpha-actinin-2 OS=Mus musculus OX=10090 GN=Actn2 PE=1 SV=2	Actn2	1.35806	Tet2_KO	NaN	NaN	1.23716	Tet2_KO	NaN	NaN	220	136.5	138.2	132.6	73.7	61.8	71.7	67.5	63.4	52.5	0	21.475	9	7	9	4	1	894	103.8	5.45	19.64	7	82.1	220	136.5	138.2	132.6	73.7	61.8	71.7	67.5	63.4	52.5	669.7	1795.2	1113.4
FALSE	High	IsMasterProtein	Q64191	N(4)-(beta-N-acetylglucosaminyl)-L-asparaginase OS=Mus musculus OX=10090 GN=Aga PE=1 SV=1	Aga	0.59884	Tet2_KO	0.292334	NaN	-0.486499	NaN	0.458895	NaN	126.1	126.2	79.9	71.9	106.7	96	89.1	78.2	92.2	125.6	0	10.149	14	3	4	3	1	346	37	6.44	8.86	3	108.1	126.1	126.2	79.9	71.9	106.7	96	89.1	78.2	92.2	125.6	738.5	861.7	862.1
FALSE	High	IsMasterProtein	Q8C0I1	Alkyldihydroxyacetonephosphate synthase, peroxisomal OS=Mus musculus OX=10090 GN=Agps PE=1 SV=1	Agps	0.664663	Tet2_KO	-0.0309165	NaN	1.45923	Tet2_KO	0.203621	NaN	92.3	96.4	202.3	137.8	153.5	109.4	60.9	58.2	62.4	61.3	0	15.426	11	6	6	6	1	645	71.6	7.5	17.73	6	65.5	92.3	96.4	202.3	137.8	153.5	109.4	60.9	58.2	62.4	61.3	772.8	1089.5	1137.9
FALSE	High	IsMasterProtein	Q9CY02	Alpha-hemoglobin-stabilizing protein OS=Mus musculus OX=10090 GN=Ahsp PE=1 SV=1	Ahsp	0.839307	Tet2_KO	NaN	NaN	0.095731	NaN	NaN	NaN	110.9	117.8	61.3	122.7	67.3	177.4	55.3	75.7	73.2	104.5	0.002	3.351	11	1	1	1	1	102	11.8	4.74	2.7	1	134.1	110.9	117.8	61.3	122.7	67.3	177.4	55.3	75.7	73.2	104.5	31	25.7	27.2
FALSE	High	IsMasterProtein	B2RXR6	Serine/threonine-protein phosphatase 6 regulatory ankyrin repeat subunit B OS=Mus musculus OX=10090 GN=Ankrd44 PE=1 SV=1	Ankrd44	1.46477	Tet2_KO	0.425763	NaN	1.88301	Tet2_KO	2.0949	TET2_KO	134.8	93.9	249.9	131.1	161.9	84.2	42.4	40.5	39.9	73.2	0	6.878	3	2	2	2	1	993	107.3	6.42	5.97	2	48.2	134.8	93.9	249.9	131.1	161.9	84.2	42.4	40.5	39.9	73.2	181	506.5	352.8
FALSE	High	IsMasterProtein	Q9WV35	C->U-editing enzyme APOBEC-2 OS=Mus musculus OX=10090 GN=Apobec2 PE=1 SV=1	Apobec2	1.91658	Tet2_KO	NaN	NaN	0.755048	Tet2_KO	NaN	NaN	291.8	130.6	103.4	110.1	79.5	85.2	60	52.4	59.2	67.9	0	8.508	10	2	4	2	1	224	25.6	4.79	9.35	2	59.8	291.8	130.6	103.4	110.1	79.5	85.2	60	52.4	59.2	67.9	251.7	1229.1	550.1
FALSE	Medium	IsMasterProtein	Q9DCZ4	MICOS complex subunit Mic26 OS=Mus musculus OX=10090 GN=Apoo PE=1 SV=2	Apoo	0.648911	Tet2_KO	-0.15871	NaN	0.169073	NaN	-1.71138	WT	109.7	119.1	107	113.2	119.9	81.4	69.9	76.3	85.1	115.3	0.044	1.069	6	1	1	1	1	198	22.6	9.25	1.67	1	103.2	109.7	119.1	107	113.2	119.9	81.4	69.9	76.3	85.1	115.3	129.8	138	149.9
FALSE	High	IsMasterProtein	Q02013	Aquaporin-1 OS=Mus musculus OX=10090 GN=Aqp1 PE=1 SV=3	Aqp1	1.27828	Tet2_KO	-1.13193	WT	0.808125	NaN	-2.50196	WT	194.1	231.7	39.4	129.9	52.1	79.7	91.2	84.6	45.4	51.7	0	26.025	14	3	13	3	1	269	28.8	7.43	34.05	3	100.4	194.1	231.7	39.4	129.9	52.1	79.7	91.2	84.6	45.4	51.7	782.1	1512.4	1805.5
FALSE	High	IsMasterProtein	P16460	Argininosuccinate synthase OS=Mus musculus OX=10090 GN=Ass1 PE=1 SV=1	Ass1	1.33756	Tet2_KO	-0.383216	NaN	0.877887	Tet2_KO	-0.13432	NaN	131.4	175.2	96.8	136.5	68	78.8	58.4	63.1	60.8	66.4	0	13.497	11	5	5	5	1	412	46.6	8.22	14.87	5	164.6	131.4	175.2	96.8	136.5	68	78.8	58.4	63.1	60.8	66.4	2389.8	1908.1	2544.4
FALSE	Medium	IsMasterProtein	Q80Z10	Astrotactin-2 OS=Mus musculus OX=10090 GN=Astn2 PE=1 SV=2	Astn2	1.05985	Tet2_KO	NaN	NaN	0.186177	NaN	NaN	NaN	158.8	137.6	112.2	125.7	59.6	60.1	80.9	63.4	97.2	113.1	0.013	1.766	0	1	1	1	1	1352	149.3	6.07	1.94	1	91.4	158.8	137.6	112.2	125.7	59.6	60.1	80.9	63.4	97.2	113.1	38.4	66.7	57.8
FALSE	High	IsMasterProtein	Q8R429	Sarcoplasmic/endoplasmic reticulum calcium ATPase 1 OS=Mus musculus OX=10090 GN=Atp2a1 PE=1 SV=1	Atp2a1	2.79299	Tet2_KO	NaN	NaN	1.85304	Tet2_KO	NaN	NaN	334.1	147.7	139.1	146.1	76.2	61.5	36	33.6	42.3	37	0	101.774	26	19	40	9	1	994	109.4	5.22	97.86	19	46.4	334.1	147.7	139.1	146.1	76.2	61.5	36	33.6	42.3	37	664	4776.3	2111.8
FALSE	Medium	IsMasterProtein	O35143	ATPase inhibitor, mitochondrial OS=Mus musculus OX=10090 GN=ATP5IF1 PE=1 SV=2	ATP5IF1	0.793753	Tet2_KO	NaN	NaN	0.758913	NaN	NaN	NaN	132.4	151.7	82.3	126.3	46.5	46.6	78	86.3	59.7	63.7	0.026	1.406	8	1	1	1	1	106	12.2	9.64	2.77	1	226.5	132.4	151.7	82.3	126.3	46.5	46.6	78	86.3	59.7	63.7	2107.8	1232.7	1412.2
FALSE	Low	IsMasterProtein	O88700	Bloom syndrome protein homolog OS=Mus musculus OX=10090 GN=Blm PE=1 SV=1	Blm	0.838244	Tet2_KO	-0.312907	NaN	-0.235658	NaN	-1.75812	WT	126.8	142.3	128.3	117.2			86	66.9	142.9	146.2	0.054	0.984	2	1	1	1	1	1416	158.3	7.27	0	1	143.2	126.8	142.3	128.3	117.2			86	66.9	142.9	146.2	18	15.9	17.9
FALSE	High	IsMasterProtein	O55102	Biogenesis of lysosome-related organelles complex 1 subunit 1 OS=Mus musculus OX=10090 GN=Bloc1s1 PE=1 SV=2	Bloc1s1	0.71439	Tet2_KO	-0.113483	NaN	0.0193912	NaN	0.447496	NaN	116	120.6	116	102.2	92.8	86.2	72.3	71.9	91.6	130.5	0.006	2.373	8	1	1	1	1	125	14.3	8.15	2.58	1	100.1	116	120.6	116	102.2	92.8	86.2	72.3	71.9	91.6	130.5	62	71.8	74.7
FALSE	High	IsMasterProtein	P30993	C5a anaphylatoxin chemotactic receptor 1 OS=Mus musculus OX=10090 GN=C5ar1 PE=1 SV=2	C5ar1	1.10646	Tet2_KO	NaN	NaN	1.11795	NaN	NaN	NaN	156.4	110.3	250.5	83.1	85.5	88.2	57.8	66.7	61.8	101.6	0.007	2.134	3	1	1	1	1	351	39	8.79	1.96	1	38.1	156.4	110.3	250.5	83.1	85.5	88.2	57.8	66.7	61.8	101.6	16.9	69.3	48.9
FALSE	High	IsMasterProtein	P13634	Carbonic anhydrase 1 OS=Mus musculus OX=10090 GN=Ca1 PE=1 SV=4	Ca1	2.72872	Tet2_KO	NaN	NaN	1.81994	NaN	NaN	NaN	140.2	195.2	31.2	157.5	26.5	62.9	23.8	27	25.9	27.6	0	31.16	28	5	11	5	1	261	28.3	6.96	39.93	5	382.2	140.2	195.2	31.2	157.5	26.5	62.9	23.8	27	25.9	27.6	16391.1	6012.6	8370.9
FALSE	High	IsMasterProtein	P51437	Cathelicidin antimicrobial peptide OS=Mus musculus OX=10090 GN=Camp PE=1 SV=2	Camp	1.32631	Tet2_KO	0	NaN	1.95597	Tet2_KO	10.612	TET2_KO	125.7	90.9	295.1	86.7	201.8	72.6	42.5	43.9	43.4	56.8	0	27.706	41	4	18	4	1	172	19.4	8.68	40.17	4	40.5	125.7	90.9	295.1	86.7	201.8	72.6	42.5	43.9	43.4	56.8	415.5	1288.1	931.6
FALSE	High	IsMasterProtein	O09165	Calsequestrin-1 OS=Mus musculus OX=10090 GN=Casq1 PE=1 SV=3	Casq1	3.04494	Tet2_KO	NaN	NaN	1.47888	Tet2_KO	NaN	NaN	301.7	142.9	110.4	118.6	101	107.3	21.7	35.5	74.9	28.3	0	9.776	6	2	3	2	1	405	46.3	4.12	7.88	2	57.8	301.7	142.9	110.4	118.6	101	107.3	21.7	35.5	74.9	28.3	51.2	266.9	126.4
FALSE	High	IsMasterProtein	Q08024	Core-binding factor subunit beta OS=Mus musculus OX=10090 GN=Cbfb PE=1 SV=1	Cbfb	1.29453	Tet2_KO	-0.0766639	NaN	0.0199443	NaN	2.02362	TET2_KO	152	143	61.4	73.8	124.1	130.6	91	44.9	161.6	42	0.001	4.992	9	1	3	1	1	187	22	5.77	9.7	1	75.7	152	143	61.4	73.8	124.1	130.6	91	44.9	161.6	42	37.6	75.4	70.9
FALSE	High	IsMasterProtein	Q8R2S8	CD177 antigen OS=Mus musculus OX=10090 GN=Cd177 PE=2 SV=1	Cd177	0.774386	Tet2_KO	2.92132	NaN	1.62997	NaN	3.30429	TET2_KO	107.1	88.1	320.4	94.3	117.2	78.5	55.6	58.6	63.1	71.4	0	31.218	16	9	10	9	1	817	87	5.67	26.78	9	45.6	107.1	88.1	320.4	94.3	117.2	78.5	55.6	58.6	63.1	71.4	547.2	1286.1	1057.5
FALSE	High	IsMasterProtein	Q8CC12	Codanin-1 OS=Mus musculus OX=10090 GN=Cdan1 PE=1 SV=2	Cdan1	0.711223	Tet2_KO	-0.161119	NaN	0.168699	NaN	-0.829723	WT	135.7	122.8	108.5	100	107	88.2	79.5	78.4	92.1	93.4	0.001	4.746	1	2	2	1	1	1239	135.8	7.25	4.93	2	94.5	135.7	122.8	108.5	100	107	88.2	79.5	78.4	92.1	93.4	215.2	308.9	279.5
FALSE	High	IsMasterProtein	Q64261	Cyclin-dependent kinase 6 OS=Mus musculus OX=10090 GN=Cdk6 PE=1 SV=2	Cdk6	0.55456	Tet2_KO	0.0934377	NaN	0.498291	NaN	0.332071	NaN	117.2	116.7	111.6	136	67.7	63.3	78.3	81	88.4	86.9	0	37.179	34	8	14	8	1	326	37	6.62	44.49	8	152.8	117.2	116.7	111.6	136	67.7	63.3	78.3	81	88.4	86.9	3470.3	2661.9	2651.6
FALSE	High	IsMasterProtein	P53566	CCAAT/enhancer-binding protein alpha OS=Mus musculus OX=10090 GN=Cebpa PE=1 SV=2	Cebpa	1.23915	Tet2_KO	-1.34667	NaN	2.78191	Tet2_KO	0.306594	NaN	78.7	76.2	298.9	228.6	107.2	70.2	36.8	29.6	39.8	37	0	6.895	9	3	3	3	1	359	37.4	7.66	8.28	3	96.9	78.7	76.2	298.9	228.6	107.2	70.2	36.8	29.6	39.8	37	441.4	358.7	347.2
FALSE	High	IsMasterProtein	Q91WG0	Acylcarnitine hydrolase OS=Mus musculus OX=10090 GN=Ces2c PE=1 SV=1	Ces2c	1.97469	Tet2_KO	NaN	NaN	1.30102	Tet2_KO	NaN	NaN	183	174.7	85.8	145.3	80.2	81.1	44.1	47	46.4	47.4	0	10.879	6	3	3	3	1	561	62.4	5.69	10.2	3	165	183	174.7	85.8	145.3	80.2	81.1	44.1	47	46.4	47.4	1361.7	1509.8	1441.8
FALSE	High	IsMasterProtein	P11680	Properdin OS=Mus musculus OX=10090 GN=Cfp PE=2 SV=2	Cfp	1.88765	Tet2_KO	0.545916	NaN	2.42844	Tet2_KO	0.707999	NaN	107.3	103.2	258.5	113.6	191.5	79.4	22.8	37.8	23.1	68.6	0	8.975	4	1	6	1	1	464	50.3	7.84	5.07	1	94.2	107.3	103.2	258.5	113.6	191.5	79.4	22.8	37.8	23.1	68.6	44.6	50.8	48.9
FALSE	High	IsMasterProtein	Q61362	Chitinase-3-like protein 1 OS=Mus musculus OX=10090 GN=Chi3l1 PE=1 SV=3	Chi3l1	0.814039	Tet2_KO	NaN	NaN	1.62209	Tet2_KO	NaN	NaN	103.8	99.9	261.4	121.6	123.6	75.7	59	56.9	60.7	63.8	0.001	5.031	6	2	2	2	1	389	43.9	8.57	3.32	2	73.4	103.8	99.9	261.4	121.6	123.6	75.7	59	56.9	60.7	63.8	254.2	359.2	345.8
FALSE	High	IsMasterProtein	O35744	Chitinase-like protein 3 OS=Mus musculus OX=10090 GN=Chil3 PE=1 SV=2	Chil3	0.701363	Tet2_KO	2.58166	NaN	1.56171	NaN	7.20941	TET2_KO	93.9	98.7	346.8	61.7	130.9	64.3	58	60.5	67.2	71.3	0	75.346	30	12	34	12	1	398	44.4	5.69	109.44	12	46.7	93.9	98.7	346.8	61.7	130.9	64.3	58	60.5	67.2	71.3	3487.5	7015.9	7369.8
FALSE	High	IsMasterProtein	P07310	Creatine kinase M-type OS=Mus musculus OX=10090 GN=Ckm PE=1 SV=1	Ckm	1.61516	Tet2_KO	NaN	NaN	0.34943	NaN	NaN	NaN	207.7	126.5	86.9	91.4	121.4	161	54.1	55	57.4	89.6	0	16.918	17	5	5	5	1	381	43	7.06	15.41	5	49	207.7	126.5	86.9	91.4	121.4	161	54.1	55	57.4	89.6	493.1	2091.8	1274.1
FALSE	High	IsMasterProtein	O70496	H(+)/Cl(-) exchange transporter 7 OS=Mus musculus OX=10090 GN=Clcn7 PE=1 SV=1	Clcn7	0.94956	Tet2_KO	-0.0704714	NaN	-0.199437	NaN	-0.425366	NaN	147.1	110.5	85.1	90.9	116.6	141.7	60.9	73.7	83.3	128.4	0.002	2.983	1	1	1	1	1	803	88.7	7.27	2.55	1	61.7	147.1	110.5	85.1	90.9	116.6	141.7	60.9	73.7	83.3	128.4	37.3	88.8	66.7
FALSE	Medium	IsMasterProtein	Q8BH15	CCR4-NOT transcription complex subunit 10 OS=Mus musculus OX=10090 GN=Cnot10 PE=1 SV=1	Cnot10	1.08566	Tet2_KO	-0.14838	NaN	-0.546531	NaN	-0.385565	NaN	157.6	141.4	61.6	71.5	103.3	72.8	77.3	64.7	63.4	208.2	0.041	1.111	1	1	1	1	1	744	81.8	7.68	1.88	1	78.2	157.6	141.4	61.6	71.5	103.3	72.8	77.3	64.7	63.4	208.2	625.3	1259.9	1130.3
FALSE	High	IsMasterProtein	P11087	Collagen alpha-1(I) chain OS=Mus musculus OX=10090 GN=Col1a1 PE=1 SV=4	Col1a1	1.51284	Tet2_KO	-2.60382	NaN	1.6903	Tet2_KO	0.592679	NaN	191	102.5	266.8	101.6	96	83.6	52.6	50.3	54.1	60.4	0	25.299	5	6	8	6	1	1453	137.9	5.85	23.1	6	41.1	191	102.5	266.8	101.6	96	83.6	52.6	50.3	54.1	60.4	866.2	4030.6	2161.6
FALSE	High	IsMasterProtein	Q01149	Collagen alpha-2(I) chain OS=Mus musculus OX=10090 GN=Col1a2 PE=1 SV=2	Col1a2	2.63394	Tet2_KO	-1.92407	WT	3.02207	Tet2_KO	-0.332054	NaN	230	102.7	353.2	127.7	86.6	64.2	26.9	26.7	29.6	29.6	0	20.853	5	6	6	6	1	1372	129.5	9.19	19.37	6	22.9	230	102.7	353.2	127.7	86.6	64.2	26.9	26.7	29.6	29.6	571.7	5751.9	2568.9
FALSE	Medium	IsMasterProtein	Q04857	Collagen alpha-1(VI) chain OS=Mus musculus OX=10090 GN=Col6a1 PE=1 SV=1	Col6a1	1.28697	Tet2_KO	NaN	NaN	1.28054	Tet2_KO	NaN	NaN	160.9	125.9	206.5	128.8	85.9	68.7	64.6	53.9	63.2	76	0.013	1.753	1	1	1	1	1	1025	108.4	5.36	1.71	1	65.6	160.9	125.9	206.5	128.8	85.9	68.7	64.6	53.9	63.2	76	60.4	148.3	116
FALSE	High	IsMasterProtein	P23927	Alpha-crystallin B chain OS=Mus musculus OX=10090 GN=Cryab PE=1 SV=2	Cryab	1.99627	Tet2_KO	NaN	NaN	1.08152	Tet2_KO	NaN	NaN	235.6	104.5	140.9	140.6	86.4	108.3	46.7	39.2	50.1	98.9	0	9.669	21	2	3	2	1	175	20.1	7.33	6.12	2	48.8	235.6	104.5	140.9	140.6	86.4	108.3	46.7	39.2	50.1	98.9	124.1	599.4	265.9
FALSE	High	IsMasterProtein	Q9D5V5	Cullin-5 OS=Mus musculus OX=10090 GN=Cul5 PE=1 SV=3	Cul5	0.927551	Tet2_KO	-0.230482	NaN	0.560704	NaN	-0.692791	WT	168.3	111.3	134.6	119.7	95.9	80.3	73.6	73.4	89.9	82.8	0	7.559	4	3	3	3	1	780	90.9	7.81	7.06	3	70.2	168.3	111.3	134.6	119.7	95.9	80.3	73.6	73.4	89.9	82.8	296.1	709.7	469.3
FALSE	High	IsMasterProtein	Q61462	Cytochrome b-245 light chain OS=Mus musculus OX=10090 GN=Cyba PE=1 SV=3	Cyba	0.92624	Tet2_KO	-0.167784	NaN	2.44058	NaN	1.98865	TET2_KO	93.4	81.6	459.4	34.2	172.3	51	51.1	41.9	43.1	48.1	0.001	4.4	5	1	1	1	1	192	20.7	9.23	4.01	1	23.9	93.4	81.6	459.4	34.2	172.3	51	51.1	41.9	43.1	48.1	182.3	713.9	623.4
FALSE	High	IsMasterProtein	Q61093	Cytochrome b-245 heavy chain OS=Mus musculus OX=10090 GN=Cybb PE=1 SV=1	Cybb	1.24498	Tet2_KO	1.56356	NaN	2.66767	Tet2_KO	3.23598	TET2_KO	112.4	83.6	417.3	113.8	96.2	61.6	38.1	45.2	55	33.7	0	11.08	7	3	4	3	1	570	65.3	7.72	6.9	3	43.1	112.4	83.6	417.3	113.8	96.2	61.6	38.1	45.2	55	33.7	113.2	295.1	219.4
FALSE	High	IsMasterProtein	Q9JJY4	Probable ATP-dependent RNA helicase DDX20 OS=Mus musculus OX=10090 GN=Ddx20 PE=1 SV=2	Ddx20	0.662178	Tet2_KO	-0.16534	NaN	0.627743	NaN	-0.364976	NaN	109.7	117.7	132.2	124.6	103.2	90.2	72	71.7	92.7	75.3	0	12.018	5	3	4	3	1	825	91.7	6.74	5.83	3	110.6	109.7	117.7	132.2	124.6	103.2	90.2	72	71.7	92.7	75.3	204.4	202.7	217.5
FALSE	High	IsMasterProtein	P31001	Desmin OS=Mus musculus OX=10090 GN=Des PE=1 SV=3	Des	0.892763	Tet2_KO	NaN	NaN	0.585912	Tet2_KO	NaN	NaN	181.3	115.2	126.4	118.4	88.4	87.6	80.5	79.2	82.1	81	0	25.178	13	8	14	3	1	469	53.5	5.27	43.05	8	59.7	181.3	115.2	126.4	118.4	88.4	87.6	80.5	79.2	82.1	81	169.5	514.7	327
FALSE	High	IsMasterProtein	P21995	Embigin OS=Mus musculus OX=10090 GN=Emb PE=1 SV=2	Emb	0.786758	Tet2_KO	0.122764	NaN	-1.03472	WT	1.55857	TET2_KO	130.1	129.2	54.5	62.3	151.1	125.3	87.6	65.8	141.2	103.8	0.002	3.354	4	1	1	1	1	330	37	6.02	2.36	1	49.1	130.1	129.2	54.5	62.3	151.1	125.3	87.6	65.8	141.2	103.8	11.4	30.3	30.1
FALSE	High	IsMasterProtein	Q99KI3	ER membrane protein complex subunit 3 OS=Mus musculus OX=10090 GN=Emc3 PE=1 SV=3	Emc3	0.656578	Tet2_KO	-0.00266915	NaN	-0.702195	WT	-0.399211	NaN	112.7	116.6	72.5	71	146.3	128.8	73.9	71.6	132.7	104.2	0	8.258	15	2	3	2	1	261	30	6.81	4	2	69.7	112.7	116.6	72.5	71	146.3	128.8	73.9	71.6	132.7	104.2	80.3	129.8	134.4
FALSE	High	IsMasterProtein	P21550	Beta-enolase OS=Mus musculus OX=10090 GN=Eno3 PE=1 SV=3	Eno3	1.49016	Tet2_KO	0.273446	NaN	0.852521	NaN	0.462652	NaN	202.8	129.3	121.8	121.6	85.4	81.2	60.7	57.6	53.8	90.2	0	39.276	15	4	19	1	1	434	47	7.18	70.86	4	95.6	202.8	129.3	121.8	121.6	85.4	81.2	60.7	57.6	53.8	90.2	378	801.6	511.1
FALSE	High	IsMasterProtein	Q99M71	Mammalian ependymin-related protein 1 OS=Mus musculus OX=10090 GN=Epdr1 PE=1 SV=1	Epdr1	0.9705	Tet2_KO	-1.38271	WT	0.593755	NaN	-2.68679	WT	120.7	168.8	76.2	118.2	84	73.4	70.9	77.1	53.9	80	0.002	3.64	5	1	1	1	1	224	25.5	7.58	3.45	1	176.8	120.7	168.8	76.2	118.2	84	73.4	70.9	77.1	53.9	80	364.6	248.9	348.1
FALSE	High	IsMasterProtein	P57759	Endoplasmic reticulum resident protein 29 OS=Mus musculus OX=10090 GN=Erp29 PE=1 SV=2	Erp29	1.00499	Tet2_KO	-0.172026	NaN	0.726676	NaN	-1.23572	WT	105.1	127.9	143.9	126.3	89	66.7	58.3	57.8	96.4	70.8	0	28.38	22	5	12	5	1	262	28.8	6.15	29.79	5	157.7	105.1	127.9	143.9	126.3	89	66.7	58.3	57.8	96.4	70.8	3212.6	2141.6	2605.1
FALSE	High	IsMasterProtein	Q9D0M0	Exosome complex exonuclease RRP42 OS=Mus musculus OX=10090 GN=Exosc7 PE=1 SV=2	Exosc7	0.558692	Tet2_KO	-0.144057	NaN	-0.0569887	NaN	-0.280075	NaN	122.5	125.9	94.2	92.2	105.1	80.7	82.8	85.9	101.5	92.8	0	23.611	23	5	7	5	1	291	31.8	5.19	20.97	5	116.3	122.5	125.9	94.2	92.2	105.1	80.7	82.8	85.9	101.5	92.8	939.9	990	1017.1
FALSE	High	IsMasterProtein	Q8BH61	Coagulation factor XIII A chain OS=Mus musculus OX=10090 GN=F13a1 PE=1 SV=3	F13a1	0.668554	Tet2_KO	-0.272348	NaN	2.13911	Tet2_KO	1.0641	NaN	68	76.8	275.2	180.5	100.5	83.5	45.4	45.7	48.9	54.9	0	27.593	11	6	11	6	1	732	83.2	5.92	28.27	6	120.6	68	76.8	275.2	180.5	100.5	83.5	45.4	45.7	48.9	54.9	1766.3	996.1	1124.2
FALSE	High	IsMasterProtein	Q9D2L9	Protein FAM111A OS=Mus musculus OX=10090 GN=Fam111a PE=2 SV=1	Fam111a	1.40552	Tet2_KO	-0.182413	NaN	0.169013	NaN	-0.538193	WT	155	132.1	116.7	117.4	94.6	69.9	57.8	51	98.9	109.9	0.001	5.378	6	2	2	2	1	613	69.9	8.44	2.25	2	96.4	155	132.1	116.7	117.4	94.6	69.9	57.8	51	98.9	109.9	60.7	97.5	83.2
FALSE	High	IsMasterProtein	Q80V62	Fanconi anemia group D2 protein homolog OS=Mus musculus OX=10090 GN=Fancd2 PE=1 SV=2	Fancd2	0.777	Tet2_KO	-0.66935	WT	0.752403	NaN	-2.33921	WT	110.4	99.9	148.7	151.3	97.4	88.7	59.9	62.9	74.7	110.2	0.003	2.763	1	1	1	1	1	1450	163.5	6.32	2.18	1	95.9	110.4	99.9	148.7	151.3	97.4	88.7	59.9	62.9	74.7	110.2	222	255.6	231.1
FALSE	High	IsMasterProtein	O70497	Ficolin-2 OS=Mus musculus OX=10090 GN=Fcn2 PE=2 SV=2	Fcn2	0.798929	Tet2_KO	NaN	NaN	1.94411	Tet2_KO	NaN	NaN	76.5	95.7	331	108.6	136.7	64.3	51.3	47.8	61.8	53.1	0.003	2.828	3	1	1	1	1	314	34	7.4	3.03	1	73	76.5	95.7	331	108.6	136.7	64.3	51.3	47.8	61.8	53.1	169.5	177.6	222.2
FALSE	Low	IsMasterProtein	Q91Z49	UAP56-interacting factor OS=Mus musculus OX=10090 GN=Fyttd1 PE=1 SV=1	Fyttd1	1.03811	Tet2_KO	-0.267955	NaN	-0.362843	NaN	0.0998164	NaN	127.9	174.3	81.3	82.1	102.1	69.1	84.1	65.4	101.4	109	0.05	1.034	2	1	1	1	1	317	35.9	11.84	1.65	1	103.2	127.9	174.3	81.3	82.1	102.1	69.1	84.1	65.4	101.4	109	149.1	184.7	251.8
FALSE	High	IsMasterProtein	Q9D964	Glycine amidinotransferase, mitochondrial OS=Mus musculus OX=10090 GN=Gatm PE=1 SV=1	Gatm	1.19782	Tet2_KO	-0.812356	NaN	1.33863	Tet2_KO	-1.85304	WT	99.6	130.6	155.6	137.2	89.6	79.1	49.1	51.3	57	58.8	0	25.103	18	6	9	6	1	423	48.3	7.88	23.61	6	192	99.6	130.6	155.6	137.2	89.6	79.1	49.1	51.3	57	58.8	3652.9	1895.7	2484.8
FALSE	Medium	IsMasterProtein	P51569	Alpha-galactosidase A OS=Mus musculus OX=10090 GN=Gla PE=1 SV=1	Gla	0.85297	Tet2_KO	-0.47794	NaN	1.72921	Tet2_KO	-0.772837	NaN	95.7	99.2	214.2	145.7	72.4	61.8	52.4	55.6	39.4	87.2	0.013	1.75	2	1	1	1	1	419	47.6	5.72	2.75	1	176.4	95.7	99.2	214.2	145.7	72.4	61.8	52.4	55.6	39.4	87.2	588.3	319.2	330.7
FALSE	High	IsMasterProtein	Q60648	Ganglioside GM2 activator OS=Mus musculus OX=10090 GN=Gm2a PE=1 SV=2	Gm2a	0.847931	Tet2_KO	1.14765	Tet2_KO	1.09405	Tet2_KO	2.65239	TET2_KO	79.6	102.5	153.1	150.1	81.7	61.9	46.9	54.9	69.5	72.6	0	18.556	15	2	7	2	1	193	20.8	5.9	18.67	2	227	79.6	102.5	153.1	150.1	81.7	61.9	46.9	54.9	69.5	72.6	1696.1	594.8	765.8
FALSE	Medium	IsMasterProtein	Q91XA2	Golgi membrane protein 1 OS=Mus musculus OX=10090 GN=Golm1 PE=1 SV=2	Golm1	0.765136	Tet2_KO	-0.897849	WT	-0.109743	NaN	-2.55628	WT	134.8	116.1	72.6	122.9	112.4	84.7	81	67.8	107.1	103.9	0.044	1.059	3	1	1	1	1	393	44.3	5.27	0	1	96.6	134.8	116.1	72.6	122.9	112.4	84.7	81	67.8	107.1	103.9	93.1	129.8	111.8
FALSE	High	IsMasterProtein	P43276	Histone H1.5 OS=Mus musculus OX=10090 GN=Hist1h1b PE=1 SV=2	Hist1h1b	0.738272	Tet2_KO	-0.696515	NaN	0.770796	Tet2_KO	-1.96531	WT	115.4	140.3	149.7	140.4	82.8	61.8	75.8	77.5	77.8	93.7	0	24.882	22	5	15	3	1	223	22.6	10.92	47.19	5	84.7	115.4	140.3	149.7	140.4	82.8	61.8	75.8	77.5	77.8	93.7	2958.2	4031.1	4903.8
FALSE	High	IsMasterProtein	Q61646	Haptoglobin OS=Mus musculus OX=10090 GN=Hp PE=1 SV=1	Hp	1.21233	Tet2_KO	7.16052	Tet2_KO	2.11951	Tet2_KO	1.73858	NaN	118.2	98.6	271.4	113.9	166.2	81.4	50.6	43.5	45.2	43.5	0	9.683	6	2	4	2	1	347	38.7	6.29	9.9	2	67.4	118.2	98.6	271.4	113.9	166.2	81.4	50.6	43.5	45.2	43.5	556.2	976.1	814.2
FALSE	High	IsMasterProtein	P01746	Ig heavy chain V region 93G7 OS=Mus musculus OX=10090 PE=2 SV=1	Ig heavy chain V region 93G7 OS=Mus musculus OX=10090	0.775095	Tet2_KO	NaN	NaN	0.129598	NaN	NaN	NaN	104.4	118.2	130	89	132.5	93.4	71	60	106.9	94.1	0.002	2.913	7	1	1	1	1	140	15.5	8.4	3.05	1	100.5	104.4	118.2	130	89	132.5	93.4	71	60	106.9	94.1	144.2	149.9	169.6
FALSE	High	IsMasterProtein	P01872	Immunoglobulin heavy constant mu OS=Mus musculus OX=10090 GN=Ighm PE=1 SV=2	Ighm	0.843959	Tet2_KO	1.64688	NaN	0.41454	NaN	2.57182	TET2_KO	135.1	145.2	95.8	93.9	90.2	96.5	75.8	80.5	66	77.2	0	7.5	6	2	2	2	1	454	49.9	7.01	6.33	2	143.8	135.1	145.2	95.8	93.9	90.2	96.5	75.8	80.5	66	77.2	388.3	364.9	392.3
FALSE	High	IsMasterProtein	P01837	Immunoglobulin kappa constant OS=Mus musculus OX=10090 GN=Igkc PE=1 SV=2	Igkc	1.06436	Tet2_KO	NaN	NaN	0.670851	NaN	NaN	NaN	148.6	141.6	116.4	104.6	87.8	73	64.7	74.8	64.3	75.4	0.005	2.465	7	1	1	1	1	107	11.9	5.9	2.75	1	148.6	148.6	141.6	116.4	104.6	87.8	73	64.7	74.8	64.3	75.4	960.9	960.7	915.6
FALSE	High	IsMasterProtein	O88522	NF-kappa-B essential modulator OS=Mus musculus OX=10090 GN=Ikbkg PE=1 SV=2	Ikbkg	1.09546	Tet2_KO	0.151768	NaN	NaN	NaN	0.107837	NaN	148.2	135.7	98.2	97.1	101.1	128.1	95.6	50.9	148.8		0.008	2.112	2	1	1	1	1	412	47.9	5.85	1.61	1	96.2	148.2	135.7	98.2	97.1	101.1	128.1	95.6	50.9	148.8		19.3	29.8	27.2
FALSE	Low	IsMasterProtein	Q9QXV3	Inhibitor of growth protein 1 OS=Mus musculus OX=10090 GN=Ing1 PE=2 SV=1	Ing1	1.14482	Tet2_KO	-0.107045	NaN	NaN	NaN	0.175673	NaN	215.8	110.1	88.2	93.1	121.3	68.2	74.4	73	171.7		0.053	0.994	6	1	1	1	1	279	32.1	7.42	0	1	84.4	215.8	110.1	88.2	93.1	121.3	68.2	74.4	73	171.7		12.2	31.3	16
FALSE	High	IsMasterProtein	Q3UV74	Integrin beta-2-like protein OS=Mus musculus OX=10090 GN=Itgb2l PE=1 SV=1	Itgb2l	1.46822	Tet2_KO	-4.95047	NaN	2.53728	Tet2_KO	4.73887	TET2_KO	118.2	77.9	412.8	91.3	133.2	75.4	36.1	34.8	35.7	55.4	0	13.064	8	5	5	5	1	738	81.5	7.08	11.93	5	29.1	118.2	77.9	412.8	91.3	133.2	75.4	36.1	34.8	35.7	55.4	155.1	629.2	414.8
FALSE	High	IsMasterProtein	Q9Z0R6	Intersectin-2 OS=Mus musculus OX=10090 GN=Itsn2 PE=1 SV=2	Itsn2	0.898892	Tet2_KO	0.201048	NaN	0.176728	NaN	0.483582	NaN	136.6	141.5	103.7	105.6	94	67.2	67.5	83.3	66.3	153.4	0	9.87	2	4	9	4	1	1659	188.8	8.13	23.78	4	81	136.6	141.5	103.7	105.6	94	67.2	67.5	83.3	66.3	153.4	299.9	505.5	523.8
FALSE	High	IsMasterProtein	Q60960	Importin subunit alpha-5 OS=Mus musculus OX=10090 GN=Kpna1 PE=1 SV=2	Kpna1	1.01477	Tet2_KO	-0.341749	NaN	0.645891	Tet2_KO	-0.765698	WT	186.6	126.1	114	118.5	92	76.7	75.1	79.8	73.7	74.9	0	9.734	8	4	4	3	1	538	60.1	5.01	10.35	4	82.5	186.6	126.1	114	118.5	92	76.7	75.1	79.8	73.7	74.9	646	1460.5	986.6
FALSE	High	IsMasterProtein	P52293	Importin subunit alpha-1 OS=Mus musculus OX=10090 GN=Kpna2 PE=1 SV=2	Kpna2	0.710927	Tet2_KO	-0.624787	NaN	0.540684	NaN	-1.75561	WT	129.9	119	117.9	132	89	84.3	72.6	79.8	83.8	88.1	0	20.967	16	4	9	4	1	529	57.9	5.68	16.88	4	103.7	129.9	119	117.9	132	89	84.3	72.6	79.8	83.8	88.1	327.9	410.6	376.3
FALSE	High	IsMasterProtein	P11672	Neutrophil gelatinase-associated lipocalin OS=Mus musculus OX=10090 GN=Lcn2 PE=1 SV=1	Lcn2	1.79797	Tet2_KO	1.63632	NaN	2.61273	Tet2_KO	6.50149	TET2_KO	112.4	111.1	407.6	67.9	146.5	72.4	31.5	32.8	33.6	46.1	0	16.385	16	5	8	5	1	200	22.9	8.81	21.19	5	38	112.4	111.1	407.6	67.9	146.5	72.4	31.5	32.8	33.6	46.1	707.2	2090.2	2066.7
FALSE	High	IsMasterProtein	P16045	Galectin-1 OS=Mus musculus OX=10090 GN=Lgals1 PE=1 SV=3	Lgals1	1.10522	Tet2_KO	2.0459	NaN	1.74973	Tet2_KO	1.59797	TET2_KO	81.6	111.4	189.1	165.1	84.6	58.5	43.5	46.3	50.1	55.5	0	21.916	45	5	8	5	1	135	14.9	5.49	22.61	5	214.2	81.6	111.4	189.1	165.1	84.6	58.5	43.5	46.3	50.1	55.5	3103.8	1182.4	1614.2
FALSE	High	IsMasterProtein	P08071	Lactotransferrin OS=Mus musculus OX=10090 GN=Ltf PE=1 SV=4	Ltf	1.49106	Tet2_KO	-4.11795	NaN	2.09514	NaN	7.30955	TET2_KO	130.6	103.8	356.9	80.3	121.6	70.9	42.2	41.2	45.4	58.6	0	113.305	40	24	38	23	1	707	77.8	8.53	123.01	24	48.5	130.6	103.8	356.9	80.3	121.6	70.9	42.2	41.2	45.4	58.6	3658.6	9861	7838.7
FALSE	High	IsMasterProtein	P08905	Lysozyme C-2 OS=Mus musculus OX=10090 GN=Lyz2 PE=1 SV=2	Lyz2	0.773225	Tet2_KO	-0.0556983	NaN	1.7126	Tet2_KO	3.43507	TET2_KO	94.1	107.4	261.1	111.4	146.9	70.6	58.8	59.1	58	55.7	0	32.619	36	4	11	2	1	148	16.7	8.81	42.48	4	76.9	94.1	107.4	261.1	111.4	146.9	70.6	58.8	59.1	58	55.7	839.5	1027.9	1173.6
FALSE	High	IsMasterProtein	P04370	Myelin basic protein OS=Mus musculus OX=10090 GN=Mbp PE=1 SV=2	Mbp	0.978749	Tet2_KO	-0.159056	NaN	1.27078	NaN	-0.333545	NaN	91.8	148.5	67.4	239.5	82.1	108.5	57.8	64.5	57.2	71.6	0	9.513	22	3	8	3	1	250	27.2	9.58	7.4	3	111.2	91.8	148.5	67.4	239.5	82.1	108.5	57.8	64.5	57.2	71.6	570.9	471.1	762
FALSE	Medium	IsMasterProtein	P16056	Hepatocyte growth factor receptor OS=Mus musculus OX=10090 GN=Met PE=1 SV=1	Met	1.03986	Tet2_KO	0.688367	NaN	1.95964	Tet2_KO	1.99018	TET2_KO	66.8	79.5	313.4	192	70.4	70.2	42.3	30.7	61.7	68.6	0.044	1.067	0	1	1	1	1	1379	153.5	7.05	2.15	1	104.4	66.8	79.5	313.4	192	70.4	70.2	42.3	30.7	61.7	68.6	115.4	73.9	87.9
FALSE	Medium	IsMasterProtein	P19788	Matrix Gla protein OS=Mus musculus OX=10090 GN=Mgp PE=3 SV=1	Mgp	2.74849	Tet2_KO	NaN	NaN	1.37548	Tet2_KO	NaN	NaN	186.3	357.3	152.2	85.2	71.7	47.4	53	32.7	58.9	37.4	0.01	1.945	11	1	1	1	1	104	12.4	9.55	2.07	1	17.8	186.3	357.3	152.2	85.2	71.7	47.4	53	32.7	58.9	37.4	8.7	91.3	175.2
FALSE	High	IsMasterProtein	P41245	Matrix metalloproteinase-9 OS=Mus musculus OX=10090 GN=Mmp9 PE=1 SV=2	Mmp9	2.44352	Tet2_KO	-2.99872	NaN	1.58323	Tet2_KO	2.18309	NaN	239.1	145.3	154.7	126.4	124.9	95.5	31.1	40.9	44.9	49.1	0.001	4.403	2	2	2	2	1	730	80.5	6.09	4.32	2	48.2	239.1	145.3	154.7	126.4	124.9	95.5	31.1	40.9	44.9	49.1	120.3	596.8	362.7
FALSE	High	IsMasterProtein	A2BDX3	Adenylyltransferase and sulfurtransferase MOCS3 OS=Mus musculus OX=10090 GN=Mocs3 PE=1 SV=1	Mocs3	0.605959	Tet2_KO	-0.102863	NaN	0.187532	NaN	0.0453954	NaN	114.1	110.2	139.2	93.2	115.4	117.1	72.7	74.7	93.7	112	0.001	4.309	3	1	1	1	1	460	49.3	7.49	3.11	1	57.7	114.1	110.2	139.2	93.2	115.4	117.1	72.7	74.7	93.7	112	55.8	110.3	106.6
FALSE	High	IsMasterProtein	P11247	Myeloperoxidase OS=Mus musculus OX=10090 GN=Mpo PE=1 SV=2	Mpo	0.802794	Tet2_KO	1.36454	NaN	2.47674	Tet2_KO	0.513803	NaN	65.7	78.9	328.1	168	108.2	67.8	41.9	41	43.3	45.9	0	101.766	31	18	65	16	1	718	81.1	9.55	186.25	18	111.3	65.7	78.9	328.1	168	108.2	67.8	41.9	41	43.3	45.9	10904.1	6437.5	7732
FALSE	Medium	IsMasterProtein	Q99N85	28S ribosomal protein S18a, mitochondrial OS=Mus musculus OX=10090 GN=Mrps18a PE=2 SV=1	Mrps18a	0.653391	Tet2_KO	-0.420459	NaN	0.0448872	NaN	-0.525619	NaN	121.9	128.4	116.2	90.1	110.9	86.7	77.1	82.2	92.5	108.8	0.011	1.859	8	1	1	1	1	196	22.3	10.18	2.34	1	85.4	121.9	128.4	116.2	90.1	110.9	86.7	77.1	82.2	92.5	108.8	97.4	139.1	146.6
FALSE	High	IsMasterProtein	Q02395	Metal-response element-binding transcription factor 2 OS=Mus musculus OX=10090 GN=Mtf2 PE=1 SV=2	Mtf2	0.695737	Tet2_KO	-0.114064	NaN	1.25665	Tet2_KO	0.52044	TET2_KO	98.3	93.9	170.4	171.6	100.4	116.1	63.6	55.6	67.7	75.9	0.001	4.852	3	2	2	2	1	593	66.9	8.68	5.19	2	86.5	98.3	93.9	170.4	171.6	100.4	116.1	63.6	55.6	67.7	75.9	356.2	404.9	386.6
FALSE	High	IsMasterProtein	Q5XKE0	Myosin-binding protein C, fast-type OS=Mus musculus OX=10090 GN=Mybpc2 PE=1 SV=1	Mybpc2	1.83787	Tet2_KO	NaN	NaN	1.03457	Tet2_KO	NaN	NaN	269.5	127.2	128.2	132.9	77.6	69.2	54.6	56.4	62.6	64.9	0	86.913	21	20	32	20	1	1136	127.3	6.35	87.73	20	56.9	269.5	127.2	128.2	132.9	77.6	69.2	54.6	56.4	62.6	64.9	3120.4	14787.7	6981.7
FALSE	High	IsMasterProtein	Q5SX40	Myosin-1 OS=Mus musculus OX=10090 GN=Myh1 PE=1 SV=1	Myh1	2.57222	Tet2_KO	0.994453	NaN	1.33127	Tet2_KO	3.61803	NaN	310	141.3	119.9	125.3	96	76.9	38.5	37.4	43.3	55.7	0	641.29	47	92	439	21	1	1942	223.2	5.76	1382.61	92	55.6	310	141.3	119.9	125.3	96	76.9	38.5	37.4	43.3	55.7	5337.9	29781.6	13576.8
FALSE	High	IsMasterProtein	Q5SX39	Myosin-4 OS=Mus musculus OX=10090 GN=Myh4 PE=2 SV=1	Myh4	2.75367	Tet2_KO	NaN	NaN	1.46583	Tet2_KO	NaN	NaN	313.5	148.2	128.4	128.8	88.3	78	35.1	33.4	39.3	57.1	0	709.973	49	98	559	29	1	1939	222.7	5.74	1729.54	98	49.9	313.5	148.2	128.4	128.8	88.3	78	35.1	33.4	39.3	57.1	11353.1	71353.4	33731.8
FALSE	High	IsMasterProtein	Q02566	Myosin-6 OS=Mus musculus OX=10090 GN=Myh6 PE=1 SV=2	Myh6	3.21521	Tet2_KO	5.6525	Tet2_KO	NaN	NaN	0.593732	NaN	324.8	143	169.4	160.2	100.2	79.9	25.8	24.6	29.5		0	223.908	20	38	146	1	1	1938	223.4	5.73	501.58	38	42.5	324.8	143	169.4	160.2	100.2	79.9	25.8	24.6	29.5		15.8	120.6	53.1
FALSE	High	IsMasterProtein	Q91Z83	Myosin-7 OS=Mus musculus OX=10090 GN=Myh7 PE=2 SV=1	Myh7	1.55635	Tet2_KO	NaN	NaN	0.758499	Tet2_KO	NaN	NaN	220	129.4	116.1	129.1	90	75.8	59.3	59.5	67.9	77.7	0	257.328	27	49	166	10	1	1935	222.7	5.76	551.69	49	75.1	220	129.4	116.1	129.1	90	75.8	59.3	59.5	67.9	77.7	1428.4	4182.5	2460.4
FALSE	High	IsMasterProtein	P13542	Myosin-8 OS=Mus musculus OX=10090 GN=Myh8 PE=2 SV=2	Myh8	2.41002	Tet2_KO	NaN	NaN	1.74831	Tet2_KO	NaN	NaN	276.7	140.4	134.5	142.1	100.8	73.4	39.9	38.6	40	42.4	0	466.156	35	70	353	7	1	1937	222.6	5.83	1132.09	70	71.2	276.7	140.4	134.5	142.1	100.8	73.4	39.9	38.6	40	42.4	1840.1	7151.9	3629.2
FALSE	High	IsMasterProtein	P05977	Myosin light chain 1/3, skeletal muscle isoform OS=Mus musculus OX=10090 GN=Myl1 PE=1 SV=2	Myl1	3.22505	Tet2_KO	NaN	NaN	2.37454	Tet2_KO	NaN	NaN	311.2	155.3	151.8	155.1	89.2	63.7	25.3	24.6	27.9	31.5	0	61.361	38	8	38	5	1	188	20.6	5.03	122.05	8	64.3	311.2	155.3	151.8	155.1	89.2	63.7	25.3	24.6	27.9	31.5	2926.6	14171.8	7071.9
FALSE	High	IsMasterProtein	P51667	Myosin regulatory light chain 2, ventricular/cardiac muscle isoform OS=Mus musculus OX=10090 GN=Myl2 PE=1 SV=3	Myl2	1.4643	Tet2_KO	NaN	NaN	0.311397	NaN	NaN	NaN	206.8	111.2	116.2	118.3	95.6	83.9	62.3	53.6	122	77.1	0	12.165	26	4	4	4	1	166	18.9	4.93	12.07	4	52.9	206.8	111.2	116.2	118.3	95.6	83.9	62.3	53.6	122	77.1	510.2	1993.8	1072.6
FALSE	High	IsMasterProtein	P09542	Myosin light chain 3 OS=Mus musculus OX=10090 GN=Myl3 PE=1 SV=4	Myl3	2.77292	Tet2_KO	NaN	NaN	1.93495	Tet2_KO	NaN	NaN	329.5	141.2	156.5	137.3	69.6	60.7	33.7	35.2	36.3	40.8	0	46.797	41	9	28	6	1	204	22.4	5.1	81.79	9	59.1	329.5	141.2	156.5	137.3	69.6	60.7	33.7	35.2	36.3	40.8	1546.7	8625.2	3696.4
FALSE	High	IsMasterProtein	P97457	Myosin regulatory light chain 2, skeletal muscle isoform OS=Mus musculus OX=10090 GN=Mylpf PE=1 SV=3	Mylpf	2.57698	Tet2_KO	-0.689384	NaN	2.07498	Tet2_KO	-3.46507	WT	286.3	140.9	168.3	162.4	73.9	59.8	35.5	36.1	36.6	42.3	0	62.948	59	10	30	10	1	169	18.9	4.92	75.7	10	57.9	286.3	140.9	168.3	162.4	73.9	59.8	35.5	36.1	36.6	42.3	3364.2	16622.3	8182.5
FALSE	High	IsMasterProtein	Q62234	Myomesin-1 OS=Mus musculus OX=10090 GN=Myom1 PE=1 SV=2	Myom1	2.20075	Tet2_KO	-0.775656	NaN	1.53178	Tet2_KO	-0.0506967	NaN	268.3	140.5	138	139.2	86	72.6	45.8	43.2	48.8	47.1	0	40.716	10	13	16	13	1	1667	185.3	6.16	35.19	13	70.6	268.3	140.5	138	139.2	86	72.6	45.8	43.2	48.8	47.1	1772	6729	3523.5
FALSE	High	IsMasterProtein	Q09014	Neutrophil cytosol factor 1 OS=Mus musculus OX=10090 GN=Ncf1 PE=1 SV=3	Ncf1	0.933036	Tet2_KO	0.335634	NaN	2.11182	NaN	1.51824	TET2_KO	90.7	73.3	402.7	84.6	111	61.3	46.5	39.9	51.2	62.7	0	14.424	15	6	7	6	1	390	44.6	9.01	21.81	6	76.1	90.7	73.3	402.7	84.6	111	61.3	46.5	39.9	51.2	62.7	1383.5	1648.9	1331.9
FALSE	High	IsMasterProtein	Q9D1J1	Adaptin ear-binding coat-associated protein 2 OS=Mus musculus OX=10090 GN=Necap2 PE=1 SV=1	Necap2	0.779199	Tet2_KO	-0.499562	NaN	0.475945	NaN	-1.92138	WT	107.4	146.9	85.9	134.5	86.2	87.7	75	73.2	78.1	80.4	0	18.253	29	5	8	5	1	266	28.6	7.94	17.48	5	144.8	107.4	146.9	85.9	134.5	86.2	87.7	75	73.2	78.1	80.4	930.9	690.8	944.8
FALSE	High	IsMasterProtein	Q6R2P8	Endonuclease 8-like 2 OS=Mus musculus OX=10090 GN=Neil2 PE=2 SV=4	Neil2	0.794371	Tet2_KO	0.0409516	NaN	2.95579	Tet2_KO	1.19132	NaN	55.5	75.6	316.2	233.4	116	81.1	37.4	38.2	34.4	36.5	0.001	5.048	10	2	3	2	1	329	36.8	8.5	5.35	2	75.8	55.5	75.6	316.2	233.4	116	81.1	37.4	38.2	34.4	36.5	514.9	377.2	513.5
FALSE	High	IsMasterProtein	Q9CQ45	Neudesin OS=Mus musculus OX=10090 GN=Nenf PE=1 SV=1	Nenf	0.802131	Tet2_KO	-0.293949	NaN	0.414077	NaN	-1.54034	WT	137.5	126.1	92.4	122.7	90.8	82.9	67	86.7	76.6	85.3	0.005	2.494	5	1	1	1	1	171	18.9	5.27	2.2	1	131.8	137.5	126.1	92.4	122.7	90.8	82.9	67	86.7	76.6	85.3	256.3	267.4	245.2
FALSE	High	IsMasterProtein	O09130	NFATC2-interacting protein OS=Mus musculus OX=10090 GN=Nfatc2ip PE=1 SV=1	Nfatc2ip	1.21184	Tet2_KO	-0.107442	NaN	0.854213	Tet2_KO	-1.17894	WT	158.1	115.4	107.7	130.7	130.9	111.4	55.7	62.8	61.7	70.8	0	9.156	6	1	2	1	1	412	45.1	6.67	7.87	1	94.7	158.1	115.4	107.7	130.7	130.9	111.4	55.7	62.8	61.7	70.8	92.5	154.5	112.8
FALSE	High	IsMasterProtein	O08692	Neutrophilic granule protein OS=Mus musculus OX=10090 GN=Ngp PE=1 SV=1	Ngp	1.30993	Tet2_KO	-0.875131	NaN	1.959	Tet2_KO	8.56428	TET2_KO	139.6	89.4	336.5	93.5	147.5	59.9	47.1	45.3	55.1	55.5	0	34.93	44	8	20	8	1	167	19.3	5.31	62.03	8	30.8	139.6	89.4	336.5	93.5	147.5	59.9	47.1	45.3	55.1	55.5	1517.6	6869.1	4398.3
FALSE	High	IsMasterProtein	Q8R2U6	Diphosphoinositol polyphosphate phosphohydrolase 2 OS=Mus musculus OX=10090 GN=Nudt4 PE=1 SV=1	Nudt4	1.15184	Tet2_KO	-0.236298	NaN	NaN	NaN	-1.48235	WT	134.9	158.4	109.4	106.6	171.1	117.7	55.5	81.4	84		0.007	2.227	13	1	1	1	1	179	20.1	6.35	0	1	81	134.9	158.4	109.4	106.6	171.1	117.7	55.5	81.4	84		16.3	27.2	31.9
FALSE	High	IsMasterProtein	P29758	Ornithine aminotransferase, mitochondrial OS=Mus musculus OX=10090 GN=Oat PE=1 SV=1	Oat	1.06265	Tet2_KO	-0.295371	NaN	1.00937	Tet2_KO	-1.61215	WT	140.6	132.4	120.9	131.4	72.8	61.6	65.2	65.5	56.4	70.5	0	45.015	32	9	11	9	1	439	48.3	6.62	38.14	9	182.8	140.6	132.4	120.9	131.4	72.8	61.6	65.2	65.5	56.4	70.5	3175.1	2442.3	2300.2
FALSE	High	IsMasterProtein	Q8K3K8	Optineurin OS=Mus musculus OX=10090 GN=Optn PE=1 SV=1	Optn	1.76936	Tet2_KO	-0.404959	NaN	-0.219381	NaN	-1.93609	WT	193.1	212.9	53	84.4	90.4	51.7	59.2	59.9	68.7	95.7	0.006	2.41	2	1	1	1	1	584	67	5.26	2.08	1	130.9	193.1	212.9	53	84.4	90.4	51.7	59.2	59.9	68.7	95.7	90.1	132.9	146.6
FALSE	High	IsMasterProtein	Q9R0L6	Pericentriolar material 1 protein OS=Mus musculus OX=10090 GN=Pcm1 PE=1 SV=2	Pcm1	0.617741	Tet2_KO	0.0805739	NaN	0.465842	NaN	-0.0635884	NaN	132	130.7	112.9	122.3	84.5	69.1	85.8	85.4	88.9	81.7	0	15.215	3	6	6	6	1	2025	228.7	5.01	13.83	6	106.8	132	130.7	112.9	122.3	84.5	69.1	85.8	85.4	88.9	81.7	746.2	922.7	913.8
FALSE	Medium	IsMasterProtein	P52946	Pancreas/duodenum homeobox protein 1 OS=Mus musculus OX=10090 GN=Pdx1 PE=1 SV=1	Pdx1	1.58632	Tet2_KO	NaN	NaN	0.217208	NaN	NaN	NaN	152.2	106.4	103.4	97.9	142.2	173.2	34	58.7	63.1	137.9	0.018	1.591	6	1	1	1	1	284	31	6.89	0	1	30.8	152.2	106.4	103.4	97.9	142.2	173.2	34	58.7	63.1	137.9	20.7	102.1	71.4
FALSE	High	IsMasterProtein	O88593	Peptidoglycan recognition protein 1 OS=Mus musculus OX=10090 GN=Pglyrp1 PE=1 SV=1	Pglyrp1	1.61585	Tet2_KO	0.166567	NaN	1.56448	Tet2_KO	3.85393	TET2_KO	121.1	106	272.3	88.4	131.4	115.8	32.1	43.8	62.2	59.8	0.002	3.185	5	1	1	1	1	182	20.5	7.44	2.62	1	67.1	121.1	106	272.3	88.4	131.4	115.8	32.1	43.8	62.2	59.8	111.3	200.7	175.7
FALSE	High	IsMasterProtein	Q8BSN5	PHD finger protein 23 OS=Mus musculus OX=10090 GN=Phf23 PE=2 SV=2	Phf23	0.897329	Tet2_KO	-0.158303	NaN	-0.0817084	NaN	-0.483307	NaN	148.5	157.9	67.4	106.8	79.2	86.3	88.4	76.9	105.9	81.6	0.002	3.171	3	1	1	1	1	401	43.5	5.8	2.7	1	101.3	148.5	157.9	67.4	106.8	79.2	86.3	88.4	76.9	105.9	81.6	47.6	69.8	74.2
FALSE	High	IsMasterProtein	P53657	Pyruvate kinase PKLR OS=Mus musculus OX=10090 GN=Pklr PE=1 SV=1	Pklr	1.87917	Tet2_KO	-2.55868	WT	-0.24937	NaN	-2.76673	WT	240.8	141.4	42.7	88.7	90.9	114.9	52.2	51.7	78.6	77.6	0	41.322	24	10	19	9	1	574	62.3	7.09	33.76	10	120.6	240.8	141.4	42.7	88.7	90.9	114.9	52.2	51.7	78.6	77.6	1353	2702.5	1586.5
FALSE	Medium	IsMasterProtein	Q8VCI0	Phospholipase B-like 1 OS=Mus musculus OX=10090 GN=Plbd1 PE=1 SV=1	Plbd1	1.2099	Tet2_KO	0.0554225	NaN	0.854599	NaN	2.73599	NaN	129	103.7	197	71	190.7	89.1	58.7	44	65.1	86	0.021	1.504	2	1	1	1	1	550	63	8.87	1.89	1	65.6	129	103.7	197	71	190.7	89.1	58.7	44	65.1	86	45.2	88.8	71.4
FALSE	High	IsMasterProtein	Q91VA6	Polymerase delta-interacting protein 2 OS=Mus musculus OX=10090 GN=Poldip2 PE=1 SV=1	Poldip2	0.762668	Tet2_KO	-0.432589	NaN	0.244593	NaN	-0.750654	WT	126.5	128.5	102.3	123.2	85.9	72.3	74.9	75.4	83.4	110.8	0	8.819	8	3	4	3	1	368	41.8	8.63	9.92	3	116.8	126.5	128.5	102.3	123.2	85.9	72.3	74.9	75.4	83.4	110.8	635.1	687.7	698.6
FALSE	High	IsMasterProtein	Q922R5	Serine/threonine-protein phosphatase 4 regulatory subunit 3B OS=Mus musculus OX=10090 GN=Ppp4r3b PE=1 SV=2	Ppp4r3b	0.854817	Tet2_KO	-0.0670385	NaN	-0.232831	NaN	-0.581254	WT	121.5	147.9	78.6	91.3	115	83.1	66.4	84.8	90.5	111.3	0	14.221	5	3	4	1	1	820	93.9	4.86	12.13	3	109.6	121.5	147.9	78.6	91.3	115	83.1	66.4	84.8	90.5	111.3	231.6	256.6	312.4
FALSE	Medium	IsMasterProtein	Q62132	Receptor-type tyrosine-protein phosphatase R OS=Mus musculus OX=10090 GN=Ptprr PE=1 SV=1	Ptprr	1.03232	Tet2_KO	NaN	NaN	3.55317	Tet2_KO	NaN	NaN	68.1	80.6	246.4	324.1	93.3	69.1	30.4	45.2	18.5	35.4	0.015	1.694	2	1	1	1	1	656	74	7.81	2.03	1	89	68.1	80.6	246.4	324.1	93.3	69.1	30.4	45.2	18.5	35.4	50.3	38.5	45.6
FALSE	High	IsMasterProtein	Q8R2Y8	Peptidyl-tRNA hydrolase 2, mitochondrial OS=Mus musculus OX=10090 GN=Ptrh2 PE=1 SV=1	Ptrh2	0.915433	Tet2_KO	-0.197534	NaN	0.8509	Tet2_KO	-0.654318	WT	158.4	147.7	125	137.6	73.4	72.4	81.8	80.5	74.8	70.9	0	9.9	18	3	3	3	1	181	19.5	7.42	8.28	3	77.5	158.4	147.7	125	137.6	73.4	72.4	81.8	80.5	74.8	70.9	558.4	1141.9	1064.6
FALSE	High	IsMasterProtein	Q8CB87	Ras-related protein Rab-44 OS=Mus musculus OX=10090 GN=Rab44 PE=1 SV=2	Rab44	1.18905	Tet2_KO	0.573732	NaN	2.01683	Tet2_KO	1.12537	NaN	93.6	95.4	237.3	157.2	142.4	106.5	41.8	41.1	44.9	53.3	0	27.867	8	7	9	7	1	973	106.3	4.93	21.84	7	86.5	93.6	95.4	237.3	157.2	142.4	106.5	41.8	41.1	44.9	53.3	1073.2	1161.9	1183.4
FALSE	Medium	IsMasterProtein	Q9QUT0	Ammonium transporter Rh type A OS=Mus musculus OX=10090 GN=Rhag PE=1 SV=1	Rhag	1.8085	Tet2_KO	-1.69633	WT	0.659215	NaN	-2.46971	WT	242.8	112.6	97	102.3	102.8	146.1	67.6	40.6	46.9	96.4	0.041	1.108	4	1	1	1	1	438	47.8	6.47	0	1	44.9	242.8	112.6	97	102.3	102.8	146.1	67.6	40.6	46.9	96.4	21	113.4	52.6
FALSE	High	IsMasterProtein	Q9CZM2	60S ribosomal protein L15 OS=Mus musculus OX=10090 GN=Rpl15 PE=1 SV=4	Rpl15	0.681868	Tet2_KO	-0.338775	NaN	0.400959	NaN	-0.639398	WT	142.8	127.3	108.7	124.5	105.1	78.7	81.9	86.6	82.8	94.6	0	12.66	17	3	4	3	1	204	24.1	11.62	10.52	3	66.9	142.8	127.3	108.7	124.5	105.1	78.7	81.9	86.6	82.8	94.6	516.2	1101.8	982.4
FALSE	Low	IsMasterProtein	Q9D1C9	Ribosomal RNA-processing protein 7 homolog A OS=Mus musculus OX=10090 GN=Rrp7a PE=2 SV=1	Rrp7a	0.878718	Tet2_KO	-0.0218232	NaN	-1.36549	WT	-0.468076	NaN	139.4	128.6	42.5	50.8	149.1	102.4	80.9	66.3	93.7	167.6	0.051	1.025	3	1	1	1	1	280	32.4	9.48	2.8	1	78.9	139.4	128.6	42.5	50.8	149.1	102.4	80.9	66.3	93.7	167.6	1064	1879.3	1733.6
FALSE	High	IsMasterProtein	P27005	Protein S100-A8 OS=Mus musculus OX=10090 GN=S100a8 PE=1 SV=3	S100a8	1.17385	Tet2_KO	3.02744	NaN	2.09299	Tet2_KO	5.8598	TET2_KO	122.4	99.9	309.9	104.2	131.6	68.6	50.6	48	47.6	49.5	0	6.121	31	2	4	2	1	89	10.3	5.68	2.26	2	67.6	122.4	99.9	309.9	104.2	131.6	68.6	50.6	48	47.6	49.5	446.5	807.8	659.6
FALSE	High	IsMasterProtein	P31725	Protein S100-A9 OS=Mus musculus OX=10090 GN=S100a9 PE=1 SV=3	S100a9	1.51364	Tet2_KO	2.97156	NaN	3.16357	Tet2_KO	6.09435	TET2_KO	86.9	86.7	491.4	72.2	159.3	48.9	30.5	30.3	31.6	31.3	0	21.407	27	5	11	5	1	113	13	7.17	32.68	5	30.9	86.9	86.7	491.4	72.2	159.3	48.9	30.5	30.3	31.6	31.3	953.2	2679.9	2676
FALSE	High	IsMasterProtein	Q7TNB8	Protein strawberry notch homolog 2 OS=Mus musculus OX=10090 GN=Sbno2 PE=1 SV=1	Sbno2	2.63831	Tet2_KO	0.220653	NaN	1.34679	Tet2_KO	1.05049	TET2_KO	353.7	148.7	114.2	137.1	63.9	58.5	45.1	36.5	47.9	51	0.002	3.471	1	2	2	1	1	1349	149.2	6.65	4	2	43.4	353.7	148.7	114.2	137.1	63.9	58.5	45.1	36.5	47.9	51	143.4	1168.5	491.4
FALSE	Medium	IsMasterProtein	Q6DID3	Protein SCAF8 OS=Mus musculus OX=10090 GN=Scaf8 PE=1 SV=1	Scaf8	0.677067	Tet2_KO	-0.121851	NaN	-0.762672	WT	-0.132102	NaN	144.1	123.2	66.2	63.4	121.4	94.2	81.4	85.9	94.2	132	0.021	1.511	1	1	1	1	1	1268	139.5	8.24	2.24	1	94.1	144.1	123.2	66.2	63.4	121.4	94.2	81.4	85.9	94.2	132	449.3	688.2	588.2
FALSE	High	IsMasterProtein	Q60604	Adseverin OS=Mus musculus OX=10090 GN=Scin PE=1 SV=3	Scin	1.73832	Tet2_KO	NaN	NaN	0.990059	Tet2_KO	NaN	NaN	156.6	195.4	94	122.7	67.8	59.9	49.7	56.2	54.7	54.4	0	15.097	9	5	5	5	1	715	80.2	5.88	14.12	5	188.6	156.6	195.4	94	122.7	67.8	59.9	49.7	56.2	54.7	54.4	1511.4	1254.8	1565.4
FALSE	High	IsMasterProtein	Q01405	Protein transport protein Sec23A OS=Mus musculus OX=10090 GN=Sec23a PE=1 SV=2	Sec23a	0.685611	Tet2_KO	0.290537	NaN	0.65407	NaN	-0.614047	WT	127.9	117.7	114.2	113.5	129.3	121.9	76.4	76.3	65.5	80.8	0.001	5.989	4	2	2	2	1	765	86.1	7.08	6.05	2	76.5	127.9	117.7	114.2	113.5	129.3	121.9	76.4	76.3	65.5	80.8	55.2	92.4	85
FALSE	High	IsMasterProtein	Q6P6M7	O-phosphoseryl-tRNA(Sec) selenium transferase OS=Mus musculus OX=10090 GN=Sepsecs PE=1 SV=2	Sepsecs	0.800842	Tet2_KO	-0.335976	NaN	-1.51047	WT	-0.51873	WT	118.9	118.4	42.9	46.1	154.4	99.8	75.4	62.1	98.3	178.5	0.003	2.717	3	1	1	1	1	504	55.3	8.06	0	1	105.3	118.9	118.4	42.9	46.1	154.4	99.8	75.4	62.1	98.3	178.5	119.5	135	134.4
FALSE	High	IsMasterProtein	Q8BZ09	Mitochondrial 2-oxodicarboxylate carrier OS=Mus musculus OX=10090 GN=Slc25a21 PE=1 SV=1	Slc25a21	1.52104	Tet2_KO	-2.06543	WT	0.588582	NaN	-2.92971	WT	161.9	198.3	48.9	150.6	98	87.6	70.1	56.8	65.3	67.4	0.005	2.441	3	1	1	1	1	298	33.2	9.72	2.7	1	95.1	161.9	198.3	48.9	150.6	98	87.6	70.1	56.8	65.3	67.4	158.9	270.5	331.2
FALSE	High	IsMasterProtein	Q9JIM1	Equilibrative nucleoside transporter 1 OS=Mus musculus OX=10090 GN=Slc29a1 PE=1 SV=3	Slc29a1	0.57596	Tet2_KO	-0.55922	WT	0.471863	NaN	-1.69333	WT	114	115.2	129.5	134.5	90.5	83.9	74.6	79.3	96.7	93.7	0.002	2.948	3	1	1	1	1	460	50.2	8.31	3.03	1	88	114	115.2	129.5	134.5	90.5	83.9	74.6	79.3	96.7	93.7	198.1	256.6	259.3
FALSE	Medium	IsMasterProtein	Q8BP86	snRNA-activating protein complex subunit 4 OS=Mus musculus OX=10090 GN=Snapc4 PE=1 SV=2	Snapc4	1.80324	Tet2_KO	0.155647	NaN	2.3022	Tet2_KO	-0.1605	NaN	151.1	105.6	232	146.2	177.2	93.9	38.5	35.2	36.4	40.5	0.042	1.107	1	1	1	1	1	1333	147.3	8.53	0	1	43.3	151.1	105.6	232	146.2	177.2	93.9	38.5	35.2	36.4	40.5	242.7	847.8	592.9
FALSE	High	IsMasterProtein	P62305	Small nuclear ribonucleoprotein E OS=Mus musculus OX=10090 GN=Snrpe PE=1 SV=1	Snrpe	0.931242	Tet2_KO	-0.401452	NaN	0.217739	NaN	-1.38842	WT	154.6	116	124.6	85.7	115.1	87.4	67	75.4	79.8	104.3	0.003	2.751	13	1	1	1	1	92	10.8	9.44	2.95	1	90.1	154.6	116	124.6	85.7	115.1	87.4	67	75.4	79.8	104.3	136.1	233.5	175.2
FALSE	Medium	IsMasterProtein	Q8CE50	Sorting nexin-30 OS=Mus musculus OX=10090 GN=Snx30 PE=1 SV=1	Snx30	0.763642	Tet2_KO	0.0418442	NaN	-0.57125	NaN	1.14182	TET2_KO	111.9	119.9	94.7	73	129	118.3	60.1	79	119.1	130.6	0.031	1.308	3	1	1	1	1	437	49.5	5.35	1.61	1	64.2	111.9	119.9	94.7	73	129	118.3	60.1	79	119.1	130.6	39.7	69.3	74.2
FALSE	High	IsMasterProtein	P16254	Signal recognition particle 14 kDa protein OS=Mus musculus OX=10090 GN=Srp14 PE=1 SV=1	Srp14	1.2745	Tet2_KO	-0.28685	NaN	0.606489	NaN	-0.194458	NaN	205.3	106.7	100.3	112.6	135.2	95.9	56.5	75.1	68.4	71.5	0.003	2.85	12	1	1	1	1	110	12.5	10.17	2.59	1	72.4	205.3	106.7	100.3	112.6	135.2	95.9	56.5	75.1	68.4	71.5	148.6	421.3	218.9
FALSE	High	IsMasterProtein	P56873	Sjoegren syndrome/scleroderma autoantigen 1 homolog OS=Mus musculus OX=10090 GN=Sssca1 PE=1 SV=1	Sssca1	0.60294	Tet2_KO	-1.32648	NaN	0.324138	NaN	-1.59441	WT	135.3	140.7	73.1	95.9	102.8	131.5	93.8	88.1	81.3	57.7	0.001	5.015	14	1	3	1	1	199	21.3	5.12	2.17	1	99.7	135.3	140.7	73.1	95.9	102.8	131.5	93.8	88.1	81.3	57.7	44.6	60.6	63
FALSE	Medium	IsMasterProtein	Q8CI59	Metalloreductase STEAP3 OS=Mus musculus OX=10090 GN=Steap3 PE=1 SV=1	Steap3	0.969515	Tet2_KO	-1.01855	WT	0.50932	NaN	-2.92028	WT	136.2	124.6	97.7	140.4	89.8	86.1	62.7	71	106.4	68.9	0.012	1.888	3	1	1	1	1	488	54.7	9.22	1.71	1	116.3	136.2	124.6	97.7	140.4	89.8	86.1	62.7	71	106.4	68.9	67.5	79	72.3
FALSE	Medium	IsMasterProtein	O88697	Serine/threonine-protein kinase 16 OS=Mus musculus OX=10090 GN=Stk16 PE=1 SV=3	Stk16	0.867342	Tet2_KO	-0.114654	NaN	-0.102352	NaN	-0.131893	NaN	110.2	91.9	62.9	61.3	194	269.4	54.7	56.1	52.6	91	0.018	1.593	6	1	1	1	1	305	34.4	6.46	0	1	55.8	110.2	91.9	62.9	61.3	194	269.4	54.7	56.1	52.6	91	46.5	91.9	76.6
FALSE	High	IsMasterProtein	Q8K0H5	Transcription initiation factor TFIID subunit 10 OS=Mus musculus OX=10090 GN=Taf10 PE=1 SV=1	Taf10	0.884682	Tet2_KO	-0.335904	NaN	0.623733	Tet2_KO	-1.23021	WT	109.8	118.9	141.4	136.7	86	105.2	55.1	70.7	89.4	91.1	0	8.176	11	1	1	1	1	218	21.8	6.55	6.92	1	95.7	109.8	118.9	141.4	136.7	86	105.2	55.1	70.7	89.4	91.1	80.5	92.4	100.1
FALSE	High	IsMasterProtein	Q9CY27	Very-long-chain enoyl-CoA reductase OS=Mus musculus OX=10090 GN=Tecr PE=1 SV=1	Tecr	0.908316	Tet2_KO	-0.1258	NaN	0.592317	Tet2_KO	-0.249073	NaN	148.4	116.1	122.8	116.6	124.9	93	72.1	68.9	82.4	76.6	0.001	4.107	6	2	2	2	1	308	36.1	9.55	5.06	2	78.2	148.4	116.1	122.8	116.6	124.9	93	72.1	68.9	82.4	76.6	200.8	381.3	298.3
FALSE	High	IsMasterProtein	Q62351	Transferrin receptor protein 1 OS=Mus musculus OX=10090 GN=Tfrc PE=1 SV=1	Tfrc	1.02838	Tet2_KO	-0.768685	WT	1.19752	Tet2_KO	-2.66072	WT	115	129.7	148	180.4	85.6	77.3	61	59	66.6	77.4	0	14.913	6	4	4	4	1	763	85.7	6.57	14.26	4	100.1	115	129.7	148	180.4	85.6	77.3	61	59	66.6	77.4	1343.2	1542.1	1739.2
FALSE	High	IsMasterProtein	P20801	Troponin C, skeletal muscle OS=Mus musculus OX=10090 GN=Tnnc2 PE=1 SV=2	Tnnc2	2.78899	Tet2_KO	NaN	NaN	1.87323	Tet2_KO	NaN	NaN	264.7	172	127.5	155.1	90.5	76.4	30.3	33	35.1	42.8	0	62.003	55	8	59	7	1	160	18.1	4.2	164.53	8	72.8	264.7	172	127.5	155.1	90.5	76.4	30.3	33	35.1	42.8	3245.3	11798.8	7665.8
FALSE	High	IsMasterProtein	P13412	Troponin I, fast skeletal muscle OS=Mus musculus OX=10090 GN=Tnni2 PE=2 SV=2	Tnni2	3.70917	Tet2_KO	0.836578	NaN	2.67886	Tet2_KO	1.83309	NaN	376.6	147.6	141.6	167.7	57.6	48	20.5	19.6	22.7	25.8	0	12.007	18	3	5	3	1	182	21.3	8.5	15.82	3	72.2	376.6	147.6	141.6	167.7	57.6	48	20.5	19.6	22.7	25.8	1010.1	5270	2065.3
FALSE	High	IsMasterProtein	Q9QZ47	Troponin T, fast skeletal muscle OS=Mus musculus OX=10090 GN=Tnnt3 PE=1 SV=3	Tnnt3	2.35894	Tet2_KO	-0.148558	NaN	1.35635	Tet2_KO	0.976134	NaN	269.1	134	133.2	136.3	86.5	77.3	40.9	37.8	47.5	59	0	37.909	21	8	25	8	1	272	32.2	5.31	73.1	8	78.3	269.1	134	133.2	136.3	86.5	77.3	40.9	37.8	47.5	59	2899.2	9959	4960.2
FALSE	High	IsMasterProtein	Q01320	DNA topoisomerase 2-alpha OS=Mus musculus OX=10090 GN=Top2a PE=1 SV=2	Top2a	0.819549	Tet2_KO	-0.518329	NaN	1.19832	Tet2_KO	-1.57895	WT	133.4	128.5	155.6	150.4	76	67.3	72.3	76.2	68	65.4	0	104.96	19	25	38	20	1	1528	172.7	8.6	111.89	25	106.8	133.4	128.5	155.6	150.4	76	67.3	72.3	76.2	68	65.4	7052	8811.5	8490.7
FALSE	High	IsMasterProtein	P58771	Tropomyosin alpha-1 chain OS=Mus musculus OX=10090 GN=Tpm1 PE=1 SV=1	Tpm1	2.86535	Tet2_KO	-0.265993	NaN	1.92035	Tet2_KO	-0.687433	WT	293.7	160.9	138.3	149.9	71.8	56.4	31.7	30.7	36.4	39.9	0	93.29	52	16	86	8	1	284	32.7	4.74	234.9	16	90.3	293.7	160.9	138.3	149.9	71.8	56.4	31.7	30.7	36.4	39.9	5231	17020.1	9324.2
FALSE	High	IsMasterProtein	P58774	Tropomyosin beta chain OS=Mus musculus OX=10090 GN=Tpm2 PE=1 SV=1	Tpm2	2.94642	Tet2_KO	0.0211973	NaN	2.09235	Tet2_KO	2.59334	TET2_KO	299.3	163.2	139.5	145.3	71.7	60.2	30	30	33.9	32.9	0	82.832	55	17	71	10	1	284	32.8	4.7	200.62	17	94.1	299.3	163.2	139.5	145.3	71.7	60.2	30	30	33.9	32.9	5872.3	18669.5	10183
FALSE	High	IsMasterProtein	A2APB8	Targeting protein for Xklp2 OS=Mus musculus OX=10090 GN=Tpx2 PE=1 SV=1	Tpx2	1.05276	Tet2_KO	-0.431123	NaN	0.962299	Tet2_KO	-1.84828	WT	168.1	159.3	97.1	121.1	67.1	81	70.5	89.6	52.8	59.6	0.002	3.654	2	1	1	1	1	745	85.8	9.38	3.38	1	133.7	168.1	159.3	97.1	121.1	67.1	81	70.5	89.6	52.8	59.6	115.9	145.7	138.1
FALSE	Medium	IsMasterProtein	Q0KL02	Triple functional domain protein OS=Mus musculus OX=10090 GN=Trio PE=1 SV=3	Trio	0.823749	Tet2_KO	0.351638	NaN	1.07065	Tet2_KO	1.13265	TET2_KO	79.5	88.5	162	153.7	192.7	110.8	51.1	44.3	79.2	71.5	0.017	1.615	0	1	1	1	1	3102	347.6	6.35	1.93	1	66.7	79.5	88.5	162	153.7	192.7	110.8	51.1	44.3	79.2	71.5	31.8	38	42.3
FALSE	High	IsMasterProtein	A2ASS6	Titin OS=Mus musculus OX=10090 GN=Ttn PE=1 SV=1	Ttn	1.86632	Tet2_KO	1.35635	NaN	1.07534	Tet2_KO	1.37593	NaN	244.2	131.7	127	130.3	91.6	85.7	51.7	51.4	57.4	65.2	0	894.789	9	254	309	254	1	35213	3904.1	6.2	816.96	254	63.8	244.2	131.7	127	130.3	91.6	85.7	51.7	51.4	57.4	65.2	31744.7	121445	65467
FALSE	High	IsMasterProtein	Q3V3E1	Ubiquitin-associated and SH3 domain-containing protein A OS=Mus musculus OX=10090 GN=Ubash3a PE=1 SV=1	Ubash3a	0.931599	Tet2_KO	-0.623544	NaN	1.17737	Tet2_KO	-1.28672	WT	106.3	127.4	176	145.9	86.3	70	66.9	56.5	60.4	86.6	0.002	3.113	1	1	1	1	1	624	70.1	7.21	3.06	1	117.5	106.3	127.4	176	145.9	86.3	70	66.9	56.5	60.4	86.6	283.8	256.6	307.7
FALSE	High	IsMasterProtein	Q6WKZ8	E3 ubiquitin-protein ligase UBR2 OS=Mus musculus OX=10090 GN=Ubr2 PE=1 SV=2	Ubr2	0.752274	Tet2_KO	0.0350835	NaN	0.333023	NaN	-0.227141	NaN	128.1	124.9	92	91.8	108.9	107.2	79.7	71	113.3	53.8	0	8.8	3	3	5	3	1	1755	199	6.33	4.13	3	129.3	128.1	124.9	92	91.8	108.9	107.2	79.7	71	113.3	53.8	134.2	132.9	129.7
FALSE	High	IsMasterProtein	Q9CX97	WD repeat-containing protein 55 OS=Mus musculus OX=10090 GN=Wdr55 PE=1 SV=2	Wdr55	0.725258	Tet2_KO	-0.283342	NaN	0.0360281	NaN	-1.24647	WT	138.4	135.7	76.7	98.3	105.8	94.4	82.9	82.9	80.9	90.3	0.001	3.974	5	2	2	2	1	388	42.6	4.89	4.91	2	113.6	138.4	135.7	76.7	98.3	105.8	94.4	82.9	82.9	80.9	90.3	654.2	797	781.8
FALSE	High	IsMasterProtein	Q8VCG3	WD repeat-containing protein 74 OS=Mus musculus OX=10090 GN=Wdr74 PE=2 SV=1	Wdr74	0.995395	Tet2_KO	-0.282726	NaN	-0.36708	NaN	-1.09646	WT	112.5	189.7	88.8	100.6	84.3	55.9	76.6	75	132.2	113.5	0.001	5.701	13	2	6	2	1	384	42.6	7.78	0	2	71	112.5	189.7	88.8	100.6	84.3	55.9	76.6	75	132.2	113.5	30.7	48.8	82.2
FALSE	High	IsMasterProtein	Q8BYL4	Tyrosine--tRNA ligase, mitochondrial OS=Mus musculus OX=10090 GN=Yars2 PE=1 SV=2	Yars2	0.823823	Tet2_KO	-0.405718	NaN	-0.182009	NaN	-1.12744	WT	110.2	95.3	92.4	78.1	169	137	57.7	58.4	73.9	139.9	0.002	3.797	4	1	1	1	1	472	52.6	9.16	2.47	1	88.1	110.2	95.3	92.4	78.1	169	137	57.7	58.4	73.9	139.9	22.6	28.2	24.4
FALSE	High	IsMasterProtein	Q9JKB3	Y-box-binding protein 3 OS=Mus musculus OX=10090 GN=Ybx3 PE=1 SV=2	Ybx3	1.21962	Tet2_KO	-0.566238	WT	0.859673	NaN	-1.66073	WT	125.7	183.1	98.2	140.3	83.3	74	66	66.6	58	75.8	0	35.747	23	7	19	3	1	361	38.8	9.69	62.44	7	129	125.7	183.1	98.2	140.3	83.3	74	66	66.6	58	75.8	1197.6	1167.5	1700.2
FALSE	High	IsMasterProtein	Q80YR4	E3 ubiquitin-protein ligase ZNF598 OS=Mus musculus OX=10090 GN=Znf598 PE=1 SV=1	Znf598	0.722131	Tet2_KO	NaN	NaN	-0.509152	NaN	NaN	NaN	126.9	117.9	85.8	65.9	151.8	93.5	71	77.7	96	123.3	0.002	3.21	2	1	1	1	1	908	99.1	8.34	2.38	1	90.4	126.9	117.9	85.8	65.9	151.8	93.5	71	77.7	96	123.3	94.7	132.9	123.6
FALSE	Low	IsMasterProtein	Q9CQK1	Zinc finger HIT domain-containing protein 3 OS=Mus musculus OX=10090 GN=Znhit3 PE=1 SV=1	Znhit3	0.843425	Tet2_KO	-0.183088	NaN	0.200054	NaN	-0.422133	NaN	123.2	133.5	93.7	126.6	80.3	70.6	78.5	65.7	100	92.1	0.059	0.94	4	1	1	1	1	151	17.1	6.02	2.06	1	135.8	123.2	133.5	93.7	126.6	80.3	70.6	78.5	65.7	100	92.1	215	195	211.4
FALSE	High	IsMasterProtein	P58742	Aladin OS=Mus musculus OX=10090 GN=Aaas PE=1 SV=1	Aaas	-0.428913	NaN	-0.199539	NaN	-0.150698	NaN	-1.36393	WT	77.2	109.4	82.1	88.1	113.9	95.7	123.2	128.1	99.9	89.6	0.001	3.896	4	1	1	1	1	546	59.4	6.87	3.25	1	92.6	77.2	109.4	82.1	88.1	113.9	95.7	123.2	128.1	99.9	89.6	25.9	21.6	30.5
FALSE	High	IsMasterProtein	Q9D2R0	Acetoacetyl-CoA synthetase OS=Mus musculus OX=10090 GN=Aacs PE=1 SV=1	Aacs	-0.201261	NaN	0.0442369	NaN	-0.379141	NaN	0.697911	TET2_KO	79.2	94.3	90.2	84.9	116.5	122.1	100.9	98.6	106.9	121.8	0	8.8	6	4	4	4	1	672	75.2	6.71	9.73	4	84.7	79.2	94.3	90.2	84.9	116.5	122.1	100.9	98.6	106.9	121.8	363.3	339.7	404.5
FALSE	High	IsMasterProtein	Q3UHJ0	AP2-associated protein kinase 1 OS=Mus musculus OX=10090 GN=Aak1 PE=1 SV=2	Aak1	-0.0264316	NaN	0.098931	NaN	-0.435368	NaN	0.319448	NaN	99.2	99.1	88.3	84.7	116.6	93.1	102.3	99.7	113.2	121	0	8.302	6	3	3	3	1	959	103.3	6.7	5.55	3	82.9	99.2	99.1	88.3	84.7	116.6	93.1	102.3	99.7	113.2	121	234.3	280.2	280
FALSE	High	IsMasterProtein	Q8R0P4	Mth938 domain-containing protein OS=Mus musculus OX=10090 GN=Aamdc PE=1 SV=1	Aamdc	-0.343586	NaN	0.382995	NaN	-0.594635	NaN	0.285721	NaN	84.4	80.4	67.3	81.1	84.4	90.9	92.4	120.4	96.8	133	0.002	3.779	7	1	1	1	1	122	13.2	7.99	4.12	1	168.9	84.4	80.4	67.3	81.1	84.4	90.9	92.4	120.4	96.8	133	679.8	339.7	323.7
FALSE	High	IsMasterProtein	Q8BGQ7	Alanine--tRNA ligase, cytoplasmic OS=Mus musculus OX=10090 GN=Aars PE=1 SV=1	Aars	-0.305637	NaN	-0.26329	NaN	0.23175	NaN	-1.37747	WT	76.5	83.4	104.4	117.5	88.5	108.8	95.3	102.6	90.7	98.6	0	68.397	26	20	26	20	1	968	106.8	5.67	65.42	20	133.7	76.5	83.4	104.4	117.5	88.5	108.8	95.3	102.6	90.7	98.6	8229.2	4704.4	5130.7
FALSE	High	IsMasterProtein	Q14CH7	Alanine--tRNA ligase, mitochondrial OS=Mus musculus OX=10090 GN=Aars2 PE=1 SV=1	Aars2	0.103343	NaN	-0.157581	NaN	0.00846212	NaN	-0.39919	NaN	85.4	105.5	119.7	103	90.9	99.7	77.5	104.1	102.3	120.6	0.001	5.312	2	2	2	2	1	980	106.7	6.18	5.84	2	91.3	85.4	105.5	119.7	103	90.9	99.7	77.5	104.1	102.3	120.6	222.9	208.4	257.5
FALSE	High	IsMasterProtein	Q3THG9	Alanyl-tRNA editing protein Aarsd1 OS=Mus musculus OX=10090 GN=Aarsd1 PE=1 SV=2	Aarsd1	NaN	NaN	-0.021715	NaN	NaN	NaN	-0.66216	NaN											0.005	2.434	6	1	4	1	1	412	44.9	6.42	0	1
FALSE	High	IsMasterProtein	Q9JI39	ATP-binding cassette sub-family B member 10, mitochondrial OS=Mus musculus OX=10090 GN=Abcb10 PE=1 SV=1	Abcb10	0.485761	NaN	-0.68063	NaN	0.846815	NaN	-2.25032	WT	87.4	96.7	216.2	122	116.4	78.7	69.2	62.6	80.1	113.8	0.002	3.395	2	1	1	1	1	715	77.1	9.6	3.1	1	56.9	87.4	96.7	216.2	122	116.4	78.7	69.2	62.6	80.1	113.8	101	155	171.5
FALSE	High	IsMasterProtein	Q61102	ATP-binding cassette sub-family B member 7, mitochondrial OS=Mus musculus OX=10090 GN=Abcb7 PE=1 SV=3	Abcb7	-0.2074	NaN	-0.0282765	NaN	-0.296068	NaN	-1.40215	WT	104.9	101.1	85	99.6	86.9	88	116	122	106.8	120.7	0	17.88	5	2	4	2	1	752	82.5	9.32	14.48	2	69.2	104.9	101.1	85	99.6	86.9	88	116	122	106.8	120.7	185.9	281.7	271.5
FALSE	High	IsMasterProtein	O35379	Multidrug resistance-associated protein 1 OS=Mus musculus OX=10090 GN=Abcc1 PE=1 SV=1	Abcc1	-0.00159911	NaN	0.0392343	NaN	-0.267344	NaN	0.957818	TET2_KO	136.4	94.1	85.8	90.4	98.5	96.6	117	113.8	108.7	103.5	0.001	3.574	1	1	1	1	1	1528	171.1	7.36	3.7	1	55.2	136.4	94.1	85.8	90.4	98.5	96.6	117	113.8	108.7	103.5	193.7	478.8	330.3
FALSE	High	IsMasterProtein	P48410	ATP-binding cassette sub-family D member 1 OS=Mus musculus OX=10090 GN=Abcd1 PE=1 SV=1	Abcd1	0.148863	NaN	0.343228	NaN	0.0821621	NaN	1.21738	TET2_KO	89.7	94.8	116	99.2	148.4	111.8	86.1	80.5	104.1	99.3	0	6.376	4	2	2	2	1	736	81.8	8.7	6.09	2	70	89.7	94.8	116	99.2	148.4	111.8	86.1	80.5	104.1	99.3	216.9	277.6	293.6
FALSE	High	IsMasterProtein	P55096	ATP-binding cassette sub-family D member 3 OS=Mus musculus OX=10090 GN=Abcd3 PE=1 SV=2	Abcd3	0.517155	NaN	0.072191	NaN	1.20078	Tet2_KO	-0.779713	WT	118.2	121.2	150.9	168.9	86.4	71.9	96	74.1	80.4	61.3	0.002	3.038	1	1	1	1	1	659	75.4	9.26	3.48	1	70.8	118.2	121.2	150.9	168.9	86.4	71.9	96	74.1	80.4	61.3	167.4	279.7	286.6
FALSE	High	IsMasterProtein	P61222	ATP-binding cassette sub-family E member 1 OS=Mus musculus OX=10090 GN=Abce1 PE=1 SV=1	Abce1	0.136047	NaN	-0.300559	NaN	-0.182295	NaN	-0.993585	WT	99.8	107.6	94.3	102.8	85	98.4	101.2	88.4	105.7	118.7	0	17.588	10	5	6	5	1	599	67.3	8.34	13.66	5	98.2	99.8	107.6	94.3	102.8	85	98.4	101.2	88.4	105.7	118.7	765.2	778	839.1
FALSE	High	IsMasterProtein	Q6P542	ATP-binding cassette sub-family F member 1 OS=Mus musculus OX=10090 GN=Abcf1 PE=1 SV=1	Abcf1	0.0989454	NaN	-0.272016	NaN	0.245311	NaN	-1.05944	WT	103.9	111.3	101.5	122.9	83.6	73.3	98.7	102.3	101.6	88.6	0	66.709	29	15	21	15	1	837	94.9	6.51	57.11	15	112.3	103.9	111.3	101.5	122.9	83.6	73.3	98.7	102.3	101.6	88.6	3549	3284.4	3519.3
FALSE	High	IsMasterProtein	Q99LE6	ATP-binding cassette sub-family F member 2 OS=Mus musculus OX=10090 GN=Abcf2 PE=1 SV=1	Abcf2	0.274952	NaN	-0.29769	NaN	0.60798	NaN	-1.06717	WT	97	114.5	118	138.5	90.1	76.1	87.4	87.4	87.2	81.3	0	26.517	14	9	9	9	1	628	71.7	7.05	24.25	9	122.5	97	114.5	118	138.5	90.1	76.1	87.4	87.4	87.2	81.3	2477.4	1960.4	2315.7
FALSE	High	IsMasterProtein	Q8K268	ATP-binding cassette sub-family F member 3 OS=Mus musculus OX=10090 GN=Abcf3 PE=1 SV=1	Abcf3	-0.215817	NaN	0.388057	NaN	0.26863	NaN	-0.263463	NaN	115.2	81.2	104.7	120	77.1	71.1	117.6	110.7	100.9	86.7	0.001	5.342	4	2	2	2	1	709	79.8	6.16	3.27	2	114.8	115.2	81.2	104.7	120	77.1	71.1	117.6	110.7	100.9	86.7	173.3	174	122.6
FALSE	High	IsMasterProtein	Q99LR1	Monoacylglycerol lipase ABHD12 OS=Mus musculus OX=10090 GN=Abhd12 PE=1 SV=2	Abhd12	0.0312629	NaN	-0.193409	NaN	0.114053	NaN	-0.0290947	NaN	84.5	96	125.8	120.3	100.3	92.8	86.6	90.1	106.3	122.2	0.001	4.492	5	2	2	2	1	398	45.2	8.72	4.51	2	75	84.5	96	125.8	120.3	100.3	92.8	86.6	90.1	106.3	122.2	183.1	206.3	234.4
FALSE	High	IsMasterProtein	Q9Z1Q2	Protein ABHD16A OS=Mus musculus OX=10090 GN=Abhd16a PE=1 SV=3	Abhd16a	0.0716415	NaN	-0.411627	NaN	-0.247409	NaN	-1.23942	WT	114.3	103.9	84.9	94	113	101.8	114	95.3	123.9	92.9	0	7.516	8	3	3	3	1	558	63	8.25	5.75	3	62	114.3	103.9	84.9	94	113	101.8	114	95.3	123.9	92.9	202.5	373.1	339.2
FALSE	High	IsMasterProtein	Q8CBW3	Abl interactor 1 OS=Mus musculus OX=10090 GN=Abi1 PE=1 SV=3	Abi1	-0.35875	NaN	-0.0978248	NaN	-0.254786	NaN	-0.405209	NaN	72.9	97.1	88.5	82.8	114.7	100.2	108.4	109.6	108.1	96.9	0.002	3.751	3	1	1	1	1	481	52.3	7.64	3.91	1	120.8	72.9	97.1	88.5	82.8	114.7	100.2	108.4	109.6	108.1	96.9	149.7	90.3	120.3
FALSE	Medium	IsMasterProtein	Q8BYZ1	ABI gene family member 3 OS=Mus musculus OX=10090 GN=Abi3 PE=1 SV=3	Abi3	0.0774449	NaN	0.599307	NaN	0.542866	NaN	1.10387	TET2_KO	98	93.5	123	115.9	110.7	108.9	81.6	102.2	68.5	102.1	0.013	1.751	4	1	1	1	1	367	39.1	5.54	0	1	95.6	98	93.5	123	115.9	110.7	108.9	81.6	102.2	68.5	102.1	153.7	157.6	150.3
FALSE	High	IsMasterProtein	Q4KML4	Costars family protein ABRACL OS=Mus musculus OX=10090 GN=Abracl PE=1 SV=1	Abracl	NaN	NaN	-0.292186	NaN	-0.515074	NaN	0.161896	NaN		73.3	69.3	103.7	122.7	104.6	78.5	117.6	130.4	117.5	0.001	5.658	30	1	1	1	1	81	9	5.8	3.62	1	182.3		73.3	69.3	103.7	122.7	104.6	78.5	117.6	130.4	117.5	36.2		14.6
FALSE	High	IsMasterProtein	Q3TCJ1	BRISC complex subunit Abraxas 2 OS=Mus musculus OX=10090 GN=Abraxas2 PE=1 SV=1	Abraxas2	-0.258443	NaN	0.115762	NaN	-0.460484	NaN	0.12681	NaN	90.8	80.3	85.3	90	96.8	95.2	99	105.9	103.7	144.1	0	10.662	10	4	4	4	1	415	46.9	6.18	6.76	4	109	90.8	80.3	85.3	90	96.8	95.2	99	105.9	103.7	144.1	288.7	240.7	212.8
FALSE	Medium	IsMasterProtein	Q99LJ2	Ankyrin repeat and BTB/POZ domain-containing protein 1 OS=Mus musculus OX=10090 GN=Abtb1 PE=2 SV=1	Abtb1	0.460988	NaN	0.0768467	NaN	1.05835	NaN	-0.320309	NaN	86.5	82.4	260	115.3	117.4	77.3	56.3	67.4	78.8	105.2	0.026	1.392	2	1	1	1	1	478	54	5.2	2.28	1	53.3	86.5	82.4	260	115.3	117.4	77.3	56.3	67.4	78.8	105.2	86.5	140.6	133.9
FALSE	High	IsMasterProtein	Q921H8	3-ketoacyl-CoA thiolase A, peroxisomal OS=Mus musculus OX=10090 GN=Acaa1a PE=1 SV=1	Acaa1a	0.0636563	NaN	0.165323	NaN	0.664694	Tet2_KO	-0.118767	NaN	90	99.8	127.4	122.8	94.4	94.3	88.8	92.9	85.6	73.2	0	36.774	21	5	10	5	1	424	43.9	8.44	27.38	5	130.7	90	99.8	127.4	122.8	94.4	94.3	88.8	92.9	85.6	73.2	1285.8	885.3	981.4
FALSE	High	IsMasterProtein	Q8BWT1	3-ketoacyl-CoA thiolase, mitochondrial OS=Mus musculus OX=10090 GN=Acaa2 PE=1 SV=3	Acaa2	-0.0992097	NaN	-0.199992	NaN	-0.0192777	NaN	-1.67046	WT	95.4	104.9	93.7	107	91.5	89.5	111	103.8	101.8	101.6	0	62.812	41	9	15	9	1	397	41.8	8.09	64.47	9	99.9	95.4	104.9	93.7	107	91.5	89.5	111	103.8	101.8	101.6	2092.3	1997.3	2197.3
FALSE	High	IsMasterProtein	Q5SWU9	Acetyl-CoA carboxylase 1 OS=Mus musculus OX=10090 GN=Acaca PE=1 SV=1	Acaca	-0.0865193	NaN	-0.151588	NaN	-0.0355547	NaN	-0.241505	NaN	93.2	97.5	103.7	100.7	111	93.6	103.7	98.9	104.8	104.7	0	16.79	3	6	7	6	1	2345	265.1	6.39	15.67	6	88.2	93.2	97.5	103.7	100.7	111	93.6	103.7	98.9	104.8	104.7	746.2	788.3	825
FALSE	High	IsMasterProtein	Q9D7B6	Isobutyryl-CoA dehydrogenase, mitochondrial OS=Mus musculus OX=10090 GN=Acad8 PE=1 SV=2	Acad8	0.121329	NaN	0.492974	NaN	-0.271079	NaN	1.0019	TET2_KO	102.1	100.2	98.4	86.9	105.9	100.8	92.1	93.9	105.9	118.4	0	12.475	8	3	4	3	1	413	45	8.13	10.9	3	95.4	102.1	100.2	98.4	86.9	105.9	100.8	92.1	93.9	105.9	118.4	593.2	634.8	623
FALSE	High	IsMasterProtein	Q8JZN5	Acyl-CoA dehydrogenase family member 9, mitochondrial OS=Mus musculus OX=10090 GN=Acad9 PE=1 SV=2	Acad9	-0.379588	NaN	0.0141158	NaN	-0.0638191	NaN	-0.737327	WT	90.6	91.7	103.5	98.7	96.4	93.5	120	117.2	104	107.4	0	22.771	8	5	6	5	1	625	68.7	7.46	20.5	5	77	90.6	91.7	103.5	98.7	96.4	93.5	120	117.2	104	107.4	1252.6	1472.9	1492.1
FALSE	High	IsMasterProtein	P51174	Long-chain specific acyl-CoA dehydrogenase, mitochondrial OS=Mus musculus OX=10090 GN=Acadl PE=1 SV=2	Acadl	-0.0808146	NaN	-0.242239	NaN	-0.403984	NaN	-0.973344	WT	96.5	111.7	70.8	83.5	90.8	91.9	109.6	110.6	98.1	106.4	0	31.032	15	5	13	5	1	430	47.9	8.31	33.37	5	130.1	96.5	111.7	70.8	83.5	90.8	91.9	109.6	110.6	98.1	106.4	2930.7	2173.9	2517.2
FALSE	High	IsMasterProtein	P45952	Medium-chain specific acyl-CoA dehydrogenase, mitochondrial OS=Mus musculus OX=10090 GN=Acadm PE=1 SV=1	Acadm	-0.274825	NaN	-0.0392648	NaN	-0.76219	WT	0.0565826	NaN	91.7	91.9	63.1	73.1	119.4	102	113.1	109.1	109.5	122.2	0	10.33	7	3	4	3	1	421	46.5	8.37	10.31	3	105.1	91.7	91.9	63.1	73.1	119.4	102	113.1	109.1	109.5	122.2	916.5	800.1	801.5
FALSE	High	IsMasterProtein	Q07417	Short-chain specific acyl-CoA dehydrogenase, mitochondrial OS=Mus musculus OX=10090 GN=Acads PE=1 SV=2	Acads	0.238006	NaN	-0.261196	NaN	-0.290827	NaN	-0.294888	NaN	106.3	108.3	84.4	91.4	111.4	106.5	92.3	89.7	102.9	112.6	0	20.172	15	5	7	5	1	412	44.9	8.47	17.79	5	94.3	106.3	108.3	84.4	91.4	111.4	106.5	92.3	89.7	102.9	112.6	878.4	990	1008.7
FALSE	High	IsMasterProtein	Q9DBL1	Short/branched chain specific acyl-CoA dehydrogenase, mitochondrial OS=Mus musculus OX=10090 GN=Acadsb PE=1 SV=1	Acadsb	-0.225945	NaN	0.392994	NaN	-0.46082	NaN	0.559774	NaN	96.4	88.4	72.7	76.8	123.9	116.7	115.8	101.3	92.3	116.2	0.002	2.912	2	1	1	1	1	432	47.8	7.87	2.37	1	99.4	96.4	88.4	72.7	76.8	123.9	116.7	115.8	101.3	92.3	116.2	320.3	310.5	284.7
FALSE	High	IsMasterProtein	P50544	Very long-chain specific acyl-CoA dehydrogenase, mitochondrial OS=Mus musculus OX=10090 GN=Acadvl PE=1 SV=3	Acadvl	-0.432357	NaN	-0.205959	NaN	-0.513441	NaN	-0.790028	WT	92.3	96.1	69.2	83.3	107	105.2	129.2	125.1	113.8	104.3	0	37.234	16	7	9	7	1	656	70.8	8.75	31.22	7	74.5	92.3	96.1	69.2	83.3	107	105.2	129.2	125.1	113.8	104.3	1042.8	1291.7	1345
FALSE	Medium	IsMasterProtein	Q61282	Aggrecan core protein OS=Mus musculus OX=10090 GN=Acan PE=1 SV=2	Acan	-0.00062587	NaN	-1.74216	NaN	-0.280955	NaN	-0.673218	NaN	98	98.6	77.3	91.6	161.4	106.2	99.2	97.5	95.1	111.4	0.036	1.195	1	1	1	1	1	2132	221.8	4.3	0	1	63.6	98	98.6	77.3	91.6	161.4	106.2	99.2	97.5	95.1	111.4	13.3	20.5	20.7
FALSE	High	IsMasterProtein	Q8K2H4	Arf-GAP with coiled-coil, ANK repeat and PH domain-containing protein 1 OS=Mus musculus OX=10090 GN=Acap1 PE=1 SV=1	Acap1	-0.123609	NaN	0.216348	NaN	-0.10759	NaN	2.14624	TET2_KO	90	97.8	113.4	83	122.1	91.3	105.6	99.2	102.7	109.1	0	11.286	10	4	4	4	1	740	81.7	7.52	8.17	4	85.7	90	97.8	113.4	83	122.1	91.3	105.6	99.2	102.7	109.1	345	362.3	393.7
FALSE	High	IsMasterProtein	Q6ZQK5	Arf-GAP with coiled-coil, ANK repeat and PH domain-containing protein 2 OS=Mus musculus OX=10090 GN=Acap2 PE=1 SV=2	Acap2	-0.0938866	NaN	0.0740175	NaN	0.505355	NaN	0.894288	TET2_KO	104.8	68.6	173.5	102.9	97.1	89	84.6	102.1	110.2	87.2	0.007	2.173	2	1	1	1	1	770	87.2	6.68	2.05	1	80.1	104.8	68.6	173.5	102.9	97.1	89	84.6	102.1	110.2	87.2	32.9	43.1	28.2
FALSE	High	IsMasterProtein	Q8BMP6	Golgi resident protein GCP60 OS=Mus musculus OX=10090 GN=Acbd3 PE=1 SV=3	Acbd3	-0.292484	NaN	0.0822686	NaN	0.0196536	NaN	0.105431	NaN	114.6	104.9	89.4	87		125.9	142.5	127.2	103.4	75.1	0.003	2.778	5	1	1	1	1	525	60.1	5.11	0	1	130	114.6	104.9	89.4	87		125.9	142.5	127.2	103.4	75.1	33.2	29.3	26.8
FALSE	High	IsMasterProtein	Q9JIX8	Apoptotic chromatin condensation inducer in the nucleus OS=Mus musculus OX=10090 GN=Acin1 PE=1 SV=3	Acin1	-0.0143436	NaN	0.080879	NaN	0.0251691	NaN	-0.21249	NaN	101.2	108.4	89.8	111.7	95.1	89.3	105.3	106.4	101.1	97	0	74.836	18	20	28	20	1	1338	150.6	5.91	67.3	20	94.7	101.2	108.4	89.8	111.7	95.1	89.3	105.3	106.4	101.1	97	4794.7	5123.7	5489.6
FALSE	High	IsMasterProtein	Q91V92	ATP-citrate synthase OS=Mus musculus OX=10090 GN=Acly PE=1 SV=1	Acly	-0.076934	NaN	-0.307981	NaN	0.304624	NaN	-0.58858	WT	90.3	104.3	111.5	113.6	84.8	71.1	101.2	104.1	96.4	86.4	0	51.393	18	16	18	16	1	1091	119.7	7.44	48.62	16	136.3	90.3	104.3	111.5	113.6	84.8	71.1	101.2	104.1	96.4	86.4	7540.7	4993.9	5770.6
FALSE	High	IsMasterProtein	P28271	Cytoplasmic aconitate hydratase OS=Mus musculus OX=10090 GN=Aco1 PE=1 SV=3	Aco1	0.154662	NaN	0.182202	NaN	-0.368214	NaN	-1.11799	WT	64.1	152.4	82.6	92.2	87.5	82.6	99.6	95	116.9	109	0	11.504	7	4	4	4	1	889	98.1	7.5	9.59	4	118	64.1	152.4	82.6	92.2	87.5	82.6	99.6	95	116.9	109	1059.1	575.8	1367.6
FALSE	High	IsMasterProtein	Q99KI0	Aconitate hydratase, mitochondrial OS=Mus musculus OX=10090 GN=Aco2 PE=1 SV=1	Aco2	-0.114326	NaN	-0.244296	NaN	-0.535833	NaN	-1.16947	WT	92.5	101.1	74.9	80.1	99.4	97.2	102.2	107.5	107.9	117.2	0	92.178	26	18	34	18	1	780	85.4	7.93	107.59	18	120.1	92.5	101.1	74.9	80.1	99.4	97.2	102.2	107.5	107.9	117.2	8629.5	6642.8	7261.7
FALSE	High	IsMasterProtein	Q32MW3	Acyl-coenzyme A thioesterase 10, mitochondrial OS=Mus musculus OX=10090 GN=Acot10 PE=2 SV=1	Acot10	-0.294388	NaN	NaN	NaN	-0.852428	WT	NaN	NaN	86.4	75.5	76.1	71.4	116.4	126	97.7	100.9	168.2	110.2	0	8.655	9	3	5	3	1	439	50.5	7.88	10.74	3	71.1	86.4	75.5	76.1	71.4	116.4	126	97.7	100.9	168.2	110.2	230.2	279.7	244.3
FALSE	High	IsMasterProtein	Q91V12	Cytosolic acyl coenzyme A thioester hydrolase OS=Mus musculus OX=10090 GN=Acot7 PE=1 SV=2	Acot7	0.0387106	NaN	0.00522726	NaN	0.279047	NaN	1.76434	TET2_KO	102.4	92.4	113.1	103.5	105.2	94.5	93.2	96.5	84.4	94.7	0	15.811	11	3	7	3	1	381	42.5	8.68	10.65	3	120	102.4	92.4	113.1	103.5	105.2	94.5	93.2	96.5	84.4	94.7	652.5	556.8	502.7
FALSE	High	IsMasterProtein	Q9EPL9	Peroxisomal acyl-coenzyme A oxidase 3 OS=Mus musculus OX=10090 GN=Acox3 PE=1 SV=2	Acox3	0.242488	NaN	0.208449	NaN	-0.0825979	NaN	1.37342	TET2_KO	91.3	80.9	100.7	73.1	170.5	178.9	87.3	62.4	90.4	93.7	0.002	3.407	3	2	2	2	1	700	78.4	7.12	4.06	2	70.8	91.3	80.9	100.7	73.1	170.5	178.9	87.3	62.4	90.4	93.7	153.7	198.1	175.7
FALSE	High	IsMasterProtein	Q9D358	Low molecular weight phosphotyrosine protein phosphatase OS=Mus musculus OX=10090 GN=Acp1 PE=1 SV=3	Acp1	-0.0589079	NaN	-0.22505	NaN	-0.272066	NaN	-1.97577	WT	77.7	99.2	81.7	99	88.1	73.8	86.7	98.3	99.4	120.9	0	13.373	17	2	5	2	1	158	18.2	6.74	7.86	2	175.4	77.7	99.2	81.7	99	88.1	73.8	86.7	98.3	99.4	120.9	801.9	355.1	453.4
FALSE	High	IsMasterProtein	Q8BP40	Lysophosphatidic acid phosphatase type 6 OS=Mus musculus OX=10090 GN=Acp6 PE=1 SV=1	Acp6	-0.113531	NaN	0.0315996	NaN	-0.193872	NaN	0.217413	NaN	95.1	102.7	84	90.5	115	92.3	101.6	113	100.1	99.5	0	7.097	6	2	2	2	1	418	47.6	7.72	6.51	2	106.2	95.1	102.7	84	90.5	115	92.3	101.6	113	100.1	99.5	510.2	457.3	493.8
FALSE	High	IsMasterProtein	Q9CZW4	Long-chain-fatty-acid--CoA ligase 3 OS=Mus musculus OX=10090 GN=Acsl3 PE=1 SV=2	Acsl3	-0.576837	NaN	0.261611	NaN	-0.667644	NaN	0.387263	NaN	91.6	82.6	70.7	87.8	107.2	87.7	133.3	126.7	118.7	134	0	7.408	6	3	3	3	1	720	80.4	8.54	5.93	3	59.7	91.6	82.6	70.7	87.8	107.2	87.7	133.3	126.7	118.7	134	153.7	236.1	212.8
FALSE	High	IsMasterProtein	Q9QUJ7	Long-chain-fatty-acid--CoA ligase 4 OS=Mus musculus OX=10090 GN=Acsl4 PE=1 SV=2	Acsl4	0.121039	NaN	-0.303957	NaN	0.135616	NaN	-0.963373	WT	105.9	100.4	82.8	92.4	111.5	147.8	92.7	97.1	91.1	70.9	0.002	3.346	3	1	1	1	1	711	79	8.28	3.38	1	107.4	105.9	100.4	82.8	92.4	111.5	147.8	92.7	97.1	91.1	70.9	59.3	58.5	55.4
FALSE	High	IsMasterProtein	Q8JZR0	Long-chain-fatty-acid--CoA ligase 5 OS=Mus musculus OX=10090 GN=Acsl5 PE=1 SV=1	Acsl5	0.324897	NaN	-0.398508	NaN	0.173809	NaN	-1.49401	WT	119.7	133.3	94.2	118	82	81.9	100.1	101.9	91.2	97.1	0	13.398	8	5	5	5	1	683	76.2	7.09	9.75	5	80.7	119.7	133.3	94.2	118	82	81.9	100.1	101.9	91.2	97.1	555.4	823.7	917.1
FALSE	High	IsMasterProtein	Q99NB1	Acetyl-coenzyme A synthetase 2-like, mitochondrial OS=Mus musculus OX=10090 GN=Acss1 PE=1 SV=1	Acss1	0.441788	NaN	-1.05918	WT	0.285513	NaN	-2.13079	WT	97.2	121.8	83.5	118.2	106.6	102.9	79	82.3	78.8	87.1	0	13.43	9	5	5	5	1	682	74.6	6.98	14.71	5	142.7	97.2	121.8	83.5	118.2	106.6	102.9	79	82.3	78.8	87.1	1535.3	1045.9	1310.3
FALSE	High	IsMasterProtein	Q9QXG4	Acetyl-coenzyme A synthetase, cytoplasmic OS=Mus musculus OX=10090 GN=Acss2 PE=1 SV=2	Acss2	-0.351663	NaN	0.0952971	NaN	-0.898804	NaN	-0.334274	NaN	94.4	97.5	44.1	79.3	95.5	106.3	121.1	123.8	127.5	104.8	0	8.702	4	3	3	3	1	701	78.8	6.64	8.32	3	105.6	94.4	97.5	44.1	79.3	95.5	106.3	121.1	123.8	127.5	104.8	1140.2	1018.7	1052.8
FALSE	High	IsMasterProtein	P60710	Actin, cytoplasmic 1 OS=Mus musculus OX=10090 GN=Actb PE=1 SV=1	Actb	-0.149818	NaN	-0.22177	NaN	-0.276869	NaN	-0.193169	NaN	102	96.3	94.5	88.1	102.5	90.9	110.1	109.9	112.6	108.7	0	218.188	55	17	230	9	1	375	41.7	5.48	812.02	17	84.4	102	96.3	94.5	88.1	102.5	90.9	110.1	109.9	112.6	108.7	8683.6	10493.3	9909.1
FALSE	High	IsMasterProtein	Q9Z2N8	Actin-like protein 6A OS=Mus musculus OX=10090 GN=Actl6a PE=1 SV=2	Actl6a	-0.233035	NaN	-0.35529	NaN	-0.0716548	NaN	-0.84489	WT	88	93.3	84.4	97.2	79.6	109.8	104.1	109.1	92.8	98.2	0	25.147	23	9	9	9	1	429	47.4	5.6	27.82	9	143.4	88	93.3	84.4	97.2	79.6	109.8	104.1	109.1	92.8	98.2	4766.2	2925.7	3100.2
FALSE	High	IsMasterProtein	Q7TPR4	Alpha-actinin-1 OS=Mus musculus OX=10090 GN=Actn1 PE=1 SV=1	Actn1	-0.208048	NaN	-0.268522	NaN	0.163605	NaN	2.04848	TET2_KO	86.1	84.6	155.6	76.9	122.1	106.6	99.6	97.6	112.4	96.4	0	74.314	23	15	27	8	1	892	103	5.38	76.03	15	62	86.1	84.6	155.6	76.9	122.1	106.6	99.6	97.6	112.4	96.4	689.6	958.1	942
FALSE	High	IsMasterProtein	O88990	Alpha-actinin-3 OS=Mus musculus OX=10090 GN=Actn3 PE=2 SV=1	Actn3	0.462683	NaN	-0.511374	NaN	0.0265848	NaN	-0.816339	NaN	123	101.5	102.8	95.3	140.3	94.6	88.7	75.3	94.1	100.6	0	11.152	3	3	5	1	1	900	103	5.45	13.22	3	83.8	123	101.5	102.8	95.3	140.3	94.6	88.7	75.3	94.1	100.6	145	213	175.7
FALSE	High	IsMasterProtein	P57780	Alpha-actinin-4 OS=Mus musculus OX=10090 GN=Actn4 PE=1 SV=1	Actn4	-0.293521	NaN	-0.25648	NaN	-0.0638622	NaN	-0.714723	WT	87.5	88	108.9	95.4	98.9	98.9	107.2	107.9	100.1	114.4	0	110.838	31	22	48	17	1	912	104.9	5.41	131.55	22	92.8	87.5	88	108.9	95.4	98.9	98.9	107.2	107.9	100.1	114.4	4842.1	4569	4596.1
FALSE	High	IsMasterProtein	Q9QZB7	Actin-related protein 10 OS=Mus musculus OX=10090 GN=Actr10 PE=1 SV=2	Actr10	-0.100649	NaN	-0.0690581	NaN	-0.417858	NaN	-0.187756	NaN	89.9	76.8	78.5	84.7	115.5	150.1	83.3	96.4	91.6	134.6	0.001	5.479	7	2	2	2	1	417	46.2	7.61	2.72	2	98.6	89.9	76.8	78.5	84.7	115.5	150.1	83.3	96.4	91.6	134.6	192.9	176	150.3
FALSE	High	IsMasterProtein	P61164	Alpha-centractin OS=Mus musculus OX=10090 GN=Actr1a PE=1 SV=1	Actr1a	-0.127338	NaN	-0.277251	NaN	0.0287212	NaN	-0.823706	WT	94.2	95	102.3	100.1	99.1	82.7	97.5	109.9	95	103.8	0.001	5.889	3	1	2	1	1	376	42.6	6.64	6.13	1	120.4	94.2	95	102.3	100.1	99.1	82.7	97.5	109.9	95	103.8	668.9	523.5	528.1
FALSE	High	IsMasterProtein	P61161	Actin-related protein 2 OS=Mus musculus OX=10090 GN=Actr2 PE=1 SV=1	Actr2	-0.0414861	NaN	-0.143191	NaN	-0.157191	NaN	-0.260333	NaN	87.1	93.4	109.9	92.7	108.5	103.4	89.7	96.3	125.5	102.7	0	29.333	13	4	15	4	1	394	44.7	6.74	41.72	4	90.6	87.1	93.4	109.9	92.7	108.5	103.4	89.7	96.3	125.5	102.7	1571.2	1509.8	1619.9
FALSE	High	IsMasterProtein	Q99JY9	Actin-related protein 3 OS=Mus musculus OX=10090 GN=Actr3 PE=1 SV=3	Actr3	-0.303477	NaN	-0.250147	NaN	0.289199	NaN	-0.0462293	NaN	80.7	86.2	128.8	104.2	95.4	86.1	100.5	105.6	100.6	90.6	0	53.79	33	11	25	11	1	418	47.3	5.88	63.4	11	121.3	80.7	86.2	128.8	104.2	95.4	86.1	100.5	105.6	100.6	90.6	4777.3	3176.2	3394.3
FALSE	High	IsMasterProtein	Q99JW2	Aminoacylase-1 OS=Mus musculus OX=10090 GN=Acy1 PE=1 SV=1	Acy1	0.269452	NaN	0.236141	NaN	-1.10976	WT	0.486638	NaN	111.7	95.7	53.1	59.3	145	106.8	88.5	83.7	102.5	148.5	0	11.156	12	4	5	4	1	408	45.8	6.32	7.51	4	105.2	111.7	95.7	53.1	59.3	145	106.8	88.5	83.7	102.5	148.5	1862.1	1977.3	1693.6
FALSE	High	IsMasterProtein	P56376	Acylphosphatase-1 OS=Mus musculus OX=10090 GN=Acyp1 PE=1 SV=2	Acyp1	-0.459916	NaN	0.281391	NaN	-0.421261	NaN	-0.48592	NaN	78.7	102.6	64.3	82.3	84.6	82.1	118.3	131.8	86.7	113.1	0	6.182	20	2	2	2	1	99	11.2	9.04	7.17	2	155.6	78.7	102.6	64.3	82.3	84.6	82.1	118.3	131.8	86.7	113.1	1972.1	997.1	1300.9
FALSE	High	IsMasterProtein	P56375	Acylphosphatase-2 OS=Mus musculus OX=10090 GN=Acyp2 PE=1 SV=2	Acyp2	-0.563852	NaN	-1.6024	NaN	-0.589618	NaN	-2.65379	WT	64.9	101.3	70.7	73.8	119.6	103.3	111.2	137.2	102	116.4	0.007	2.182	8	1	1	1	1	106	11.9	9.26	2.33	1	99.6	64.9	101.3	70.7	73.8	119.6	103.3	111.2	137.2	102	116.4	195.4	127.3	198.7
FALSE	High	IsMasterProtein	P03958	Adenosine deaminase OS=Mus musculus OX=10090 GN=Ada PE=1 SV=3	Ada	-0.498544	NaN	0.159909	NaN	-0.425951	NaN	1.28999	TET2_KO	66.1	78.5	98.3	87.2	86.9	80.2	101.4	102.9	122.3	127	0	13.029	12	4	5	4	1	352	40	5.72	10.73	4	149.2	66.1	78.5	98.3	87.2	86.9	80.2	101.4	102.9	122.3	127	1294.2	573.8	681.2
FALSE	High	IsMasterProtein	O35598	Disintegrin and metalloproteinase domain-containing protein 10 OS=Mus musculus OX=10090 GN=Adam10 PE=1 SV=2	Adam10	-0.226709	NaN	-0.13522	NaN	-0.355781	NaN	-0.477282	NaN	88.9	109.6	90.7	89.1	94.8	91.1	117.3	115	121.3	109.4	0	22.365	11	6	9	6	1	749	83.9	7.94	19.45	6	72.9	88.9	109.6	90.7	89.1	94.8	91.1	117.3	115	121.3	109.4	1016.4	1239.4	1528.3
FALSE	High	IsMasterProtein	Q9Z0F8	Disintegrin and metalloproteinase domain-containing protein 17 OS=Mus musculus OX=10090 GN=Adam17 PE=1 SV=3	Adam17	0.224615	NaN	-0.143852	NaN	0.195995	NaN	-0.775293	WT	93.3	108	140.1	120.8	100.2	91.3	88.5	83.9	102.5	128.1	0.007	2.217	1	1	1	1	1	827	93	5.94	2.1	1	43.4	93.3	108	140.1	120.8	100.2	91.3	88.5	83.9	102.5	128.1	30.7	66.2	76.6
FALSE	Medium	IsMasterProtein	Q99MU3	Double-stranded RNA-specific adenosine deaminase OS=Mus musculus OX=10090 GN=Adar PE=1 SV=2	Adar	NaN	NaN	0.108493	NaN	NaN	NaN	0.196698	NaN											0.014	1.712	3	1	1	1	1	1178	130.4	8.7	0	1
FALSE	Medium	IsMasterProtein	Q9JHI2	tRNA-specific adenosine deaminase 1 OS=Mus musculus OX=10090 GN=Adat1 PE=1 SV=1	Adat1	0.0470901	NaN	0.271476	NaN	-0.418391	NaN	-0.154513	NaN	121.8	111.5	66.9	111.1	53.5	68.3	105.9	120.9	141.1	102.8	0.016	1.657	2	1	1	1	1	499	55.3	8.16	0	1	96.1	121.8	111.5	66.9	111.1	53.5	68.3	105.9	120.9	141.1	102.8	52.2	66.2	60.6
FALSE	High	IsMasterProtein	Q6P6J0	tRNA-specific adenosine deaminase 2 OS=Mus musculus OX=10090 GN=Adat2 PE=1 SV=1	Adat2	-0.221752	NaN	0.00934812	NaN	-0.694618	WT	-0.669456	NaN	86.2	83.5	67.8	71.6	129.9	161.8	78.5	133.8	121.2	105.5	0	6.221	23	2	3	2	1	191	21.3	5.88	2.19	2	60.3	86.2	83.5	67.8	71.6	129.9	161.8	78.5	133.8	121.2	105.5	55.2	79	76.6
FALSE	High	IsMasterProtein	Q9QYC0	Alpha-adducin OS=Mus musculus OX=10090 GN=Add1 PE=1 SV=2	Add1	0.156322	NaN	-0.0130175	NaN	0.0933206	NaN	-0.797352	WT	100.9	113.5	96.2	105.4	101.4	80.6	97.1	95.3	90.2	99.2	0	18.604	8	5	6	4	1	735	80.6	5.9	14.44	5	120.2	100.9	113.5	96.2	105.4	101.4	80.6	97.1	95.3	90.2	99.2	895	751.3	844.7
FALSE	High	IsMasterProtein	Q9QYB8	Beta-adducin OS=Mus musculus OX=10090 GN=Add2 PE=1 SV=4	Add2	0.830418	NaN	-2.60134	WT	0.208808	NaN	-2.67874	WT	101.7	167.5	73.6	125.4	93.8	107.7	77.8	73.7	85.3	86.9	0.001	5.332	2	2	2	1	1	725	80.6	6.21	5.5	2	106.6	101.7	167.5	73.6	125.4	93.8	107.7	77.8	73.7	85.3	86.9	114.6	109.3	179.9
FALSE	High	IsMasterProtein	Q9QYB5	Gamma-adducin OS=Mus musculus OX=10090 GN=Add3 PE=1 SV=2	Add3	-0.0488143	NaN	-0.499908	NaN	-0.169425	NaN	0.228627	NaN	91.9	107.7	106.9	89.1	92.3	86.8	100.7	105.9	120	101.9	0	18.081	8	5	7	5	1	706	78.7	5.95	16.2	5	96.6	91.9	107.7	106.9	89.1	92.3	86.8	100.7	105.9	120	101.9	976.6	929.4	1089
FALSE	High	IsMasterProtein	Q8K209	Adhesion G-protein coupled receptor G1 OS=Mus musculus OX=10090 GN=Adgrg1 PE=1 SV=1	Adgrg1	0.360305	NaN	0.338289	NaN	-0.793757	WT	2.05689	TET2_KO	97.5	134.3	69.7	69.4	102	127.2	94.9	86.1	153.2	99.4	0.002	2.94	2	1	1	1	1	687	77.2	8.59	3.31	1	66.2	97.5	134.3	69.7	69.4	102	127.2	94.9	86.1	153.2	99.4	204.1	300.7	414.4
FALSE	High	IsMasterProtein	Q8R0T6	Adhesion G protein-coupled receptor G3 OS=Mus musculus OX=10090 GN=Adgrg3 PE=2 SV=3	Adgrg3	0.194921	NaN	-0.0156322	NaN	0.594315	NaN	2.21203	TET2_KO	94.7	99.4	157.4	111.7	120.3	102.7	87.2	82.5	94.4	84.4	0.001	5.905	5	2	2	2	1	542	60	6.28	5.97	2	65.4	94.7	99.4	157.4	111.7	120.3	102.7	87.2	82.5	94.4	84.4	116.2	168.3	176.6
FALSE	High	IsMasterProtein	Q923X1	Adhesion G protein-coupled receptor L4 OS=Mus musculus OX=10090 GN=Adgrl4 PE=2 SV=3	Adgrl4	-0.255591	NaN	0.737531	NaN	-0.956797	WT	2.46649	TET2_KO	112.8	86.3	62.6	60.5	151.1	99.8	118.1	119.6	129.2	111.1	0.009	2.053	3	1	1	1	1	739	82.2	6.86	0	1	49	112.8	86.3	62.6	60.5	151.1	99.8	118.1	119.6	129.2	111.1	13.6	31.3	24
FALSE	High	IsMasterProtein	Q99JT9	1,2-dihydroxy-3-keto-5-methylthiopentene dioxygenase OS=Mus musculus OX=10090 GN=Adi1 PE=1 SV=1	Adi1	-0.0188621	NaN	0.11369	NaN	0.268018	NaN	-0.135	NaN	67.5	95.3	122.6	105.1	112.4	82.4	80	85.1	94.1	95	0.001	4.227	7	1	1	1	1	179	21.5	5.5	4.11	1	160.5	67.5	95.3	122.6	105.1	112.4	82.4	80	85.1	94.1	95	301.5	126.8	179
FALSE	High	IsMasterProtein	P55264	Adenosine kinase OS=Mus musculus OX=10090 GN=Adk PE=1 SV=2	Adk	-0.549311	NaN	-0.547127	NaN	-1.64469	WT	-1.64796	WT	79.2	86.1	39.8	52.4	113.4	96.4	114	128.8	133.6	156.5	0	17.187	12	2	6	2	1	361	40.1	6.21	16.39	2	99.7	79.2	86.1	39.8	52.4	113.4	96.4	114	128.8	133.6	156.5	739.1	587.6	638.5
FALSE	High	IsMasterProtein	Q9Z103	Activity-dependent neuroprotector homeobox protein OS=Mus musculus OX=10090 GN=Adnp PE=1 SV=2	Adnp	-0.338132	NaN	0.118201	NaN	-0.115358	NaN	-0.142079	NaN	89.7	93.1	94.2	108.2	79.3	72.2	114.5	116.6	120	100.9	0	13.67	4	4	4	4	1	1108	124.2	6.86	12.18	4	111.3	89.7	93.1	94.2	108.2	79.3	72.2	114.5	116.6	120	100.9	1398.2	1125.9	1169.3
FALSE	High	IsMasterProtein	Q6PDY2	2-aminoethanethiol dioxygenase OS=Mus musculus OX=10090 GN=Ado PE=1 SV=2	Ado	0.12044	NaN	NaN	NaN	-0.230974	NaN	NaN	NaN	89.1	119.1	79.8	93.8	97.5	96.9	97.7	93.9	108	96.4	0	9.119	14	3	3	3	1	256	28.4	5.97	7.17	3	127.9	89.1	119.1	79.8	93.8	97.5	96.9	97.7	93.9	108	96.4	523	364.4	487.2
FALSE	High	IsMasterProtein	P54923	[Protein ADP-ribosylarginine] hydrolase OS=Mus musculus OX=10090 GN=Adprh PE=1 SV=1	Adprh	-0.876921	NaN	0.14152	NaN	-1.50489	WT	-0.350731	NaN	77.6	49.4	64.6	53.7	113.9	125.6	130.5	105.4	153.3	185.5	0	10.18	14	3	4	3	1	362	40	5.76	3.52	3	40.4	77.6	49.4	64.6	53.7	113.9	125.6	130.5	105.4	153.3	185.5	219.9	422.4	268.7
FALSE	High	IsMasterProtein	Q8CG72	ADP-ribose glycohydrolase ARH3 OS=Mus musculus OX=10090 GN=Adprhl2 PE=1 SV=1	Adprhl2	-0.368545	NaN	0.0387023	NaN	-0.543378	NaN	-0.0958344	NaN	92.1	100.5	62.6	76.1	98.6	87.1	122.7	126	111.1	92.7	0	6.697	11	3	4	3	1	370	39.4	4.96	2.06	3	130.3	92.1	100.5	62.6	76.1	98.6	87.1	122.7	126	111.1	92.7	272.9	193	210.5
FALSE	High	IsMasterProtein	Q9JKV1	Proteasomal ubiquitin receptor ADRM1 OS=Mus musculus OX=10090 GN=Adrm1 PE=1 SV=2	Adrm1	-0.176428	NaN	-0.366999	NaN	0.252233	NaN	-0.833127	WT	83.5	101.4	108	119.1	102.9	83.1	101	108.2	96.5	94.2	0	19.052	14	6	7	6	1	407	42	5.07	19.99	6	102.3	83.5	101.4	108	119.1	102.9	83.1	101	108.2	96.5	94.2	2779.2	2267.3	2753
FALSE	High	IsMasterProtein	P54822	Adenylosuccinate lyase OS=Mus musculus OX=10090 GN=Adsl PE=1 SV=2	Adsl	0.413504	NaN	-0.206402	NaN	-0.163318	NaN	-0.85651	WT	137.3	132.1	74.5	95.4	79.7	80.4	97.8	104.7	99.3	91.3	0	11.847	6	3	4	3	1	484	54.8	7.27	12.82	3	107.5	137.3	132.1	74.5	95.4	79.7	80.4	97.8	104.7	99.3	91.3	1696.4	2167.7	2085.5
FALSE	High	IsMasterProtein	P46664	Adenylosuccinate synthetase isozyme 2 OS=Mus musculus OX=10090 GN=Adss PE=1 SV=2	Adss	0.05951	NaN	-0.153863	NaN	0.63884	Tet2_KO	-0.214337	NaN	82.2	87.1	126	132	92.1	83.1	76.1	87.1	82.4	83.3	0	41.937	20	8	20	7	1	456	50	6.38	40.19	8	168.6	82.2	87.1	126	132	92.1	83.1	76.1	87.1	82.4	83.3	3767	1837.2	1946.4
FALSE	High	IsMasterProtein	P28650	Adenylosuccinate synthetase isozyme 1 OS=Mus musculus OX=10090 GN=Adssl1 PE=1 SV=2	Adssl1	-0.204533	NaN	0.500887	NaN	0.303112	NaN	2.18141	TET2_KO	75	76.2	139.2	120.4	116.2	92.8	85.4	88.9	111.6	99.5	0	43.305	26	9	16	8	1	457	50.2	8.43	48.89	9	94.8	75	76.2	139.2	120.4	116.2	92.8	85.4	88.9	111.6	99.5	1765.5	1396.4	1419.3
FALSE	High	IsMasterProtein	Q8JZQ2	AFG3-like protein 2 OS=Mus musculus OX=10090 GN=Afg3l2 PE=1 SV=1	Afg3l2	-0.272318	NaN	-0.222687	NaN	-0.0353829	NaN	-0.920287	WT	107.3	103	84.9	107.1	99.3	80.9	140	116.2	102.6	94.5	0	10.154	4	2	2	2	1	802	89.5	8.6	8.87	2	64.1	107.3	103	84.9	107.1	99.3	80.9	140	116.2	102.6	94.5	247.6	414.7	397.9
FALSE	High	IsMasterProtein	Q8K2K6	Arf-GAP domain and FG repeat-containing protein 1 OS=Mus musculus OX=10090 GN=Agfg1 PE=1 SV=2	Agfg1	-0.490316	NaN	0.0347963	NaN	-1.90853	WT	-0.340024	NaN	85	133.3	30.1	42.9	56	74.4	139.1	170.8	175	112.6	0.001	4.597	4	1	1	1	1	561	58	8.63	3.1	1	80.9	85	133.3	30.1	42.9	56	74.4	139.1	170.8	175	112.6	47.9	50.3	78.9
FALSE	High	IsMasterProtein	Q9ESW4	Acylglycerol kinase, mitochondrial OS=Mus musculus OX=10090 GN=Agk PE=1 SV=1	Agk	-0.378408	NaN	0.446368	NaN	-0.31771	NaN	0.985367	TET2_KO	100	98.9	81.1	97.5	103.7	84.5	134.2	124.7	120.1	103.7	0	9.532	10	3	3	3	1	421	46.9	8.4	9.24	3	51.5	100	98.9	81.1	97.5	103.7	84.5	134.2	124.7	120.1	103.7	372	722.1	713.6
FALSE	High	IsMasterProtein	Q8CJG1	Protein argonaute-1 OS=Mus musculus OX=10090 GN=Ago1 PE=1 SV=2	Ago1	-0.524139	NaN	0.383159	NaN	-1.07936	WT	0.58375	TET2_KO	77.2	66.9	63.5	62.6	123.1	142.9	101.7	105.6	103.6	186.6	0.001	4.562	2	2	2	1	1	857	97.2	9.16	5.44	2	66.4	77.2	66.9	63.5	62.6	123.1	142.9	101.7	105.6	103.6	186.6	132.8	154.5	133.9
FALSE	High	IsMasterProtein	Q8CJG0	Protein argonaute-2 OS=Mus musculus OX=10090 GN=Ago2 PE=1 SV=3	Ago2	-0.562223	NaN	-0.0252845	NaN	-0.499731	NaN	-0.934382	WT	94.1	66.8	78.5	85.7	108.1	99.9	120	117.6	121.9	110.8	0	12.458	5	4	4	3	1	860	97.2	9.19	11.44	4	96.7	94.1	66.8	78.5	85.7	108.1	99.9	120	117.6	121.9	110.8	556.2	541.4	384.3
FALSE	High	IsMasterProtein	O35083	1-acyl-sn-glycerol-3-phosphate acyltransferase alpha OS=Mus musculus OX=10090 GN=Agpat1 PE=1 SV=1	Agpat1	0.438437	NaN	-0.220145	NaN	-1.21335	WT	-0.666311	WT	116	131.4	66	61.3		133	105.4	80.5	163.5	134.5	0.001	4.031	8	1	1	1	1	285	31.7	9.14	3.83	1	108.3	116	131.4	66	61.3		133	105.4	80.5	163.5	134.5	20.1	21.6	24.4
FALSE	High	IsMasterProtein	Q8CJF7	Protein ELYS OS=Mus musculus OX=10090 GN=Ahctf1 PE=1 SV=1	Ahctf1	0.00257195	NaN	-0.209766	NaN	-0.431888	NaN	-1.48086	WT	92.6	103.4	79.4	94.8	97.2	91.9	96.3	99.4	123.2	112.3	0	25.941	6	9	10	9	1	2243	247.5	6.55	22.02	9	109.6	92.6	103.4	79.4	94.8	97.2	91.9	96.3	99.4	123.2	112.3	1181.5	998.2	1114.8
FALSE	High	IsMasterProtein	P50247	Adenosylhomocysteinase OS=Mus musculus OX=10090 GN=Ahcy PE=1 SV=3	Ahcy	-0.472917	NaN	-0.53685	NaN	-0.219808	NaN	-1.4458	WT	78.2	87.6	77.8	96.2	100.7	99.2	117.3	112.9	96.7	106.4	0	41.726	28	9	13	9	1	432	47.7	6.54	50.16	9	126.9	78.2	87.6	77.8	96.2	100.7	99.2	117.3	112.9	96.7	106.4	5057.9	3115.6	3490.6
FALSE	High	IsMasterProtein	Q80SW1	S-adenosylhomocysteine hydrolase-like protein 1 OS=Mus musculus OX=10090 GN=Ahcyl1 PE=1 SV=1	Ahcyl1	-0.448617	NaN	0.0227291	NaN	-0.265586	NaN	-0.0287025	NaN	86.4	91.2	88	96.2	86.7	84.9	122.4	120	108.8	112.7	0	28.098	16	7	10	7	1	530	58.9	6.89	22.18	7	102.7	86.4	91.2	88	96.2	86.7	84.9	122.4	120	108.8	112.7	1388.6	1168.5	1232.8
FALSE	High	IsMasterProtein	Q6PAL7	AT-hook DNA-binding motif-containing protein 1 OS=Mus musculus OX=10090 GN=Ahdc1 PE=1 SV=1	Ahdc1	-0.172836	NaN	0.610072	Tet2_KO	-0.979501	WT	1.62257	TET2_KO	113.3	77.2	65.8	67.8	106.9	113.5	103.8	111.2	138.7	125.4	0.001	5.522	2	2	2	2	1	1594	168	8.97	4.4	2	76.4	113.3	77.2	65.8	67.8	106.9	113.5	103.8	111.2	138.7	125.4	61	90.3	61.5
FALSE	High	IsMasterProtein	Q8BK64	Activator of 90 kDa heat shock protein ATPase homolog 1 OS=Mus musculus OX=10090 GN=Ahsa1 PE=1 SV=2	Ahsa1	0.0743412	NaN	-0.132183	NaN	-0.197699	NaN	-0.646055	WT	100.6	106.8	88.5	96.9	101.3	93.8	103.8	93.7	99.6	114	0	22.994	22	7	9	7	1	338	38.1	5.53	28.43	7	100.9	100.6	106.8	88.5	96.9	101.3	93.8	103.8	93.7	99.6	114	2835.5	2828.2	3001.6
FALSE	High	IsMasterProtein	Q9Z0X1	Apoptosis-inducing factor 1, mitochondrial OS=Mus musculus OX=10090 GN=Aifm1 PE=1 SV=1	Aifm1	-0.11485	NaN	-0.235473	NaN	-0.571921	NaN	-1.28402	WT	89.9	89.9	76.6	82.4	142.2	100.7	97.1	97.6	145.7	99.4	0	27.183	11	6	11	6	1	612	66.7	9.17	26.49	6	78.5	89.9	89.9	76.6	82.4	142.2	100.7	97.1	97.6	145.7	99.4	1823.7	2089.2	2087.8
FALSE	Medium	IsMasterProtein	Q91VJ1	Interferon-inducible protein AIM2 OS=Mus musculus OX=10090 GN=Aim2 PE=1 SV=2	Aim2	0.468657	NaN	0.333764	NaN	0.601021	NaN	1.41523	TET2_KO	88.9	128.6	126.4	106.5	140.4	84.6	72	86.5	55.7	123.5	0.025	1.438	4	1	1	1	1	354	40.1	8.62	0	1	86.9	88.9	128.6	126.4	106.5	140.4	84.6	72	86.5	55.7	123.5	38.1	39	56.4
FALSE	High	IsMasterProtein	P31230	Aminoacyl tRNA synthase complex-interacting multifunctional protein 1 OS=Mus musculus OX=10090 GN=Aimp1 PE=1 SV=2	Aimp1	-0.0674183	NaN	-0.255393	NaN	0.260003	NaN	-0.827312	WT	92.2	103.6	97	118.7	91.5	84.9	101.3	103.9	91.9	88.3	0	19.444	23	5	6	5	1	310	34	8.35	21.82	5	126.9	92.2	103.6	97	118.7	91.5	84.9	101.3	103.9	91.9	88.3	2501.9	1818.2	2043.6
FALSE	High	IsMasterProtein	Q8R010	Aminoacyl tRNA synthase complex-interacting multifunctional protein 2 OS=Mus musculus OX=10090 GN=Aimp2 PE=1 SV=2	Aimp2	-0.306414	NaN	-0.412424	NaN	0.0798573	NaN	-0.220536	NaN	89.4	91.2	106.6	114.2	79.6	75.4	113.6	109.8	101.4	107.7	0	20.738	15	4	8	4	1	320	35.4	7.83	24.24	4	111.1	89.4	91.2	106.6	114.2	79.6	75.4	113.6	109.8	101.4	107.7	2510.3	2019.9	2060.6
FALSE	High	IsMasterProtein	O08915	AH receptor-interacting protein OS=Mus musculus OX=10090 GN=Aip PE=1 SV=1	Aip	-0.137964	NaN	-0.147863	NaN	-0.129538	NaN	0.209805	NaN	88.5	99.7	92.6	101.1	103.9	81.5	102.7	104.4	115.3	98	0	23.225	21	5	6	5	1	330	37.6	6.4	20.7	5	112.5	88.5	99.7	92.6	101.1	103.9	81.5	102.7	104.4	115.3	98	922.5	725.7	817.5
FALSE	High	IsMasterProtein	Q9R0Y5	Adenylate kinase isoenzyme 1 OS=Mus musculus OX=10090 GN=Ak1 PE=1 SV=1	Ak1	-0.479385	NaN	-0.450892	NaN	-1.03196	WT	1.23582	TET2_KO	81.1	83.5	62.2	57.9	140.4	120.3	115.9	113.6	106	145.9	0.005	2.457	7	1	1	1	1	194	21.5	5.81	3.49	1	73	81.1	83.5	62.2	57.9	140.4	120.3	115.9	113.6	106	145.9	137.1	152.4	156.9
FALSE	High	IsMasterProtein	Q9WTP6	Adenylate kinase 2, mitochondrial OS=Mus musculus OX=10090 GN=Ak2 PE=1 SV=5	Ak2	-0.0403157	NaN	-0.524677	WT	0.280394	NaN	-0.968787	WT	94.6	106.1	107.4	109.2	84.7	75.4	102.4	104	85.9	92.7	0	49.258	41	9	24	9	1	239	26.5	7.39	56.72	9	137.6	94.6	106.1	107.4	109.2	84.7	75.4	102.4	104	85.9	92.7	5392.3	3709.9	4157.3
FALSE	High	IsMasterProtein	Q9WTP7	GTP:AMP phosphotransferase AK3, mitochondrial OS=Mus musculus OX=10090 GN=Ak3 PE=1 SV=3	Ak3	-0.375807	NaN	0.00635607	NaN	-0.228489	NaN	-0.693451	WT	88.7	87.6	82.7	92.4	108.1	106.1	112.9	115.9	98.5	107	0	9.127	11	2	3	2	1	227	25.4	8.84	7.05	2	100.1	88.7	87.6	82.7	92.4	108.1	106.1	112.9	115.9	98.5	107	581.5	515.2	509.3
FALSE	High	IsMasterProtein	O08715	A-kinase anchor protein 1, mitochondrial OS=Mus musculus OX=10090 GN=Akap1 PE=1 SV=4	Akap1	0.193309	NaN	-0.295119	NaN	0.310528	NaN	-0.473866	NaN	97.4	121.1	107	115.7	101.4	91.1	95.4	95.7	100.1	81.4	0.001	3.632	4	2	3	2	1	857	92.1	5.02	1.96	2	93.7	97.4	121.1	107	115.7	101.4	91.1	95.4	95.7	100.1	81.4	166.8	173.5	215.6
FALSE	High	IsMasterProtein	O88845	A-kinase anchor protein 10, mitochondrial OS=Mus musculus OX=10090 GN=Akap10 PE=1 SV=3	Akap10	0.647247	NaN	0.00821685	NaN	-0.393108	NaN	0.434547	NaN	133.7	129.9	87.5	58.3	102	124.3	98.6	73.4	68.3	160	0.001	4.289	2	1	1	1	1	662	73.6	6.79	3.64	1	64	133.7	129.9	87.5	58.3	102	124.3	98.6	73.4	68.3	160	28	58.5	56.8
FALSE	High	IsMasterProtein	E9Q394	A-kinase anchor protein 13 OS=Mus musculus OX=10090 GN=Akap13 PE=1 SV=1	Akap13	-0.396442	NaN	0.393228	NaN	-0.594547	NaN	1.75076	TET2_KO	97.3	81.2	71.1	76.7	116.4	121.1	120.5	114.6	117.8	106	0	45.757	7	17	18	17	1	2776	303.8	5.38	44.42	17	77.4	97.3	81.2	71.1	76.7	116.4	121.1	120.5	114.6	117.8	106	3536.7	4446.3	3710.5
FALSE	High	IsMasterProtein	Q9DBR0	A-kinase anchor protein 8 OS=Mus musculus OX=10090 GN=Akap8 PE=1 SV=1	Akap8	0.048777	NaN	0.0211453	NaN	-0.291701	NaN	-0.302102	NaN	106.7	110.2	69.5	93.6	97.2	102.9	105.6	104.1	103.5	96.4	0	13.409	6	4	4	4	1	687	76.2	5.14	12.13	4	110.2	106.7	110.2	69.5	93.6	97.2	102.9	105.6	104.1	103.5	96.4	959.5	929.4	959.3
FALSE	High	IsMasterProtein	Q9R0L7	A-kinase anchor protein 8-like OS=Mus musculus OX=10090 GN=Akap8l PE=1 SV=1	Akap8l	0.312677	NaN	0.335927	NaN	-0.59858	NaN	0.0792519	NaN	102	121	53.2	78.7	142.8	159.3	96.4	84	108.5	92.5	0.002	3.308	5	2	2	2	1	642	71.4	5.05	0	2	61.5	102	121	53.2	78.7	142.8	159.3	96.4	84	108.5	92.5	44.9	74.4	88.3
FALSE	High	IsMasterProtein	Q70FJ1	A-kinase anchor protein 9 OS=Mus musculus OX=10090 GN=Akap9 PE=1 SV=2	Akap9	-0.186057	NaN	0.103385	NaN	-0.226465	NaN	0.499041	NaN	87.8	98.3	88	89.9	115.1	101.3	103.8	108	113.2	96.3	0	7.955	1	3	3	3	1	3797	435.9	5.03	4.91	3	98.4	87.8	98.3	88	89.9	115.1	101.3	103.8	108	113.2	96.3	420.4	375.1	420
FALSE	High	IsMasterProtein	P45376	Aldose reductase OS=Mus musculus OX=10090 GN=Akr1b1 PE=1 SV=3	Akr1b1	-0.586463	NaN	NaN	NaN	-0.767637	WT	NaN	NaN	71	86	60.4	72.8	101.9	101.1	116.1	119.7	112.1	114.7	0	24.513	19	5	10	5	1	316	35.7	7.18	32.01	5	144.1	71	86	60.4	72.8	101.9	101.1	116.1	119.7	112.1	114.7	4402.4	2168.2	2628.1
FALSE	High	IsMasterProtein	Q9DCT1	1,5-anhydro-D-fructose reductase OS=Mus musculus OX=10090 GN=Akr1e2 PE=1 SV=1	Akr1e2	-0.60458	NaN	NaN	NaN	-0.411147	NaN	NaN	NaN	75.7	76.6	79.6	90.1	90.1	91.7	104.9	129.2	117.4	108.6	0.002	3.776	6	2	2	2	1	301	34.4	7.33	5.38	2	136.2	75.7	76.6	79.6	90.1	90.1	91.7	104.9	129.2	117.4	108.6	673.2	374.1	378.7
FALSE	High	IsMasterProtein	Q8CG76	Aflatoxin B1 aldehyde reductase member 2 OS=Mus musculus OX=10090 GN=Akr7a2 PE=1 SV=3	Akr7a2	-0.376763	NaN	NaN	NaN	-0.798221	WT	NaN	NaN	80	86.2	56.6	73.1	116.5	155.7	108.2	107.6	111	114.6	0	7.542	7	3	3	3	1	367	40.6	8.12	9.81	3	90.5	80	86.2	56.6	73.1	116.5	155.7	108.2	107.6	111	114.6	1558.2	1376.4	1484.6
FALSE	High	IsMasterProtein	Q60823	RAC-beta serine/threonine-protein kinase OS=Mus musculus OX=10090 GN=Akt2 PE=1 SV=1	Akt2	-0.144488	NaN	0.0489935	NaN	-0.122545	NaN	-0.0598729	NaN	107.8	98.7	90.9	94.5	94.2	87.9	115.8	112.5	104.7	97.4	0	7.743	7	4	4	4	1	481	55.7	6.37	9.87	4	95.4	107.8	98.7	90.9	94.5	94.2	87.9	115.8	112.5	104.7	97.4	1485.8	1679.2	1537.7
FALSE	High	IsMasterProtein	P10518	Delta-aminolevulinic acid dehydratase OS=Mus musculus OX=10090 GN=Alad PE=1 SV=1	Alad	0.295999	NaN	-0.383839	NaN	-0.537979	NaN	-1.92985	WT	102	128.1	41.6	82	60	53.2	87.4	101	91.1	88.4	0.001	4.557	4	1	1	1	1	330	36	6.79	3.78	1	265.4	102	128.1	41.6	82	60	53.2	87.4	101	91.1	88.4	718.4	276.1	346.7
FALSE	Medium	IsMasterProtein	Q8VC19	5-aminolevulinate synthase, nonspecific, mitochondrial OS=Mus musculus OX=10090 GN=Alas1 PE=1 SV=2	Alas1	0.253704	NaN	-0.05328	NaN	1.05839	Tet2_KO	0.0664863	NaN	86.9	96.8	195.4	150.4	89.1	62.3	76.1	78	76.9	90.2	0.012	1.83	1	1	1	1	1	642	71	8.53	2.06	1	97.9	86.9	96.8	195.4	150.4	89.1	62.3	76.1	78	76.9	90.2	255	226.3	252.3
FALSE	High	IsMasterProtein	Q571I9	Aldehyde dehydrogenase family 16 member A1 OS=Mus musculus OX=10090 GN=Aldh16a1 PE=1 SV=2	Aldh16a1	-0.265493	NaN	-0.0943595	NaN	0.0802945	NaN	-0.0160122	NaN	86.6	92.5	99.4	108.9	97	91.2	106.8	108.5	110.3	89	0	34.122	12	7	8	7	1	802	84.7	6.32	31.22	7	109.8	86.6	92.5	99.4	108.9	97	91.2	106.8	108.5	110.3	89	1533.4	1209.6	1292.4
FALSE	High	IsMasterProtein	Q9Z110	Delta-1-pyrroline-5-carboxylate synthase OS=Mus musculus OX=10090 GN=Aldh18a1 PE=1 SV=2	Aldh18a1	0.159493	NaN	-0.221954	NaN	-0.0492633	NaN	-1.38595	WT	93	113.4	90.7	106.2	106	104.9	92.1	92.7	96.8	107.5	0	36.298	14	8	11	8	1	795	87.2	7.55	37.18	8	96.8	93	113.4	90.7	106.2	106	104.9	92.1	92.7	96.8	107.5	1649	1584.2	1932.8
FALSE	Medium	IsMasterProtein	Q9CZS1	Aldehyde dehydrogenase X, mitochondrial OS=Mus musculus OX=10090 GN=Aldh1b1 PE=1 SV=1	Aldh1b1	0.403108	NaN	0.389801	NaN	-0.0372927	NaN	2.37183	TET2_KO	116.6	105.2	103.6	95.5	118.1	70	67.1	111.8	100.1	104.3	0.013	1.742	2	1	1	1	1	519	57.5	7.02	0	1	107.6	116.6	105.2	103.6	95.5	118.1	70	67.1	111.8	100.1	104.3	32.7	35.4	31.9
FALSE	High	IsMasterProtein	P47738	Aldehyde dehydrogenase, mitochondrial OS=Mus musculus OX=10090 GN=Aldh2 PE=1 SV=1	Aldh2	-0.595206	NaN	-0.196771	NaN	-0.382661	NaN	0.715921	TET2_KO	77.8	82.2	87.1	80.5	92.1	84.3	113.6	129.1	105.4	113.4	0	67.089	31	13	28	13	1	519	56.5	7.62	90.75	13	134.6	77.8	82.2	87.1	80.5	92.1	84.3	113.6	129.1	105.4	113.4	7982.6	4613.6	4877
FALSE	Medium	IsMasterProtein	P47740	Fatty aldehyde dehydrogenase OS=Mus musculus OX=10090 GN=Aldh3a2 PE=1 SV=2	Aldh3a2	0.620874	NaN	0.293527	NaN	-0.479989	NaN	0.922667	TET2_KO	145.4	68.6	82.7	70.9	123.1	129.1	61.8	79.6	96.6	120.2	0.037	1.174	2	1	1	1	1	484	53.9	8.35	0	1	121.9	145.4	68.6	82.7	70.9	123.1	129.1	61.8	79.6	96.6	120.2	71	84.7	39.9
FALSE	High	IsMasterProtein	Q8CHT0	Delta-1-pyrroline-5-carboxylate dehydrogenase, mitochondrial OS=Mus musculus OX=10090 GN=Aldh4a1 PE=1 SV=3	Aldh4a1	0.134882	NaN	-0.376781	NaN	0.33348	NaN	-1.6183	WT	98.9	102	120.7	117.2	99.4	88.6	90.3	92.7	92.3	96.6	0	17.591	10	5	5	5	1	562	61.8	8.24	14.89	5	101.2	98.9	102	120.7	117.2	99.4	88.6	90.3	92.7	92.3	96.6	1084.4	1059.7	1093.2
FALSE	Medium	IsMasterProtein	Q8BWF0	Succinate-semialdehyde dehydrogenase, mitochondrial OS=Mus musculus OX=10090 GN=Aldh5a1 PE=1 SV=1	Aldh5a1	-0.547031	NaN	0.0740897	NaN	-0.282035	NaN	1.66216	TET2_KO	74.6	80.7	91	93.8	90.8	97.9	121.9	106.1	112.3	112.4	0.014	1.721	2	1	1	1	1	523	55.9	8.25	1.7	1	118.5	74.6	80.7	91	93.8	90.8	97.9	121.9	106.1	112.3	112.4	1296.4	816.5	883.2
FALSE	High	IsMasterProtein	Q9DBF1	Alpha-aminoadipic semialdehyde dehydrogenase OS=Mus musculus OX=10090 GN=Aldh7a1 PE=1 SV=4	Aldh7a1	-0.663738	NaN	0.0448135	NaN	-1.2521	WT	0.0164454	NaN	66.5	83.3	46.4	59.1	134.4	128.4	108.3	131.2	119.3	132.7	0	11.319	6	2	4	2	1	539	58.8	7.47	12.59	2	90.4	66.5	83.3	46.4	59.1	134.4	128.4	108.3	131.2	119.3	132.7	959.2	705.1	883.2
FALSE	High	IsMasterProtein	Q9JLJ2	4-trimethylaminobutyraldehyde dehydrogenase OS=Mus musculus OX=10090 GN=Aldh9a1 PE=1 SV=1	Aldh9a1	-0.0977801	NaN	-0.190697	NaN	0.0511351	NaN	-0.726817	WT	94.4	97.2	94.2	106.2	82.1	80.8	99.7	105.5	94.8	98.7	0	33.263	16	7	9	7	1	494	53.5	6.98	31.91	7	146.3	94.4	97.2	94.2	106.2	82.1	80.8	99.7	105.5	94.8	98.7	4706.6	3036.6	3128.4
FALSE	High	IsMasterProtein	P05064	Fructose-bisphosphate aldolase A OS=Mus musculus OX=10090 GN=Aldoa PE=1 SV=2	Aldoa	-0.114668	NaN	2.31688	NaN	0.404692	NaN	-0.110803	NaN	79	87.1	126.4	107.2	98.4	96	85.6	94.7	85.1	91.6	0	138.8	61	21	67	16	1	364	39.3	8.09	188.69	21	148.9	79	87.1	126.4	107.2	98.4	96	85.6	94.7	85.1	91.6	12505	6628.9	7314.8
FALSE	High	IsMasterProtein	Q9DB25	Dolichyl-phosphate beta-glucosyltransferase OS=Mus musculus OX=10090 GN=Alg5 PE=1 SV=1	Alg5	-0.153639	NaN	-0.11005	NaN	0.258222	NaN	-0.372723	NaN	77.8	97.4	113.3	115.6	90.3	128.4	88.3	108.7	90.2	101.9	0.002	2.968	3	1	1	1	1	324	36.8	8.6	3.88	1	88.2	77.8	97.4	113.3	115.6	90.3	128.4	88.3	108.7	90.2	101.9	111	98	122.6
FALSE	High	IsMasterProtein	Q8VDI9	Alpha-1,2-mannosyltransferase ALG9 OS=Mus musculus OX=10090 GN=Alg9 PE=2 SV=1	Alg9	-0.595452	NaN	-0.0655438	NaN	0.179381	NaN	-0.257296	NaN	81.9	90.3	116.4	103.7	92.8	90.3	135.5	125.1	84.2	114.9	0.002	3.479	2	1	1	1	1	611	69.5	8.94	2.68	1	65	81.9	90.3	116.4	103.7	92.8	90.3	135.5	125.1	84.2	114.9	101.8	128.3	141.4
FALSE	High	IsMasterProtein	Q3TSG4	RNA demethylase ALKBH5 OS=Mus musculus OX=10090 GN=Alkbh5 PE=1 SV=2	Alkbh5	0.235934	NaN	-0.130528	NaN	0.117402	NaN	-0.53518	WT	112.6	101.5	100.8	111.8	73.5	86.7	90.8	91	103.8	92.8	0.002	2.923	2	1	1	1	1	395	44.4	9.09	3.1	1	134.6	112.6	101.5	100.8	111.8	73.5	86.7	90.8	91	103.8	92.8	244.1	204.3	184.2
FALSE	High	IsMasterProtein	P48999	Arachidonate 5-lipoxygenase OS=Mus musculus OX=10090 GN=Alox5 PE=1 SV=3	Alox5	0.836486	NaN	-2.10726	WT	1.92524	Tet2_KO	0.615272	NaN	106	87	272.2	95.9	181.5	68.7	63.2	47.2	47.1	49.9	0.002	3.436	2	1	1	1	1	674	77.9	6.18	3.41	1	81.4	106	87	272.2	95.9	181.5	68.7	63.2	47.2	47.1	49.9	42.2	54.9	45.1
FALSE	High	IsMasterProtein	P30355	Arachidonate 5-lipoxygenase-activating protein OS=Mus musculus OX=10090 GN=Alox5ap PE=1 SV=2	Alox5ap	-0.626916	NaN	0.0493508	NaN	0.222404	NaN	2.50093	TET2_KO	76.2	72.5	155	89.6	137	83.1	123.2	107.5	122.7	91.5	0.006	2.345	5	1	1	1	1	161	18.1	8.47	2.78	1	41.6	76.2	72.5	155	89.6	137	83.1	123.2	107.5	122.7	91.5	254.4	466.5	444
FALSE	High	IsMasterProtein	O08583	THO complex subunit 4 OS=Mus musculus OX=10090 GN=Alyref PE=1 SV=3	Alyref	-0.142467	NaN	-0.520534	NaN	-0.393719	NaN	-1.12499	WT	96.1	81.5	76.7	86.6	160.2	105	105.8	91.3	109.1	105.5	0	47.028	44	6	21	6	1	255	26.9	11.15	56.83	6	82.4	96.1	81.5	76.7	86.6	160.2	105	105.8	91.3	109.1	105.5	2169.9	2531.1	2146.5
FALSE	High	IsMasterProtein	Q8JZV7	N-acetylglucosamine-6-phosphate deacetylase OS=Mus musculus OX=10090 GN=Amdhd2 PE=1 SV=1	Amdhd2	0.251411	NaN	-0.432758	NaN	-0.789867	NaN	0.401787	NaN	68.3	80.5	63.6	53.2	198.1	216.7	59.6	65.7	74.8	155.3	0	6.143	3	1	2	1	1	409	43.5	6.23	5.09	1	64.3	68.3	80.5	63.6	53.2	198.1	216.7	59.6	65.7	74.8	155.3	120.8	128.3	151.3
FALSE	Low	IsMasterProtein	Q8K371	Angiomotin-like protein 2 OS=Mus musculus OX=10090 GN=Amotl2 PE=1 SV=1	Amotl2	-0.473039	NaN	-0.78987	NaN	-0.921434	WT	1.36928	TET2_KO	76.7	78.7	65.7	65.8	157.4	117.9	107.9	107.8	120.1	129.3	0.053	0.995	2	1	1	1	1	772	85.2	7.21	0	1	72.6	76.7	78.7	65.7	65.8	157.4	117.9	107.9	107.8	120.1	129.3	128.2	135.5	139.1
FALSE	High	IsMasterProtein	Q9DBT5	AMP deaminase 2 OS=Mus musculus OX=10090 GN=Ampd2 PE=1 SV=1	Ampd2	-0.419536	NaN	0.0945789	NaN	-0.0242342	NaN	1.13305	TET2_KO	85.5	90.7	112.1	93.6	92.5	79.5	120.7	115.1	105.5	103.7	0	30.521	12	9	12	9	1	798	92	6.23	30.63	9	101.2	85.5	90.7	112.1	93.6	92.5	79.5	120.7	115.1	105.5	103.7	1907.6	1611.9	1709.1
FALSE	Medium	IsMasterProtein	P53995	Anaphase-promoting complex subunit 1 OS=Mus musculus OX=10090 GN=Anapc1 PE=1 SV=2	Anapc1	-0.35576	NaN	-0.135143	NaN	-0.184022	NaN	-0.805613	WT	90.5	88	78.3	100.4	99	116.1	107.2	122.2	109.1	94.9	0.026	1.405	0	1	1	1	1	1944	215.9	6.35	2.52	1	94.3	90.5	88	78.3	100.4	99	116.1	107.2	122.2	109.1	94.9	510	489.6	475.9
FALSE	Medium	IsMasterProtein	Q8BZQ7	Anaphase-promoting complex subunit 2 OS=Mus musculus OX=10090 GN=Anapc2 PE=1 SV=2	Anapc2	-0.609831	NaN	0.220516	NaN	-0.782927	WT	-0.452248	NaN	54.9	74.4	78.5	78.8	182.2	96	88.6	111.3	124.3	148.5	0.01	1.938	2	1	1	1	1	837	95.2	5.31	0	1	62.5	54.9	74.4	78.5	78.8	182.2	96	88.6	111.3	124.3	148.5	15.8	13.9	18.8
FALSE	Medium	IsMasterProtein	Q91W96	Anaphase-promoting complex subunit 4 OS=Mus musculus OX=10090 GN=Anapc4 PE=1 SV=1	Anapc4	0.134341	NaN	-0.016412	NaN	-0.446828	NaN	-0.111964	NaN	95.6	99.7	76.3	74.1	181.8	131.1	90.7	87.3	89.4	120.1	0.035	1.226	1	1	1	1	1	807	91.6	5.4	2.99	1	53.8	95.6	99.7	76.3	74.1	181.8	131.1	90.7	87.3	89.4	120.1	117	207.8	216.6
FALSE	High	IsMasterProtein	Q8K1C0	Protein angel homolog 2 OS=Mus musculus OX=10090 GN=Angel2 PE=1 SV=1	Angel2	-0.0440491	NaN	-0.069401	NaN	0.0151922	NaN	-0.207803	NaN	109.3	109.4	97.3	97.8	95.6	73.3	111.7	113.8	108.4	87	0.002	3.406	2	1	1	1	1	544	62.4	8.21	2.89	1	96.5	109.3	109.4	97.3	97.8	95.6	73.3	111.7	113.8	108.4	87	381.5	432.1	432.7
FALSE	High	IsMasterProtein	Q810B6	Rabankyrin-5 OS=Mus musculus OX=10090 GN=Ankfy1 PE=1 SV=2	Ankfy1	-0.083911	NaN	0.216196	NaN	0.579533	NaN	-0.230465	NaN	95.7	100.4	129.7	117.8	105.7	89.2	107.7	100.4	88	78.2	0	7.96	4	3	3	3	1	1169	128.6	5.91	6.02	3	87.3	95.7	100.4	129.7	117.8	105.7	89.2	107.7	100.4	88	78.2	233.8	256.1	268.7
FALSE	High	IsMasterProtein	Q6P1H6	Ankyrin repeat and LEM domain-containing protein 2 OS=Mus musculus OX=10090 GN=Ankle2 PE=1 SV=2	Ankle2	-0.294671	NaN	-0.0284297	NaN	0.117755	NaN	0.0546299	NaN	85.3	89.4	96.3	101.3	125.8	98.3	89.3	133.9	89.1	93.1	0	8.05	4	4	5	4	1	964	106.1	7.37	9.26	4	98.3	85.3	89.4	96.3	101.3	125.8	98.3	89.3	133.9	89.1	93.1	959.8	832.9	872.9
FALSE	High	IsMasterProtein	Q3TPE9	Ankyrin repeat and MYND domain-containing protein 2 OS=Mus musculus OX=10090 GN=Ankmy2 PE=1 SV=1	Ankmy2	-0.295162	NaN	0.14804	NaN	0.142821	NaN	-0.0718332	NaN	96.7	100.1	96.7	107.9	81.3	75.3	121.9	119.6	106.5	82	0.009	2.081	2	1	1	1	1	440	48.7	6.67	2.71	1	112.1	96.7	100.1	96.7	107.9	81.3	75.3	121.9	119.6	106.5	82	408.7	352.6	365
FALSE	High	IsMasterProtein	Q99LW0	Ankyrin repeat domain-containing protein 10 OS=Mus musculus OX=10090 GN=Ankrd10 PE=2 SV=2	Ankrd10	-0.0353916	NaN	0.114409	NaN	-0.345147	NaN	0.816975	TET2_KO	103	113.3	66.9	104.6	76.5	102.4	109.6	112.1	127.1	95.3	0.003	2.845	3	1	1	1	1	415	43.9	6.3	2.13	1	89.2	103	113.3	66.9	104.6	76.5	102.4	109.6	112.1	127.1	95.3	70.2	81.1	89.3
FALSE	High	IsMasterProtein	Q80UP5	Ankyrin repeat domain-containing protein 13A OS=Mus musculus OX=10090 GN=Ankrd13a PE=1 SV=2	Ankrd13a	0.0866775	NaN	0.0653297	NaN	-0.84323	WT	-0.0714468	NaN	96.3	109.6	67.2	69	126.2	115.5	96.4	97.5	118.4	126.2	0	31.623	21	7	14	7	1	588	67.1	5.08	27.7	7	77.7	96.3	109.6	67.2	69	126.2	115.5	96.4	97.5	118.4	126.2	762.5	945.3	1074.9
FALSE	High	IsMasterProtein	Q99NH0	Ankyrin repeat domain-containing protein 17 OS=Mus musculus OX=10090 GN=Ankrd17 PE=1 SV=2	Ankrd17	-0.0222611	NaN	-0.114753	NaN	-0.173287	NaN	-0.12553	NaN	85.4	99.6	95	96.7	116.8	103.2	98	90.2	100.8	116.5	0	21.47	4	7	7	6	1	2603	274	6.52	16.09	7	97.8	85.4	99.6	95	96.7	116.8	103.2	98	90.2	100.8	116.5	580.4	506.5	591
FALSE	Medium	IsMasterProtein	Q505D1	Serine/threonine-protein phosphatase 6 regulatory ankyrin repeat subunit A OS=Mus musculus OX=10090 GN=Ankrd28 PE=1 SV=1	Ankrd28	-0.403478	NaN	-0.0523396	NaN	0.457127	NaN	0.566109	TET2_KO	83.9	89.2	138.6	126.7	89.4	64.6	111.7	117.4	100.2	93.3	0.014	1.701	1	1	1	1	1	1053	112.8	6.27	2.17	1	85.2	83.9	89.2	138.6	126.7	89.4	64.6	111.7	117.4	100.2	93.3	323.6	318.7	338.7
FALSE	High	IsMasterProtein	P59672	Ankyrin repeat and SAM domain-containing protein 1A OS=Mus musculus OX=10090 GN=Anks1a PE=1 SV=3	Anks1a	-0.45309	NaN	NaN	NaN	-0.316209	NaN	NaN	NaN	95.3	89.3	88.2	92.2	75.3	85.3	129.9	123	120.7	105	0	15.983	4	3	4	3	1	1150	125.2	6.05	12.08	3	95.8	95.3	89.3	88.2	92.2	75.3	85.3	129.9	123	120.7	105	354.6	352.6	330.3
FALSE	High	IsMasterProtein	Q6P9J9	Anoctamin-6 OS=Mus musculus OX=10090 GN=Ano6 PE=1 SV=1	Ano6	-0.119094	NaN	-0.0109088	NaN	0.117843	NaN	1.46093	TET2_KO	103.2	69.9	82.4	78.8	113.4	220.7	97.2	91	99.1	59.4	0.001	5.166	2	1	2	1	1	911	106.2	6.76	0	1	84.9	103.2	69.9	82.4	78.8	113.4	220.7	97.2	91	99.1	59.4	40.5	49.3	33.4
FALSE	High	IsMasterProtein	O35381	Acidic leucine-rich nuclear phosphoprotein 32 family member A OS=Mus musculus OX=10090 GN=Anp32a PE=1 SV=1	Anp32a	-0.189155	NaN	-0.327441	NaN	-0.0441304	NaN	-0.54964	WT	85.9	92.2	97.1	110.1	76.8	65.7	92.3	112.8	105	108.7	0	21.946	11	4	15	1	1	247	28.5	4.07	43.32	4	153.5	85.9	92.2	97.1	110.1	76.8	65.7	92.3	112.8	105	108.7	1313	734.4	788.8
FALSE	High	IsMasterProtein	Q9EST5	Acidic leucine-rich nuclear phosphoprotein 32 family member B OS=Mus musculus OX=10090 GN=Anp32b PE=1 SV=1	Anp32b	-0.242465	NaN	-0.470908	NaN	0.221083	NaN	-1.24819	WT	90	84.8	112.8	115.3	108	78.6	104.1	102.7	85.2	114.9	0	21.821	10	4	12	1	1	272	31.1	4.01	36.25	4	103.6	90	84.8	112.8	115.3	108	78.6	104.1	102.7	85.2	114.9	296.1	257.1	242.4
FALSE	High	IsMasterProtein	P97822	Acidic leucine-rich nuclear phosphoprotein 32 family member E OS=Mus musculus OX=10090 GN=Anp32e PE=1 SV=2	Anp32e	0.320605	NaN	-0.42469	NaN	-0.276312	NaN	-1.36932	WT	95	93.8	97.5	85.4	134.5	124.3	63.3	93.8	95.4	132	0.001	4.486	7	1	4	1	1	260	29.6	3.88	14.44	1	84.9	95	93.8	97.5	85.4	134.5	124.3	63.3	93.8	95.4	132	105	117.5	116
FALSE	High	IsMasterProtein	P10107	Annexin A1 OS=Mus musculus OX=10090 GN=Anxa1 PE=1 SV=2	Anxa1	0.283563	NaN	0.630792	NaN	0.975622	NaN	2.23216	TET2_KO	83.4	73.6	216.3	98.7	116.4	147.5	63.8	65.2	80.9	79.3	0	127.782	57	17	54	17	1	346	38.7	7.37	180.04	17	75	83.4	73.6	216.3	98.7	116.4	147.5	63.8	65.2	80.9	79.3	6637.5	7377.7	6508.2
FALSE	High	IsMasterProtein	P97384	Annexin A11 OS=Mus musculus OX=10090 GN=Anxa11 PE=1 SV=2	Anxa11	-0.294602	NaN	-0.274353	NaN	-0.168943	NaN	0.69636	NaN	89.9	86.4	105.2	84.8	100.2	88.5	104.5	112	112.2	101.9	0	46.014	25	11	24	10	1	503	54	7.66	61.93	11	114.4	89.9	86.4	105.2	84.8	100.2	88.5	104.5	112	112.2	101.9	2769.1	2174.9	2090.6
FALSE	High	IsMasterProtein	P07356	Annexin A2 OS=Mus musculus OX=10090 GN=Anxa2 PE=1 SV=2	Anxa2	0.183844	NaN	-0.184355	NaN	-0.357366	NaN	2.16161	TET2_KO	86.6	72.4	88.4	64.9	132.7	242.1	72.9	67.3	85.4	115.5	0	48.596	34	10	24	10	1	339	38.7	7.69	64.41	10	71.9	86.6	72.4	88.4	64.9	132.7	242.1	72.9	67.3	85.4	115.5	2198.5	2647.1	2214.6
FALSE	High	IsMasterProtein	O35639	Annexin A3 OS=Mus musculus OX=10090 GN=Anxa3 PE=1 SV=4	Anxa3	0.274276	NaN	-1.08097	NaN	1.52316	Tet2_KO	0.399593	NaN	75.6	74.2	255.4	138.1	122.2	71.1	60.9	63	63.1	74.8	0	39.97	32	10	19	9	1	323	36.4	5.76	49.93	10	101.6	75.6	74.2	255.4	138.1	122.2	71.1	60.9	63	63.1	74.8	1426.7	1062.3	1041.6
FALSE	High	IsMasterProtein	P14824	Annexin A6 OS=Mus musculus OX=10090 GN=Anxa6 PE=1 SV=3	Anxa6	-0.0097752	NaN	0.0520352	NaN	0.164524	NaN	1.45067	TET2_KO	71.6	81	118.6	116.5	106.5	92.1	78.4	75.3	109.9	100.3	0	75.972	29	18	31	18	1	673	75.8	5.5	85.65	18	149.9	71.6	81	118.6	116.5	106.5	92.1	78.4	75.3	109.9	100.3	6136.6	2930.8	3316.8
FALSE	High	IsMasterProtein	Q07076	Annexin A7 OS=Mus musculus OX=10090 GN=Anxa7 PE=1 SV=2	Anxa7	-0.23947	NaN	0.171255	NaN	-0.425066	NaN	-0.240529	NaN	93.1	99.8	74.7	82.3	111.8	107.1	111.9	115.9	108.8	102.2	0	26.863	21	9	10	9	1	463	49.9	6.18	26.2	9	92.5	93.1	99.8	74.7	82.3	111.8	107.1	111.9	115.9	108.8	102.2	2094	2107.2	2257.9
FALSE	Medium	IsMasterProtein	O70423	Membrane primary amine oxidase OS=Mus musculus OX=10090 GN=Aoc3 PE=1 SV=3	Aoc3	0.565004	NaN	NaN	NaN	-0.0372018	NaN	NaN	NaN	141.6	120.2	98.3	90.7	112.8	78.7	95.4	82.5	90.6	104.3	0.026	1.393	1	1	1	1	1	765	84.5	6.42	0	1	85.1	141.6	120.2	98.3	90.7	112.8	78.7	95.4	82.5	90.6	104.3	123	204.8	173.8
FALSE	High	IsMasterProtein	O35643	AP-1 complex subunit beta-1 OS=Mus musculus OX=10090 GN=Ap1b1 PE=1 SV=2	Ap1b1	0.0670585	NaN	-0.271638	NaN	-0.153371	NaN	-1.45306	WT	93.2	100.6	82.5	86.6	137.9	148.2	92.8	92.2	91.6	96.6	0	19.513	5	5	7	2	1	943	103.9	5.17	18.03	5	77.8	93.2	100.6	82.5	86.6	137.9	148.2	92.8	92.2	91.6	96.6	809.8	970.4	1047.7
FALSE	High	IsMasterProtein	P22892	AP-1 complex subunit gamma-1 OS=Mus musculus OX=10090 GN=Ap1g1 PE=1 SV=3	Ap1g1	0.507219	NaN	-0.0160732	NaN	0.863826	Tet2_KO	0.0566751	NaN	128.4	109.6	139.8	125.1	95.7	93.2	88.8	79.2	87.5	62.3	0	13.053	6	4	5	4	1	822	91.3	6.8	11.35	4	90.3	128.4	109.6	139.8	125.1	95.7	93.2	88.8	79.2	87.5	62.3	910.2	1293.8	1105
FALSE	High	IsMasterProtein	O88512	AP-1 complex subunit gamma-like 2 OS=Mus musculus OX=10090 GN=Ap1g2 PE=1 SV=2	Ap1g2	0.605768	NaN	0.167324	NaN	-0.017096	NaN	0.0229737	NaN	108	157.7	78.2	124	69.4	68.2	93.2	82.1	108.1	97.1	0.002	3.133	1	1	1	1	1	791	87.8	6.51	2.61	1	114	108	157.7	78.2	124	69.4	68.2	93.2	82.1	108.1	97.1	171.2	162.2	236.8
FALSE	High	IsMasterProtein	P35585	AP-1 complex subunit mu-1 OS=Mus musculus OX=10090 GN=Ap1m1 PE=1 SV=3	Ap1m1	-0.0775929	NaN	0.190516	NaN	0.24332	NaN	-0.198444	NaN	93.6	101	115.2	108.9	110.8	93.3	105.5	100	100.2	89.7	0	28.056	19	7	10	5	1	423	48.5	7.3	26.93	7	81.9	93.6	101	115.2	108.9	110.8	93.3	105.5	100	100.2	89.7	1246.3	1425.1	1538.1
FALSE	High	IsMasterProtein	Q9WVP1	AP-1 complex subunit mu-2 OS=Mus musculus OX=10090 GN=Ap1m2 PE=1 SV=3	Ap1m2	NaN	NaN	NaN	NaN	NaN	NaN	NaN	NaN											0.001	5.431	8	3	3	1	1	423	48.1	7.55	5.1	3
FALSE	High	IsMasterProtein	P61967	AP-1 complex subunit sigma-1A OS=Mus musculus OX=10090 GN=Ap1s1 PE=1 SV=1	Ap1s1	0.31591	NaN	-0.44534	NaN	-0.962033	WT	-0.76648	WT	139	66.6	58.6	52.7	167.8	163.7	85.8	79.6	97.1	122.7	0	7.772	16	2	3	2	1	158	18.7	5.73	9.43	2	66.3	139	66.6	58.6	52.7	167.8	163.7	85.8	79.6	97.1	122.7	133.3	279.7	133.9
FALSE	High	IsMasterProtein	Q9DBG3	AP-2 complex subunit beta OS=Mus musculus OX=10090 GN=Ap2b1 PE=1 SV=1	Ap2b1	-0.215049	NaN	0.0411292	NaN	-0.0600859	NaN	-0.216227	NaN	78.9	96.4	98.7	94.6	136.2	114.2	102.8	100.7	98.8	102.8	0	23.783	10	7	8	4	1	937	104.5	5.38	23.7	7	75.9	78.9	96.4	98.7	94.6	136.2	114.2	102.8	100.7	98.8	102.8	363	377.7	461.3
FALSE	High	IsMasterProtein	P84091	AP-2 complex subunit mu OS=Mus musculus OX=10090 GN=Ap2m1 PE=1 SV=1	Ap2m1	-0.190911	NaN	-0.308032	NaN	0.264948	NaN	-0.42335	NaN	97.2	90	122.7	111.1	97.4	88.7	111.1	102.9	98.4	96.2	0	25.647	29	10	11	10	1	435	49.6	9.54	24.93	10	84.3	97.2	90	122.7	111.1	97.4	88.7	111.1	102.9	98.4	96.2	2155.7	2483.3	2301.1
FALSE	High	IsMasterProtein	P62743	AP-2 complex subunit sigma OS=Mus musculus OX=10090 GN=Ap2s1 PE=1 SV=1	Ap2s1	0.134559	NaN	-0.257406	NaN	-0.0965946	NaN	-0.681737	WT	89.3	100.2	96.8	109.4	117.7	85.6	89.9	83	99.1	124.2	0.001	4.094	8	1	1	1	1	142	17	6.18	3.24	1	104.7	89.3	100.2	96.8	109.4	117.7	85.6	89.9	83	99.1	124.2	117.3	100.1	112.3
FALSE	High	IsMasterProtein	Q9Z1T1	AP-3 complex subunit beta-1 OS=Mus musculus OX=10090 GN=Ap3b1 PE=1 SV=2	Ap3b1	-0.1425	NaN	0.134838	NaN	0.364359	NaN	0.121479	NaN	94.3	90.2	128.5	112.7	102.5	98.1	106.2	97.8	97.8	89.9	0	12.889	4	4	4	4	1	1105	122.7	5.66	12.79	4	81.8	94.3	90.2	128.5	112.7	102.5	98.1	106.2	97.8	97.8	89.9	1094.2	1262.5	1207.9
FALSE	High	IsMasterProtein	O54774	AP-3 complex subunit delta-1 OS=Mus musculus OX=10090 GN=Ap3d1 PE=1 SV=1	Ap3d1	-0.117436	NaN	0.140105	NaN	0.902923	NaN	-0.351926	NaN	88.8	98.5	160.1	130.8	96.1	68	100.7	102.5	98.2	64.4	0	8.747	2	2	2	2	1	1199	135	7.37	7.85	2	91.9	88.8	98.5	160.1	130.8	96.1	68	100.7	102.5	98.2	64.4	550.2	531.7	590.1
FALSE	High	IsMasterProtein	Q9DCR2	AP-3 complex subunit sigma-1 OS=Mus musculus OX=10090 GN=Ap3s1 PE=1 SV=2	Ap3s1	0.18339	NaN	-0.310506	NaN	0.611724	NaN	-1.92481	WT	95.7	97.2	142.8	121.1	103.3	93.9	77.4	94.1	95.5	78.8	0.002	3.843	6	1	1	1	1	193	21.7	5.39	2.68	1	100	95.7	97.2	142.8	121.1	103.3	93.9	77.4	94.1	95.5	78.8	151.3	144.7	147
FALSE	High	IsMasterProtein	O88879	Apoptotic protease-activating factor 1 OS=Mus musculus OX=10090 GN=Apaf1 PE=1 SV=3	Apaf1	0.0365003	NaN	-0.206176	NaN	0.246447	NaN	-0.115411	NaN	85.8	99.4	120.3	102.6	125.2	97.2	91.4	89.2	89.8	98.5	0.001	4.831	3	3	3	3	1	1249	140.9	6.43	5.26	3	100.7	85.8	99.4	120.3	102.6	125.2	97.2	91.4	89.2	89.8	98.5	448.2	381.8	442.1
FALSE	High	IsMasterProtein	Q8R5A3	Amyloid beta A4 precursor protein-binding family B member 1-interacting protein OS=Mus musculus OX=10090 GN=Apbb1ip PE=1 SV=2	Apbb1ip	0.166025	NaN	0.0202007	NaN	0.685899	Tet2_KO	-0.682917	WT	85.7	103.1	135.1	131.5	99.1	85	79.7	89.1	90.1	76.7	0	15.662	7	5	5	5	1	670	74.3	5.35	16.64	5	124.8	85.7	103.1	135.1	131.5	99.1	85	79.7	89.1	90.1	76.7	1971.8	1354.3	1628.8
FALSE	High	IsMasterProtein	Q8R146	Acylamino-acid-releasing enzyme OS=Mus musculus OX=10090 GN=Apeh PE=1 SV=3	Apeh	-0.0417248	NaN	0.157462	NaN	-0.147625	NaN	-1.05319	WT	79.4	99.2	91.8	95.7	106.3	99.4	90.3	93.6	99.5	108.6	0	36.355	17	8	11	8	1	732	81.5	5.59	34.81	8	136.2	79.4	99.2	91.8	95.7	106.3	99.4	90.3	93.6	99.5	108.6	1803.9	1051	1314
FALSE	High	IsMasterProtein	P28352	DNA-(apurinic or apyrimidinic site) lyase OS=Mus musculus OX=10090 GN=Apex1 PE=1 SV=2	Apex1	-0.291298	NaN	-0.0675497	NaN	-0.362652	NaN	-0.707453	WT	81.2	97.9	77.9	85.5	94.8	97.5	107	112.3	104.7	105.4	0	37.738	24	5	16	5	1	317	35.5	7.91	54.84	5	135.9	81.2	97.9	77.9	85.5	94.8	97.5	107	112.3	104.7	105.4	3155.8	1886	2272.9
FALSE	High	IsMasterProtein	O35841	Apoptosis inhibitor 5 OS=Mus musculus OX=10090 GN=Api5 PE=1 SV=2	Api5	-0.062434	NaN	-0.274881	NaN	0.0284939	NaN	-0.791243	WT	97.3	102.9	102.3	103.7	96.4	83.8	106.1	103	104.5	97.7	0	59.634	28	12	29	12	1	504	56.8	5.92	55.41	12	102.2	97.3	102.9	102.3	103.7	96.4	83.8	106.1	103	104.5	97.7	4091.3	3896.7	4120.6
FALSE	High	IsMasterProtein	Q9WVQ5	Methylthioribulose-1-phosphate dehydratase OS=Mus musculus OX=10090 GN=Apip PE=1 SV=1	Apip	0.0813538	NaN	-0.389543	NaN	0.0264388	NaN	-1.00008	WT	83	106.9	100.8	93.5	108.2	85.2	95.3	84.8	85.1	108.5	0	14.659	23	4	7	4	1	241	26.9	6.9	8.19	4	148.7	83	106.9	100.8	93.5	108.2	85.2	95.3	84.8	85.1	108.5	528.7	295.1	380.1
FALSE	High	IsMasterProtein	Q9D842	Aprataxin and PNK-like factor OS=Mus musculus OX=10090 GN=Aplf PE=1 SV=2	Aplf	0.298787	NaN	-0.466992	NaN	0.290733	NaN	-1.99678	WT	121	126.7	77.7	125	63.4	62.6	94.6	107.6	94.6	73.7	0.001	5.266	3	1	1	1	1	499	54.9	5.21	3.93	1	153.1	121	126.7	77.7	125	63.4	62.6	94.6	107.6	94.6	73.7	176.6	139.6	146.1
FALSE	High	IsMasterProtein	Q9D7N9	Adipocyte plasma membrane-associated protein OS=Mus musculus OX=10090 GN=Apmap PE=1 SV=1	Apmap	-0.0630427	NaN	-0.27538	NaN	0.493202	NaN	-0.875559	WT	91.3	89.9	145.1	108.9	128.4	109.5	94.1	95.2	91.7	88.8	0	8.211	6	2	2	2	1	415	46.4	6.32	7.42	2	57	91.3	89.9	145.1	108.9	128.4	109.5	94.1	95.2	91.7	88.8	163.3	261.2	257.5
FALSE	High	IsMasterProtein	Q99J72	DNA dC->dU-editing enzyme APOBEC-3 OS=Mus musculus OX=10090 GN=Apobec3 PE=1 SV=3	Apobec3	0.259572	NaN	0.392652	NaN	0.443688	NaN	0.245871	NaN	101.7	110.6	127.9	133.4	98.1	81.5	91.4	86.1	101.1	91.5	0.001	5.574	7	3	4	3	1	440	52.2	9.09	9.08	3	76.7	101.7	110.6	127.9	133.4	98.1	81.5	91.4	86.1	101.1	91.5	783.2	1038.2	1128.9
FALSE	High	IsMasterProtein	P08226	Apolipoprotein E OS=Mus musculus OX=10090 GN=Apoe PE=1 SV=2	Apoe	-0.280006	NaN	-0.508976	NaN	-0.411984	NaN	1.69291	TET2_KO	122.4	112.4	65.1	75.8	78.9	85.8	141.9	143.2	80.8	111.6	0	11.43	14	4	4	4	1	311	35.8	5.68	10.19	4	82.1	122.4	112.4	65.1	75.8	78.9	85.8	141.9	143.2	80.8	111.6	659.9	983.8	903
FALSE	High	IsMasterProtein	Q78IK4	MICOS complex subunit Mic27 OS=Mus musculus OX=10090 GN=Apool PE=1 SV=1	Apool	-0.239297	NaN	-0.47358	NaN	-0.817852	WT	-0.0231152	NaN	86	81.2	63.4	63.2	131.9	198.5	97.4	100	115.3	108.1	0.005	2.523	4	1	1	1	1	265	29.2	9.31	2.22	1	54.9	86	81.2	63.4	63.2	131.9	198.5	97.4	100	115.3	108.1	94.4	147.8	139.5
FALSE	High	IsMasterProtein	Q8K3H0	DCC-interacting protein 13-alpha OS=Mus musculus OX=10090 GN=Appl1 PE=1 SV=1	Appl1	-0.354233	NaN	0.220129	NaN	0.271692	NaN	1.81902	TET2_KO	78.9	77.1	140.1	110.3	98.8	80.6	97.7	101.8	109.5	98.5	0	14.654	7	4	4	4	1	707	79.3	5.41	14.3	4	106.6	78.9	77.1	140.1	110.3	98.8	80.6	97.7	101.8	109.5	98.5	867.2	642	627.7
FALSE	High	IsMasterProtein	P08030	Adenine phosphoribosyltransferase OS=Mus musculus OX=10090 GN=Aprt PE=1 SV=2	Aprt	-0.0622741	NaN	-0.476182	NaN	-0.0643932	NaN	-0.680789	WT	97.1	88.6	124.4	83.5	105.7	97.4	96.3	97.6	106.3	111.2	0	10.399	19	3	3	3	1	180	19.7	6.79	8.45	3	91.9	97.1	88.6	124.4	83.5	105.7	97.4	96.3	97.6	106.3	111.2	314	332	303
FALSE	High	IsMasterProtein	Q8CFQ3	RNA helicase aquarius OS=Mus musculus OX=10090 GN=Aqr PE=1 SV=2	Aqr	-0.0597267	NaN	0.0317304	NaN	-0.944743	WT	-0.518698	WT	117.5	116.5	54	57.4	103.7	76.8	122.7	121.2	123.2	94.9	0	11.345	3	4	4	4	1	1481	170.2	6.27	9.17	4	112.1	117.5	116.5	54	57.4	103.7	76.8	122.7	121.2	123.2	94.9	584.2	612.2	607
FALSE	High	IsMasterProtein	P04627	Serine/threonine-protein kinase A-Raf OS=Mus musculus OX=10090 GN=Araf PE=1 SV=2	Araf	-0.0600756	NaN	0.145828	NaN	0.044575	NaN	0.317254	NaN	92.3	90.9	98.5	100.9	114.6	133.5	94.8	96.2	104.4	90	0	6.576	5	3	3	3	1	604	67.5	9.11	5.85	3	83.9	92.3	90.9	98.5	100.9	114.6	133.5	94.8	96.2	104.4	90	443	487	479.7
FALSE	High	IsMasterProtein	Q4LDD4	Arf-GAP with Rho-GAP domain, ANK repeat and PH domain-containing protein 1 OS=Mus musculus OX=10090 GN=Arap1 PE=1 SV=2	Arap1	-0.437281	NaN	0.165644	NaN	-0.57221	NaN	2.0377	TET2_KO	105.8	67.9	82.3	75.2	123.7	108.3	117.9	117.3	114.4	119.9	0	8.519	3	4	4	4	1	1452	162.2	6.18	10.33	4	67.2	105.8	67.9	82.3	75.2	123.7	108.3	117.9	117.3	114.4	119.9	702.9	1106.4	709.4
FALSE	Medium	IsMasterProtein	Q8BZ05	Arf-GAP with Rho-GAP domain, ANK repeat and PH domain-containing protein 2 OS=Mus musculus OX=10090 GN=Arap2 PE=1 SV=2	Arap2	0.113266	NaN	0.125167	NaN	0.628487	NaN	0.989094	TET2_KO	103.6	91.6	124.2	104	144.1	82.7	100	82.2	79.2	69.1	0.013	1.805	1	1	1	1	1	1703	193.3	7.18	0	1	119.3	103.6	91.6	124.2	104	144.1	82.7	100	82.2	79.2	69.1	86.3	74.9	66.2
FALSE	High	IsMasterProtein	Q5XJY5	Coatomer subunit delta OS=Mus musculus OX=10090 GN=Arcn1 PE=1 SV=2	Arcn1	0.0464505	NaN	-0.124472	NaN	0.505312	NaN	-0.611737	WT	88.4	109.3	125	126.1	80.3	73.1	97.5	94	93.4	84	0	19.506	14	8	8	8	1	511	57.2	6.21	23.15	8	129	88.4	109.3	125	126.1	80.3	73.1	97.5	94	93.4	84	2488.8	1705.3	2108.5
FALSE	High	IsMasterProtein	P61205	ADP-ribosylation factor 3 OS=Mus musculus OX=10090 GN=Arf3 PE=2 SV=2	Arf3	-0.410067	NaN	0.0719246	NaN	-0.571003	NaN	0.535066	TET2_KO	71.5	80.8	115.7	72.6	112.4	96.9	108.1	95.1	127.9	154.3	0.001	5.999	8	1	3	1	1	181	20.6	7.43	4.1	1	64.7	71.5	80.8	115.7	72.6	112.4	96.9	108.1	95.1	127.9	154.3	132.8	146.8	165.8
FALSE	High	IsMasterProtein	P61750	ADP-ribosylation factor 4 OS=Mus musculus OX=10090 GN=Arf4 PE=1 SV=2	Arf4	-0.0965775	NaN	-0.197762	NaN	0.336759	NaN	0.254725	NaN	100.3	90.1	126.3	114.9	97.7	73.9	104.3	99.4	94.7	96.3	0	6.352	14	2	2	2	1	180	20.4	7.14	4.32	2	102	100.3	90.1	126.3	114.9	97.7	73.9	104.3	99.4	94.7	96.3	615.3	605.1	543.6
FALSE	High	IsMasterProtein	P84084	ADP-ribosylation factor 5 OS=Mus musculus OX=10090 GN=Arf5 PE=1 SV=2	Arf5	-0.103247	NaN	-0.333253	NaN	-0.250626	NaN	-1.48142	WT	89.2	86.4	92.1	80.8	127.6	158.5	96.2	92.5	92.7	115.5	0	15.702	18	3	6	3	1	180	20.5	6.79	16.9	3	68.6	89.2	86.4	92.1	80.8	127.6	158.5	96.2	92.5	92.7	115.5	616.4	801.1	776.1
FALSE	High	IsMasterProtein	Q9EPJ9	ADP-ribosylation factor GTPase-activating protein 1 OS=Mus musculus OX=10090 GN=Arfgap1 PE=1 SV=2	Arfgap1	0.203978	NaN	-0.0725373	NaN	-0.575685	NaN	0.221617	NaN	121.6	96.3	68.1	88.8	103.9	125.2	98.7	90.8	115.1	118.8	0	9.948	7	2	4	2	1	414	45.3	5.57	7.98	2	72.6	121.6	96.3	68.1	88.8	103.9	125.2	98.7	90.8	115.1	118.8	189.1	316.6	250.9
FALSE	High	IsMasterProtein	Q99K28	ADP-ribosylation factor GTPase-activating protein 2 OS=Mus musculus OX=10090 GN=Arfgap2 PE=1 SV=1	Arfgap2	-0.00935102	NaN	0.036863	NaN	0.407751	NaN	-0.51582	WT	95.2	100.6	113.6	127.2	74.1	80.1	101.1	96.1	95.7	86.3	0	18.739	12	6	6	6	1	520	56.6	8.18	18.84	6	130	95.2	100.6	113.6	127.2	74.1	80.1	101.1	96.1	95.7	86.3	2214.2	1620.7	1713.4
FALSE	High	IsMasterProtein	G3X9K3	Brefeldin A-inhibited guanine nucleotide-exchange protein 1 OS=Mus musculus OX=10090 GN=Arfgef1 PE=1 SV=1	Arfgef1	-0.22923	NaN	0.0758469	NaN	-0.764685	WT	-0.201512	NaN	90.6	77.8	62.5	58.7	158	192.8	98.7	98.7	91.2	118.2	0	14.444	2	3	6	3	1	1846	208.4	5.86	11.25	3	53	90.6	77.8	62.5	58.7	158	192.8	98.7	98.7	91.2	118.2	244.4	417.7	358.9
FALSE	Medium	IsMasterProtein	Q61176	Arginase-1 OS=Mus musculus OX=10090 GN=Arg1 PE=1 SV=1	Arg1	0.279746	NaN	NaN	NaN	-2.06176	WT	NaN	NaN	91.6	74.2	31.3	27.9	161.1	302.5	87	56.2	108.4	143.7	0.019	1.569	3	1	1	1	1	323	34.8	7.01	1.71	1	16.2	91.6	74.2	31.3	27.9	161.1	302.5	87	56.2	108.4	143.7	7.9	44.6	36.2
FALSE	High	IsMasterProtein	Q3UL36	Arginine and glutamate-rich protein 1 OS=Mus musculus OX=10090 GN=Arglu1 PE=1 SV=2	Arglu1	0.0394563	NaN	-0.0362316	NaN	0.206592	NaN	0.485643	NaN	93.7	108.9	99.9	110	89.8	75.1	94.5	103	91.4	90.5	0	16.853	25	9	10	9	1	271	32.9	10.36	29.47	9	143.2	93.7	108.9	99.9	110	89.8	75.1	94.5	103	91.4	90.5	7333.4	4798.9	5578.9
FALSE	High	IsMasterProtein	Q5FWK3	Rho GTPase-activating protein 1 OS=Mus musculus OX=10090 GN=Arhgap1 PE=1 SV=1	Arhgap1	-0.408165	NaN	-0.0191972	NaN	0.0682928	NaN	0.361056	NaN	91.8	88	106	103.2	88.9	86.2	118.7	119.9	105.4	94.7	0	20.383	17	7	8	7	1	439	50.4	6.44	20.72	7	97.2	91.8	88	106	103.2	88.9	86.2	118.7	119.9	105.4	94.7	2160.4	2038.9	1953.9
FALSE	High	IsMasterProtein	Q811M1	Rho GTPase-activating protein 15 OS=Mus musculus OX=10090 GN=Arhgap15 PE=1 SV=1	Arhgap15	-0.565483	NaN	0.28121	NaN	0.348295	NaN	1.624	TET2_KO	73.3	67.1	160.1	124.2	78	68	99.4	108.8	113.8	109.6	0.002	2.983	2	1	1	1	1	481	55.3	9.17	3.19	1	97.7	73.3	67.1	160.1	124.2	78	68	99.4	108.8	113.8	109.6	224.5	168.3	154.1
FALSE	High	IsMasterProtein	Q3UIA2	Rho GTPase-activating protein 17 OS=Mus musculus OX=10090 GN=Arhgap17 PE=1 SV=1	Arhgap17	-0.41257	NaN	0.2664	NaN	0.155466	NaN	1.04685	TET2_KO	85.1	73.3	125	113	95.4	72.6	112.6	99.1	107.7	106	0	8.061	4	3	3	3	1	846	92.1	7.56	7.59	3	110.3	85.1	73.3	125	113	95.4	72.6	112.6	99.1	107.7	106	688.7	531.2	457.6
FALSE	High	IsMasterProtein	Q6ZQ82	Rho GTPase-activating protein 26 OS=Mus musculus OX=10090 GN=Arhgap26 PE=1 SV=3	Arhgap26	0.185469	NaN	0.534284	NaN	NaN	NaN	2.12081	TET2_KO	147	130.6	94.8	82.5	92.6	110	118	126.4	110.8		0.001	4.229	3	2	2	2	1	814	92	6.68	2.03	2	87.3	147	130.6	94.8	82.5	92.6	110	118	126.4	110.8		20.4	34.4	30.5
FALSE	Medium	IsMasterProtein	A2AB59	Rho GTPase-activating protein 27 OS=Mus musculus OX=10090 GN=Arhgap27 PE=1 SV=1	Arhgap27	-0.0241808	NaN	0.56514	NaN	-0.0565888	NaN	2.52333	TET2_KO	78.8	101.6	120.6	84	133.8	112.2	100.3	84.5	107.3	105.5	0.014	1.732	1	1	1	1	1	869	97	5.94	2.43	1	71.5	78.8	101.6	120.6	84	133.8	112.2	100.3	84.5	107.3	105.5	305.6	336.7	434.1
FALSE	Medium	IsMasterProtein	Q640N3	Rho GTPase-activating protein 30 OS=Mus musculus OX=10090 GN=Arhgap30 PE=1 SV=3	Arhgap30	0.768137	NaN	0.0133145	NaN	-0.32311	NaN	2.2034	TET2_KO	146.5	109.6	82.7	77.2	128.1	117.9	79.4	71.4	98.3	101.8	0.011	1.879	1	1	1	1	1	1101	120	4.84	2.05	1	87.1	146.5	109.6	82.7	77.2	128.1	117.9	79.4	71.4	98.3	101.8	203.8	342.8	256.5
FALSE	High	IsMasterProtein	Q3TBD2	Rho GTPase-activating protein 45 OS=Mus musculus OX=10090 GN=Arhgap45 PE=1 SV=2	Arhgap45	-0.265681	NaN	0.0422159	NaN	0.118182	NaN	0.689589	TET2_KO	84.6	91.6	130	105.7	94.5	77.1	107.9	104	117.8	100.7	0	31.317	10	10	11	10	1	1116	122.8	5.94	28.97	10	86	84.6	91.6	130	105.7	94.5	77.1	107.9	104	117.8	100.7	2155.5	2120.5	2295
FALSE	High	IsMasterProtein	Q99PT1	Rho GDP-dissociation inhibitor 1 OS=Mus musculus OX=10090 GN=Arhgdia PE=1 SV=3	Arhgdia	-0.0255491	NaN	-0.06037	NaN	-0.0981535	NaN	-0.274081	NaN	87.2	99.1	94.8	91.2	110.6	103	90.8	99.2	95.8	103.6	0	23.686	22	4	16	4	1	204	23.4	5.2	34.91	4	124.9	87.2	99.1	94.8	91.2	110.6	103	90.8	99.2	95.8	103.6	2105.1	1468.8	1669.7
FALSE	High	IsMasterProtein	Q61599	Rho GDP-dissociation inhibitor 2 OS=Mus musculus OX=10090 GN=Arhgdib PE=1 SV=3	Arhgdib	-0.00661454	NaN	0.0757538	NaN	0.328113	NaN	2.01281	TET2_KO	79.6	89.7	147	101.7	113.3	87	77.3	94.5	95.4	103	0	64.018	58	7	31	7	1	200	22.8	5.11	84.54	7	111.7	79.6	89.7	147	101.7	113.3	87	77.3	94.5	95.4	103	4152.8	2958.6	3336.5
FALSE	High	IsMasterProtein	Q61210	Rho guanine nucleotide exchange factor 1 OS=Mus musculus OX=10090 GN=Arhgef1 PE=1 SV=2	Arhgef1	0.0914626	NaN	0.137223	NaN	0.183324	NaN	0.83716	TET2_KO	98.9	98.7	122.9	105.4	107.7	81	98.5	87.6	108.7	93.5	0	31.124	11	7	10	7	1	920	102.7	5.6	30.26	7	97.1	98.9	98.7	122.9	105.4	107.7	81	98.5	87.6	108.7	93.5	776.6	791.3	789.7
FALSE	High	IsMasterProtein	Q60875	Rho guanine nucleotide exchange factor 2 OS=Mus musculus OX=10090 GN=Arhgef2 PE=1 SV=4	Arhgef2	-0.298777	NaN	0.0866227	NaN	-0.266471	NaN	1.62992	TET2_KO	95.4	101.9	94.4	91.2	87	77.3	121.6	121.1	113.3	110	0	42.173	14	12	16	12	1	985	111.9	7.25	41.2	12	86.7	95.4	101.9	94.4	91.2	87	77.3	121.6	121.1	113.3	110	3706.8	4080.4	4359.3
FALSE	Low	IsMasterProtein	Q3UPH7	Rho guanine nucleotide exchange factor 40 OS=Mus musculus OX=10090 GN=Arhgef40 PE=1 SV=1	Arhgef40	NaN	NaN	0.431531	NaN	NaN	NaN	1.49068	TET2_KO		70.8	148.2	155.1	249.2	113.2		83.5		176.8	0.05	1.031	0	1	1	1	1	1517	165	5.55	1.65	1	103.3		70.8	148.2	155.1	249.2	113.2		83.5		176.8	18.5		12.7
FALSE	High	IsMasterProtein	Q9ES28	Rho guanine nucleotide exchange factor 7 OS=Mus musculus OX=10090 GN=Arhgef7 PE=1 SV=2	Arhgef7	-0.544226	NaN	0.0153593	NaN	-0.278425	NaN	0.0621211	NaN	82	88.2	86.1	91.4	94.8	90.7	123.4	124.8	130.7	91.5	0	12.231	5	4	4	3	1	862	97	6.8	6.23	4	96.5	82	88.2	86.1	91.4	94.8	90.7	123.4	124.8	130.7	91.5	293.6	249.4	268.3
FALSE	High	IsMasterProtein	A2BH40	AT-rich interactive domain-containing protein 1A OS=Mus musculus OX=10090 GN=Arid1a PE=1 SV=1	Arid1a	0.0996253	NaN	0.027558	NaN	-0.0398862	NaN	0.0957308	NaN	95.8	111.3	101	105.5	89.5	81.8	97.6	95.7	109.6	102.9	0	51.102	7	10	18	10	1	2283	241.9	6.68	30.6	10	109.3	95.8	111.3	101	105.5	89.5	81.8	97.6	95.7	109.6	102.9	1798.2	1575.5	1830.8
FALSE	High	IsMasterProtein	E9Q4N7	AT-rich interactive domain-containing protein 1B OS=Mus musculus OX=10090 GN=Arid1b PE=1 SV=1	Arid1b	-0.11466	NaN	0.0446837	NaN	0.0136619	NaN	1.39379	TET2_KO	94.5	98.1	95.9	98.2	109.8	91.3	99.1	110	89.9	103.3	0.001	6.094	1	2	2	2	1	2244	237.6	6.73	5.34	2	109.8	94.5	98.1	95.9	98.2	109.8	91.3	99.1	110	89.9	103.3	217.2	186.8	194
FALSE	High	IsMasterProtein	E9Q7E2	AT-rich interactive domain-containing protein 2 OS=Mus musculus OX=10090 GN=Arid2 PE=1 SV=1	Arid2	0.053989	NaN	0.00706247	NaN	-0.0400933	NaN	-0.491853	NaN	95.4	102.4	81.1	104.7	106.6	117.9	101.7	89.6	93.8	97.3	0	6.288	1	2	2	2	1	1828	195.9	7.47	4.84	2	109.5	95.4	102.4	81.1	104.7	106.6	117.9	101.7	89.6	93.8	97.3	273.8	238.6	256
FALSE	High	IsMasterProtein	Q62431	AT-rich interactive domain-containing protein 3A OS=Mus musculus OX=10090 GN=Arid3a PE=1 SV=1	Arid3a	0.346023	NaN	0.260297	NaN	2.29269	Tet2_KO	0.808265	TET2_KO	91.3	57.8	296	180.3	40.7	110	49.2	72.6	35.2	78.5	0.001	4.355	2	1	1	1	1	601	64.1	5.01	3.24	1	88.3	91.3	57.8	296	180.3	40.7	110	49.2	72.6	35.2	78.5	33.7	34.9	22.1
FALSE	Medium	IsMasterProtein	F8VPQ2	AT-rich interactive domain-containing protein 4A OS=Mus musculus OX=10090 GN=Arid4a PE=1 SV=1	Arid4a	0.17466	NaN	0.165325	NaN	0.018755	NaN	0.385503	NaN	96	112.9	110.9	93.3	102.1	82.2	93.5	91.6	116.5	88.8	0.02	1.522	1	1	1	1	1	1261	142	5.07	0	1	112.2	96	112.9	110.9	93.3	102.1	82.2	93.5	91.6	116.5	88.8	139.1	119.1	140
FALSE	High	IsMasterProtein	Q9Z1K5	E3 ubiquitin-protein ligase ARIH1 OS=Mus musculus OX=10090 GN=Arih1 PE=1 SV=3	Arih1	-0.333948	NaN	-0.0426358	NaN	-0.180866	NaN	0.223935	NaN	80.7	93.9	91.4	96.7	109.8	98.7	111.2	108.9	113.9	100.2	0	9.158	8	5	5	5	1	555	64	5.08	9.06	5	94.6	80.7	93.9	91.4	96.7	109.8	98.7	111.2	108.9	113.9	100.2	1035.7	882.7	1027.5
FALSE	High	IsMasterProtein	Q9Z1K6	E3 ubiquitin-protein ligase ARIH2 OS=Mus musculus OX=10090 GN=Arih2 PE=1 SV=1	Arih2	-0.25944	NaN	-0.0751395	NaN	-0.264978	NaN	-0.0111119	NaN	83.8	97.8	89.5	89.7	106.2	96.6	109.8	107.6	114.5	101.6	0	12.282	10	4	4	4	1	492	57.7	5.69	11.88	4	102.9	83.8	97.8	89.5	89.7	106.2	96.6	109.8	107.6	114.5	101.6	502.9	409.5	477.8
FALSE	High	IsMasterProtein	Q9D0J4	ADP-ribosylation factor-like protein 2 OS=Mus musculus OX=10090 GN=Arl2 PE=1 SV=1	Arl2	-0.325943	NaN	0.153782	NaN	-0.642384	NaN	-0.117616	NaN	65.2	93.1	82.2	89.6	95.5	118.2	109.2	90.9	113.3	164.2	0.002	3.657	22	2	2	2	1	184	20.9	5.96	0	2	78.5	65.2	93.1	82.2	89.6	95.5	118.2	109.2	90.9	113.3	164.2	61.8	51.3	73.3
FALSE	High	IsMasterProtein	Q9WUL7	ADP-ribosylation factor-like protein 3 OS=Mus musculus OX=10090 GN=Arl3 PE=1 SV=1	Arl3	-0.362445	NaN	-0.0502647	NaN	-0.733268	NaN	0.380312	NaN	80.8	82	61.6	79.6	112	142.9	105.1	104.2	106.7	130.4	0.002	3.414	10	1	1	1	1	182	20.5	7.24	2.25	1	94.7	80.8	82	61.6	79.6	112	142.9	105.1	104.2	106.7	130.4	83.5	71.3	72.3
FALSE	High	IsMasterProtein	Q9JKW0	ADP-ribosylation factor-like protein 6-interacting protein 1 OS=Mus musculus OX=10090 GN=Arl6ip1 PE=1 SV=1	Arl6ip1	0.0432504	NaN	0.25267	NaN	1.05338	Tet2_KO	0.0104933	NaN	87.3	105.7	183.7	165.4	73.8	64	93.7	93.6	101.7	71.7	0.007	2.261	4	1	1	1	1	203	23.4	9.32	2.73	1	59.4	87.3	105.7	183.7	165.4	73.8	64	93.7	93.6	101.7	71.7	125.7	184.7	223.6
FALSE	High	IsMasterProtein	Q9JM93	ADP-ribosylation factor-like protein 6-interacting protein 4 OS=Mus musculus OX=10090 GN=Arl6ip4 PE=1 SV=1	Arl6ip4	0.585743	NaN	-0.120584	NaN	NaN	NaN	-0.66093	WT	117.9	167	93.3	106.6	85	81.5	102.2	88.6	118.7		0.001	4.607	7	1	1	1	1	229	25.5	11.19	3.52	1	139.2	117.9	167	93.3	106.6	85	81.5	102.2	88.6	118.7		32.1	27.2	38.5
FALSE	Low	IsMasterProtein	Q8BH07	ADP-ribosylation factor-like protein 6-interacting protein 6 OS=Mus musculus OX=10090 GN=Arl6ip6 PE=1 SV=1	Arl6ip6	NaN	NaN	-0.61381	NaN	NaN	NaN	-1.43873	WT											0.058	0.947	16	1	1	1	1	226	24.9	7.77	0	1
FALSE	Medium	IsMasterProtein	Q9D7A8	Armadillo repeat-containing protein 1 OS=Mus musculus OX=10090 GN=Armc1 PE=1 SV=1	Armc1	-0.42083	NaN	-0.154972	NaN	-0.135464	NaN	-1.38602	WT	77.1	106.5	94.2	106.1	66.2	73.3	113.2	134.4	100.3	121.8	0.015	1.677	3	1	1	1	1	282	31.2	5.57	2.9	1	106.8	77.1	106.5	94.2	106.1	66.2	73.3	113.2	134.4	100.3	121.8	442.2	319.2	441.1
FALSE	High	IsMasterProtein	Q9D0L7	Armadillo repeat-containing protein 10 OS=Mus musculus OX=10090 GN=Armc10 PE=1 SV=1	Armc10	-0.460036	NaN	-0.110358	NaN	-0.757653	WT	0.355529	NaN	102.5	88.8	65.5	81.8	107.5	86	124.5	139.5	129.4	120	0.001	3.576	5	1	1	1	1	306	33.3	7.99	3.39	1	54.4	102.5	88.8	65.5	81.8	107.5	86	124.5	139.5	129.4	120	25.3	47.7	41.3
FALSE	High	IsMasterProtein	Q8BNU0	Armadillo repeat-containing protein 6 OS=Mus musculus OX=10090 GN=Armc6 PE=1 SV=1	Armc6	0.555689	NaN	-0.13064	NaN	NaN	NaN	-0.725897	NaN	201.2	126.6	60.9	44.1	138.1	193.9	124	101.3	109.8		0.006	2.331	3	1	1	1	1	468	50.7	6	0	1		201.2	126.6	60.9	44.1	138.1	193.9	124	101.3	109.8			24.6	15.5
FALSE	High	IsMasterProtein	A6H630	Protein-glutamate O-methyltransferase OS=Mus musculus OX=10090 GN=Armt1 PE=1 SV=1	Armt1	-0.0389537	NaN	0.0888412	NaN	0.790378	Tet2_KO	-0.726	WT	58.1	106.1	149.8	120.9	120.7	91.3	87.4	81.5	84.2	73.1	0.001	4.273	3	1	1	1	1	439	50.5	5.92	3.72	1	126.9	58.1	106.1	149.8	120.9	120.7	91.3	87.4	81.5	84.2	73.1	163.5	74.9	136.7
FALSE	Medium	IsMasterProtein	Q9R0Q6	Actin-related protein 2/3 complex subunit 1A OS=Mus musculus OX=10090 GN=Arpc1a PE=1 SV=1	Arpc1a	-0.402268	NaN	-0.088097	NaN	0.45841	NaN	-0.534135	WT	65.1	81	122.8	116.8	134.1	117.7	91.8	101.8	91.1	83.6	0.019	1.57	2	1	1	1	1	370	41.6	8.18	2.35	1	94.1	65.1	81	122.8	116.8	134.1	117.7	91.8	101.8	91.1	83.6	369	255.1	317.6
FALSE	High	IsMasterProtein	Q9WV32	Actin-related protein 2/3 complex subunit 1B OS=Mus musculus OX=10090 GN=Arpc1b PE=1 SV=4	Arpc1b	-0.322577	NaN	0.0791596	NaN	0.230067	NaN	1.87583	TET2_KO	83.2	88	146.8	83.2	93	78.9	106.6	107.5	102.7	93.8	0	38.013	19	6	9	6	1	372	41	8.35	39.2	6	116.3	83.2	88	146.8	83.2	93	78.9	106.6	107.5	102.7	93.8	3489.9	2496.2	2642.6
FALSE	High	IsMasterProtein	Q9CVB6	Actin-related protein 2/3 complex subunit 2 OS=Mus musculus OX=10090 GN=Arpc2 PE=1 SV=3	Arpc2	-0.121045	NaN	-0.150635	NaN	0.246965	NaN	0.426868	NaN	91.1	92	128.4	104.5	98.2	78.9	102.6	96.7	99.6	96.7	0	23.642	18	6	9	6	1	300	34.3	7.36	27.32	6	111.3	91.1	92	128.4	104.5	98.2	78.9	102.6	96.7	99.6	96.7	2877.7	2354	2377.7
FALSE	High	IsMasterProtein	Q9JM76	Actin-related protein 2/3 complex subunit 3 OS=Mus musculus OX=10090 GN=Arpc3 PE=1 SV=3	Arpc3	-0.31759	NaN	-0.36112	NaN	0.0416671	NaN	-1.16937	WT	79.3	77.9	126.6	101.9	102	92.5	95.9	100.1	119.8	103.4	0	6.938	11	2	3	2	1	178	20.5	8.59	5.55	2	100.4	79.3	77.9	126.6	101.9	102	92.5	95.9	100.1	119.8	103.4	311.8	246.3	241.9
FALSE	High	IsMasterProtein	P59999	Actin-related protein 2/3 complex subunit 4 OS=Mus musculus OX=10090 GN=Arpc4 PE=1 SV=3	Arpc4	-0.20992	NaN	-0.281885	NaN	0.415848	NaN	-0.0542375	NaN	88.5	84.6	140	114.5	85	75.1	95.4	105.3	101.2	90.2	0.001	5.727	14	3	4	3	1	168	19.7	8.43	12.89	3	120.2	88.5	84.6	140	114.5	85	75.1	95.4	105.3	101.2	90.2	1862.1	1371.8	1311.2
FALSE	High	IsMasterProtein	Q9CPW4	Actin-related protein 2/3 complex subunit 5 OS=Mus musculus OX=10090 GN=Arpc5 PE=1 SV=3	Arpc5	-0.174997	NaN	-0.129953	NaN	0.52518	NaN	-0.516941	WT	82.9	87	147.6	114	93.9	69.1	91.3	101	93.3	88.6	0	7.745	17	2	2	2	1	151	16.3	5.67	8.55	2	131.3	82.9	87	147.6	114	93.9	69.1	91.3	101	93.3	88.6	1260.2	796	835.3
FALSE	High	IsMasterProtein	Q8BWG8	Beta-arrestin-1 OS=Mus musculus OX=10090 GN=Arrb1 PE=1 SV=1	Arrb1	-0.274154	NaN	0.0629396	NaN	-0.283355	NaN	-0.404944	NaN	88.5	110	72.4	87.8	80.9	89.3	121.9	118.2	102.3	93.1	0	20.514	16	4	8	4	1	418	46.9	6.28	13.81	4	135.5	88.5	110	72.4	87.8	80.9	89.3	121.9	118.2	102.3	93.1	1478.2	965.8	1199.9
FALSE	High	IsMasterProtein	Q91YI4	Beta-arrestin-2 OS=Mus musculus OX=10090 GN=Arrb2 PE=1 SV=1	Arrb2	0.204692	NaN	-0.492824	NaN	0.472433	NaN	1.10844	TET2_KO	90.8	99.8	149.3	98.3	130.3	99.2	83.4	82	85	93.9	0.001	3.953	10	2	3	2	1	410	46.3	7.66	2.14	2	88	90.8	99.8	149.3	98.3	130.3	99.2	83.4	82	85	93.9	164.1	169.4	186
FALSE	High	IsMasterProtein	P50428	Arylsulfatase A OS=Mus musculus OX=10090 GN=Arsa PE=1 SV=2	Arsa	-0.246881	NaN	-0.387378	NaN	-0.0755912	NaN	-1.01805	WT	86.3	98.3	79.2	90	109.6	91.2	104.8	114.7	71.6	118.1	0.001	5.617	3	2	2	2	1	506	53.7	5.87	5.13	2	136.3	86.3	98.3	79.2	90	109.6	91.2	104.8	114.7	71.6	118.1	571.7	361.8	412
FALSE	High	IsMasterProtein	P50429	Arylsulfatase B OS=Mus musculus OX=10090 GN=Arsb PE=1 SV=3	Arsb	-0.324275	NaN	-0.687368	NaN	0.744824	NaN	-0.28631	NaN	73.4	78.6	160.3	108.1	150.5	92.9	88.2	103.3	97.8	67.8	0	6.897	3	1	2	1	1	534	59.6	7.24	6.39	1	79.1	73.4	78.6	160.3	108.1	150.5	92.9	88.2	103.3	97.8	67.8	84.6	78.5	84.1
FALSE	High	IsMasterProtein	Q91WU5	Arsenite methyltransferase OS=Mus musculus OX=10090 GN=As3mt PE=1 SV=2	As3mt	-0.547885	NaN	0.109318	NaN	-0.136761	NaN	1.93931	TET2_KO	80	75.8	100.4	94.7	94.2	84.2	112.6	115.2	107.4	107.1	0	29.217	22	7	9	7	1	376	41.8	5.86	28.73	7	128.4	80	75.8	100.4	94.7	94.2	84.2	112.6	115.2	107.4	107.1	2353.3	1466.2	1388.7
FALSE	High	IsMasterProtein	Q9WV54	Acid ceramidase OS=Mus musculus OX=10090 GN=Asah1 PE=1 SV=1	Asah1	-0.645436	NaN	0.101981	NaN	-0.591793	NaN	1.84042	TET2_KO	67.6	89.8	87.4	71	114.2	115.7	127.5	119	135.6	106.6	0.001	4.399	4	2	2	2	1	394	44.6	8.46	4.86	2	65.6	67.6	89.8	87.4	71	114.2	115.7	127.5	119	135.6	106.6	256.3	264.3	350.9
FALSE	High	IsMasterProtein	Q9QWY8	Arf-GAP with SH3 domain, ANK repeat and PH domain-containing protein 1 OS=Mus musculus OX=10090 GN=Asap1 PE=1 SV=2	Asap1	-0.140709	NaN	-0.434217	NaN	1.03702	Tet2_KO	-1.24459	WT	94	100.4	139.2	136.6	77.3	57.6	102.3	112.5	73.5	61.9	0.002	3.769	1	1	1	1	1	1147	127.3	7.64	3.87	1	144.7	94	100.4	139.2	136.6	77.3	57.6	102.3	112.5	73.5	61.9	458.2	297.7	318.1
FALSE	High	IsMasterProtein	Q9D8Z1	Activating signal cointegrator 1 complex subunit 1 OS=Mus musculus OX=10090 GN=Ascc1 PE=1 SV=1	Ascc1	0.102637	NaN	0.0208519	NaN	-0.582063	NaN	-0.388385	NaN	92.3	110.8	72.3	80	124.3	95.6	84	108.2	130	101.5	0.007	2.23	3	1	1	1	1	356	41.3	6.54	2.42	1	101	92.3	110.8	72.3	80	124.3	95.6	84	108.2	130	101.5	156.7	143.2	171.9
FALSE	High	IsMasterProtein	E9PZJ8	Activating signal cointegrator 1 complex subunit 3 OS=Mus musculus OX=10090 GN=Ascc3 PE=1 SV=1	Ascc3	-0.0235544	NaN	-0.0840689	NaN	0.127419	NaN	-0.879556	WT	96.6	93.3	110.4	101.1	133.1	105.9	99.5	93.7	91.8	102.4	0	9.041	2	4	4	4	1	2198	250.4	7.02	8.02	4	72.1	96.6	93.3	110.4	101.1	133.1	105.9	99.5	93.7	91.8	102.4	485.5	650.2	627.7
FALSE	High	IsMasterProtein	Q9CQE6	Histone chaperone ASF1A OS=Mus musculus OX=10090 GN=Asf1a PE=1 SV=1	Asf1a	NaN	NaN	-0.0575918	NaN	NaN	NaN	-1.354	WT			156.7	224.4			183.2		204.6		0	9.927	21	2	3	2	1	204	22.9	4.41	5.28	2	331.1			156.7	224.4			183.2		204.6		21
FALSE	High	IsMasterProtein	Q9DAP7	Histone chaperone ASF1B OS=Mus musculus OX=10090 GN=Asf1b PE=1 SV=1	Asf1b	0.293865	NaN	-0.460799	NaN	0.287821	NaN	-1.19754	WT	89.9	107.1	145.5	102.1	114.8	85.4	77	84	90.2	115.8	0.001	5.704	14	2	2	2	1	202	22.5	4.44	2.98	2	88.1	89.9	107.1	145.5	102.1	114.8	85.4	77	84	90.2	115.8	208.7	213	253.7
FALSE	High	IsMasterProtein	Q91X20	Set1/Ash2 histone methyltransferase complex subunit ASH2 OS=Mus musculus OX=10090 GN=Ash2l PE=1 SV=1	Ash2l	-0.1679	NaN	0.0626817	NaN	0.341329	NaN	-0.507506	WT	85	97.5	108.3	128.7	76.3	65.4	99.6	105.6	101.4	86.8	0	17.049	7	4	4	4	1	623	68.2	5.69	12.82	4	145.5	85	97.5	108.3	128.7	76.3	65.4	99.6	105.6	101.4	86.8	1489.3	869.9	998.3
FALSE	High	IsMasterProtein	Q922M7	Ashwin OS=Mus musculus OX=10090 PE=1 SV=1	Ashwin OS=Mus musculus OX=10090	-0.252694	NaN	NaN	NaN	-0.296542	NaN	NaN	NaN	84.6	90.2	73.7	96.5	122.7	104.2	99.1	109.7	107.5	101.7	0.002	3.347	4	1	1	1	1	232	26	9.55	2.8	1	110.1	84.6	90.2	73.7	96.5	122.7	104.2	99.1	109.7	107.5	101.7	194.8	149.9	159.7
FALSE	High	IsMasterProtein	Q91YI0	Argininosuccinate lyase OS=Mus musculus OX=10090 GN=Asl PE=1 SV=1	Asl	-0.275329	NaN	0.0241948	NaN	-0.252744	NaN	0.483625	NaN	87.9	94.9	88.5	96.6	100.6	90.2	113.7	107.7	112.1	108.5	0	13.027	9	4	5	4	1	464	51.7	6.96	10.9	4	99.3	87.9	94.9	88.5	96.6	100.6	90.2	113.7	107.7	112.1	108.5	921.9	815.5	880.4
FALSE	High	IsMasterProtein	Q8BSY0	Aspartyl/asparaginyl beta-hydroxylase OS=Mus musculus OX=10090 GN=Asph PE=1 SV=1	Asph	-0.0171426	NaN	-0.0881334	NaN	0.362617	NaN	-1.30997	WT	103.5	116.3	113.5	109.6	101.8	76.6	114.4	108.2	93.8	80.7	0	15.169	10	5	6	5	1	741	83	5.08	14.63	5	81.6	103.5	116.3	113.5	109.6	101.8	76.6	114.4	108.2	93.8	80.7	921.4	1168	1312.6
FALSE	High	IsMasterProtein	Q8VBT9	Tether containing UBX domain for GLUT4 OS=Mus musculus OX=10090 GN=Aspscr1 PE=1 SV=1	Aspscr1	-0.218481	NaN	0.0275726	NaN	0.418057	NaN	0.0521339	NaN	87.1	100.7	115.9	112.8	78.5	72.3	106.1	112.6	86.8	84.4	0.001	4.934	5	2	2	2	1	550	59.8	6.96	5.13	2	142.9	87.1	100.7	115.9	112.8	78.5	72.3	106.1	112.6	86.8	84.4	578.5	352.6	407.8
FALSE	High	IsMasterProtein	Q8C0M9	Isoaspartyl peptidase/L-asparaginase OS=Mus musculus OX=10090 GN=Asrgl1 PE=1 SV=1	Asrgl1	-0.186301	NaN	-0.044753	NaN	-0.156617	NaN	-0.38416	NaN	82.9	84.3	87.6	99.8	95.3	101.1	91.2	99.4	92.4	120.1	0	17.192	16	5	5	5	1	326	33.9	7.65	15.33	5	145.9	82.9	84.3	87.6	99.8	95.3	101.1	91.2	99.4	92.4	120.1	2469.5	1403.6	1427.7
FALSE	High	IsMasterProtein	Q9D5T0	ATPase family AAA domain-containing protein 1 OS=Mus musculus OX=10090 GN=Atad1 PE=1 SV=1	Atad1	-0.00241006	NaN	-0.129954	NaN	-0.377306	NaN	0.119014	NaN	89.3	89.6	77.8	81.1	155.1	150.1	89.8	89.4	95.9	111.7	0	11.708	13	3	8	3	1	361	40.7	6.9	8.03	3	70.2	89.3	89.6	77.8	81.1	155.1	150.1	89.8	89.4	95.9	111.7	257.4	327.4	328.4
FALSE	High	IsMasterProtein	Q8CDM1	ATPase family AAA domain-containing protein 2 OS=Mus musculus OX=10090 GN=Atad2 PE=1 SV=1	Atad2	0.288469	NaN	-0.142066	NaN	0.357891	NaN	-1.40006	WT	113.7	126.1	114	106.6	108.6	75.3	96.5	99.9	92.2	80.7	0	9.838	4	4	4	4	1	1040	117.9	6.89	9.15	4	86.5	113.7	126.1	114	106.6	108.6	75.3	96.5	99.9	92.2	80.7	366.5	481.4	534.2
FALSE	High	IsMasterProtein	Q925I1	ATPase family AAA domain-containing protein 3 OS=Mus musculus OX=10090 GN=Atad3 PE=1 SV=1	Atad3	-0.252718	NaN	NaN	NaN	-0.0882334	NaN	NaN	NaN	95.9	94.5	87.2	99.9	118.3	104.8	115.1	111.8	99.5	99.4	0	24.565	18	7	9	7	1	591	66.7	9.29	23.54	7	73.5	95.9	94.5	87.2	99.9	118.3	104.8	115.1	111.8	99.5	99.4	1056.4	1377.9	1357.7
FALSE	High	IsMasterProtein	Q7TT18	Activating transcription factor 7-interacting protein 1 OS=Mus musculus OX=10090 GN=Atf7ip PE=1 SV=1	Atf7ip	0.0967818	NaN	0.164581	NaN	0.145089	NaN	0.346242	NaN	99.7	110.1	95.6	124.5	67.7	59.6	95.8	100.5	108.8	91.7	0.001	5.3	4	2	2	2	1	1306	138.5	4.77	3.4	2	145.9	99.7	110.1	95.6	124.5	67.7	59.6	95.8	100.5	108.8	91.7	192.4	131.4	145.2
FALSE	High	IsMasterProtein	Q9CPX6	Ubiquitin-like-conjugating enzyme ATG3 OS=Mus musculus OX=10090 GN=Atg3 PE=1 SV=1	Atg3	0.239179	NaN	-0.320458	NaN	-0.763165	NaN	-0.402903	NaN	75.5	123.5	74.2	60	134.1	177.2	90.1	79.2	101.2	130.2	0.002	3.714	4	1	1	1	1	314	35.8	4.72	2.8	1	54.9	75.5	123.5	74.2	60	134.1	177.2	90.1	79.2	101.2	130.2	96.6	132.9	217.5
FALSE	High	IsMasterProtein	Q99J83	Autophagy protein 5 OS=Mus musculus OX=10090 GN=Atg5 PE=1 SV=1	Atg5	-0.0177495	NaN	-0.11094	NaN	-0.517156	NaN	-0.69347	WT	81.1	100.5	85.6	79.6	110.5	127.9	106.6	80.8	106.9	132.2	0.004	2.583	5	1	1	1	1	275	32.4	5.91	2.74	1	88.2	81.1	100.5	85.6	79.6	110.5	127.9	106.6	80.8	106.9	132.2	130.6	120.1	148.9
FALSE	High	IsMasterProtein	Q9D906	Ubiquitin-like modifier-activating enzyme ATG7 OS=Mus musculus OX=10090 GN=Atg7 PE=1 SV=1	Atg7	0.189514	NaN	0.364399	NaN	-0.220448	NaN	0.678662	TET2_KO	106.7	109.1	89.7	85.4	116	92.8	96.4	92.9	96.4	108.3	0.001	5.039	4	3	3	3	1	698	77.5	6.4	4.59	3	106.3	106.7	109.1	89.7	85.4	116	92.8	96.4	92.9	96.4	108.3	659.9	662	677
FALSE	High	IsMasterProtein	Q9CWJ9	Bifunctional purine biosynthesis protein PURH OS=Mus musculus OX=10090 GN=Atic PE=1 SV=2	Atic	-0.434585	NaN	-0.241431	NaN	-0.244682	NaN	-0.746314	WT	82.5	84.6	74.4	96	86.8	83.7	111.1	114.8	103.3	98.7	0	84.027	38	16	37	16	1	592	64.2	6.76	102.56	16	164.2	82.5	84.6	74.4	96	86.8	83.7	111.1	114.8	103.3	98.7	9434.7	4742.9	4859.6
FALSE	Low	IsMasterProtein	Q6PA06	Atlastin-2 OS=Mus musculus OX=10090 GN=Atl2 PE=1 SV=1	Atl2	NaN	NaN	-0.180505	NaN	NaN	NaN	-0.869782	WT											0.052	1.008	2	1	1	1	1	583	66.2	5.43	0	1
FALSE	High	IsMasterProtein	Q91YH5	Atlastin-3 OS=Mus musculus OX=10090 GN=Atl3 PE=1 SV=1	Atl3	0.26377	NaN	-0.105527	NaN	-0.385696	NaN	-0.414995	NaN	137.1	91.5	69.6	74.4	157.5	128.5	102.2	89.1	98.4	90.1	0	7.72	6	2	3	2	1	541	60.5	6.1	8.8	2	61.6	137.1	91.5	69.6	74.4	157.5	128.5	102.2	89.1	98.4	90.1	86	191.4	127.8
FALSE	High	IsMasterProtein	Q62388	Serine-protein kinase ATM OS=Mus musculus OX=10090 GN=Atm PE=1 SV=2	Atm	-0.142256	NaN	0.122813	NaN	-0.0130842	NaN	0.0733618	NaN	88.4	105.3	94.3	108.5	108.2	76.3	105.7	108.1	110.6	95.2	0.001	4.845	1	2	2	2	1	3066	349.2	6.86	4.72	2	99.4	88.4	105.3	94.3	108.5	108.2	76.3	105.7	108.1	110.6	95.2	193.2	171.9	204.8
FALSE	High	IsMasterProtein	O08997	Copper transport protein ATOX1 OS=Mus musculus OX=10090 GN=Atox1 PE=1 SV=1	Atox1	-0.237508	NaN	-0.817411	NaN	-0.192543	NaN	-0.580008	NaN	87.2	90	89.1	96.1	81.4	90	93.7	118	104.1	107.6	0.001	4.144	26	1	2	1	1	68	7.3	6.51	7.92	1	142.8	87.2	90	89.1	96.1	81.4	90	93.7	118	104.1	107.6	377.2	230.4	237.7
FALSE	High	IsMasterProtein	Q9EPE9	Manganese-transporting ATPase 13A1 OS=Mus musculus OX=10090 GN=Atp13a1 PE=1 SV=2	Atp13a1	-0.179259	NaN	0.0752367	NaN	0.598377	NaN	-0.440998	NaN	79.3	90	148.9	136.9	102.3	97	95.6	96.1	98.5	90.6	0	7.487	3	3	3	3	1	1200	132.3	8.03	7.84	3	64.8	79.3	90	148.9	136.9	102.3	97	95.6	96.1	98.5	90.6	266.9	326.9	370.7
FALSE	High	IsMasterProtein	Q8VDN2	Sodium/potassium-transporting ATPase subunit alpha-1 OS=Mus musculus OX=10090 GN=Atp1a1 PE=1 SV=1	Atp1a1	-0.275553	NaN	0.0289566	NaN	-0.178089	NaN	-0.564862	WT	96.1	93.9	98.3	104.8	93.7	84	117.6	112.5	120.6	109.7	0	86.037	21	18	36	11	1	1023	112.9	5.45	99.18	18	68.6	96.1	93.9	98.3	104.8	93.7	84	117.6	112.5	120.6	109.7	2104.3	2946.2	2878.9
FALSE	High	IsMasterProtein	Q6PIC6	Sodium/potassium-transporting ATPase subunit alpha-3 OS=Mus musculus OX=10090 GN=Atp1a3 PE=1 SV=1	Atp1a3	0.141081	NaN	-1.79974	NaN	-0.225487	NaN	-0.235548	NaN	102.6	66.5	116.3	90.4	101.5	113.3	84.9	69.9	85.1	208.3	0	43.932	12	8	20	1	1	1013	111.6	5.41	52.09	8	61.2	102.6	66.5	116.3	90.4	101.5	113.3	84.9	69.9	85.1	208.3	14.7	24.6	16
FALSE	High	IsMasterProtein	P97370	Sodium/potassium-transporting ATPase subunit beta-3 OS=Mus musculus OX=10090 GN=Atp1b3 PE=1 SV=1	Atp1b3	0.0209896	NaN	-0.0294841	NaN	-0.305554	NaN	-0.275516	NaN	99.1	100.1	85.1	89.8	123.8	115.5	101.2	95.3	114.3	102.5	0	6.806	13	2	2	2	1	278	31.8	8.51	6.51	2	73.1	99.1	100.1	85.1	89.8	123.8	115.5	101.2	95.3	114.3	102.5	164.6	223.2	225.5
FALSE	High	IsMasterProtein	O55143	Sarcoplasmic/endoplasmic reticulum calcium ATPase 2 OS=Mus musculus OX=10090 GN=Atp2a2 PE=1 SV=2	Atp2a2	-0.502721	NaN	-0.283532	NaN	0.379071	NaN	-0.781561	WT	78.4	82.9	129.8	122.9	106.7	98.9	116.1	112.5	99.3	95.1	0	72.27	22	18	30	7	1	1044	114.8	5.34	72.76	18	57.5	78.4	82.9	129.8	122.9	106.7	98.9	116.1	112.5	99.3	95.1	1178	1607.8	1698.8
FALSE	High	IsMasterProtein	Q03265	ATP synthase subunit alpha, mitochondrial OS=Mus musculus OX=10090 GN=Atp5f1a PE=1 SV=1	Atp5f1a	-0.136439	NaN	NaN	NaN	0.0081963	NaN	NaN	NaN	101.5	105	90.6	108.7	88.7	79.8	114.5	112.5	100.3	97.9	0	130.65	42	20	66	20	1	553	59.7	9.19	191.75	20	100.5	101.5	105	90.6	108.7	88.7	79.8	114.5	112.5	100.3	97.9	16654.5	16823	17402.4
FALSE	High	IsMasterProtein	P56480	ATP synthase subunit beta, mitochondrial OS=Mus musculus OX=10090 GN=Atp5f1b PE=1 SV=2	Atp5f1b	0.035189	NaN	NaN	NaN	-0.0872754	NaN	NaN	NaN	97.4	104.7	89.9	100.4	103.2	93.5	95.1	102.4	95	108	0	109.368	47	14	51	14	1	529	56.3	5.34	140.78	14	110.5	97.4	104.7	89.9	100.4	103.2	93.5	95.1	102.4	95	108	8103.2	7139.5	7674.7
FALSE	High	IsMasterProtein	Q91VR2	ATP synthase subunit gamma, mitochondrial OS=Mus musculus OX=10090 GN=Atp5f1c PE=1 SV=1	Atp5f1c	-0.153249	NaN	NaN	NaN	-0.127773	NaN	NaN	NaN	95.2	109.4	81.5	107.7	96.2	88.5	115.8	111.8	107.3	99.7	0	19.441	17	5	6	5	1	298	32.9	9.01	21.8	5	86.9	95.2	109.4	81.5	107.7	96.2	88.5	115.8	111.8	107.3	99.7	3312.2	3628.3	4166.7
FALSE	High	IsMasterProtein	Q9D3D9	ATP synthase subunit delta, mitochondrial OS=Mus musculus OX=10090 GN=Atp5f1d PE=1 SV=1	Atp5f1d	-0.0284364	NaN	NaN	NaN	0.231918	NaN	NaN	NaN	95.4	97.2	101.2	119	80.7	85.3	87.7	111.6	83	107.7	0	14.639	14	2	5	2	1	168	17.6	5.08	18.41	2	131.2	95.4	97.2	101.2	119	80.7	85.3	87.7	111.6	83	107.7	1512.2	1099.3	1120
FALSE	High	IsMasterProtein	P56383	ATP synthase F(0) complex subunit C2, mitochondrial OS=Mus musculus OX=10090 GN=Atp5mc2 PE=2 SV=2	Atp5mc2	0.197858	NaN	NaN	NaN	-0.099741	NaN	NaN	NaN	118.4	110.4	98.5	102	91.7	98.5	98.7	100.8	121.3	96.4	0.009	2.001	5	1	1	1	1	146	15.5	10.35	2.63	1	63.4	118.4	110.4	98.5	102	91.7	98.5	98.7	100.8	121.3	96.4	173.1	323.3	301.6
FALSE	High	IsMasterProtein	Q06185	ATP synthase subunit e, mitochondrial OS=Mus musculus OX=10090 GN=Atp5me PE=1 SV=2	Atp5me	0.156693	NaN	NaN	NaN	-0.0579948	NaN	NaN	NaN	106.1	110.8	102.4	109	98.7	80.2	100.7	94.1	106.6	113.7	0	12.126	17	1	15	1	1	71	8.2	9.35	41.82	1	77.5	106.1	110.8	102.4	109	98.7	80.2	100.7	94.1	106.6	113.7	1258.3	1722.3	1798.9
FALSE	Medium	IsMasterProtein	Q9CPQ8	ATP synthase subunit g, mitochondrial OS=Mus musculus OX=10090 GN=Atp5mg PE=1 SV=1	Atp5mg	-0.183495	NaN	NaN	NaN	-0.364985	NaN	NaN	NaN	66.7	120.1	92.2	96.6	114.4	93.9	103.2	109.1	105.3	143.8	0.021	1.493	7	1	1	1	1	103	11.4	9.74	1.94	1	54.7	66.7	120.1	92.2	96.6	114.4	93.9	103.2	109.1	105.3	143.8	63.1	77	138.6
FALSE	High	IsMasterProtein	Q9CQQ7	ATP synthase F(0) complex subunit B1, mitochondrial OS=Mus musculus OX=10090 GN=Atp5pb PE=1 SV=1	Atp5pb	-0.344515	NaN	NaN	NaN	-0.617154	NaN	NaN	NaN	109.4	113.3	93.1	48.1	94.6	83.1	146.4	136.7	117.8	100.2	0	9.739	7	2	4	2	1	256	28.9	9.06	13.62	2	57.3	109.4	113.3	93.1	48.1	94.6	83.1	146.4	136.7	117.8	100.2	1086	2075.4	2149.3
FALSE	High	IsMasterProtein	Q9DCX2	ATP synthase subunit d, mitochondrial OS=Mus musculus OX=10090 GN=Atp5pd PE=1 SV=3	Atp5pd	-0.215382	NaN	NaN	NaN	0.0645093	NaN	NaN	NaN	98.1	95	96.7	119.7	110.2	97.6	112.8	111.4	108.6	98.8	0	28.517	35	4	16	4	1	161	18.7	5.69	31.7	4	51.2	98.1	95	96.7	119.7	110.2	97.6	112.8	111.4	108.6	98.8	1090.4	2090.8	2024.8
FALSE	High	IsMasterProtein	P97450	ATP synthase-coupling factor 6, mitochondrial OS=Mus musculus OX=10090 GN=Atp5pf PE=1 SV=1	Atp5pf	0.0277007	NaN	NaN	NaN	-0.13173	NaN	NaN	NaN	95.5	111.6	88.7	105	105.8	89.7	97.6	105.9	103.1	109.3	0	15.29	35	3	10	3	1	108	12.5	9.36	24.6	3	87.6	95.5	111.6	88.7	105	105.8	89.7	97.6	105.9	103.1	109.3	1074.6	1171.1	1368.5
FALSE	High	IsMasterProtein	Q9DB20	ATP synthase subunit O, mitochondrial OS=Mus musculus OX=10090 GN=Atp5po PE=1 SV=1	Atp5po	-0.134184	NaN	NaN	NaN	0.296499	NaN	NaN	NaN	110.6	108.8	113.8	121	80.6	71.5	125.6	115.6	103.1	89.1	0.001	5.71	17	3	4	3	1	213	23.3	9.99	9.87	3	60.3	110.6	108.8	113.8	121	80.6	71.5	125.6	115.6	103.1	89.1	978.5	1794.6	1765.5
FALSE	High	IsMasterProtein	Q9Z1G4	V-type proton ATPase 116 kDa subunit a isoform 1 OS=Mus musculus OX=10090 GN=Atp6v0a1 PE=1 SV=3	Atp6v0a1	-0.100806	NaN	-0.27326	NaN	-0.565685	NaN	-1.79056	WT	86.6	93	90.3	77.8	127.8	114.9	96	96.6	121	128	0.001	5.755	4	3	3	3	1	839	96.4	6.76	6.31	3	68.1	86.6	93	90.3	77.8	127.8	114.9	96	96.6	121	128	216.3	275.1	295.5
FALSE	High	IsMasterProtein	P51863	V-type proton ATPase subunit d 1 OS=Mus musculus OX=10090 GN=Atp6v0d1 PE=1 SV=2	Atp6v0d1	-0.311469	NaN	-0.191525	NaN	0.399547	NaN	-0.331799	NaN	80.1	80.5	141.1	113.1	124.4	96.6	99.6	99.7	100.9	92.2	0	7.768	7	3	4	3	1	351	40.3	5	10.36	3	71.8	80.1	80.5	141.1	113.1	124.4	96.6	99.6	99.7	100.9	92.2	947	1056.2	1061.3
FALSE	High	IsMasterProtein	P50516	V-type proton ATPase catalytic subunit A OS=Mus musculus OX=10090 GN=Atp6v1a PE=1 SV=2	Atp6v1a	-0.091544	NaN	-0.110997	NaN	0.107984	NaN	0.106407	NaN	94.1	93.1	131.3	101.7	94.5	84.9	101.1	98.4	104.2	112.3	0	16.006	10	6	7	6	1	617	68.3	5.58	14.74	6	84.5	94.1	93.1	131.3	101.7	94.5	84.9	101.1	98.4	104.2	112.3	992.4	1104.9	1092.8
FALSE	High	IsMasterProtein	P62814	V-type proton ATPase subunit B, brain isoform OS=Mus musculus OX=10090 GN=Atp6v1b2 PE=1 SV=1	Atp6v1b2	-0.385133	NaN	0.127394	NaN	0.024664	NaN	-0.00800833	NaN	85.9	87.3	102.9	99.6	94.1	86.5	109.8	116.6	106.4	93.5	0	41.401	37	11	18	11	1	511	56.5	5.81	32.29	11	117.4	85.9	87.3	102.9	99.6	94.1	86.5	109.8	116.6	106.4	93.5	3280.9	2402.3	2439.2
FALSE	High	IsMasterProtein	Q9Z1G3	V-type proton ATPase subunit C 1 OS=Mus musculus OX=10090 GN=Atp6v1c1 PE=1 SV=4	Atp6v1c1	-0.00462142	NaN	0.22191	NaN	0.866296	Tet2_KO	-0.950503	WT	105	88.8	164.5	132.5	82.5	63.2	99.2	95.3	91.2	73.6	0	16.576	14	5	5	5	1	382	43.9	7.46	16.92	5	104.5	105	88.8	164.5	132.5	82.5	63.2	99.2	95.3	91.2	73.6	1209	1214.7	1027
FALSE	Medium	IsMasterProtein	P57746	V-type proton ATPase subunit D OS=Mus musculus OX=10090 GN=Atp6v1d PE=1 SV=1	Atp6v1d	-0.568552	NaN	0.0989233	NaN	0.170584	NaN	-0.284192	NaN	83.4	72	134.7	106.2	91.7	84	113.8	116.7	99.4	115.9	0.026	1.414	3	1	1	1	1	247	28.4	9.45	2.7	1	82.1	83.4	72	134.7	106.2	91.7	84	113.8	116.7	99.4	115.9	640.8	651.2	562.4
FALSE	High	IsMasterProtein	P50518	V-type proton ATPase subunit E 1 OS=Mus musculus OX=10090 GN=Atp6v1e1 PE=1 SV=2	Atp6v1e1	-0.158439	NaN	-0.14183	NaN	0.230044	NaN	-0.569236	WT	94.2	84.6	134	106.6	91.6	96.7	101.3	98.3	110.5	95.7	0	15.732	23	4	12	4	1	226	26.1	8.43	12.71	4	86.5	94.2	84.6	134	106.6	91.6	96.7	101.3	98.3	110.5	95.7	1192.4	1298.4	1167
FALSE	High	IsMasterProtein	Q9CR51	V-type proton ATPase subunit G 1 OS=Mus musculus OX=10090 GN=Atp6v1g1 PE=1 SV=3	Atp6v1g1	-0.0692451	NaN	-0.0580363	NaN	0.669869	NaN	-0.449463	NaN	77.7	89	145.9	114.5	152	110.1	83	92.4	82.8	80.9	0.001	4.939	14	1	1	1	1	118	13.7	7.97	4.02	1	71.8	77.7	89	145.9	114.5	152	110.1	83	92.4	82.8	80.9	105.9	114.4	131.1
FALSE	High	IsMasterProtein	Q8BVE3	V-type proton ATPase subunit H OS=Mus musculus OX=10090 GN=Atp6v1h PE=1 SV=1	Atp6v1h	-0.444211	NaN	0.0235298	NaN	-1.05856	WT	-0.00482189	NaN	95.6	106.8	48.4	66.8	106.4	90.7	133.9	141.7	123.1	117	0	10.168	7	2	3	2	1	483	55.8	6.61	7.44	2	69.5	95.6	106.8	48.4	66.8	106.4	90.7	133.9	141.7	123.1	117	74.3	102.1	114.2
FALSE	Medium	IsMasterProtein	P98195	Probable phospholipid-transporting ATPase IIB OS=Mus musculus OX=10090 GN=Atp9b PE=1 SV=4	Atp9b	NaN	NaN	0.032257	NaN	NaN	NaN	0.473098	NaN											0.036	1.183	3	1	4	1	1	1146	128.9	7.64	0	1
FALSE	Medium	IsMasterProtein	Q9JKK8	Serine/threonine-protein kinase ATR OS=Mus musculus OX=10090 GN=Atr PE=1 SV=2	Atr	0.289124	NaN	0.0529846	NaN	-2.02463	WT	-0.199185	NaN	134.2	112	26.5	31.5	128.4	129.3	105.5	96.4	90.7	168.8	0.01	1.952	1	1	2	1	1	2635	300	7.53	0	1	76.7	134.2	112	26.5	31.5	128.4	129.3	105.5	96.4	90.7	168.8	29.9	52.3	43.7
FALSE	High	IsMasterProtein	Q61687	Transcriptional regulator ATRX OS=Mus musculus OX=10090 GN=Atrx PE=1 SV=3	Atrx	-0.0728563	NaN	0.0672523	NaN	0.15762	NaN	0.300472	NaN	97.1	104.9	107.1	112.9	88.1	72.9	109.9	102.8	111.5	88.4	0	45.006	6	13	15	13	1	2476	278.4	6.68	36.05	13	104.6	97.1	104.9	107.1	112.9	88.1	72.9	109.9	102.8	111.5	88.4	3987.1	3702.2	3998
FALSE	High	IsMasterProtein	P28658	Ataxin-10 OS=Mus musculus OX=10090 GN=Atxn10 PE=1 SV=2	Atxn10	-0.275027	NaN	-0.270325	NaN	0.192525	NaN	0.364089	NaN	75.2	107	120.1	112.4	83.5	80.7	114.7	106.1	116.8	90.1	0	12.38	9	3	4	3	1	475	53.7	5.25	10.3	3	93.4	75.2	107	120.1	112.4	83.5	80.7	114.7	106.1	116.8	90.1	281.6	226.8	322.8
FALSE	High	IsMasterProtein	O70305	Ataxin-2 OS=Mus musculus OX=10090 GN=Atxn2 PE=1 SV=1	Atxn2	0.0601749	NaN	-0.00907222	NaN	0.246878	NaN	-0.644717	WT	83.4	103.4	96.8	111.4	118.6	108.5	94.2	85.4	84	91.8	0	15.088	4	4	4	3	1	1285	136.4	9.55	13.92	4	122.5	83.4	103.4	96.8	111.4	118.6	108.5	94.2	85.4	84	91.8	388	264.3	327.5
FALSE	High	IsMasterProtein	Q7TQH0	Ataxin-2-like protein OS=Mus musculus OX=10090 GN=Atxn2l PE=1 SV=1	Atxn2l	0.073143	NaN	-0.0657301	NaN	0.232922	NaN	-0.212465	NaN	91.6	104.8	100	109.3	102.4	95.5	92.7	94	88.6	89.5	0	39.605	13	12	17	11	1	1049	110.6	8.85	47.06	12	131.6	91.6	104.8	100	109.3	102.4	95.5	92.7	94	88.6	89.5	4836.7	3365.5	3853.3
FALSE	High	IsMasterProtein	Q9CVD2	Ataxin-3 OS=Mus musculus OX=10090 GN=Atxn3 PE=1 SV=2	Atxn3	0.238648	NaN	-0.299613	NaN	-0.0993828	NaN	-0.252558	NaN	109.4	109.7	90.7	109.3	79.7	86.6	95.1	90.7	100.5	114.7	0	6.848	10	3	3	3	1	355	40.5	4.83	5.45	3	113.6	109.4	109.7	90.7	109.3	79.7	86.6	95.1	90.7	100.5	114.7	336.6	324.3	325.1
FALSE	Medium	IsMasterProtein	Q3UD01	Ataxin-7-like protein 3B OS=Mus musculus OX=10090 GN=Atxn7l3b PE=1 SV=1	Atxn7l3b	-0.105304	NaN	0.15807	NaN	-0.288581	NaN	-0.0999185	NaN	76.8	126.2	70.2	101.1	85.7	83.1	106.6	111.9	94.8	116.7	0.013	1.798	10	1	1	1	1	97	10.7	4.32	2.23	1	126.9	76.8	126.2	70.2	101.1	85.7	83.1	106.6	111.9	94.8	116.7	199.5	120.6	198.3
FALSE	High	IsMasterProtein	P70295	Ancient ubiquitous protein 1 OS=Mus musculus OX=10090 GN=Aup1 PE=1 SV=1	Aup1	0.232616	NaN	-0.0874307	NaN	0.596466	NaN	-0.683658	WT	107.8	108.5	132.6	116.2	122.9	89.8	91.4	92.7	75.7	90.1	0	6.351	5	2	2	2	1	410	46.1	8.4	6.46	2	72.3	107.8	108.5	132.6	116.2	122.9	89.8	91.4	92.7	75.7	90.1	197.8	295.1	296.9
FALSE	High	IsMasterProtein	O70126	Aurora kinase B OS=Mus musculus OX=10090 GN=Aurkb PE=1 SV=2	Aurkb	0.815181	NaN	-0.589857	NaN	-0.153494	NaN	-1.49479	WT	94.6	172.3	106.5	87.2	100.7	91.5	84.8	68.6	114	102.1	0.008	2.108	2	1	1	1	1	345	39.4	9.44	3	1	77.6	94.6	172.3	106.5	87.2	100.7	91.5	84.8	68.6	114	102.1	111.6	136	247.6
FALSE	Medium	IsMasterProtein	Q9D9K3	Cell death regulator Aven OS=Mus musculus OX=10090 GN=Aven PE=1 SV=2	Aven	0.365389	NaN	-0.446434	NaN	-0.528683	NaN	-0.28997	NaN	119.8	111.6	95.5	71.3	114.2	95.8	94.1	85.9	124.5	116.4	0.028	1.345	4	1	1	1	1	342	37.2	4.98	0	1	70.9	119.8	111.6	95.5	71.3	114.2	95.8	94.1	85.9	124.5	116.4	34	57.5	53.6
FALSE	High	IsMasterProtein	P01887	Beta-2-microglobulin OS=Mus musculus OX=10090 GN=B2m PE=1 SV=2	B2m	-0.164747	NaN	0.199413	NaN	-0.43315	NaN	0.77598	TET2_KO	92.1	102.1	86.9	86.4	102.7	90.1	108.2	109.5	107.8	127.9	0	6.786	15	2	5	2	1	119	13.8	8.44	8.12	2	86.2	92.1	102.1	86.9	86.4	102.7	90.1	108.2	109.5	107.8	127.9	1257.7	1344.1	1489.7
FALSE	High	IsMasterProtein	Q09200	Beta-1,4 N-acetylgalactosaminyltransferase 1 OS=Mus musculus OX=10090 GN=B4galnt1 PE=1 SV=1	B4galnt1	0.0743183	NaN	-0.290933	NaN	0.950001	Tet2_KO	-0.558465	WT	69.9	69.9	191.9	121.9	176.9	111.3	69.2	63.8	79.6	82.9	0	11.899	8	4	5	4	1	533	59.2	8.59	13.5	4	62.7	69.9	69.9	191.9	121.9	176.9	111.3	69.2	63.8	79.6	82.9	402.5	448.5	448.2
FALSE	High	IsMasterProtein	Q3UI43	BRISC and BRCA1-A complex member 1 OS=Mus musculus OX=10090 GN=Babam1 PE=1 SV=1	Babam1	-0.0228634	NaN	-0.0656406	NaN	0.120073	NaN	-0.568358	WT	92.2	82.9	116.6	84.1	121.7	128.4	77.1	105.1	84.9	101.2	0	9.794	8	2	3	2	1	333	36.8	4.55	9.02	2	105.9	92.2	82.9	116.6	84.1	121.7	128.4	77.1	105.1	84.9	101.2	449.8	391.6	352.4
FALSE	High	IsMasterProtein	Q8K3W0	BRISC and BRCA1-A complex member 2 OS=Mus musculus OX=10090 GN=Babam2 PE=1 SV=2	Babam2	-0.24203	NaN	-0.208241	NaN	0.101865	NaN	0.0404538	NaN	96.7	100.9	100.9	113.5	47.2	70.8	117.5	116.2	115.5	88	0.001	3.927	4	1	1	1	1	383	43.5	5.94	3.32	1	132.8	96.7	100.9	100.9	113.5	47.2	70.8	117.5	116.2	115.5	88	70.5	51.3	53.6
FALSE	Medium	IsMasterProtein	Q61337	Bcl2-associated agonist of cell death OS=Mus musculus OX=10090 GN=Bad PE=1 SV=1	Bad	NaN	NaN	-0.317737	NaN	NaN	NaN	-0.73628	NaN											0.031	1.271	11	1	1	1	1	204	22.1	9.17	0	1
FALSE	High	IsMasterProtein	Q60739	BAG family molecular chaperone regulator 1 OS=Mus musculus OX=10090 GN=Bag1 PE=1 SV=3	Bag1	-0.20061	NaN	-0.319212	NaN	-1.20544	NaN	-1.50899	WT	49.8	83.6	58.8	57.4	96.2	81.9	91.4	66	81.6	374.2	0.006	2.354	3	1	1	1	1	355	39.7	8.46	2.51	1	59.2	49.8	83.6	58.8	57.4	96.2	81.9	91.4	66	81.6	374.2	62.9	52.9	88.8
FALSE	High	IsMasterProtein	Q91YN9	BAG family molecular chaperone regulator 2 OS=Mus musculus OX=10090 GN=Bag2 PE=1 SV=1	Bag2	0.272459	NaN	-0.0241628	NaN	0.733794	Tet2_KO	-1.52997	WT	102.2	109.9	137.3	136.3	88.3	72.4	88	87.6	80.5	84.1	0	6.974	12	3	3	3	1	210	23.5	6.42	8.71	3	113.5	102.2	109.9	137.3	136.3	88.3	72.4	88	87.6	80.5	84.1	1000.3	900.7	968.7
FALSE	High	IsMasterProtein	Q8CI61	BAG family molecular chaperone regulator 4 OS=Mus musculus OX=10090 GN=Bag4 PE=1 SV=2	Bag4	-0.0264486	NaN	0.122695	NaN	-0.511583	NaN	-0.546268	WT	104.8	99.5	68.8	85.8	110	90.4	101.6	106.6	115.1	105.7	0	9.62	4	1	4	1	1	457	49.1	5.34	10.68	1	111.7	104.8	99.5	68.8	85.8	110	90.4	101.6	106.6	115.1	105.7	303.1	284.3	270.1
FALSE	High	IsMasterProtein	Q8CI32	BAG family molecular chaperone regulator 5 OS=Mus musculus OX=10090 GN=Bag5 PE=1 SV=1	Bag5	0.0952052	NaN	-0.167571	NaN	-0.416335	NaN	-0.738798	WT	87.7	108.2	76.7	85.3	108.1	133.7	89.5	94	100.9	116.4	0.001	5.562	5	2	3	2	1	447	50.9	6.05	7.08	2	99.6	87.7	108.2	76.7	85.3	108.1	133.7	89.5	94	100.9	116.4	529	466	575
FALSE	High	IsMasterProtein	Q9Z1R2	Large proline-rich protein BAG6 OS=Mus musculus OX=10090 GN=Bag6 PE=1 SV=1	Bag6	0.133148	NaN	-0.30968	NaN	0.102424	NaN	-0.344135	NaN	82.9	108.6	101.3	111.5	110.3	95.6	80.2	95.8	92.6	106.6	0	29.287	10	7	8	7	1	1154	121	5.71	24.31	7	114.5	82.9	108.6	101.3	111.5	110.3	95.6	80.2	95.8	92.6	106.6	599.8	434.2	568.5
FALSE	High	IsMasterProtein	O08734	Bcl-2 homologous antagonist/killer OS=Mus musculus OX=10090 GN=Bak1 PE=1 SV=3	Bak1	0.0963303	NaN	-0.460341	NaN	0.296814	NaN	-0.638423	WT	67.3	100	133.3	99.9	161.3	119.1	86.4	71.5	76.1	126.1	0	6.997	16	2	5	2	1	209	23.3	6.18	3.07	2	58.8	67.3	100	133.3	99.9	161.3	119.1	86.4	71.5	76.1	126.1	73.5	84.2	125
FALSE	High	IsMasterProtein	O54962	Barrier-to-autointegration factor OS=Mus musculus OX=10090 GN=Banf1 PE=1 SV=1	Banf1	-0.26708	NaN	-0.537185	NaN	0.400827	NaN	-1.34355	WT	84.5	95.8	116.8	126.1	78.9	62.4	104.4	112.9	88.3	96	0	9.109	38	4	4	4	1	89	10.1	6.09	7.74	4	133.7	84.5	95.8	116.8	126.1	78.9	62.4	104.4	112.9	88.3	96	1113.2	703.6	797.7
FALSE	High	IsMasterProtein	Q07813	Apoptosis regulator BAX OS=Mus musculus OX=10090 GN=Bax PE=1 SV=1	Bax	0.164917	NaN	-0.470727	NaN	-0.0471306	NaN	-1.25327	WT	85	122.2	96	108.5	113.9	97.8	95.4	89.6	103.3	108.1	0	7.84	17	2	3	2	1	192	21.4	4.98	4.41	2	80.1	85	122.2	96	108.5	113.9	97.8	95.4	89.6	103.3	108.1	149.4	158.6	227.9
FALSE	High	IsMasterProtein	O88379	Bromodomain adjacent to zinc finger domain protein 1A OS=Mus musculus OX=10090 GN=Baz1a PE=1 SV=3	Baz1a	0.336584	NaN	-0.444324	NaN	0.608437	NaN	-1.33162	WT	106.4	104.3	145.3	125.2	93.1	83.3	82.1	84.8	86.9	90.6	0	13.679	3	5	5	5	1	1555	178.3	6.54	12.81	5	98	106.4	104.3	145.3	125.2	93.1	83.3	82.1	84.8	86.9	90.6	834.6	905.8	888.4
FALSE	High	IsMasterProtein	Q9Z277	Tyrosine-protein kinase BAZ1B OS=Mus musculus OX=10090 GN=Baz1b PE=1 SV=2	Baz1b	-0.0816022	NaN	-0.111298	NaN	0.21945	NaN	-0.72797	WT	93.8	103.8	118.4	117.2	93.9	86.2	106.9	102.3	107.7	95.4	0	29.697	8	11	11	11	1	1479	170.5	8.6	28.81	11	74.2	93.8	103.8	118.4	117.2	93.9	86.2	106.9	102.3	107.7	95.4	2274.6	2874.9	3182.4
FALSE	High	IsMasterProtein	Q61334	B-cell receptor-associated protein 29 OS=Mus musculus OX=10090 GN=Bcap29 PE=1 SV=1	Bcap29	-0.0629351	NaN	-0.0974533	NaN	0.317777	NaN	-0.596937	WT	93.1	100.4	112.7	121.6	118.6	99.1	104.1	98.2	99.2	89.3	0	14.479	14	5	7	5	1	240	27.9	9.72	20.49	5	63.8	93.1	100.4	112.7	121.6	118.6	99.1	104.1	98.2	99.2	89.3	1376.1	2008.1	2164.8
FALSE	High	IsMasterProtein	Q61335	B-cell receptor-associated protein 31 OS=Mus musculus OX=10090 GN=Bcap31 PE=1 SV=4	Bcap31	-0.0462127	NaN	0.0712482	NaN	0.389276	NaN	-0.206458	NaN	102.8	104.9	125.5	116.8	102.7	93.2	108.7	105.8	92.3	92.7	0	25.932	15	5	10	5	1	245	27.9	8.7	29.64	5	54.6	102.8	104.9	125.5	116.8	102.7	93.2	108.7	105.8	92.3	92.7	1765.2	3326	3392.9
FALSE	High	IsMasterProtein	Q9D287	Pre-mRNA-splicing factor SPF27 OS=Mus musculus OX=10090 GN=Bcas2 PE=1 SV=1	Bcas2	-0.0027904	NaN	-0.320462	NaN	-0.237024	NaN	-0.916564	WT	96.3	101	84.6	94	120.1	116.4	94.5	103.6	102.9	107.7	0	25.268	32	6	7	6	1	225	26.1	5.66	23.61	6	79	96.3	101	84.6	94	120.1	116.4	94.5	103.6	102.9	107.7	625.6	763.1	800.1
FALSE	Low	IsMasterProtein	Q8CCN5	Breast carcinoma-amplified sequence 3 homolog OS=Mus musculus OX=10090 GN=Bcas3 PE=1 SV=2	Bcas3	-0.134798	NaN	0.213494	NaN	-0.219542	NaN	-0.614267	WT	92.8	97.1	86.6	99.2	116.3	90.4	102	106.6	103.4	113.4	0.059	0.939	1	1	1	1	1	928	101	6.7	1.75	1	92.2	92.8	97.1	86.6	99.2	116.3	90.4	102	106.6	103.4	113.4	92.8	93.4	97.7
FALSE	High	IsMasterProtein	O35855	Branched-chain-amino-acid aminotransferase, mitochondrial OS=Mus musculus OX=10090 GN=Bcat2 PE=1 SV=2	Bcat2	0.585059	NaN	-0.338224	NaN	-0.60465	NaN	-1.13343	WT	104.7	123.6	89.5	70.1	113.3	124	93.4	64.2	160.9	97.4	0.003	2.829	4	1	1	1	1	393	44.1	8.29	3.5	1	58.9	104.7	123.6	89.5	70.1	113.3	124	93.4	64.2	160.9	97.4	75.6	134.5	158.8
FALSE	High	IsMasterProtein	Q9CWI3	BRCA2 and CDKN1A-interacting protein OS=Mus musculus OX=10090 GN=Bccip PE=1 SV=1	Bccip	0.0635533	NaN	-0.246078	NaN	-0.539229	NaN	-1.11951	WT	108.1	89.3	53.5	79.1	107.6	178	89.8	99.6	96.9	95.8	0.002	3.654	4	1	1	1	1	316	35.9	4.45	3.23	1	102.3	108.1	89.3	53.5	79.1	107.6	178	89.8	99.6	96.9	95.8	190.5	201.2	166.3
FALSE	High	IsMasterProtein	P50136	2-oxoisovalerate dehydrogenase subunit alpha, mitochondrial OS=Mus musculus OX=10090 GN=Bckdha PE=1 SV=1	Bckdha	-0.401283	NaN	0.315987	NaN	0.198723	NaN	1.16697	TET2_KO	72.5	122.7	79	86	66.7	127.8	134.2	124	115.4	52.2	0	9.548	8	2	5	2	1	442	50.3	8.06	4.6	2	119.6	72.5	122.7	79	86	66.7	127.8	134.2	124	115.4	52.2	89.8	54.4	92.1
FALSE	High	IsMasterProtein	Q9QYE3	B-cell lymphoma/leukemia 11A OS=Mus musculus OX=10090 GN=Bcl11a PE=1 SV=1	Bcl11a	-0.0994009	NaN	0.244445	NaN	-0.683699	WT	-0.0242314	NaN	108.4	108	67.7	77.6	98.1	91.4	120.7	111.5	114.2	119.3	0.001	4.508	3	2	2	2	1	773	83.8	6.28	5.13	2	83.1	108.4	108	67.7	77.6	98.1	91.4	120.7	111.5	114.2	119.3	932.6	1216.3	1212.6
FALSE	High	IsMasterProtein	P59017	Bcl-2-like protein 13 OS=Mus musculus OX=10090 GN=Bcl2l13 PE=1 SV=2	Bcl2l13	-0.121263	NaN	-0.467584	NaN	0.0914798	NaN	-1.57979	WT	97	102	94.3	116.4	98	85.1	109.9	106.6	100.4	97.4	0	14.535	12	3	4	3	1	434	46.7	4.59	13.29	3	92.9	97	102	94.3	116.4	98	85.1	109.9	106.6	100.4	97.4	967.7	1010	1062.2
FALSE	Medium	IsMasterProtein	O08664	B-cell CLL/lymphoma 7 protein family member C OS=Mus musculus OX=10090 GN=Bcl7c PE=1 SV=1	Bcl7c	-0.0830514	NaN	0.206665	NaN	-0.00570102	NaN	0.278274	NaN	82.8	114.3	87.4	105.9	109.2	89.1	110.4	99	92.2	102.4	0.031	1.273	4	1	1	1	1	217	23.4	5.2	1.81	1	107.2	82.8	114.3	87.4	105.9	109.2	89.1	110.4	99	92.2	102.4	130.9	101.1	139.5
FALSE	High	IsMasterProtein	Q8K019	Bcl-2-associated transcription factor 1 OS=Mus musculus OX=10090 GN=Bclaf1 PE=1 SV=2	Bclaf1	0.0411548	NaN	-0.143691	NaN	-0.133307	NaN	-0.632308	WT	100.6	113.5	78.3	101.8	84.3	74.6	105.1	103	103.8	94.2	0	43.996	13	11	19	10	1	919	105.9	9.99	43.73	11	140.9	100.6	113.5	78.3	101.8	84.3	74.6	105.1	103	103.8	94.2	5629.3	4019.8	4532.2
FALSE	High	IsMasterProtein	Q8CGN4	BCL-6 corepressor OS=Mus musculus OX=10090 GN=Bcor PE=1 SV=2	Bcor	0.416355	NaN	0.1503	NaN	-0.263446	NaN	0.177972	NaN	106.6	111.7	107.4	71.9	117.4	98	80.8	82.8	99.4	117.3	0.002	3.076	1	1	1	1	1	1759	192.5	6.54	2.33	1	106.7	106.6	111.7	107.4	71.9	117.4	98	80.8	82.8	99.4	117.3	78.1	78	81.7
FALSE	High	IsMasterProtein	Q6PAJ1	Breakpoint cluster region protein OS=Mus musculus OX=10090 GN=Bcr PE=1 SV=3	Bcr	-0.485333	NaN	0.114337	NaN	-0.205497	NaN	1.78334	TET2_KO	68.8	94.5	110.8	100.6	75.6	63.6	100.5	132.5	150.3	102.5	0.007	2.164	1	1	1	1	1	1270	143	6.92	2.12	1	100.3	68.8	94.5	110.8	100.6	75.6	63.6	100.5	132.5	150.3	102.5	18	12.3	16.9
FALSE	High	IsMasterProtein	Q9CZP5	Mitochondrial chaperone BCS1 OS=Mus musculus OX=10090 GN=Bcs1l PE=1 SV=1	Bcs1l	0.435993	NaN	0.306247	NaN	-0.00682688	NaN	-0.255304	NaN	160.2	97.7	88.9	100.3	106.5	104.2	97.1	93.6	94.7	95.4	0.004	2.566	2	1	1	1	1	418	47.4	7.93	2.11	1	61.3	160.2	97.7	88.9	100.3	106.5	104.2	97.1	93.6	94.7	95.4	131.2	342.8	209.1
FALSE	High	IsMasterProtein	Q921C5	Protein bicaudal D homolog 2 OS=Mus musculus OX=10090 GN=Bicd2 PE=1 SV=1	Bicd2	0.0310654	NaN	-0.210868	NaN	-1.07776	WT	-0.134563	NaN	92.3	98.2	65.7	58.4	128	126.1	87	100.4	132.9	129.1	0.002	2.983	1	1	1	1	1	820	93.3	5.44	2.94	1	81.9	92.3	98.2	65.7	58.4	128	126.1	87	100.4	132.9	129.1	131.7	148.3	157.9
FALSE	High	IsMasterProtein	P70444	BH3-interacting domain death agonist OS=Mus musculus OX=10090 GN=Bid PE=1 SV=2	Bid	0.0948174	NaN	0.0676872	NaN	-0.26431	NaN	-0.372086	NaN	84.8	106.6	101.9	88.2	116.6	104.8	86.9	92.5	119	109.7	0	18.022	26	3	10	3	1	195	21.9	4.81	22.18	3	89.1	84.8	106.6	101.9	88.2	116.6	104.8	86.9	92.5	119	109.7	286.3	272.5	342.5
FALSE	High	IsMasterProtein	O08539	Myc box-dependent-interacting protein 1 OS=Mus musculus OX=10090 GN=Bin1 PE=1 SV=1	Bin1	0.585193	NaN	0.193979	NaN	0.60216	NaN	2.139	TET2_KO	126.8	97	106.9	130.3	75.3	32.9	76.8	72.5	99.3	64.4	0	8.655	7	3	4	2	1	588	64.4	5.03	5.45	3	218	126.8	97	106.9	130.3	75.3	32.9	76.8	72.5	99.3	64.4	301.8	175.5	134.4
FALSE	High	IsMasterProtein	Q62210	Baculoviral IAP repeat-containing protein 2 OS=Mus musculus OX=10090 GN=Birc2 PE=1 SV=1	Birc2	-0.111446	NaN	0.257215	NaN	0.251101	NaN	0.196181	NaN	87	108.6	116.9	100.3	104.8	90.5	111	100.8	93.4	89.2	0.002	3.047	2	1	1	1	1	612	69.6	6.54	2.62	1	97.5	87	108.6	116.9	100.3	104.8	90.5	111	100.8	93.4	89.2	254.2	226.8	283.3
FALSE	High	IsMasterProtein	O70201	Baculoviral IAP repeat-containing protein 5 OS=Mus musculus OX=10090 GN=Birc5 PE=1 SV=1	Birc5	0.311336	NaN	-0.527882	NaN	0.148621	NaN	-2.1645	WT	96.7	136.1	109.2	95.4	106.4	109.9	84.9	104.8	83.2	103.6	0	6.741	20	2	2	2	1	140	16.3	5.6	5.31	2	69.7	96.7	136.1	109.2	95.4	106.4	109.9	84.9	104.8	83.2	103.6	84.6	117.5	165.4
FALSE	High	IsMasterProtein	O88738	Baculoviral IAP repeat-containing protein 6 OS=Mus musculus OX=10090 GN=Birc6 PE=1 SV=2	Birc6	-0.0371158	NaN	0.062653	NaN	0.358929	NaN	-0.158966	NaN	87.7	106	118.1	117	110	82.7	102.2	96.7	95.4	88.2	0	20.307	2	6	8	6	1	4882	531.8	6.07	14.45	6	96.1	87.7	106	118.1	117	110	82.7	102.2	96.7	95.4	88.2	591.6	539.4	652.1
FALSE	High	IsMasterProtein	Q8VD62	UPF0696 protein C11orf68 homolog OS=Mus musculus OX=10090 GN=Bles03 PE=1 SV=2	Bles03	-0.333699	NaN	NaN	NaN	-0.896584	WT	NaN	NaN	77.4	77.6	46.7	61.2	159.5	206.7	92.7	103.2	87.7	117.5	0.001	5.376	4	1	2	1	1	298	31.8	6.1	6.2	1	69.9	77.4	77.6	46.7	61.2	159.5	206.7	92.7	103.2	87.7	117.5	275.7	305.4	306.3
FALSE	High	IsMasterProtein	Q8R016	Bleomycin hydrolase OS=Mus musculus OX=10090 GN=Blmh PE=1 SV=1	Blmh	0.093122	NaN	-0.0760433	NaN	-0.821581	NaN	-0.0666734	NaN	94.9	89.8	82.4	68.5	121.7	120.5	88	85.2	114	160.6	0	9.903	9	3	4	3	1	455	52.5	6.48	7.32	3	74.6	94.9	89.8	82.4	68.5	121.7	120.5	88	85.2	114	160.6	232.9	296.6	280.5
FALSE	High	IsMasterProtein	Q9CY64	Biliverdin reductase A OS=Mus musculus OX=10090 GN=Blvra PE=1 SV=1	Blvra	-0.0588093	NaN	-0.416545	NaN	-0.226393	NaN	-1.21615	WT	82.3	112	86.3	92.5	93.6	94.5	102.1	100.3	101.3	108.1	0	17.853	21	5	6	5	1	295	33.5	7.02	19.65	5	126.8	82.3	112	86.3	92.5	93.6	94.5	102.1	100.3	101.3	108.1	1411.8	916.1	1246.4
FALSE	High	IsMasterProtein	Q923D2	Flavin reductase (NADPH) OS=Mus musculus OX=10090 GN=Blvrb PE=1 SV=3	Blvrb	0.135397	NaN	-1.10152	WT	0.091593	NaN	-2.54128	WT	88.3	111.7	87	118.3	100.8	92	93.4	88.8	101.1	92	0	43.111	40	5	14	5	1	206	22.2	7.01	36.97	5	126.4	88.3	111.7	87	118.3	100.8	92	93.4	88.8	101.1	92	1246.6	871.4	1102.2
FALSE	High	IsMasterProtein	Q6QD59	Vesicle transport protein SEC20 OS=Mus musculus OX=10090 GN=Bnip1 PE=1 SV=1	Bnip1	0.335435	NaN	0.113957	NaN	0.714296	NaN	-0.241514	NaN	137.3	109.5	122	122.5	92.4	80.6	93.1	103	92.9	62.2	0.002	3.707	4	1	1	1	1	228	26.2	8.75	2.72	1	84.5	137.3	109.5	122	122.5	92.4	80.6	93.1	103	92.9	62.2	92.8	150.9	120.3
FALSE	High	IsMasterProtein	E9Q6J5	Biorientation of chromosomes in cell division protein 1-like 1 OS=Mus musculus OX=10090 GN=Bod1l PE=1 SV=1	Bod1l	0.112491	NaN	0.161941	NaN	-0.0570204	NaN	-0.285992	NaN	98.4	99.9	98.5	104.2	102.1	84.1	93.6	89.9	102.9	108.1	0	21.536	4	10	10	10	1	3032	327.3	5.33	14.79	10	118.3	98.4	99.9	98.5	104.2	102.1	84.1	93.6	89.9	102.9	108.1	1151.9	958.1	973
FALSE	High	IsMasterProtein	Q9D8S9	BolA-like protein 1 OS=Mus musculus OX=10090 GN=Bola1 PE=1 SV=1	Bola1	0.217748	NaN	-0.564662	NaN	0.0914728	NaN	-0.847152	NaN	94.5	97.2	100.7	106.3	120.4	98.4	79.3	85.8	94	100.5	0	15.508	39	4	4	4	1	137	14.4	8.76	13.08	4	122.9	94.5	97.2	100.7	106.3	120.4	98.4	79.3	85.8	94	100.5	984.5	757	778.9
FALSE	Medium	IsMasterProtein	Q8CEI1	BolA-like protein 3 OS=Mus musculus OX=10090 GN=Bola3 PE=1 SV=1	Bola3	-0.391271	NaN	-0.464879	NaN	-0.501636	NaN	-1.59968	WT	94.2	89.4	66	88.7	95.6	72	116.3	124.8	98.5	123.3	0.029	1.333	6	1	1	1	1	110	12.2	8.97	2.01	1	131.3	94.2	89.4	66	88.7	95.6	72	116.3	124.8	98.5	123.3	276.2	198.1	187.9
FALSE	High	IsMasterProtein	P97452	Ribosome biogenesis protein BOP1 OS=Mus musculus OX=10090 GN=Bop1 PE=1 SV=1	Bop1	-0.0178981	NaN	-0.266888	NaN	0.263165	NaN	-0.790419	WT	91.5	108.2	90	108.2	112.5	119.8	107.9	95.1	74	93.4	0	10.654	5	2	6	2	1	732	82.5	6.28	6.66	2	99.4	91.5	108.2	90	108.2	112.5	119.8	107.9	95.1	74	93.4	190.8	175.5	207.7
FALSE	Low	IsMasterProtein	Q9D920	BLOC-1-related complex subunit 5 OS=Mus musculus OX=10090 GN=Borcs5 PE=1 SV=1	Borcs5	-0.168691	NaN	-0.200961	NaN	0.667119	NaN	0.00732875	NaN	64.1	83.2	160.8	144.8	104.6	78.4	81.7	83.9	85.4	110.2	0.054	0.988	5	1	1	1	1	195	22.1	6.55	0	1	102.9	64.1	83.2	160.8	144.8	104.6	78.4	81.7	83.9	85.4	110.2	128.4	80.1	103.8
FALSE	High	IsMasterProtein	Q8R164	Valacyclovir hydrolase OS=Mus musculus OX=10090 GN=Bphl PE=1 SV=1	Bphl	-0.217345	NaN	0.0203921	NaN	-0.102238	NaN	-0.153291	NaN	87	101.9	90.9	95.7	105.5	101.9	113.1	106.7	98	102.4	0	10.048	9	3	4	3	1	291	32.8	8.94	10.56	3	97	87	101.9	90.9	95.7	105.5	101.9	113.1	106.7	98	102.4	663.4	594.8	696.7
FALSE	High	IsMasterProtein	Q99MP8	BRCA1-associated protein OS=Mus musculus OX=10090 GN=Brap PE=1 SV=1	Brap	0.472738	NaN	-0.0916377	NaN	-0.460709	NaN	-0.494728	NaN	123.2	134.5	71.6	72.7	141.7	103.5	113.2	78.7	107.3	92.4	0.002	2.964	3	1	1	1	1	591	66.9	5.64	2.26	1	61.2	123.2	134.5	71.6	72.7	141.7	103.5	113.2	78.7	107.3	92.4	19.9	40	43.7
FALSE	High	IsMasterProtein	Q8C3R1	BRCA1-associated ATM activator 1 OS=Mus musculus OX=10090 GN=Brat1 PE=1 SV=1	Brat1	0.365083	NaN	-0.121357	NaN	-0.150823	NaN	0.39895	NaN	104.1	116.5	90.6	95.5	103	110.1	81.6	90.1	108	99	0.001	4.138	2	1	1	1	1	822	89	5.31	3.74	1	101.7	104.1	116.5	90.6	95.5	103	110.1	81.6	90.1	108	99	88.2	90.3	101
FALSE	High	IsMasterProtein	P46737	Lys-63-specific deubiquitinase BRCC36 OS=Mus musculus OX=10090 GN=Brcc3 PE=1 SV=1	Brcc3	-0.38722	NaN	-0.142986	NaN	-0.90913	WT	-0.564286	WT	73.9	91.5	72.4	63	100.7	156.4	88.4	139.3	110.7	149.3	0.001	4.787	6	1	2	1	1	291	33.3	5.83	3.27	1	54.3	73.9	91.5	72.4	63	100.7	156.4	88.4	139.3	110.7	149.3	55.5	75.4	93.5
FALSE	High	IsMasterProtein	Q7JJ13	Bromodomain-containing protein 2 OS=Mus musculus OX=10090 GN=Brd2 PE=1 SV=1	Brd2	-0.0382299	NaN	-0.0333692	NaN	0.11312	NaN	-0.186521	NaN	84.6	94.3	110.1	117.8	113.3	100.9	89.8	94	112.2	99.3	0	8.898	5	3	3	3	1	798	88	9.13	8.65	3	83.6	84.6	94.3	110.1	117.8	113.3	100.9	89.8	94	112.2	99.3	235.1	238.1	265.4
FALSE	High	IsMasterProtein	Q8K2F0	Bromodomain-containing protein 3 OS=Mus musculus OX=10090 GN=Brd3 PE=1 SV=2	Brd3	0.0316634	NaN	-0.0206351	NaN	-0.327317	NaN	-0.195175	NaN	82.3	96.3	105.2	88.8	113.9	100.5	79.6	96.8	101.3	152.4	0	10.423	6	3	3	3	1	726	79.7	9.36	10.39	3	82.8	82.3	96.3	105.2	88.8	113.9	100.5	79.6	96.8	101.3	152.4	405.5	402.9	471.2
FALSE	High	IsMasterProtein	Q9ESU6	Bromodomain-containing protein 4 OS=Mus musculus OX=10090 GN=Brd4 PE=1 SV=2	Brd4	-0.0753705	NaN	0.0928242	NaN	0.0533272	NaN	-0.223242	NaN	96.2	98.7	96.4	101.6	98.9	89.8	100	105.5	110.4	84	0	14.935	5	4	7	4	1	1400	155.8	9.19	10.95	4	118.4	96.2	98.7	96.4	101.6	98.9	89.8	100	105.5	110.4	84	514.6	417.7	428.9
FALSE	High	IsMasterProtein	O88665	Bromodomain-containing protein 7 OS=Mus musculus OX=10090 GN=Brd7 PE=1 SV=1	Brd7	0.424498	NaN	-0.276658	NaN	-0.078999	NaN	-0.810054	WT	114.2	114.3	96.3	83	130.5	110.7	80.2	90.7	133.4	73.4	0	8.509	5	2	3	2	1	651	74	6.38	4.05	2	73.3	114.2	114.3	96.3	83	130.5	110.7	80.2	90.7	133.4	73.4	56.6	88.3	88.3
FALSE	High	IsMasterProtein	Q8R3B7	Bromodomain-containing protein 8 OS=Mus musculus OX=10090 GN=Brd8 PE=1 SV=2	Brd8	-0.415495	NaN	0.0219337	NaN	-0.302861	NaN	-0.331596	NaN	86	85.3	93.7	91.6	78.8	106.1	111.6	117	122	107.5	0.001	5.879	2	2	2	2	1	951	102.5	4.72	4.73	2	100.5	86	85.3	93.7	91.6	78.8	106.1	111.6	117	122	107.5	208.2	178.1	176.6
FALSE	High	IsMasterProtein	Q8CFK2	Transcription factor IIIB 90 kDa subunit OS=Mus musculus OX=10090 GN=Brf1 PE=1 SV=1	Brf1	0.371524	NaN	0.0201901	NaN	0.338889	NaN	-0.445067	NaN	95.3	128.2	90.4	133.4	78.9	71.7	75.4	101.1	98.5	80.3	0.001	5.262	4	2	2	2	1	676	73.8	5.3	2.13	2	146.8	95.3	128.2	90.4	133.4	78.9	71.7	75.4	101.1	98.5	80.3	144.8	93.9	126.4
FALSE	High	IsMasterProtein	Q8BXV2	BRI3-binding protein OS=Mus musculus OX=10090 GN=Bri3bp PE=1 SV=1	Bri3bp	0.135274	NaN	-0.163974	NaN	0.596976	Tet2_KO	-0.677784	WT	90.6	106.1	125.8	127.6	107.6	115.6	93.4	86	86.5	81.2	0	15.384	19	4	6	4	1	253	28.2	9.52	16.38	4	79.5	90.6	106.1	125.8	127.6	107.6	115.6	93.4	86	86.5	81.2	1005.2	1145.4	1341.3
FALSE	High	IsMasterProtein	Q9DCA5	Ribosome biogenesis protein BRX1 homolog OS=Mus musculus OX=10090 GN=Brix1 PE=1 SV=3	Brix1	0.287893	NaN	-0.54346	NaN	0.20864	NaN	-0.89702	WT	107.1	117.6	91.3	137.5	97	89	87.7	96.8	98.4	99.6	0.002	3.003	4	2	2	2	1	353	41.2	10.02	4.81	2	78.1	107.1	117.6	91.3	137.5	97	89	87.7	96.8	98.4	99.6	385.6	529.1	581.1
FALSE	High	IsMasterProtein	Q99N20	Breast cancer metastasis-suppressor 1 homolog OS=Mus musculus OX=10090 GN=Brms1 PE=2 SV=1	Brms1	0.0414301	NaN	-0.733488	NaN	-0.510685	NaN	0.00933	NaN	112.1	91.5	76.8	83.8	107.2	113.9	92.8	105.9	102.4	129.6	0.007	2.235	7	1	1	1	1	246	28.2	4.73	2.35	1	84.1	112.1	91.5	76.8	83.8	107.2	113.9	92.8	105.9	102.4	129.6	85.4	113.9	93
FALSE	Medium	IsMasterProtein	Q3U1T3	Breast cancer metastasis-suppressor 1-like protein OS=Mus musculus OX=10090 GN=Brms1l PE=2 SV=1	Brms1l	0.111811	NaN	-0.218936	NaN	-0.57707	WT	-0.792798	WT	87.5	99.1	79.5	85.1	110.6	131.3	114.5	69.3	124.5	121.1	0.011	1.925	4	1	1	1	1	323	37.6	5.15	2.2	1	77.5	87.5	99.1	79.5	85.1	110.6	131.3	114.5	69.3	124.5	121.1	55.5	62.6	70.9
FALSE	High	IsMasterProtein	Q8K2Q7	BRO1 domain-containing protein BROX OS=Mus musculus OX=10090 GN=Brox PE=1 SV=1	Brox	-0.545104	NaN	0.103318	NaN	-0.398049	NaN	0.217807	NaN	91.2	79.1	92.5	86.4	106.2	81.3	136.8	113.8	130.9	107.2	0.004	2.664	2	1	1	1	1	411	46.2	7.69	2.31	1	74.6	91.2	79.1	92.5	86.4	106.2	81.3	136.8	113.8	130.9	107.2	39.5	48.2	41.8
FALSE	High	IsMasterProtein	P18572	Basigin OS=Mus musculus OX=10090 GN=Bsg PE=1 SV=2	Bsg	0.0646669	NaN	-0.380968	NaN	-0.0415306	NaN	-1.27215	WT	104.3	119.4	85.5	101.8	115.2	86.6	106.4	107.5	95.2	97.6	0	13.572	11	4	5	4	1	389	42.4	5.85	16.18	4	80.6	104.3	119.4	85.5	101.8	115.2	86.6	106.4	107.5	95.2	97.6	702.6	909.4	1041.1
FALSE	High	IsMasterProtein	Q64152	Transcription factor BTF3 OS=Mus musculus OX=10090 GN=Btf3 PE=1 SV=3	Btf3	0.315015	NaN	-0.434729	NaN	-0.368837	NaN	-0.936128	WT	135.3	77.2	57.6	75.7	194.8	121.1	81.1	90.2	89.6	82.8	0	16.749	18	4	7	2	1	204	22	9.52	13.86	4	94.6	135.3	77.2	57.6	75.7	194.8	121.1	81.1	90.2	89.6	82.8	85.7	122.7	70
FALSE	High	IsMasterProtein	Q9CQH7	Transcription factor BTF3 homolog 4 OS=Mus musculus OX=10090 GN=Btf3l4 PE=1 SV=1	Btf3l4	-0.561125	NaN	0.174507	NaN	-0.262117	NaN	-0.152793	NaN	100	51.3	83.4	100.5	127.8	79.5	97.9	129.8	123.5	99.6	0	13.813	24	4	8	2	1	158	17.3	6.35	8.56	4	106.8	100	51.3	83.4	100.5	127.8	79.5	97.9	129.8	123.5	99.6	72.4	67.7	34.8
FALSE	High	IsMasterProtein	P35991	Tyrosine-protein kinase BTK OS=Mus musculus OX=10090 GN=Btk PE=1 SV=4	Btk	0.12463	NaN	-0.276522	NaN	0.0329007	NaN	0.143047	NaN	101.6	109.1	103.9	105.8	97.3	87.3	98	95.3	101.3	103.7	0	23.982	13	7	8	7	1	659	76.4	7.9	21.91	7	96.7	101.6	109.1	103.9	105.8	97.3	87.3	98	95.3	101.3	103.7	1142.9	1201.4	1290.1
FALSE	High	IsMasterProtein	Q9Z1S0	Mitotic checkpoint serine/threonine-protein kinase BUB1 beta OS=Mus musculus OX=10090 GN=Bub1b PE=1 SV=2	Bub1b	0.293629	NaN	-0.638447	WT	-0.378733	NaN	-1.59965	WT	95.8	104.6	82.3	84.8	114.6	142.1	72.5	93.7	95.3	126.3	0	10.057	7	4	4	4	1	1052	118.3	5.43	3.65	4	88	95.8	104.6	82.3	84.8	114.6	142.1	72.5	93.7	95.3	126.3	228	248.4	271.1
FALSE	High	IsMasterProtein	Q9WVA3	Mitotic checkpoint protein BUB3 OS=Mus musculus OX=10090 GN=Bub3 PE=1 SV=2	Bub3	-0.140635	NaN	-0.191188	NaN	-0.173347	NaN	-0.81789	WT	93.2	103.1	81.3	96.5	89.8	96.6	108	108.4	100.3	100.2	0	47.831	28	7	15	7	1	326	36.9	6.84	46.24	7	122.7	93.2	103.1	81.3	96.5	89.8	96.6	108	108.4	100.3	100.2	4915.3	3733.5	4128.2
FALSE	High	IsMasterProtein	Q8R149	BUD13 homolog OS=Mus musculus OX=10090 GN=Bud13 PE=1 SV=1	Bud13	0.00349061	NaN	0.12422	NaN	0.0714642	NaN	0.108615	NaN	92.9	86.5	99.9	91.4	80.1	110.9	79.4	102.5	112.8	76.3	0.001	4.97	3	1	1	1	1	637	72.1	9.95	3.79	1	167.2	92.9	86.5	99.9	91.4	80.1	110.9	79.4	102.5	112.8	76.3	162.5	90.3	84.1
FALSE	High	IsMasterProtein	Q9CY21	Probable 18S rRNA (guanine-N(7))-methyltransferase OS=Mus musculus OX=10090 GN=Bud23 PE=1 SV=1	Bud23	0.270228	NaN	-0.223197	NaN	-0.244607	NaN	-0.92884	WT	95.5	122.9	82	97.7	97.1	88.9	87.6	93.7	100.7	112.9	0	6.633	19	3	5	3	1	281	31.6	8.88	3.72	3	121.1	95.5	122.9	82	97.7	97.1	88.9	87.6	93.7	100.7	112.9	270.8	213.5	274.8
FALSE	High	IsMasterProtein	Q6PGH1	Protein BUD31 homolog OS=Mus musculus OX=10090 GN=Bud31 PE=1 SV=2	Bud31	0.161602	NaN	-0.618455	NaN	0.107416	NaN	-0.803721	WT	102.9	104.9	97.9	106.2	104.3	89	96.2	89.8	96.2	93.3	0	10.168	20	3	5	3	1	144	17	8.82	14.74	3	119.5	102.9	104.9	97.9	106.2	104.3	89	96.2	89.8	96.2	93.3	907.8	781.6	796.8
FALSE	High	IsMasterProtein	O54825	Bystin OS=Mus musculus OX=10090 GN=Bysl PE=1 SV=3	Bysl	-0.0684539	NaN	-0.326338	NaN	-0.181114	NaN	-1.5474	WT	106.9	100	92.2	100.5	94.8	79.1	114.2	103.3	118.8	101.1	0	10.737	8	2	3	2	1	436	49.8	7.78	8.76	2	89.1	106.9	100	92.2	100.5	94.8	79.1	114.2	103.3	118.8	101.1	156.5	187.8	175.7
FALSE	High	IsMasterProtein	Q9CQC6	Basic leucine zipper and W2 domain-containing protein 1 OS=Mus musculus OX=10090 GN=Bzw1 PE=1 SV=1	Bzw1	0.0641942	NaN	-0.408999	NaN	0.301291	NaN	-0.945553	WT	94.1	113.7	124.6	126.7	80.2	68	104.3	94.9	103.8	100.2	0	13.262	8	4	6	4	1	419	48	5.92	15.5	4	89.4	94.1	113.7	124.6	126.7	80.2	68	104.3	94.9	103.8	100.2	1449.3	1525.7	1843
FALSE	High	IsMasterProtein	Q91VK1	Basic leucine zipper and W2 domain-containing protein 2 OS=Mus musculus OX=10090 GN=Bzw2 PE=1 SV=1	Bzw2	-0.0686889	NaN	-0.27808	NaN	0.330332	NaN	-0.668104	WT	97.1	106.8	115.2	126.6	70	63.4	109.9	104.1	102.7	90.4	0	14.698	14	6	8	6	1	419	48	6.68	15.89	6	113.9	97.1	106.8	115.2	126.6	70	63.4	109.9	104.1	102.7	90.4	2142.4	1826.5	2008.4
FALSE	High	IsMasterProtein	O35473	Nuclear nucleic acid-binding protein C1D OS=Mus musculus OX=10090 GN=C1d PE=1 SV=1	C1d	0.163956	NaN	-0.296082	NaN	0.609581	NaN	-0.500916	NaN	100	95.6	124	145.5	95.1	77	95.2	80.6	78.1	101.6	0.007	2.142	6	1	1	1	1	141	15.9	9.04	2.4	1	107.1	100	95.6	124	145.5	95.1	77	95.2	80.6	78.1	101.6	275.9	257.6	246.2
FALSE	High	IsMasterProtein	O35658	Complement component 1 Q subcomponent-binding protein, mitochondrial OS=Mus musculus OX=10090 GN=C1qbp PE=1 SV=1	C1qbp	0.215654	NaN	-0.646718	WT	-0.145918	NaN	-1.39673	WT	109.1	96.4	82.2	93.7	144	96	89.7	87.3	95.4	99.3	0	46.184	45	6	25	6	1	278	31	4.92	60.34	6	106.8	109.1	96.4	82.2	93.7	144	96	89.7	87.3	95.4	99.3	1702.4	1738.7	1535.8
FALSE	High	IsMasterProtein	Q7TPS5	C2 domain-containing protein 5 OS=Mus musculus OX=10090 GN=C2cd5 PE=1 SV=2	C2cd5	-0.479295	NaN	0.0853331	NaN	0.0254519	NaN	0.0297165	NaN	85.5	83.3	106.7	105.5	97.6	69.2	115.5	119.9	103.5	105	0.007	2.172	1	1	1	1	1	1016	111.6	5.78	2.83	1	108.4	85.5	83.3	106.7	105.5	97.6	69.2	115.5	119.9	103.5	105	203	160.1	156
FALSE	High	IsMasterProtein	Q06138	Calcium-binding protein 39 OS=Mus musculus OX=10090 GN=Cab39 PE=1 SV=2	Cab39	-0.131608	NaN	0.0537575	NaN	0.173636	NaN	-0.706353	WT	86.9	96	116.3	114.2	90.5	80.9	103.7	96.9	111.5	94.3	0.001	3.959	4	2	2	2	1	341	39.8	6.89	3.37	2	108.8	86.9	96	116.3	114.2	90.5	80.9	103.7	96.9	111.5	94.3	715.9	571.7	631.4
FALSE	High	IsMasterProtein	Q9CS00	Cactin OS=Mus musculus OX=10090 GN=Cactin PE=1 SV=2	Cactin	0.17775	NaN	-0.298173	NaN	-0.60013	NaN	-0.821074	WT	100.1	102.6	63.9	71.1	129.4	155.6	86.1	93.4	87.9	122.4	0.002	3.246	1	1	1	1	1	772	90.6	9.79	2.81	1	87.5	100.1	102.6	63.9	71.1	129.4	155.6	86.1	93.4	87.9	122.4	141.8	162.2	166.3
FALSE	High	IsMasterProtein	Q9CXW3	Calcyclin-binding protein OS=Mus musculus OX=10090 GN=Cacybp PE=1 SV=1	Cacybp	0.233518	NaN	-0.392012	NaN	0.836413	Tet2_KO	-1.32248	WT	84.6	110.8	134.1	143.4	76.6	66.1	82.9	83.3	81.8	74	0	27.9	29	7	8	7	1	229	26.5	7.87	27.62	7	162.5	84.6	110.8	134.1	143.4	76.6	66.1	82.9	83.3	81.8	74	4360.4	2269.9	2973.4
FALSE	High	IsMasterProtein	B2RQC6	CAD protein OS=Mus musculus OX=10090 GN=Cad PE=1 SV=1	Cad	-0.0397447	NaN	-0.488336	NaN	0.364066	NaN	-1.34699	WT	95.9	108.6	109	130.1	81	77.7	107.3	103	98.1	88.2	0	102.782	16	26	34	26	1	2225	243.1	6.43	98.67	26	101.1	95.9	108.6	109	130.1	81	77.7	107.3	103	98.1	88.2	7107.2	6741.8	7632.9
FALSE	High	IsMasterProtein	P0DP27	Calmodulin-2 OS=Mus musculus OX=10090 GN=Calm2 PE=1 SV=1	Calm2	-0.223205	NaN	-0.0962874	NaN	-0.282031	NaN	-0.15804	NaN	81.5	99	78.8	82.4	108.1	90	91.2	124.7	83.8	118	0	67.955	50	7	51	6	1	149	16.8	4.22	109.34	7	142.5	81.5	99	78.8	82.4	108.1	90	91.2	124.7	83.8	118	11423.6	6534.5	7942
FALSE	High	IsMasterProtein	P14211	Calreticulin OS=Mus musculus OX=10090 GN=Calr PE=1 SV=1	Calr	0.483008	NaN	0.0433405	NaN	1.36839	Tet2_KO	-0.0421478	NaN	81.4	92.6	202.7	120.8	91.8	75.8	57.9	67.3	58.6	67.3	0	103.324	45	15	52	15	1	416	48	4.49	133.72	15	183.7	81.4	92.6	202.7	120.8	91.8	75.8	57.9	67.3	58.6	67.3	17435.8	7721.5	8789.1
FALSE	High	IsMasterProtein	O35887	Calumenin OS=Mus musculus OX=10090 GN=Calu PE=1 SV=1	Calu	0.0821705	NaN	-0.0891198	NaN	-0.469331	NaN	-0.197655	NaN	95.7	110.9	65.9	89.4	100.7	92.1	84	116.4	112.9	102.6	0	12.642	14	3	8	3	1	315	37	4.67	12.19	3	129.4	95.7	110.9	65.9	89.4	100.7	92.1	84	116.4	112.9	102.6	1459.4	1079.2	1250.1
FALSE	High	IsMasterProtein	Q6PHZ2	Calcium/calmodulin-dependent protein kinase type II subunit delta OS=Mus musculus OX=10090 GN=Camk2d PE=1 SV=1	Camk2d	0.809513	NaN	0.423124	NaN	0.212638	NaN	1.82278	TET2_KO	161.5	91.7	94.7	88.4	183.3	82.7	73.3	71.2	57.5	126.2	0	6.284	15	3	3	1	1	499	56.3	7.25	2.58	3	69.4	161.5	91.7	94.7	88.4	183.3	82.7	73.3	71.2	57.5	126.2	17.4	40.5	23
FALSE	High	IsMasterProtein	Q923T9	Calcium/calmodulin-dependent protein kinase type II subunit gamma OS=Mus musculus OX=10090 GN=Camk2g PE=1 SV=1	Camk2g	0.125167	NaN	0.281158	NaN	-0.248788	NaN	1.11179	TET2_KO	114.2	90.8	98	101.6	100.5	95.8	92.7	95.3	114.3	123.2	0	9.319	14	4	4	2	1	529	59.6	7.58	5.11	4	73.7	114.2	90.8	98	101.6	100.5	95.8	92.7	95.3	114.3	123.2	212.3	329	261.7
FALSE	Low	IsMasterProtein	P49070	Calcium signal-modulating cyclophilin ligand OS=Mus musculus OX=10090 GN=Camlg PE=1 SV=2	Camlg	-0.260424	NaN	NaN	NaN	-0.302019	NaN	NaN	NaN	98.4	102.4	80.1	92.1	100.3	89.3	117.1	123.6	106.1	106.2	0.054	0.99	3	1	1	1	1	294	32.5	7.74	2.04	1	84.3	98.4	102.4	80.1	92.1	100.3	89.3	117.1	123.6	106.1	106.2	364.4	425.4	442.6
FALSE	Low	IsMasterProtein	A2A891	Calmodulin-binding transcription activator 1 OS=Mus musculus OX=10090 GN=Camta1 PE=2 SV=1	Camta1	-0.359678	NaN	0.0900758	NaN	-0.402194	NaN	0.639888	NaN	97.4	87.4	91.8	76.5	116.9	100.2	113	124.7	95.6	132.9	0.056	0.967	1	1	1	1	1	1682	184.2	7.77	2.17	1	63.6	97.4	87.4	91.8	76.5	116.9	100.2	113	124.7	95.6	132.9	119.7	183.2	164.4
FALSE	High	IsMasterProtein	Q6ZQ38	Cullin-associated NEDD8-dissociated protein 1 OS=Mus musculus OX=10090 GN=Cand1 PE=1 SV=2	Cand1	-0.252118	NaN	0.0343089	NaN	-0.224542	NaN	-0.441653	NaN	89.6	95.1	91.2	94.2	104.6	102.3	116.7	104	114.2	103	0	36.226	10	11	13	10	1	1230	136.2	5.78	38.23	11	85.1	89.6	95.1	91.2	94.2	104.6	102.3	116.7	104	114.2	103	2127.2	2239.6	2376.7
FALSE	High	IsMasterProtein	P35564	Calnexin OS=Mus musculus OX=10090 GN=Canx PE=1 SV=1	Canx	0.0530472	NaN	-0.312574	NaN	0.241752	NaN	-1.12385	WT	103.8	116.1	101.9	106.1	107.7	92.5	111.6	100.9	92.3	84	0	52.286	25	13	20	13	1	591	67.2	4.64	60.91	13	83.1	103.8	116.1	101.9	106.1	107.7	92.5	111.6	100.9	92.3	84	5885.4	7346.9	8219.2
FALSE	High	IsMasterProtein	P40124	Adenylyl cyclase-associated protein 1 OS=Mus musculus OX=10090 GN=Cap1 PE=1 SV=4	Cap1	-0.0425189	NaN	-0.0796562	NaN	0.232345	NaN	0.669299	TET2_KO	100.3	94.8	133	100.4	98.2	82	102.3	98.7	105.2	94.1	0	63.82	32	13	31	13	1	474	51.5	7.52	97.86	13	91.1	100.3	94.8	133	100.4	98.2	82	102.3	98.7	105.2	94.1	5208.9	5729.3	5415.9
FALSE	High	IsMasterProtein	O35350	Calpain-1 catalytic subunit OS=Mus musculus OX=10090 GN=Capn1 PE=1 SV=1	Capn1	-0.018261	NaN	-0.303474	NaN	-0.127095	NaN	-1.11583	WT	91	95.4	109.4	93.7	98	109	95.5	93.3	105.9	116.4	0	23.422	11	8	8	8	1	713	82.1	5.87	24	8	92.3	91	95.4	109.4	93.7	98	109	95.5	93.3	105.9	116.4	2643.9	2603.9	2731
FALSE	Medium	IsMasterProtein	Q9R1S8	Calpain-7 OS=Mus musculus OX=10090 GN=Capn7 PE=2 SV=1	Capn7	-0.11536	NaN	-0.164897	NaN	-0.130026	NaN	-0.441332	NaN	56.8	112.7	121.5	86.8	90.5	132.4	83	102.7	91.9	150	0.039	1.128	2	1	1	1	1	813	92.5	7.97	0	1	71.6	56.8	112.7	121.5	86.8	90.5	132.4	83	102.7	91.9	150	15.5	12.3	24.4
FALSE	High	IsMasterProtein	O88456	Calpain small subunit 1 OS=Mus musculus OX=10090 GN=Capns1 PE=1 SV=1	Capns1	0.0352529	NaN	0.047058	NaN	0.0856387	NaN	0.440959	NaN	110	76.5	117.1	98.2	133.4	123	91.3	90.7	102.1	100.8	0	11.438	16	3	3	3	1	269	28.4	5.63	7.3	3	56.9	110	76.5	117.1	98.2	133.4	123	91.3	90.7	102.1	100.8	222	429.5	298.8
FALSE	High	IsMasterProtein	Q60865	Caprin-1 OS=Mus musculus OX=10090 GN=Caprin1 PE=1 SV=2	Caprin1	0.243915	NaN	-0.0780784	NaN	0.585976	NaN	-0.64847	WT	95	117.1	110.1	132.2	67.1	63	85.1	94.5	86.3	75.8	0	34.95	15	8	13	8	1	707	78.1	5.25	39.14	8	173.9	95	117.1	110.1	132.2	67.1	63	85.1	94.5	86.3	75.8	6153.2	3359.9	4141.3
FALSE	High	IsMasterProtein	P47753	F-actin-capping protein subunit alpha-1 OS=Mus musculus OX=10090 GN=Capza1 PE=1 SV=4	Capza1	0.0164726	NaN	-0.295029	NaN	-0.212914	NaN	-0.574328	WT	91.5	102.3	97.5	93.5	99.3	99.1	95.9	95.7	115.1	106.6	0	44.997	52	8	29	7	1	286	32.9	5.55	47.04	8	103.5	91.5	102.3	97.5	93.5	99.3	99.1	95.9	95.7	115.1	106.6	1442.5	1275.3	1425.4
FALSE	High	IsMasterProtein	P47754	F-actin-capping protein subunit alpha-2 OS=Mus musculus OX=10090 GN=Capza2 PE=1 SV=3	Capza2	0.139881	NaN	-0.0419268	NaN	-0.029256	NaN	0.388904	NaN	102.4	98.9	104.4	95.5	103	104.5	91.6	91.1	101.5	102.5	0	47.489	43	7	30	6	1	286	32.9	5.85	41.07	7	104.6	102.4	98.9	104.4	95.5	103	104.5	91.6	91.1	101.5	102.5	2143.8	2100	2027.2
FALSE	High	IsMasterProtein	P47757	F-actin-capping protein subunit beta OS=Mus musculus OX=10090 GN=Capzb PE=1 SV=3	Capzb	-0.0175689	NaN	-0.185488	NaN	0.0225126	NaN	-0.0166906	NaN	93.9	93.2	104.9	98.6	102.3	98.9	95.3	94.1	97.5	103	0	41.757	35	11	20	11	1	277	31.3	5.74	53.53	11	118.2	93.9	93.2	104.9	98.6	102.3	98.9	95.3	94.1	97.5	103	6164.3	4894.8	4860.1
FALSE	High	IsMasterProtein	A2AIV8	Caspase recruitment domain-containing protein 9 OS=Mus musculus OX=10090 GN=Card9 PE=1 SV=1	Card9	-0.0665764	NaN	-1.77669	NaN	1.39219	Tet2_KO	1.03432	NaN	68.1	72.6	229.7	149.9	95	86.8	78	69.8	76.2	68.8	0.001	4.691	5	2	2	2	1	536	62.4	5.73	4.82	2	105.2	68.1	72.6	229.7	149.9	95	86.8	78	69.8	76.2	68.8	272.9	176.5	188.4
FALSE	High	IsMasterProtein	Q9WVG6	Histone-arginine methyltransferase CARM1 OS=Mus musculus OX=10090 GN=Carm1 PE=1 SV=2	Carm1	0.13362	NaN	-0.135286	NaN	1.29198	NaN	-0.893823	WT	81.3	87.3	209	104.9	171.8	69.4	87.5	68.5	56.3	74.4	0.002	3.216	1	1	1	1	1	608	65.8	6.77	3.16	1	89.5	81.3	87.3	209	104.9	171.8	69.4	87.5	68.5	56.3	74.4	232.7	211.4	226.9
FALSE	High	IsMasterProtein	Q80UY1	Carnosine N-methyltransferase OS=Mus musculus OX=10090 GN=Carnmt1 PE=1 SV=1	Carnmt1	0.091181	NaN	-0.106454	NaN	0.183303	NaN	-0.888335	WT	106.4	119.3	78.4	114.2	74.3	63	100.1	112.5	88.4	81.5	0.001	4.68	5	2	2	2	1	400	46.3	6.16	5.55	2	161.9	106.4	119.3	78.4	114.2	74.3	63	100.1	112.5	88.4	81.5	722.5	474.7	532.3
FALSE	High	IsMasterProtein	Q9ER72	Cysteine--tRNA ligase, cytoplasmic OS=Mus musculus OX=10090 GN=Cars PE=1 SV=2	Cars	0.239105	NaN	0.0696478	NaN	0.0407168	NaN	-0.838006	WT	86.3	106.8	100.2	96	137	125	92.7	73.2	78.7	121	0.001	6.022	4	3	3	3	1	831	94.8	6.76	2.21	3	83.2	86.3	106.8	100.2	96	137	125	92.7	73.2	78.7	121	130.6	135.5	167.7
FALSE	High	IsMasterProtein	Q8BYM8	Probable cysteine--tRNA ligase, mitochondrial OS=Mus musculus OX=10090 GN=Cars2 PE=1 SV=2	Cars2	-0.116061	NaN	0.116492	NaN	-0.56538	NaN	0.269476	NaN	94.6	86.6	75.2	89.2	87.2	84.1	88.8	109.8	113.3	131.3	0.002	3.684	5	2	2	2	1	551	61.2	8.18	1.91	2	139.8	94.6	86.6	75.2	89.2	87.2	84.1	88.8	109.8	113.3	131.3	78.1	52.9	48.4
FALSE	High	IsMasterProtein	Q8K3W3	Protein CASC3 OS=Mus musculus OX=10090 GN=Casc3 PE=1 SV=3	Casc3	0.0993551	NaN	-0.109243	NaN	0.171903	NaN	-0.681365	WT	96.4	102.2	107.8	106.6	110.7	96.1	88.5	97.3	102.9	88.5	0	6.712	5	3	3	3	1	698	75.7	6.44	5.65	3	103.1	96.4	102.2	107.8	106.6	110.7	96.1	88.5	97.3	102.9	88.5	393.2	368	389.9
FALSE	High	IsMasterProtein	P29452	Caspase-1 OS=Mus musculus OX=10090 GN=Casp1 PE=1 SV=1	Casp1	-0.374383	NaN	0.124772	NaN	0.3345	NaN	2.15284	TET2_KO	76.9	79.7	121.1	112.4	110.6	97.2	101.8	101.2	102.1	84.7	0	10.852	13	5	5	5	1	402	45.6	6.04	7.85	5	112.4	76.9	79.7	121.1	112.4	110.6	97.2	101.8	101.2	102.1	84.7	769	526	545.4
FALSE	High	IsMasterProtein	O89094	Caspase-14 OS=Mus musculus OX=10090 GN=Casp14 PE=1 SV=1	Casp14	0.253441	NaN	NaN	NaN	-2.55641	WT	NaN	NaN	88	77.4	18.1	22.1	177.4	284	84.8	58.7	87.7	181.4	0.007	2.293	3	1	1	1	1	257	29.4	4.86	2.84	1	20.3	88	77.4	18.1	22.1	177.4	284	84.8	58.7	87.7	181.4	103.4	448.5	394.2
FALSE	High	IsMasterProtein	P70677	Caspase-3 OS=Mus musculus OX=10090 GN=Casp3 PE=1 SV=1	Casp3	0.663236	NaN	-0.460523	NaN	0.266054	NaN	-2.06344	WT	118.6	141.8	67.3	126.9	68.8	66.8	77.3	87.8	80.3	81.2	0	29.473	24	5	10	5	1	277	31.5	6.92	19.84	5	183.1	118.6	141.8	67.3	126.9	68.8	66.8	77.3	87.8	80.3	81.2	3233.9	2095.4	2504.5
FALSE	Medium	IsMasterProtein	O08738	Caspase-6 OS=Mus musculus OX=10090 GN=Casp6 PE=1 SV=1	Casp6	-0.197071	NaN	0.0423229	NaN	-1.0236	WT	-0.438175	NaN	98.4	88	55.3	64.6	109.8	97.1	105.9	107.8	112.4	133.1	0.01	1.973	4	1	1	1	1	276	31.6	6.89	0	1	127.7	98.4	88	55.3	64.6	109.8	97.1	105.9	107.8	112.4	133.1	143.1	110.3	98.7
FALSE	High	IsMasterProtein	P97864	Caspase-7 OS=Mus musculus OX=10090 GN=Casp7 PE=1 SV=2	Casp7	-0.228147	NaN	-0.0728553	NaN	-0.514236	NaN	0.665058	TET2_KO	83	89.6	89.6	77.4	115.8	97.7	104.6	97.8	112.8	126.5	0.001	4.628	7	2	2	2	1	303	34	6.33	2.13	2	105.1	83	89.6	89.6	77.4	115.8	97.7	104.6	97.8	112.8	126.5	381	300.7	324.6
FALSE	High	IsMasterProtein	O89110	Caspase-8 OS=Mus musculus OX=10090 GN=Casp8 PE=1 SV=1	Casp8	-0.404334	NaN	0.103106	NaN	0.0202896	NaN	0.774406	TET2_KO	72.4	85	112.7	108.4	84.1	84.5	102.1	106.3	112.3	105.9	0	13.272	12	6	6	6	1	480	55.3	5.25	14.65	6	126.2	72.4	85	112.7	108.4	84.1	84.5	102.1	106.3	112.3	105.9	1420.7	815.5	957
FALSE	High	IsMasterProtein	P51125	Calpastatin OS=Mus musculus OX=10090 GN=Cast PE=1 SV=2	Cast	-0.011793	NaN	0.137104	NaN	0.0233499	NaN	-0.384223	NaN	94.9	101	98.4	94.9	96.2	93.5	89.2	110.6	94.7	95.5	0	34.918	16	8	10	8	1	788	84.9	5.52	34.97	8	131.1	94.9	101	98.4	94.9	96.2	93.5	89.2	110.6	94.7	95.5	1957.1	1416.9	1508.5
FALSE	High	IsMasterProtein	P24270	Catalase OS=Mus musculus OX=10090 GN=Cat PE=1 SV=4	Cat	0.640951	NaN	0.190343	NaN	0.19952	NaN	-0.301847	NaN	119	125.2	88.8	99.9	92.7	87.3	73.1	84.3	72.5	94.8	0	35.554	20	8	10	8	1	527	59.8	7.88	34.05	8	162.4	119	125.2	88.8	99.9	92.7	87.3	73.1	84.3	72.5	94.8	3390.1	2484.4	2612.6
FALSE	High	IsMasterProtein	O54724	Caveolae-associated protein 1 OS=Mus musculus OX=10090 GN=Cavin1 PE=1 SV=1	Cavin1	-0.250454	NaN	0.078877	NaN	-0.924827	WT	1.76074	TET2_KO	132.3	91.3	54.2	52.7	109.4	107.1	133.8	132.2	95.3	108.5	0	7.407	9	3	3	3	1	392	43.9	5.52	5.8	3	83.3	132.3	91.3	54.2	52.7	109.4	107.1	133.8	132.2	95.3	108.5	605.2	960.7	662.9
FALSE	High	IsMasterProtein	O54972	Protein CBFA2T3 OS=Mus musculus OX=10090 GN=Cbfa2t3 PE=1 SV=2	Cbfa2t3	0.263439	NaN	0.447139	NaN	-0.184504	NaN	1.08232	TET2_KO	115.9	131.8	61.6	114.9	99.7	65.6	95	112.9	114.2	89.4	0	6.817	5	2	2	2	1	620	68	7.46	5.43	2	98.8	115.9	131.8	61.6	114.9	99.7	65.6	95	112.9	114.2	89.4	175	205.3	233.5
FALSE	High	IsMasterProtein	P22682	E3 ubiquitin-protein ligase CBL OS=Mus musculus OX=10090 GN=Cbl PE=1 SV=3	Cbl	0.22669	NaN	0.103163	NaN	0.240081	NaN	0.656882	TET2_KO	99.9	95.2	135	98.8	124.2	89.1	76.7	91.3	106.7	92.3	0	17.386	6	3	5	3	1	913	100.5	6.67	12.96	3	90.7	99.9	95.2	135	98.8	124.2	89.1	76.7	91.3	106.7	92.3	162.2	178.6	170.1
FALSE	Medium	IsMasterProtein	Q9JIY2	E3 ubiquitin-protein ligase Hakai OS=Mus musculus OX=10090 GN=Cbll1 PE=1 SV=1	Cbll1	0.0354584	NaN	0.0470964	NaN	-0.21918	NaN	-0.21199	NaN	100.6	89	98.3	102.8	87.2	94.8	80.5	108.7	117.6	116.5	0.027	1.356	2	1	1	1	1	491	54.4	8.51	1.62	1	104	100.6	89	98.3	102.8	87.2	94.8	80.5	108.7	117.6	116.5	96.1	92.9	82.2
FALSE	High	IsMasterProtein	Q91VT4	Carbonyl reductase family member 4 OS=Mus musculus OX=10090 GN=Cbr4 PE=1 SV=2	Cbr4	-0.438065	NaN	-0.0145932	NaN	-0.676862	NaN	0.347837	NaN	98.3	94.8	36.6	89.5	85.5	80.3	121.1	142.2	104.9	97	0.001	4.874	5	1	1	1	1	236	25.4	9.69	4.12	1	149.7	98.3	94.8	36.6	89.5	85.5	80.3	121.1	142.2	104.9	97	420.7	276.1	266.4
FALSE	High	IsMasterProtein	P83917	Chromobox protein homolog 1 OS=Mus musculus OX=10090 GN=Cbx1 PE=1 SV=1	Cbx1	-0.137278	NaN	-0.106928	NaN	-0.588699	NaN	-0.357265	NaN	105	98.3	68.7	83.3	111.7	103	100.6	125.8	106	124	0	27.478	37	5	17	5	1	185	21.4	4.93	44.82	5	73.6	105	98.3	68.7	83.3	111.7	103	100.6	125.8	106	124	991.1	1412.3	1322.5
FALSE	Medium	IsMasterProtein	P30658	Chromobox protein homolog 2 OS=Mus musculus OX=10090 GN=Cbx2 PE=1 SV=2	Cbx2	-0.00943376	NaN	0.133769	NaN	-0.763213	NaN	1.65401	TET2_KO	73.1	121.4	60	84	85	92	119.7	82.8	113.1	132.9	0.013	1.757	2	1	1	1	1	519	54.9	9.95	0	1	136	73.1	121.4	60	84	85	92	119.7	82.8	113.1	132.9	56.3	30.3	50.3
FALSE	High	IsMasterProtein	P23198	Chromobox protein homolog 3 OS=Mus musculus OX=10090 GN=Cbx3 PE=1 SV=2	Cbx3	0.025285	NaN	-0.21952	NaN	-0.126674	NaN	-0.850896	WT	96	109.4	89.5	106	91.5	82.1	90.4	114.2	102	111.9	0	46.776	38	9	29	8	1	183	20.8	5.22	89.66	9	107	96	109.4	89.5	106	91.5	82.1	90.4	114.2	102	111.9	5520.2	4955.4	5643.7
FALSE	High	IsMasterProtein	Q61686	Chromobox protein homolog 5 OS=Mus musculus OX=10090 GN=Cbx5 PE=1 SV=1	Cbx5	0.213604	NaN	-0.205571	NaN	0.343517	NaN	-1.10453	WT	107.7	128.5	103.1	137.6	76.1	68.8	97.5	106.6	94.9	94.8	0	34.862	37	7	10	6	1	191	22.2	5.86	34.62	7	84.2	107.7	128.5	103.1	137.6	76.1	68.8	97.5	106.6	94.9	94.8	1824.8	2333	2784.5
FALSE	Low	IsMasterProtein	Q8K1A6	Coiled-coil and C2 domain-containing protein 1A OS=Mus musculus OX=10090 GN=Cc2d1a PE=1 SV=2	Cc2d1a	0.148968	NaN	0.312687	NaN	-0.158815	NaN	1.0582	TET2_KO	90.5	114.2	93.5	103.6	91.8	94.8	95.3	89.5	95.2	130.3	0.051	1.021	1	1	1	1	1	943	103.6	7.84	2.25	1	101.3	90.5	114.2	93.5	103.6	91.8	94.8	95.3	89.5	95.2	130.3	151.6	135.5	171
FALSE	High	IsMasterProtein	Q8BRN9	Coiled-coil and C2 domain-containing protein 1B OS=Mus musculus OX=10090 GN=Cc2d1b PE=1 SV=1	Cc2d1b	0.0947916	NaN	-0.047114	NaN	-0.175978	NaN	-0.188518	NaN	110	96	92	90.8	117.3	89.8	96.4	96.5	101.2	105.4	0	23.104	9	7	8	7	1	848	93	5.41	17.77	7	104.5	110	96	92	90.8	117.3	89.8	96.4	96.5	101.2	105.4	1500.5	1579.1	1377.5
FALSE	High	IsMasterProtein	Q8CH18	Cell division cycle and apoptosis regulator protein 1 OS=Mus musculus OX=10090 GN=Ccar1 PE=1 SV=1	Ccar1	-0.180219	NaN	-0.0098149	NaN	0.0159583	NaN	-0.692155	WT	88.9	97	94.8	98.2	103.4	103.3	107.2	103.5	94.4	96.5	0	20.504	7	8	10	8	1	1146	132	5.76	21.05	8	112.8	88.9	97	94.8	98.2	103.4	103.3	107.2	103.5	94.4	96.5	2321.2	1828	1996.7
FALSE	High	IsMasterProtein	Q8VDP4	Cell cycle and apoptosis regulator protein 2 OS=Mus musculus OX=10090 GN=Ccar2 PE=1 SV=2	Ccar2	-0.454678	NaN	-0.229468	NaN	-0.339519	NaN	0.381858	NaN	91.6	92.1	78.9	93	90.6	83.6	133.1	119.4	116.6	101.9	0	47.77	23	14	20	14	1	922	102.9	5.25	47.43	14	99.2	91.6	92.1	78.9	93	90.6	83.6	133.1	119.4	116.6	101.9	4555.3	4207.7	4229.6
FALSE	High	IsMasterProtein	Q8VE99	Coiled-coil domain-containing protein 115 OS=Mus musculus OX=10090 GN=Ccdc115 PE=1 SV=1	Ccdc115	-0.0137477	NaN	-0.250876	NaN	-0.554285	NaN	-0.569841	NaN	91.8	75.3	75.3	79.8	113.4	191.2	84.3	84.4	107	121.7	0	6.942	18	2	2	2	1	180	19.7	8.81	3.57	2	75.8	91.8	75.3	75.3	79.8	113.4	191.2	84.3	84.4	107	121.7	73.7	89.3	73.3
FALSE	High	IsMasterProtein	Q6PB51	Coiled-coil domain-containing protein 117 OS=Mus musculus OX=10090 GN=Ccdc117 PE=1 SV=1	Ccdc117	-0.112289	NaN	-0.377421	NaN	-0.742658	WT	-0.463202	NaN	74.9	91.6	73.2	66.3	152.8	158.6	96.5	84.3	112.8	120.9	0.002	3.412	4	1	1	1	1	277	30.4	5.88	3.39	1	68	74.9	91.6	73.2	66.3	152.8	158.6	96.5	84.3	112.8	120.9	297.7	327.9	401.2
FALSE	High	IsMasterProtein	Q8R344	Coiled-coil domain-containing protein 12 OS=Mus musculus OX=10090 GN=Ccdc12 PE=1 SV=2	Ccdc12	0.18914	NaN	-0.123794	NaN	-0.0344902	NaN	0.285586	NaN	80.7	130.1	89.6	96.6	107.8	105.7	92.2	92.7	92.4	98.5	0.001	4.435	10	2	3	2	1	166	18.9	7.21	7.58	2	113.8	80.7	130.1	89.6	96.6	107.8	105.7	92.2	92.7	92.4	98.5	795.7	564	910
FALSE	High	IsMasterProtein	Q9D8X2	Coiled-coil domain-containing protein 124 OS=Mus musculus OX=10090 GN=Ccdc124 PE=1 SV=1	Ccdc124	0.465864	NaN	-0.402915	NaN	0.452596	NaN	-1.46831	WT	106.8	128.2	122.2	115.9	104.9	75.4	80.5	90.2	95.9	79.6	0	13.751	22	5	5	5	1	217	25.3	9.64	14.96	5	100.4	106.8	128.2	122.2	115.9	104.9	75.4	80.5	90.2	95.9	79.6	1001.9	1066.4	1279.7
FALSE	High	IsMasterProtein	Q8C7V8	Coiled-coil domain-containing protein 134 OS=Mus musculus OX=10090 GN=Ccdc134 PE=1 SV=1	Ccdc134	0.574723	NaN	0.0242056	NaN	-0.697593	NaN	0.196616	NaN	101.4	98.1	59.6	57.3	115.7	275.8	63.3	71.1	76.8	123.8	0.001	3.502	7	1	1	1	1	229	26.5	8.53	2.32	1	57.2	101.4	98.1	59.6	57.3	115.7	275.8	63.3	71.1	76.8	123.8	40.8	72.4	70
FALSE	Medium	IsMasterProtein	Q8R0K4	Coiled-coil domain-containing protein 137 OS=Mus musculus OX=10090 GN=Ccdc137 PE=2 SV=1	Ccdc137	0.0577726	NaN	-0.0697675	NaN	0.497397	NaN	-0.54743	NaN	86.4	43.9	131.6	159	131.7	96.2	82.3	50.5	95	112.3	0.039	1.138	5	1	1	1	1	290	32.9	10.68	0	1	111	86.4	43.9	131.6	159	131.7	96.2	82.3	50.5	95	112.3	29.7	23.1	11.7
FALSE	High	IsMasterProtein	Q9JIG7	Coiled-coil domain-containing protein 22 OS=Mus musculus OX=10090 GN=Ccdc22 PE=1 SV=1	Ccdc22	-0.0795246	NaN	0.117318	NaN	0.0213196	NaN	0.785253	NaN	105.5	101.3	96.2	94	110.5	93.2	107.2	111.4	86.3	102.5	0.007	2.256	1	1	1	1	1	627	70.8	6.01	2.48	1	91.9	105.5	101.3	96.2	94	110.5	93.2	107.2	111.4	86.3	102.5	91.2	104.7	100.5
FALSE	High	IsMasterProtein	Q9D024	Coiled-coil domain-containing protein 47 OS=Mus musculus OX=10090 GN=Ccdc47 PE=1 SV=2	Ccdc47	-0.236797	NaN	0.0249477	NaN	0.248598	NaN	-0.478232	NaN	96.2	96.2	128.6	126.1	81.2	67.5	118.2	108.9	110.7	103.9	0	6.884	6	3	3	3	1	483	55.8	4.84	8.15	3	62.6	96.2	96.2	128.6	126.1	81.2	67.5	118.2	108.9	110.7	103.9	601.9	924.8	925
FALSE	High	IsMasterProtein	Q810U5	Coiled-coil domain-containing protein 50 OS=Mus musculus OX=10090 GN=Ccdc50 PE=1 SV=1	Ccdc50	0.211044	NaN	0.21464	NaN	0.221746	NaN	0.719244	TET2_KO	90.1	100	109.6	104.5	101.8	124.5	75.5	90	92.2	91.4	0	9.019	14	4	4	4	1	305	35.3	6.89	7.98	4	120.3	90.1	100	109.6	104.5	101.8	124.5	75.5	90	92.2	91.4	675.9	506.5	561.9
FALSE	High	IsMasterProtein	Q3URS9	Coiled-coil domain-containing protein 51 OS=Mus musculus OX=10090 GN=Ccdc51 PE=1 SV=1	Ccdc51	-0.165439	NaN	0.0874253	NaN	-0.0978495	NaN	0.161801	NaN	63.3	72	65	66.1	78.5	428.7	68	85.8	74.1	66.6	0	10.567	10	3	3	3	1	406	45.1	8.09	7.73	3	31.9	63.3	72	65	66.1	78.5	428.7	68	85.8	74.1	66.6	152.1	301.8	343.4
FALSE	High	IsMasterProtein	Q8R3Q6	Coiled-coil domain-containing protein 58 OS=Mus musculus OX=10090 GN=Ccdc58 PE=1 SV=1	Ccdc58	0.363897	NaN	-0.267423	NaN	0.718876	NaN	-0.797627	WT	105.5	109.6	110.2	137	65.6	56.5	74.6	95	72.4	78	0.003	2.726	6	1	1	1	1	144	16.7	8.16	3.35	1	195.6	105.5	109.6	110.2	137	65.6	56.5	74.6	95	72.4	78	1138	613.8	637.5
FALSE	High	IsMasterProtein	D3YZP9	Coiled-coil domain-containing protein 6 OS=Mus musculus OX=10090 GN=Ccdc6 PE=1 SV=1	Ccdc6	-0.310031	NaN	-0.118296	NaN	-0.426	NaN	-1.01363	WT	78.7	94.3	82.4	90.8	106.8	100.9	104.7	109.9	116.9	115.8	0.002	3.808	4	2	2	2	1	469	52.9	7.34	4.44	2	98.8	78.7	94.3	82.4	90.8	106.8	100.9	104.7	109.9	116.9	115.8	407.4	324.3	389
FALSE	High	IsMasterProtein	Q9JJ89	Coiled-coil domain-containing protein 86 OS=Mus musculus OX=10090 GN=Ccdc86 PE=1 SV=2	Ccdc86	0.231171	NaN	-0.341863	NaN	0.155499	NaN	-0.643209	WT	90.2	113.4	102.9	105.8	129.5	115.5	80.5	94	86.2	102.6	0.001	5.73	5	2	2	2	1	426	46.5	9.64	5.43	2	79.5	90.2	113.4	102.9	105.8	129.5	115.5	80.5	94	86.2	102.6	323	366.4	460.9
FALSE	High	IsMasterProtein	Q4QRL3	Coiled-coil domain-containing protein 88B OS=Mus musculus OX=10090 GN=Ccdc88b PE=1 SV=2	Ccdc88b	0.0853091	NaN	0.118873	NaN	0.380924	NaN	2.31754	TET2_KO	93.2	109.7	123.9	120.3	90.4	82.8	102	90	104.7	84.9	0.001	5.811	1	2	2	2	1	1481	166.5	5.33	5.27	2	98.2	93.2	109.7	123.9	120.3	90.4	82.8	102	90	104.7	84.9	465.3	441.9	520.1
FALSE	High	IsMasterProtein	Q6VGS5	Protein Daple OS=Mus musculus OX=10090 GN=Ccdc88c PE=1 SV=1	Ccdc88c	0.0726672	NaN	-0.219589	NaN	0.0716	NaN	-0.755386	WT	93.2	102	96	97	131.1	110	82.9	105.4	97.6	86.7	0.001	6.04	1	2	2	2	1	2009	226.4	6.15	5.3	2	98.1	93.2	102	96	97	131.1	110	82.9	105.4	97.6	86.7	130.1	123.7	135.3
FALSE	High	IsMasterProtein	Q8C3X2	Coiled-coil domain-containing protein 90B, mitochondrial OS=Mus musculus OX=10090 GN=Ccdc90b PE=1 SV=1	Ccdc90b	-0.452845	NaN	-0.0457586	NaN	-0.905338	WT	-0.165005	NaN	81.5	91	56.7	65.7	130.1	134.6	112.9	123.7	125.2	105.7	0.004	2.628	4	1	2	1	1	256	29.6	8.53	5.25	1	72.8	81.5	91	56.7	65.7	130.1	134.6	112.9	123.7	125.2	105.7	280.6	314.1	350.9
FALSE	High	IsMasterProtein	Q7TQK5	Coiled-coil domain-containing protein 93 OS=Mus musculus OX=10090 GN=Ccdc93 PE=1 SV=1	Ccdc93	NaN	NaN	0.0720005	NaN	-0.473189	NaN	0.085243	NaN		68.5	116.3	81.1	130.3	144.3	121.3	85.2	156.9	121.6	0.002	3.636	2	1	1	1	1	629	72.6	8.29	2.8	1	74.6		68.5	116.3	81.1	130.3	144.3	121.3	85.2	156.9	121.6	12.8		11.7
FALSE	Low	IsMasterProtein	Q8K2Y9	Cerebral cavernous malformations protein 2 homolog OS=Mus musculus OX=10090 GN=Ccm2 PE=1 SV=1	Ccm2	NaN	NaN	0.0901612	NaN	-1.51656	WT	0.973499	TET2_KO	217.2	115.7	49.2	55.4	239.5			123.5	145.6	153.9	0.051	1.021	5	1	1	1	1	453	49.9	5.62	0	1		217.2	115.7	49.2	55.4	239.5			123.5	145.6	153.9		28.2	15
FALSE	Medium	IsMasterProtein	Q62447	Cyclin-C OS=Mus musculus OX=10090 GN=Ccnc PE=2 SV=4	Ccnc	0.0659143	NaN	-0.0451513	NaN	0.00450193	NaN	-0.000633812	NaN	92.2	114.3	100.9	94.9	124.7	87.1	97.6	99.7	98.3	96.9	0.014	1.716	2	1	1	1	1	283	33.2	7.33	1.86	1	93.5	92.2	114.3	100.9	94.9	124.7	87.1	97.6	99.7	98.3	96.9	215.5	212.5	263.6
FALSE	High	IsMasterProtein	Q61458	Cyclin-H OS=Mus musculus OX=10090 GN=Ccnh PE=1 SV=2	Ccnh	-0.0403324	NaN	0.0212551	NaN	-0.175399	NaN	-0.29733	NaN	81.9	103.9	88.6	102.7	115.2	88.9	91.2	100.3	134.6	90.2	0	7.342	9	2	3	2	1	323	37.5	7.11	6.89	2	102.6	81.9	103.9	88.6	102.7	115.2	88.9	91.2	100.3	134.6	90.2	248.2	198.1	251.3
FALSE	High	IsMasterProtein	O88874	Cyclin-K OS=Mus musculus OX=10090 GN=Ccnk PE=1 SV=3	Ccnk	-0.174886	NaN	-0.098262	NaN	-0.45917	NaN	-0.791816	WT	92.3	93	77.5	83.3	116.7	124.7	99.2	110.6	101.1	121.9	0	13.175	6	2	4	2	1	554	61.3	8.41	10.07	2	79.6	92.3	93	77.5	83.3	116.7	124.7	99.2	110.6	101.1	121.9	260.7	302.3	304.4
FALSE	High	IsMasterProtein	Q9JJA7	Cyclin-L2 OS=Mus musculus OX=10090 GN=Ccnl2 PE=1 SV=1	Ccnl2	0.537682	NaN	-0.072955	NaN	-0.667514	NaN	-0.165425	NaN	115	103.1	79.1	61	118.3	148.6	73.7	76.6	83.1	168.3	0.007	2.226	3	1	1	1	1	518	58	10.18	0	1	73.1	115	103.1	79.1	61	118.3	148.6	73.7	76.6	83.1	168.3	46	72.4	64.8
FALSE	High	IsMasterProtein	Q9WU84	Copper chaperone for superoxide dismutase OS=Mus musculus OX=10090 GN=Ccs PE=1 SV=1	Ccs	0.30696	NaN	-0.166969	NaN	-0.00768928	NaN	-0.55755	NaN	109.2	124.4	94.2	105.5	69.9	69.5	99.9	89.5	117	87.9	0	6.795	16	3	4	3	1	274	28.9	6.1	4.04	3	133	109.2	124.4	94.2	105.5	69.9	69.5	99.9	89.5	117	87.9	360.6	296.1	337.3
FALSE	High	IsMasterProtein	P80314	T-complex protein 1 subunit beta OS=Mus musculus OX=10090 GN=Cct2 PE=1 SV=4	Cct2	-0.318155	NaN	-0.439171	NaN	-0.360429	NaN	-1.21469	WT	87.5	96.5	80	97.5	83.1	82.5	114.5	114.9	118.4	109.8	0	80.139	32	12	34	12	1	535	57.4	6.4	120.93	12	115.2	87.5	96.5	80	97.5	83.1	82.5	114.5	114.9	118.4	109.8	5159.7	3919.8	4325
FALSE	High	IsMasterProtein	P80318	T-complex protein 1 subunit gamma OS=Mus musculus OX=10090 GN=Cct3 PE=1 SV=1	Cct3	-0.00604491	NaN	-0.216886	NaN	0.290544	NaN	-0.831054	WT	94.7	109.9	103.3	121.2	84.5	74.7	104.2	101.3	100	84.8	0	65.977	21	11	24	11	1	545	60.6	6.7	78.82	11	121.4	94.7	109.9	103.3	121.2	84.5	74.7	104.2	101.3	100	84.8	6482.7	5060.1	5870.2
FALSE	High	IsMasterProtein	P80315	T-complex protein 1 subunit delta OS=Mus musculus OX=10090 GN=Cct4 PE=1 SV=3	Cct4	-0.140221	NaN	-0.267972	NaN	0.19922	NaN	-0.856701	WT	94.1	101.8	97.2	121.2	73.6	75.3	107.5	108.4	101.1	89.8	0	71.156	32	14	29	14	1	539	58	8.02	79.58	14	130.2	94.1	101.8	97.2	121.2	73.6	75.3	107.5	108.4	101.1	89.8	7323.8	5289.5	5722.7
FALSE	High	IsMasterProtein	P80316	T-complex protein 1 subunit epsilon OS=Mus musculus OX=10090 GN=Cct5 PE=1 SV=1	Cct5	-0.042461	NaN	-0.198064	NaN	0.197508	NaN	-1.01969	WT	93.7	103.1	93.5	119.2	91	87.2	100.3	102.4	96	89.7	0	36.451	16	8	15	8	1	541	59.6	6.02	44.06	8	124	93.7	103.1	93.5	119.2	91	87.2	100.3	102.4	96	89.7	7056.9	5333.1	5867.8
FALSE	High	IsMasterProtein	P80317	T-complex protein 1 subunit zeta OS=Mus musculus OX=10090 GN=Cct6a PE=1 SV=3	Cct6a	0.057718	NaN	-0.400103	NaN	0.129106	NaN	-1.1667	WT	100.5	106	97	111	93.7	102.2	103.2	95.5	95.6	94.6	0	49.064	27	12	24	12	1	531	58	7.08	65.96	12	100.6	100.5	106	97	111	93.7	102.2	103.2	95.5	95.6	94.6	5969.2	5964.3	6292.1
FALSE	High	IsMasterProtein	P80313	T-complex protein 1 subunit eta OS=Mus musculus OX=10090 GN=Cct7 PE=1 SV=1	Cct7	0.177035	NaN	-0.165048	NaN	0.130189	NaN	-1.05567	WT	102.9	118.6	93.6	111.8	89.5	83.5	101.8	94.4	97.9	90.1	0	47.575	24	10	18	10	1	544	59.6	7.84	51.45	10	115.8	102.9	118.6	93.6	111.8	89.5	83.5	101.8	94.4	97.9	90.1	3648	3241.3	3735.4
FALSE	High	IsMasterProtein	P42932	T-complex protein 1 subunit theta OS=Mus musculus OX=10090 GN=Cct8 PE=1 SV=3	Cct8	0.0058	NaN	-0.304839	NaN	0.0797352	NaN	-1.25571	WT	94.1	106.8	89.1	108.4	87.4	83.3	99.5	100.6	94.4	92.5	0	113.765	38	19	40	19	1	548	59.5	5.62	138.07	19	143.9	94.1	106.8	89.1	108.4	87.4	83.3	99.5	100.6	94.4	92.5	14869.7	9729.6	11034.2
FALSE	High	IsMasterProtein	Q9CWK3	CD2 antigen cytoplasmic tail-binding protein 2 OS=Mus musculus OX=10090 GN=Cd2bp2 PE=1 SV=1	Cd2bp2	-0.340715	NaN	-0.0413053	NaN	-0.809232	NaN	-0.724984	WT	68.9	84.6	57.5	80	135.4	142.1	96.5	97.9	95.2	164	0.001	5.729	13	2	2	2	1	342	37.7	4.6	2.94	2	77.9	68.9	84.6	57.5	80	135.4	142.1	96.5	97.9	95.2	164	69.7	61.6	75.6
FALSE	High	IsMasterProtein	Q76KJ5	DNA-directed RNA polymerase I subunit RPA34 OS=Mus musculus OX=10090 GN=Cd3eap PE=1 SV=2	Cd3eap	0.260482	NaN	0.00181982	NaN	0.340463	NaN	-0.471311	NaN	98.7	126.3	91.6	134.6	85	92	90.5	97.6	95.5	83.9	0	15.905	13	3	6	3	1	399	43.1	9.61	10.47	3	104.3	98.7	126.3	91.6	134.6	85	92	90.5	97.6	95.5	83.9	421.8	399.3	510.7
FALSE	High	IsMasterProtein	P15379	CD44 antigen OS=Mus musculus OX=10090 GN=Cd44 PE=1 SV=3	Cd44	0.327163	NaN	0.276808	NaN	-0.0102913	NaN	-0.133934	NaN	78.2	156.2	102.6	99.3	75.7	120.2	89.5	97.7	105.4	98.2	0	18.512	5	4	6	4	1	778	85.6	4.96	18.28	4	77.1	78.2	156.2	102.6	99.3	75.7	120.2	89.5	97.7	105.4	98.2	1475.7	1498	2990.8
FALSE	High	IsMasterProtein	Q61735	Leukocyte surface antigen CD47 OS=Mus musculus OX=10090 GN=Cd47 PE=1 SV=2	Cd47	-0.0580505	NaN	-0.0752943	NaN	-0.321996	NaN	-0.244298	NaN	96	105.2	95	87.7	94.6	104.9	102.1	107.5	115.1	113.3	0.003	2.792	4	1	1	1	1	303	33.1	8.63	2.36	1	78.5	96	105.2	95	87.7	94.6	104.9	102.1	107.5	115.1	113.3	99.9	122.1	133.9
FALSE	High	IsMasterProtein	P21855	B-cell differentiation antigen CD72 OS=Mus musculus OX=10090 GN=Cd72 PE=1 SV=2	Cd72	NaN	NaN	0.94	NaN	NaN	NaN	3.53885	TET2_KO											0.009	2.036	5	1	1	1	1	354	40.3	6.43	0	1
FALSE	Medium	IsMasterProtein	Q9Z0M6	CD97 antigen OS=Mus musculus OX=10090 GN=Cd97 PE=1 SV=2	Cd97	0.542064	NaN	NaN	NaN	1.20813	Tet2_KO	NaN	NaN	106.7	118.4	228.1	112.8	113.5	65.7	76.9	77.7	79	69.2	0.016	1.645	1	1	1	1	1	818	90.4	7.39	1.94	1	52	106.7	118.4	228.1	112.8	113.5	65.7	76.9	77.7	79	69.2	90.9	186.3	206.7
FALSE	High	IsMasterProtein	Q8R349	Cell division cycle protein 16 homolog OS=Mus musculus OX=10090 GN=Cdc16 PE=1 SV=1	Cdc16	-0.463041	NaN	-0.188585	NaN	-0.131289	NaN	-0.573152	WT	75.5	81.7	109.7	100.4	109	108	114.4	102.9	118.4	111.9	0	7.913	4	3	3	3	1	620	71.4	5.76	7.95	3	68.2	75.5	81.7	109.7	100.4	109	108	114.4	102.9	118.4	111.9	527.9	584.5	632.8
FALSE	High	IsMasterProtein	Q8BGZ4	Cell division cycle protein 23 homolog OS=Mus musculus OX=10090 GN=Cdc23 PE=1 SV=2	Cdc23	-0.141165	NaN	0.048031	NaN	-0.84651	WT	-0.489242	NaN	103.7	93.2	58.3	76	121.3	126.8	113.8	103.8	112.2	130.7	0.001	5.591	3	2	2	2	1	597	68.5	7.18	5.17	2	60.2	103.7	93.2	58.3	76	121.3	126.8	113.8	103.8	112.2	130.7	623.2	1074.1	965.4
FALSE	High	IsMasterProtein	Q99JP4	Anaphase-promoting complex subunit CDC26 OS=Mus musculus OX=10090 GN=Cdc26 PE=1 SV=1	Cdc26	0.183521	NaN	-0.205774	NaN	-0.369073	NaN	-0.0675032	NaN	100.5	94.1	80.2	95.6	100.6	102.3	78.5	94.3	103.5	125.7	0.001	5.514	24	2	3	2	1	85	9.8	6.81	6.59	2	124.8	100.5	94.1	80.2	95.6	100.6	102.3	78.5	94.3	103.5	125.7	227.5	183.2	171.5
FALSE	High	IsMasterProtein	A2A6Q5	Cell division cycle protein 27 homolog OS=Mus musculus OX=10090 GN=Cdc27 PE=1 SV=1	Cdc27	-0.320636	NaN	-0.25591	NaN	0.184681	NaN	-0.80683	WT	84.6	93.2	118.4	116.6	74.7	68.9	103.3	120	100	107	0.009	2.102	1	1	1	1	1	825	91.8	7.02	2.26	1	113.3	84.6	93.2	118.4	116.6	74.7	68.9	103.3	120	100	107	226.7	169.4	186.5
FALSE	High	IsMasterProtein	Q61081	Hsp90 co-chaperone Cdc37 OS=Mus musculus OX=10090 GN=Cdc37 PE=1 SV=1	Cdc37	0.120753	NaN	-0.153238	NaN	0.253266	NaN	-0.83973	WT	97.7	105.5	97.2	109.8	92.3	81.6	92.6	94.3	97	78.6	0	24.212	18	5	15	5	1	379	44.6	5.34	41.79	5	153.4	97.7	105.5	97.2	109.8	92.3	81.6	92.6	94.3	97	78.6	2668.9	1700.2	1835.5
FALSE	High	IsMasterProtein	Q9DC48	Pre-mRNA-processing factor 17 OS=Mus musculus OX=10090 GN=Cdc40 PE=2 SV=1	Cdc40	-0.20935	NaN	0.148721	NaN	-0.237035	NaN	0.234073	NaN	97.7	96.3	92	103.6	85	80.5	111.7	112.6	128.5	104.5	0	9.539	7	4	4	4	1	579	65.4	7.06	10.23	4	87.6	97.7	96.3	92	103.6	85	80.5	111.7	112.6	128.5	104.5	1103.7	1231.2	1213
FALSE	High	IsMasterProtein	P60766	Cell division control protein 42 homolog OS=Mus musculus OX=10090 GN=Cdc42 PE=1 SV=2	Cdc42	-0.385946	NaN	-0.0471057	NaN	0.284926	NaN	0.0653623	NaN	88.6	87.5	133.5	107.9	92.9	80.8	120.6	110	115.2	86.9	0	33.993	30	5	12	4	1	191	21.2	6.55	43.15	5	76.1	88.6	87.5	133.5	107.9	92.9	80.8	120.6	110	115.2	86.9	2942.4	3424	3383.5
FALSE	High	IsMasterProtein	Q6A068	Cell division cycle 5-like protein OS=Mus musculus OX=10090 GN=Cdc5l PE=1 SV=2	Cdc5l	-0.140141	NaN	-0.180637	NaN	-0.03811	NaN	-0.815448	WT	98.4	101.5	91.1	108.4	93.6	80.9	109.5	110.8	106.2	98.9	0	78.66	34	18	29	18	1	802	92.1	8.02	67.1	18	100.7	98.4	101.5	91.1	108.4	93.6	80.9	109.5	110.8	106.2	98.9	4189.8	4093.7	4223.1
FALSE	High	IsMasterProtein	Q8JZM7	Parafibromin OS=Mus musculus OX=10090 GN=Cdc73 PE=1 SV=1	Cdc73	-0.0639867	NaN	0.0649	NaN	-0.176767	NaN	-0.323974	NaN	95	108.5	87.1	93.7	105.8	92.3	110.3	102.7	100.9	103.5	0	13.442	8	5	5	5	1	531	60.5	9.61	14.32	5	100.2	95	108.5	87.1	93.7	105.8	92.3	110.3	102.7	100.9	103.5	1836.8	1742.3	1990.1
FALSE	High	IsMasterProtein	Q922M5	Cell division cycle-associated 7-like protein OS=Mus musculus OX=10090 GN=Cdca7l PE=1 SV=1	Cdca7l	0.397445	NaN	-0.109179	NaN	-0.985436	WT	0.441844	NaN	125.7	101.7	64	76.6	119.4	98.6	91	82.1	146.1	132.9	0.007	2.136	3	1	1	1	1	438	50.2	7.65	0	1	62	125.7	101.7	64	76.6	119.4	98.6	91	82.1	146.1	132.9	21.8	44.1	35.7
FALSE	High	IsMasterProtein	Q8BHX3	Borealin OS=Mus musculus OX=10090 GN=Cdca8 PE=1 SV=2	Cdca8	0.315673	NaN	-0.651109	WT	1.101	Tet2_KO	-1.8068	WT	91.6	100.4	170.3	127.3	76	167.8	100.2	62.7	64.9	74.5	0.007	2.176	3	1	1	1	1	289	32.2	10.13	2.18	1	64.2	91.6	100.4	170.3	127.3	76	167.8	100.2	62.7	64.9	74.5	170.9	243.8	267.3
FALSE	High	IsMasterProtein	P11440	Cyclin-dependent kinase 1 OS=Mus musculus OX=10090 GN=Cdk1 PE=1 SV=3	Cdk1	0.123624	NaN	-0.65527	WT	0.272923	NaN	-1.83535	WT	96.5	103.1	112.2	125	94.5	88.3	87.1	96.6	92	105.2	0	11.343	15	3	5	3	1	297	34.1	8.43	8.59	3	99.5	96.5	103.1	112.2	125	94.5	88.3	87.1	96.6	92	105.2	478.1	463.4	495.2
FALSE	High	IsMasterProtein	P24788	Cyclin-dependent kinase 11B OS=Mus musculus OX=10090 GN=Cdk11b PE=1 SV=2	Cdk11b	0.0974952	NaN	-0.365797	NaN	0.245127	NaN	-0.229781	NaN	94.3	111.4	126.6	115.4	104	74.9	104.5	89	108.5	96.4	0	7.222	3	3	4	3	1	784	91.5	5.39	11.14	3	75	94.3	111.4	126.6	115.4	104	74.9	104.5	89	108.5	96.4	796.2	1000.7	1183
FALSE	High	IsMasterProtein	Q14AX6	Cyclin-dependent kinase 12 OS=Mus musculus OX=10090 GN=Cdk12 PE=1 SV=2	Cdk12	0.177856	NaN	-0.0179697	NaN	0.0915008	NaN	-0.364312	NaN	108.6	112	95.2	111.6	93.7	79.1	99.6	95.5	97.7	96.4	0.001	4.761	2	3	4	3	1	1484	163.6	9.47	6.4	3	110.6	108.6	112	95.2	111.6	93.7	79.1	99.6	95.5	97.7	96.4	504.5	495.7	511.1
FALSE	High	IsMasterProtein	Q69ZA1	Cyclin-dependent kinase 13 OS=Mus musculus OX=10090 GN=Cdk13 PE=1 SV=3	Cdk13	0.395691	NaN	-0.0440292	NaN	-0.187657	NaN	0.101831	NaN	97.8	119.6	105.1	91	132.4	90	86.6	79	102.6	122.5	0.001	5.934	2	2	2	2	1	1511	164.5	9.69	5.74	2	73.5	97.8	119.6	105.1	91	132.4	90	86.6	79	102.6	122.5	186.9	248.9	304.4
FALSE	High	IsMasterProtein	Q8BWD8	Cyclin-dependent kinase 19 OS=Mus musculus OX=10090 GN=Cdk19 PE=2 SV=1	Cdk19	-0.353824	NaN	0.250259	NaN	-0.213462	NaN	0.745446	TET2_KO	77.2	100.5	81.8	110.8	73.5	91.7	110.2	117.1	116.5	107.2	0.003	2.72	3	1	1	1	1	501	56.5	8.53	2.27	1	113.7	77.2	100.5	81.8	110.8	73.5	91.7	110.2	117.1	116.5	107.2	68	46.2	60.1
FALSE	High	IsMasterProtein	P97377	Cyclin-dependent kinase 2 OS=Mus musculus OX=10090 GN=Cdk2 PE=1 SV=2	Cdk2	0.0601323	NaN	-0.19298	NaN	-0.0531423	NaN	-0.0560001	NaN	94.9	93.2	112.4	97.3	109.1	114.9	93.9	86.8	104.7	113.2	0	23.057	14	4	7	4	1	346	39	8.54	21.68	4	79.5	94.9	93.2	112.4	97.3	109.1	114.9	93.9	86.8	104.7	113.2	812.3	969.4	951.8
FALSE	High	IsMasterProtein	Q9CPY4	Cyclin-dependent kinase 2-associated protein 2 OS=Mus musculus OX=10090 GN=Cdk2ap2 PE=1 SV=1	Cdk2ap2	0.300289	NaN	-0.47028	NaN	-0.175211	NaN	-2.71323	WT	107.8	91.5	88.3	110.8	121.6	87.9	71.1	93.9	95.2	137.2	0.007	2.154	6	1	1	1	1	127	13.2	9.48	2.18	1	94.7	107.8	91.5	88.3	110.8	121.6	87.9	71.1	93.9	95.2	137.2	50.1	57	48.4
FALSE	Medium	IsMasterProtein	P30285	Cyclin-dependent kinase 4 OS=Mus musculus OX=10090 GN=Cdk4 PE=1 SV=1	Cdk4	-0.0255204	NaN	-0.263165	NaN	0.198301	NaN	-0.883378	WT	97.2	115.7	105.6	116.6	73.9	85	108.5	108.2	92	102.2	0.012	1.82	4	1	1	1	1	303	33.7	6.62	2.09	1	95.1	97.2	115.7	105.6	116.6	73.9	85	108.5	108.2	92	102.2	177.7	181.7	216.1
FALSE	High	IsMasterProtein	Q8K389	CDK5 regulatory subunit-associated protein 2 OS=Mus musculus OX=10090 GN=Cdk5rap2 PE=1 SV=3	Cdk5rap2	0.00589395	NaN	0.16125	NaN	-0.493693	NaN	-0.435396	NaN	90.4	103.8	94.6	85.6	95.6	94.5	103.3	90.9	122.2	131.9	0.006	2.413	0	1	1	1	1	1822	205.8	5.3	2.29	1	87.3	90.4	103.8	94.6	85.6	95.6	94.5	103.3	90.9	122.2	131.9	185.3	191.9	220.3
FALSE	Medium	IsMasterProtein	Q99LM2	CDK5 regulatory subunit-associated protein 3 OS=Mus musculus OX=10090 GN=Cdk5rap3 PE=1 SV=1	Cdk5rap3	-0.364592	NaN	-0.0493139	NaN	0.385129	NaN	0.174067	NaN	73.3	77.1	114.6	115.1	135.6	108.2	128.7	77.6	68.1	124.1	0.012	1.893	3	1	1	1	1	503	57	4.83	1.78	1	77.7	73.3	77.1	114.6	115.1	135.6	108.2	128.7	77.6	68.1	124.1	25.6	24.1	25.4
FALSE	High	IsMasterProtein	Q03147	Cyclin-dependent kinase 7 OS=Mus musculus OX=10090 GN=Cdk7 PE=1 SV=2	Cdk7	0.296617	NaN	0.0924554	NaN	0.166073	NaN	-0.734576	WT	108.3	125.8	82.1	126.5	70.2	74.7	95.8	94.8	103.3	84.5	0.003	2.843	2	1	1	1	1	346	38.9	8.47	3.25	1	134.1	108.3	125.8	82.1	126.5	70.2	74.7	95.8	94.8	103.3	84.5	684.1	552.2	641.8
FALSE	Medium	IsMasterProtein	Q99J95	Cyclin-dependent kinase 9 OS=Mus musculus OX=10090 GN=Cdk9 PE=1 SV=1	Cdk9	0.33269	NaN	-0.0653213	NaN	0.371511	NaN	-0.316585	NaN	112.1	107.3	115.9	124.1		169.4	77.4	99.6	84.1	103.4	0.01	1.958	3	1	1	1	1	372	42.7	8.79	0	1	106.7	112.1	107.3	115.9	124.1		169.4	77.4	99.6	84.1	103.4	21.5	22.6	21.6
FALSE	Medium	IsMasterProtein	Q91WE6	Threonylcarbamoyladenosine tRNA methylthiotransferase OS=Mus musculus OX=10090 GN=Cdkal1 PE=2 SV=1	Cdkal1	0.58731	NaN	0.167855	NaN	-0.495729	NaN	0.219621	NaN	93.2	169.4	78.8	73.2	93.4	105.8	94.2	81.5	119.1	97.4	0.015	1.695	1	1	1	1	1	578	65.2	7.65	0	1	94	93.2	169.4	78.8	73.2	93.4	105.8	94.2	81.5	119.1	97.4	142.3	141.1	256.5
FALSE	High	IsMasterProtein	Q8BI72	CDKN2A-interacting protein OS=Mus musculus OX=10090 GN=Cdkn2aip PE=1 SV=1	Cdkn2aip	-0.511941	NaN	-0.312534	NaN	-0.645937	NaN	-0.445526	NaN	93.8	94.3	61.9	85.6	79	72	131.9	136.4	122.6	109	0	16.003	10	4	4	4	1	563	59.7	9.16	11.37	4	113.5	93.8	94.3	61.9	85.6	79	72	131.9	136.4	122.6	109	587.2	485.5	488.1
FALSE	High	IsMasterProtein	Q9D211	CDKN2AIP N-terminal-like protein OS=Mus musculus OX=10090 GN=Cdkn2aipnl PE=3 SV=1	Cdkn2aipnl	0.36616	NaN	-0.0144141	NaN	0.33939	NaN	-0.767395	WT	107	110.4	113.4	128.9	87.3	72.3	85.5	83.2	93.7	97.9	0.001	5.288	15	2	2	2	1	116	13.2	5.29	5.62	2	120.5	107	110.4	113.4	128.9	87.3	72.3	85.5	83.2	93.7	97.9	797.9	708.7	731
FALSE	High	IsMasterProtein	Q60772	Cyclin-dependent kinase 4 inhibitor C OS=Mus musculus OX=10090 GN=Cdkn2c PE=1 SV=1	Cdkn2c	-0.466273	NaN	0.205305	NaN	-0.532943	NaN	-1.30229	WT	85.6	94.5	72.8	82.1	103.4	88.2	119.7	129.5	114.2	110	0.002	3.388	9	2	3	2	1	168	18.1	6	7.27	2	100	85.6	94.5	72.8	82.1	103.4	88.2	119.7	129.5	114.2	110	1206.9	1032.5	1139.7
FALSE	High	IsMasterProtein	Q99L43	Phosphatidate cytidylyltransferase 2 OS=Mus musculus OX=10090 GN=Cds2 PE=1 SV=1	Cds2	0.15599	NaN	-0.0116863	NaN	-0.0379024	NaN	0.614715	TET2_KO	101.4	107.4	100.5	77.5	126.9	129.7	95.9	91.6	108.9	78.7	0	6.235	4	1	2	1	1	444	51.3	7.05	3.35	1	81.5	101.4	107.4	100.5	77.5	126.9	129.7	95.9	91.6	108.9	78.7	65.6	81.6	86.4
FALSE	High	IsMasterProtein	Q4VAA2	Protein CDV3 OS=Mus musculus OX=10090 GN=Cdv3 PE=1 SV=2	Cdv3	0.48429	NaN	-0.355191	NaN	0.262371	NaN	-0.897807	WT	114.2	111.9	94.4	108.1	83.2	76.5	72.3	91.6	72	102	0	17.456	15	4	6	4	1	281	29.7	6.1	17.64	4	173.7	114.2	111.9	94.4	108.1	83.2	76.5	72.3	91.6	72	102	3496.7	2299.6	2253.6
FALSE	High	IsMasterProtein	Q6PZD9	CCAAT/enhancer-binding protein epsilon OS=Mus musculus OX=10090 GN=Cebpe PE=1 SV=1	Cebpe	0.438725	NaN	3.03353	NaN	0.1883	NaN	2.51552	NaN	74.5	115.3	178.9	91.7	108.5	77.6	75.6	65.2	126.1	112.2	0.002	3.245	4	1	1	1	1	281	30.6	8.98	2.4	1	74.4	74.5	115.3	178.9	91.7	108.5	77.6	75.6	65.2	126.1	112.2	106.7	106.7	165.4
FALSE	High	IsMasterProtein	P53569	CCAAT/enhancer-binding protein zeta OS=Mus musculus OX=10090 GN=Cebpz PE=1 SV=2	Cebpz	0.242642	NaN	-0.00311422	NaN	0.333704	NaN	-0.282733	NaN	104.1	110.8	97.1	123.7	109	110.5	92.6	89.1	99.9	78	0	12.308	6	5	5	5	1	1052	120.2	5.74	11.89	5	85.2	104.1	110.8	97.1	123.7	109	110.5	92.6	89.1	99.9	78	664	811.4	863.5
FALSE	High	IsMasterProtein	Q8BTE5	Protein CEBPZOS OS=Mus musculus OX=10090 GN=Cebpzos PE=3 SV=2	Cebpzos	0.0479592	NaN	-0.215381	NaN	-0.034806	NaN	-1.23105	WT	87	124.4	98.1	103.2	82	111.1	90.2	118	109.4	97.5	0.002	3.317	14	1	1	1	1	80	9.3	9.45	2.89	1	79.1	87	124.4	98.1	103.2	82	111.1	90.2	118	109.4	97.5	94.7	104.2	148.9
FALSE	High	IsMasterProtein	Q9Z0H4	CUGBP Elav-like family member 2 OS=Mus musculus OX=10090 GN=Celf2 PE=1 SV=1	Celf2	-0.0984462	NaN	0.144599	NaN	-0.0574912	NaN	2.46517	TET2_KO	95.6	103.1	97.1	102.4	97.4	84.1	108.3	104.5	108.5	99.5	0	15.655	9	4	5	4	1	508	54.2	8.76	17.69	4	99.5	95.6	103.1	97.1	102.4	97.4	84.1	108.3	104.5	108.5	99.5	1828.6	1757.2	1894.7
FALSE	High	IsMasterProtein	O35216	Histone H3-like centromeric protein A OS=Mus musculus OX=10090 GN=Cenpa PE=2 SV=1	Cenpa	0.12083	NaN	-0.621179	WT	0.00212625	NaN	-1.84392	WT	106.2	120.4	96.7	119	90.3	73.4	99.8	109	122.3	96.2	0	6.664	13	2	2	2	1	134	15.5	11.27	6.46	2	66.6	106.2	120.4	96.7	119	90.3	73.4	99.8	109	122.3	96.2	258	411.1	466
FALSE	High	IsMasterProtein	Q9QYM8	Centromere protein H OS=Mus musculus OX=10090 GN=Cenph PE=1 SV=1	Cenph	0.0814978	NaN	-0.546252	NaN	0.139041	NaN	-1.78527	WT	105.8	93.4	108.5	89.9	117.8	133.7	83.9	107.2	94.1	86.4	0.006	2.338	4	1	1	1	1	241	28.1	5.54	2.35	1	79.3	105.8	93.4	108.5	89.9	117.8	133.7	83.9	107.2	94.1	86.4	64.2	85.7	75.6
FALSE	High	IsMasterProtein	Q8K015	Centromere protein O OS=Mus musculus OX=10090 GN=Cenpo PE=2 SV=1	Cenpo	0.108315	NaN	0.129677	NaN	0.0574374	NaN	-0.590829	WT	92.2	118	96.8	94.6	128.9	96.5	93.8	101.5	90.2	93.8	0.001	4.699	7	2	2	2	1	298	34.1	8.79	4.88	2	93.6	92.2	118	96.8	94.6	128.9	96.5	93.8	101.5	90.2	93.8	260.4	256.6	328.4
FALSE	Medium	IsMasterProtein	Q9D084	Centromere protein S OS=Mus musculus OX=10090 GN=Cenps PE=2 SV=1	Cenps	0.0987893	NaN	-0.60418	NaN	0.230054	NaN	-0.686436	NaN	88.1	86.3	110.3	92.6	181.1	137.3	77.4	85.9	84.4	88.7	0.035	1.215	6	1	1	1	1	142	16.3	6.35	2.11	1	67.9	88.1	86.3	110.3	92.6	181.1	137.3	77.4	85.9	84.4	88.7	123.8	160.6	157.4
FALSE	High	IsMasterProtein	Q9CXS4	Centromere protein V OS=Mus musculus OX=10090 GN=Cenpv PE=1 SV=2	Cenpv	-0.319007	NaN	-0.253347	NaN	-0.629008	NaN	-2.02633	WT	87.9	103.2	61.6	86.6	119.8	100.1	119.9	118.5	115.3	113.9	0	21.023	25	4	9	4	1	252	27.5	9.79	19.87	4	73.2	87.9	103.2	61.6	86.6	119.8	100.1	119.9	118.5	115.3	113.9	913	1096.7	1288.2
FALSE	High	IsMasterProtein	Q62036	Centrosomal protein of 131 kDa OS=Mus musculus OX=10090 GN=Cep131 PE=1 SV=2	Cep131	-0.109087	NaN	0.00370648	NaN	-0.39691	NaN	0.723115	TET2_KO	75.4	101.3	92.1	88.7	118.4	100.4	96.3	94.3	137.9	104.7	0	6.443	2	2	2	2	1	1060	120.2	8.72	5.89	2	90.4	75.4	101.3	92.1	88.7	118.4	100.4	96.3	94.3	137.9	104.7	228.9	190.9	256.5
FALSE	Medium	IsMasterProtein	Q6ZQ06	Centrosomal protein of 162 kDa OS=Mus musculus OX=10090 GN=Cep162 PE=1 SV=2	Cep162	-0.236512	NaN	-0.0320857	NaN	-1.33138	WT	-0.493541	NaN	99.2	93.5	50.3	53.2	92.4	135	109.1	118.3	106.2	168.3	0.03	1.325	1	1	1	1	1	1403	160.8	5.53	0	1	74.3	99.2	93.5	50.3	53.2	92.4	135	109.1	118.3	106.2	168.3	26.1	34.9	32.9
FALSE	High	IsMasterProtein	Q6A065	Centrosomal protein of 170 kDa OS=Mus musculus OX=10090 GN=Cep170 PE=1 SV=2	Cep170	-0.207906	NaN	-0.0680445	NaN	0.0250496	NaN	-0.0263939	NaN	96	98	92.7	105.5	80.3	76.2	113.3	110.8	104.1	91.5	0	8.791	2	3	4	3	1	1588	174.9	7.17	8.16	3	131.6	96	98	92.7	105.5	80.3	76.2	113.3	110.8	104.1	91.5	835.4	609.2	622
FALSE	High	IsMasterProtein	Q99NF3	Centrosomal protein of 41 kDa OS=Mus musculus OX=10090 GN=Cep41 PE=1 SV=1	Cep41	-0.434333	NaN	0.251023	NaN	-0.435382	NaN	0.24311	NaN	87.8	108.3	69	91.2	70.5	65.3	142.9	123.5	125.8	95.1	0.001	5.932	7	2	2	2	1	373	41.4	8.12	3.45	2	120.7	87.8	108.3	69	91.2	70.5	65.3	142.9	123.5	125.8	95.1	317.3	230.9	284.7
FALSE	High	IsMasterProtein	Q8BT07	Centrosomal protein of 55 kDa OS=Mus musculus OX=10090 GN=Cep55 PE=1 SV=2	Cep55	-0.306334	NaN	-0.338499	NaN	0.3042	NaN	1.17406	TET2_KO	74.4	81.5	150.4	113.7	121.3	83.1	103.1	90.5	109.4	104.6	0.002	3.642	3	2	2	2	1	462	53.9	7.94	4.59	2	68	74.4	81.5	150.4	113.7	121.3	83.1	103.1	90.5	109.4	104.6	114.8	125.7	137.7
FALSE	High	IsMasterProtein	Q924Z4	Ceramide synthase 2 OS=Mus musculus OX=10090 GN=Cers2 PE=1 SV=1	Cers2	0.109263	NaN	-0.2089	NaN	0.0247749	NaN	-0.672769	WT	106.5	115.7	94.8	108.1	115.6	84.8	102.4	103.6	98.1	101.4	0	10.437	7	2	3	2	1	380	45	8.75	10.39	2	69	106.5	115.7	94.8	108.1	115.6	84.8	102.4	103.6	98.1	101.4	492.5	760	825.4
FALSE	Low	IsMasterProtein	Q9D6K9	Ceramide synthase 5 OS=Mus musculus OX=10090 GN=Cers5 PE=1 SV=1	Cers5	-0.293191	NaN	0.0724463	NaN	-0.18789	NaN	1.7761	TET2_KO	99	88.9	97	86.6	111.9	106.8	111.4	119.1	106.4	102.8	0.058	0.955	2	1	1	1	1	414	48.1	8.07	1.97	1	70	99	88.9	97	86.6	111.9	106.8	111.4	119.1	106.4	102.8	91.4	129.3	116
FALSE	High	IsMasterProtein	Q9R1K9	Centrin-2 OS=Mus musculus OX=10090 GN=Cetn2 PE=1 SV=1	Cetn2	-0.136161	NaN	-0.18643	NaN	-0.00907275	NaN	-0.436979	NaN	82.7	95.7	105	106.6	95	89.5	101.6	94.7	100.1	113.7	0	8.13	34	3	3	3	1	172	19.8	5	5.02	3	115.4	82.7	95.7	105	106.6	95	89.5	101.6	94.7	100.1	113.7	173.3	124.2	143.8
FALSE	Medium	IsMasterProtein	O35648	Centrin-3 OS=Mus musculus OX=10090 GN=Cetn3 PE=1 SV=1	Cetn3	-0.264155	NaN	-0.27597	NaN	-0.573948	NaN	-1.0712	WT	89.8	93.4	62	76.4	123.4	152.7	104.6	116	91.4	118	0.031	1.303	4	1	1	1	1	167	19.5	4.78	2.31	1	72.4	89.8	93.4	62	76.4	123.4	152.7	104.6	116	91.4	118	502.9	624	649.3
FALSE	High	IsMasterProtein	Q8BTU1	Cilia- and flagella-associated protein 20 OS=Mus musculus OX=10090 GN=Cfap20 PE=1 SV=1	Cfap20	0.102439	NaN	-0.153814	NaN	-1.14161	WT	-0.428029	NaN	127.5	112	44.7	75.7	49.2	77.5	126.9	99.5	120	148.7	0.002	3.259	6	1	1	1	1	193	22.7	9.76	2.82	1	118.3	127.5	112	44.7	75.7	49.2	77.5	126.9	99.5	120	148.7	92.8	100.1	87.9
FALSE	Medium	IsMasterProtein	Q8BL95	Cilia- and flagella-associated protein 298 OS=Mus musculus OX=10090 GN=Cfap298 PE=1 SV=1	Cfap298	0.271867	NaN	-0.11007	NaN	0.310976	NaN	-1.1624	WT	86.1	131.2	89.1	111.9	114.2	90.2	83.7	97.3	77.3	85.1	0.017	1.619	3	1	1	1	1	290	33.2	6.67	1.89	1	133.8	86.1	131.2	89.1	111.9	114.2	90.2	83.7	97.3	77.3	85.1	128.4	82.6	125.9
FALSE	High	IsMasterProtein	Q8C6E0	Cilia- and flagella-associated protein 36 OS=Mus musculus OX=10090 GN=Cfap36 PE=1 SV=1	Cfap36	0.0376104	NaN	-0.401418	NaN	-0.0463896	NaN	-0.477199	NaN	90.2	102.7	91.4	117.7	74.8	59.5	84.2	106.3	111.9	104.3	0.002	3.344	2	1	1	1	1	343	39.6	4.93	3.1	1	157.1	90.2	102.7	91.4	117.7	74.8	59.5	84.2	106.3	111.9	104.3	257.4	147.8	168.2
FALSE	High	IsMasterProtein	O88271	Craniofacial development protein 1 OS=Mus musculus OX=10090 GN=Cfdp1 PE=1 SV=1	Cfdp1	0.170779	NaN	-0.27646	NaN	0.124443	NaN	-1.07661	WT	102.4	116.8	81.8	112.2	68.2	65	84.8	114.3	93	85.3	0	10.608	13	4	4	4	1	295	32.9	4.86	10.57	4	176.2	102.4	116.8	81.8	112.2	68.2	65	84.8	114.3	93	85.3	2400.6	1395.9	1590.8
FALSE	High	IsMasterProtein	P18760	Cofilin-1 OS=Mus musculus OX=10090 GN=Cfl1 PE=1 SV=3	Cfl1	-0.150854	NaN	-0.347067	NaN	0.0503042	NaN	-0.724375	WT	77.7	96.5	110.7	99.8	84.5	74.4	93.7	99.9	99.3	104.1	0	73.916	46	10	32	10	1	166	18.5	8.09	107.31	10	159.4	77.7	96.5	110.7	99.8	84.5	74.4	93.7	99.9	99.3	104.1	14026.1	6835.2	8494
FALSE	High	IsMasterProtein	Q8C6L5	Cyclic GMP-AMP synthase OS=Mus musculus OX=10090 GN=Cgas PE=1 SV=1	Cgas	-0.360391	NaN	-0.248849	NaN	0.0180743	NaN	0.802284	TET2_KO	89.1	75.2	128.4	102.4	105.6	70.9	97.1	115.4	121	107.7	0.002	3.001	2	1	1	1	1	507	58.2	9.57	2.86	1	87.2	89.1	75.2	128.4	102.4	105.6	70.9	97.1	115.4	121	107.7	129.5	132.4	111.8
FALSE	High	IsMasterProtein	Q8BHG9	CGG triplet repeat-binding protein 1 OS=Mus musculus OX=10090 GN=Cggbp1 PE=1 SV=1	Cggbp1	-0.323715	NaN	-0.153899	NaN	-0.575004	NaN	0.508508	TET2_KO	89.8	100.6	72	86.8	84.2	87.8	118.6	119.7	124.2	112.9	0	23.599	39	6	7	6	1	167	18.8	8.95	23.15	6	103.3	89.8	100.6	72	86.8	84.2	87.8	118.6	119.7	124.2	112.9	1870	1625.3	1821.4
FALSE	High	IsMasterProtein	Q9QWF0	Chromatin assembly factor 1 subunit A OS=Mus musculus OX=10090 GN=Chaf1a PE=1 SV=1	Chaf1a	-0.099369	NaN	-0.398543	NaN	0.400583	NaN	-1.52996	WT	98.5	98.8	114.7	139.4	68.5	53.5	109.3	102.3	99.5	93.2	0.01	1.983	1	1	2	1	1	911	101.9	5.4	5.59	1	122.3	98.5	98.8	114.7	139.4	68.5	53.5	109.3	102.3	99.5	93.2	861.8	693.8	695.8
FALSE	High	IsMasterProtein	Q9D0N7	Chromatin assembly factor 1 subunit B OS=Mus musculus OX=10090 GN=Chaf1b PE=1 SV=1	Chaf1b	0.0600843	NaN	0.0369783	NaN	0.462775	NaN	-0.630025	WT	97.2	110	123.1	127.5	73.6	62.6	102.2	96.7	92.7	89.2	0	15.679	11	5	5	5	1	572	63.1	6.55	14.65	5	125.3	97.2	110	123.1	127.5	73.6	62.6	102.2	96.7	92.7	89.2	795.9	617.4	698.6
FALSE	High	IsMasterProtein	Q8K327	Chromosome alignment-maintaining phosphoprotein 1 OS=Mus musculus OX=10090 GN=Champ1 PE=1 SV=1	Champ1	-0.152955	NaN	0.0333742	NaN	-1.20198	WT	-0.286859	NaN	103.9	111.3	38.7	54.9	72.2	153.4	116.9	122.5	116.2	100.3	0	10.409	6	4	4	4	1	802	87.5	7.85	6.62	4	109.8	103.9	111.3	38.7	54.9	72.2	153.4	116.9	122.5	116.2	100.3	747.2	707.2	757.8
FALSE	High	IsMasterProtein	Q9D1L0	Coiled-coil-helix-coiled-coil-helix domain-containing protein 2 OS=Mus musculus OX=10090 GN=Chchd2 PE=2 SV=1	Chchd2	0.180638	NaN	-0.367783	NaN	-0.11193	NaN	-1.39414	WT	115.3	117.3	83.1	98.1	87.8	88.3	100.7	104.6	78.2	130.9	0.002	3.086	8	1	1	1	1	153	15.7	9.66	2.74	1	95.6	115.3	117.3	83.1	98.1	87.8	88.3	100.7	104.6	78.2	130.9	782.3	943.2	959.8
FALSE	High	IsMasterProtein	Q9CRB9	MICOS complex subunit Mic19 OS=Mus musculus OX=10090 GN=Chchd3 PE=1 SV=1	Chchd3	-0.209746	NaN	-0.17261	NaN	-0.115769	NaN	-0.979178	WT	101.2	110.2	86.4	112.8	89.9	79.9	125	119.6	114.7	101.9	0	19.263	28	7	8	7	1	227	26.3	8.37	22.16	7	58.6	101.2	110.2	86.4	112.8	89.9	79.9	125	119.6	114.7	101.9	1284.1	2218	2415.3
FALSE	High	IsMasterProtein	Q8VEA4	Mitochondrial intermembrane space import and assembly protein 40 OS=Mus musculus OX=10090 GN=Chchd4 PE=1 SV=1	Chchd4	0.074629	NaN	-0.00144234	NaN	-0.0350345	NaN	-0.530639	NaN	91.6	89	105	100.1	145	100.5	86.2	85.3	87.8	130.8	0.001	3.949	27	2	2	2	1	139	15.5	4.32	2.53	2	78.7	91.6	89	105	100.1	145	100.5	86.2	85.3	87.8	130.8	113.7	132.4	128.7
FALSE	High	IsMasterProtein	Q91VN4	MICOS complex subunit Mic25 OS=Mus musculus OX=10090 GN=Chchd6 PE=1 SV=2	Chchd6	-0.483462	NaN	-0.382345	NaN	0.109211	NaN	0.470679	NaN	87.3	94.4	102.9	93.8	118.5	96	129.1	125	101	83.1	0	7.7	10	2	2	2	1	273	29.8	8.41	7.32	2	69	87.3	94.4	102.9	93.8	118.5	96	129.1	125	101	83.1	206	260.7	281.9
FALSE	High	IsMasterProtein	P40201	Chromodomain-helicase-DNA-binding protein 1 OS=Mus musculus OX=10090 GN=Chd1 PE=1 SV=3	Chd1	-0.0369309	NaN	-0.104959	NaN	0.57665	NaN	-0.416541	NaN	81.3	107.4	145.3	129.9	98.1	79.4	104.3	90.3	97.7	87.4	0.006	2.336	1	1	1	1	1	1711	196.3	7.37	2.11	1	78.9	81.3	107.4	145.3	129.9	98.1	79.4	104.3	90.3	97.7	87.4	70.8	72.9	96.3
FALSE	High	IsMasterProtein	Q9CXF7	Chromodomain-helicase-DNA-binding protein 1-like OS=Mus musculus OX=10090 GN=Chd1l PE=1 SV=1	Chd1l	-0.0785148	NaN	-0.211016	NaN	-0.368386	NaN	-0.650963	WT	107	99.2	69.5	95.4	94.4	113.8	94.6	128.2	105.2	107.7	0	7.708	3	3	3	3	1	900	101.4	6.64	6.78	3	84.9	107	99.2	69.5	95.4	94.4	113.8	94.6	128.2	105.2	107.7	339.9	428	397
FALSE	High	IsMasterProtein	E9PZM4	Chromodomain-helicase-DNA-binding protein 2 OS=Mus musculus OX=10090 GN=Chd2 PE=1 SV=1	Chd2	-0.00212178	NaN	0.167133	NaN	-0.533753	WT	0.774127	TET2_KO	100.3	103.5	81.9	85.4	119.4	76.7	102	102.1	121.4	120.8	0.001	4.024	1	1	2	1	1	1827	210.7	8.06	2.24	1	86.5	100.3	103.5	81.9	85.4	119.4	76.7	102	102.1	121.4	120.8	77	89.3	92.1
FALSE	High	IsMasterProtein	Q6PDQ2	Chromodomain-helicase-DNA-binding protein 4 OS=Mus musculus OX=10090 GN=Chd4 PE=1 SV=1	Chd4	-0.0181826	NaN	-0.0724316	NaN	0.0719163	NaN	-0.235591	NaN	91.9	112.2	98.3	113.7	92.1	82.2	105.8	101	108.5	94.2	0	66.33	14	18	33	18	1	1915	217.6	5.81	58.43	18	100.1	91.9	112.2	98.3	113.7	92.1	82.2	105.8	101	108.5	94.2	3747.1	3439.4	4199.6
FALSE	High	IsMasterProtein	Q8BJ64	Choline dehydrogenase, mitochondrial OS=Mus musculus OX=10090 GN=Chdh PE=1 SV=1	Chdh	0.00438966	NaN	1.60818	NaN	1.93693	Tet2_KO	0.351646	NaN	74.5	61.7	213.7	172.3	154.4	99.9	86.2	56	61.3	42.8	0	6.5	4	2	2	2	1	596	66.4	8.51	5.81	2	77.2	74.5	61.7	213.7	172.3	154.4	99.9	86.2	56	61.3	42.8	129.3	124.7	103.4
FALSE	Medium	IsMasterProtein	O35280	Serine/threonine-protein kinase Chk1 OS=Mus musculus OX=10090 GN=Chek1 PE=1 SV=2	Chek1	0.0834094	NaN	-0.275196	NaN	0.504914	NaN	-1.657	WT	83.3	94	152.8	101.2	138.2	103	87.1	80.5	89	90	0.013	1.753	3	1	1	1	1	476	54.3	8.18	0	1	80.8	83.3	94	152.8	101.2	138.2	103	87.1	80.5	89	90	117.6	121.1	136.7
FALSE	High	IsMasterProtein	Q8CGZ0	Calcium homeostasis endoplasmic reticulum protein OS=Mus musculus OX=10090 GN=Cherp PE=1 SV=1	Cherp	0.0641749	NaN	-0.0755828	NaN	0.0741244	NaN	-0.726663	WT	104.5	113.3	98	104.9	87.4	81.3	120.2	91.9	108	87	0	12.076	6	4	5	4	1	936	106.1	9.14	10.03	4	103.6	104.5	113.3	98	104.9	87.4	81.3	120.2	91.9	108	87	304.8	307.4	333.6
FALSE	Medium	IsMasterProtein	Q810L3	E3 ubiquitin-protein ligase CHFR OS=Mus musculus OX=10090 GN=Chfr PE=1 SV=1	Chfr	-0.0795772	NaN	-0.31287	NaN	0.31856	NaN	-0.879624	WT	95.8	91.8	121.6	103	113.5	114	90.4	109.7	90.1	90	0.021	1.501	2	1	1	1	1	664	73.8	5.35	0	1	80.2	95.8	91.8	121.6	103	113.5	114	90.4	109.7	90.1	90	109.9	131.4	125.9
FALSE	High	IsMasterProtein	Q922Q9	Chitinase domain-containing protein 1 OS=Mus musculus OX=10090 GN=Chid1 PE=1 SV=1	Chid1	0.0452448	NaN	0.370582	NaN	0.341483	NaN	0.0190695	NaN	85.1	98.6	113.2	102.4	128.2	101.1	82.1	97.2	79.5	91.5	0.001	5.779	9	3	3	3	1	393	44.9	7.97	2.8	3	121.1	85.1	98.6	113.2	102.4	128.2	101.1	82.1	97.2	79.5	91.5	482.2	338.7	392.3
FALSE	Medium	IsMasterProtein	Q921W0	Charged multivesicular body protein 1a OS=Mus musculus OX=10090 GN=Chmp1a PE=1 SV=1	Chmp1a	-0.266653	NaN	0.0704046	NaN	0.404315	NaN	-0.589969	NaN	86.8	89	133.6	125.6	75.4	74.2	100.8	111.2	103.9	92.6	0.012	1.842	4	1	1	1	1	196	21.6	8.06	2.22	1	106.8	86.8	89	133.6	125.6	75.4	74.2	100.8	111.2	103.9	92.6	262.6	213.5	218.9
FALSE	High	IsMasterProtein	Q9CQD4	Charged multivesicular body protein 1b-2 OS=Mus musculus OX=10090 GN=Chmp1b2 PE=2 SV=2	Chmp1b2	0.0492921	NaN	NaN	NaN	-0.294609	NaN	NaN	NaN	102	113.7	79.8	95.3	93	82.9	96.5	113.3	110.1	104.8	0.001	6.035	8	2	3	2	1	199	22.1	8.1	7.5	2	108.7	102	113.7	79.8	95.3	93	82.9	96.5	113.3	110.1	104.8	852	799.6	891.2
FALSE	High	IsMasterProtein	Q9DB34	Charged multivesicular body protein 2a OS=Mus musculus OX=10090 GN=Chmp2a PE=1 SV=1	Chmp2a	-0.121864	NaN	-0.178271	NaN	0.249202	NaN	-0.717635	WT	90	103.7	127.4	107.8	84.3	85.4	104.2	106.6	105.7	93	0	13.419	20	4	4	4	1	222	25.1	5.97	13.68	4	91.8	90	103.7	127.4	107.8	84.3	85.4	104.2	106.6	105.7	93	869.7	852.4	981.9
FALSE	High	IsMasterProtein	Q9D8B3	Charged multivesicular body protein 4b OS=Mus musculus OX=10090 GN=Chmp4b PE=1 SV=2	Chmp4b	-0.566017	NaN	-0.180279	NaN	-0.142851	NaN	-0.596198	WT	74.7	84.6	94.9	101	91.9	86.4	108.8	128.7	114.2	102.7	0	21.661	23	4	7	4	1	224	24.9	4.82	19.79	4	112.1	74.7	84.6	94.9	101	91.9	86.4	108.8	128.7	114.2	102.7	1240.6	826.2	936.3
FALSE	High	IsMasterProtein	Q9D7S9	Charged multivesicular body protein 5 OS=Mus musculus OX=10090 GN=Chmp5 PE=1 SV=1	Chmp5	0.156372	NaN	-0.157764	NaN	0.0847919	NaN	-0.454856	NaN	114.7	106.3	103.5	100.6	89.8	84.9	92.9	106.3	97.8	94.7	0	19.255	32	6	6	6	1	219	24.6	4.79	21.02	6	108.4	114.7	106.3	103.5	100.6	89.8	84.9	92.9	106.3	97.8	94.7	1974.8	2090.2	1937.5
FALSE	High	IsMasterProtein	P0C0A3	Charged multivesicular body protein 6 OS=Mus musculus OX=10090 GN=Chmp6 PE=1 SV=2	Chmp6	-0.0270971	NaN	-0.181578	NaN	-0.173667	NaN	0.129833	NaN	82.7	99.5	93.9	98.7	97.4	134.3	90.3	95.5	97	123.4	0.002	3.795	7	1	2	1	1	200	23.4	5.44	2.18	1	87.3	82.7	99.5	93.9	98.7	97.4	134.3	90.3	95.5	97	123.4	106.7	101.1	121.7
FALSE	High	IsMasterProtein	Q9D1P4	Cysteine and histidine-rich domain-containing protein 1 OS=Mus musculus OX=10090 GN=Chordc1 PE=1 SV=1	Chordc1	0.140989	NaN	0.0968328	NaN	0.158928	NaN	-0.191282	NaN	87.9	94.5	107.2	132	72.2	99.4	77.4	88.8	108.8	105.5	0.006	2.367	5	1	1	1	1	331	37.3	7.9	1.69	1	126.3	87.9	94.5	107.2	132	72.2	99.4	77.4	88.8	108.8	105.5	50.9	35.4	38.1
FALSE	High	IsMasterProtein	Q9JKP8	Chromatin accessibility complex protein 1 OS=Mus musculus OX=10090 GN=Chrac1 PE=1 SV=1	Chrac1	0.105316	NaN	-0.1332	NaN	-0.376559	NaN	-0.200268	NaN	110.1	93.3	78.4	89.3	117.9	109.9	95.5	93.6	103.5	114.8	0.002	3.304	14	1	1	1	1	129	14.1	5.2	3.03	1	93.6	110.1	93.3	78.4	89.3	117.9	109.9	95.5	93.6	103.5	114.8	123	144.7	122.6
FALSE	High	IsMasterProtein	Q9CY57	Chromatin target of PRMT1 protein OS=Mus musculus OX=10090 GN=Chtop PE=1 SV=2	Chtop	-0.160634	NaN	-0.164485	NaN	-0.443676	NaN	-0.259374	NaN	98.6	104.3	72.8	94.4	94.4	95.8	113	113.8	111.4	116.1	0	11.222	18	4	4	4	1	249	26.6	12.23	9.08	4	85.3	98.6	104.3	72.8	94.4	94.4	95.8	113	113.8	111.4	116.1	842.5	974	1029.8
FALSE	Medium	IsMasterProtein	Q60680	Inhibitor of nuclear factor kappa-B kinase subunit alpha OS=Mus musculus OX=10090 GN=Chuk PE=1 SV=1	Chuk	-0.0375876	NaN	0.0137825	NaN	0.528381	NaN	-1.04978	WT	105.1	78	129.7	135.7	81.5	72.3	87.4	101.6	124.1	73.1	0.011	1.904	1	1	1	1	1	745	84.7	6.77	1.92	1	111.4	105.1	78	129.7	135.7	81.5	72.3	87.4	101.6	124.1	73.1	95.2	89.8	66.7
FALSE	High	IsMasterProtein	Q6DG52	Protein Churchill OS=Mus musculus OX=10090 GN=Churc1 PE=3 SV=1	Churc1	-0.215928	NaN	0.233602	NaN	1.3047	Tet2_KO	-0.84497	NaN	54.9	103.2	164.8	129.2	121.9	93.3	79.9	107.9	63.1	56.3	0.006	2.327	12	1	1	1	1	112	12.8	4.84	0	1	125.6	54.9	103.2	164.8	129.2	121.9	93.3	79.9	107.9	63.1	56.3	44.6	19.5	36.6
FALSE	High	IsMasterProtein	Q99KN2	Probable cytosolic iron-sulfur protein assembly protein CIAO1 OS=Mus musculus OX=10090 GN=Ciao1 PE=1 SV=1	Ciao1	0.053344	NaN	-0.338666	NaN	0.0625485	NaN	-0.525776	NaN	98.3	102	101.3	100.5	105.1	102.8	98.4	94.7	99.5	93.9	0	9.473	9	3	3	3	1	339	37.6	4.88	8.71	3	103.4	98.3	102	101.3	100.5	105.1	102.8	98.4	94.7	99.5	93.9	453.1	431.1	447.3
FALSE	High	IsMasterProtein	Q9DCL2	Cytosolic iron-sulfur assembly component 2A OS=Mus musculus OX=10090 GN=Ciao2a PE=1 SV=1	Ciao2a	NaN	NaN	-0.474261	NaN	NaN	NaN	-0.844341	WT											0.004	2.589	7	1	1	1	1	160	18.4	4.82	1.72	1
FALSE	High	IsMasterProtein	Q8WTY4	Anamorsin OS=Mus musculus OX=10090 GN=Ciapin1 PE=1 SV=1	Ciapin1	0.499402	NaN	-0.500386	NaN	0.398477	NaN	-1.24237	WT	97.4	121.4	117.5	113.5	86.2	80.4	78.3	76.5	97.6	79.5	0.001	5.297	6	2	2	2	1	309	33.4	5.2	4.84	2	151.8	97.4	121.4	117.5	113.5	86.2	80.4	78.3	76.5	97.6	79.5	579.3	371.6	463.2
FALSE	High	IsMasterProtein	Q924A2	Protein capicua homolog OS=Mus musculus OX=10090 GN=Cic PE=1 SV=2	Cic	0.00415893	NaN	0.255701	NaN	-0.0474906	NaN	0.348496	NaN	78.9	106.9	101.8	103.7	98.5	62.9	90.2	95.2	105.1	107.3	0.009	2.072	0	1	1	1	1	2510	258	8.02	2.33	1	149.5	78.9	106.9	101.8	103.7	98.5	62.9	90.2	95.2	105.1	107.3	310.2	163.7	221.7
FALSE	Medium	IsMasterProtein	Q8BWY9	Protein CIP2A OS=Mus musculus OX=10090 GN=Cip2a PE=1 SV=3	Cip2a	-0.545764	NaN	-0.354699	NaN	-0.140237	NaN	-1.78058	WT	78.1	84.3	79.1	95.7	112.5	111	113.7	123.8	103.6	90	0.016	1.656	1	1	1	1	1	907	102	6.28	2.65	1	108.2	78.1	84.3	79.1	95.7	112.5	111	113.7	123.8	103.6	90	625.9	451.6	487.7
FALSE	High	IsMasterProtein	P60824	Cold-inducible RNA-binding protein OS=Mus musculus OX=10090 GN=Cirbp PE=1 SV=1	Cirbp	-0.404894	NaN	0.138085	NaN	-1.26322	WT	1.60682	TET2_KO	91.1	115.4	57.6	58	92.1	77	125.5	150.1	142.8	134.9	0	7.379	13	2	2	2	1	172	18.6	9.61	6.59	2	55.5	91.1	115.4	57.6	58	92.1	77	125.5	150.1	142.8	134.9	247.1	405.4	513.5
FALSE	High	IsMasterProtein	Q91WS0	CDGSH iron-sulfur domain-containing protein 1 OS=Mus musculus OX=10090 GN=Cisd1 PE=1 SV=1	Cisd1	-0.132906	NaN	0.603252	NaN	-0.181263	NaN	-1.12331	WT	96.6	103.9	77.9	100.6	118	105.3	105.7	114.5	101.6	100.8	0.001	5.7	14	1	1	1	1	108	12.1	9.06	4.54	1	75.1	96.6	103.9	77.9	100.6	118	105.3	105.7	114.5	101.6	100.8	119.2	153.4	164.9
FALSE	High	IsMasterProtein	Q9CQB5	CDGSH iron-sulfur domain-containing protein 2 OS=Mus musculus OX=10090 GN=Cisd2 PE=1 SV=1	Cisd2	-0.356168	NaN	0.1422	NaN	-0.097935	NaN	-0.296582	NaN	88.6	95.8	101.7	99.3	105	91.9	122.1	114.2	114.9	101.1	0	19.474	30	3	5	3	1	135	15.2	9.51	20.76	3	65.4	88.6	95.8	101.7	99.3	105	91.9	122.1	114.2	114.9	101.1	714	966.9	1045.8
FALSE	High	IsMasterProtein	Q8BMK4	Cytoskeleton-associated protein 4 OS=Mus musculus OX=10090 GN=Ckap4 PE=1 SV=2	Ckap4	0.0614907	NaN	-0.0797188	NaN	1.04806	Tet2_KO	2.3251	TET2_KO	80.4	78	229.6	127.4	117	86.3	75.3	76.5	84.9	87.8	0	53.314	22	12	17	12	1	575	63.7	5.64	52.26	12	56.8	80.4	78	229.6	127.4	117	86.3	75.3	76.5	84.9	87.8	1869.2	2645.5	2567
FALSE	High	IsMasterProtein	A2AGT5	Cytoskeleton-associated protein 5 OS=Mus musculus OX=10090 GN=Ckap5 PE=1 SV=1	Ckap5	-0.0507835	NaN	-0.18993	NaN	0.12917	NaN	-0.791785	WT	98.1	101.5	110.4	109.9	90.4	83.6	99.3	107.8	93.9	108.6	0	37.163	6	11	12	11	1	2032	225.5	7.96	34.56	11	96.6	98.1	101.5	110.4	109.9	90.4	83.6	99.3	107.8	93.9	108.6	1919.3	1950.1	2016.9
FALSE	Medium	IsMasterProtein	Q04447	Creatine kinase B-type OS=Mus musculus OX=10090 GN=Ckb PE=1 SV=1	Ckb	NaN	NaN	-0.767395	NaN	NaN	NaN	0.24772	NaN		133.1	98.8	110.3	119.2	98.5	101	100.6	167.8		0.011	1.869	6	1	1	1	1	381	42.7	5.67	0	1	170.9		133.1	98.8	110.3	119.2	98.5	101	100.6	167.8		22.3		17.4
FALSE	High	IsMasterProtein	Q6P8J7	Creatine kinase S-type, mitochondrial OS=Mus musculus OX=10090 GN=Ckmt2 PE=1 SV=1	Ckmt2	-0.17887	NaN	NaN	NaN	-1.14363	WT	NaN	NaN	80.6	64.8	91.3	63.8	128.8	73	72.3	95.5	144.6	210.2	0.005	2.532	5	1	1	1	1	419	47.4	8.4	2.27	1	75.1	80.6	64.8	91.3	63.8	128.8	73	72.3	95.5	144.6	210.2	15.8	16.9	13.6
FALSE	High	IsMasterProtein	P56390	Cyclin-dependent kinases regulatory subunit 2 OS=Mus musculus OX=10090 GN=Cks2 PE=1 SV=1	Cks2	0.683929	NaN	-0.650168	NaN	0.460919	NaN	-2.1338	WT	113.7	144.4	81.7	123.9	37.7	41.2	69.8	94.6	75.7	73.7	0.002	3.428	22	2	2	2	1	79	9.9	8.46	3.28	2	243.6	113.7	144.4	81.7	123.9	37.7	41.2	69.8	94.6	75.7	73.7	1782.9	831.9	1057.1
FALSE	High	IsMasterProtein	Q80TV8	CLIP-associating protein 1 OS=Mus musculus OX=10090 GN=Clasp1 PE=1 SV=2	Clasp1	0.0370315	NaN	0.184562	NaN	-0.0671498	NaN	-0.695183	WT	106.2	102.5	91.5	99.1	116.4	105.9	98.7	104.9	93.2	107.5	0	11.006	4	4	4	3	1	1535	169.1	9.03	8.06	4	74.1	106.2	102.5	91.5	99.1	116.4	105.9	98.7	104.9	93.2	107.5	93.1	133.4	128.7
FALSE	High	IsMasterProtein	Q8BRT1	CLIP-associating protein 2 OS=Mus musculus OX=10090 GN=Clasp2 PE=1 SV=1	Clasp2	-0.180115	NaN	0.05674	NaN	0.0426302	NaN	-0.362479	NaN	83.5	95.6	99	103	119.1	110.8	97.8	105.4	88.2	110.4	0	17.263	7	6	6	5	1	1286	140.7	8.63	12.74	6	87.2	83.5	95.6	99	103	119.1	110.8	97.8	105.4	88.2	110.4	314	300.7	344.4
FALSE	Medium	IsMasterProtein	Q8CFC7	CLK4-associating serine/arginine rich protein OS=Mus musculus OX=10090 GN=Clasrp PE=1 SV=3	Clasrp	0.4896	NaN	0.168002	NaN	-0.285559	NaN	0.517632	TET2_KO	108.1	116.6	92.5	82.2	130.5	105.2	83.4	76.9	98.1	116.4	0.035	1.229	1	1	1	1	1	668	76.8	10.36	0	1	90.2	108.1	116.6	92.5	82.2	130.5	105.2	83.4	76.9	98.1	116.4	86.5	103.7	111.8
FALSE	High	IsMasterProtein	Q9QX15	Calcium-activated chloride channel regulator 3A-1 OS=Mus musculus OX=10090 GN=Clca3a1 PE=1 SV=1	Clca3a1	-0.622384	NaN	-0.276376	NaN	-0.213819	NaN	-2.97678	WT	97.7	119.3	58.4	74.2	90.6	86.5	170.6	163.6	77.7	76.1	0.001	4.765	2	2	2	2	1	902	100	6.86	4.05	2	85.4	97.7	119.3	58.4	74.2	90.6	86.5	170.6	163.6	77.7	76.1	424	485	592.4
FALSE	Medium	IsMasterProtein	Q99LI2	Chloride channel CLIC-like protein 1 OS=Mus musculus OX=10090 GN=Clcc1 PE=1 SV=1	Clcc1	NaN	NaN	0.0232409	NaN	NaN	NaN	0.00158822	NaN											0.016	1.64	3	1	1	1	1	539	60.6	5.68	0	1
FALSE	High	IsMasterProtein	Q504P2	C-type lectin domain family 12 member A OS=Mus musculus OX=10090 GN=Clec12a PE=2 SV=1	Clec12a	0.654005	NaN	1.71278	NaN	1.49361	Tet2_KO	0.845938	NaN	89.5	96.1	208	142.8	106.9	119.9	65.7	53.5	50.6	81	0.002	3.323	5	2	2	2	1	267	30.7	7.77	4.27	2	86	89.5	96.1	208	142.8	106.9	119.9	65.7	53.5	50.6	81	120.3	125.2	134.4
FALSE	High	IsMasterProtein	Q9Z1Q5	Chloride intracellular channel protein 1 OS=Mus musculus OX=10090 GN=Clic1 PE=1 SV=3	Clic1	-0.172195	NaN	-0.0712723	NaN	0.117913	NaN	0.521906	TET2_KO	101.3	84.4	120.7	101.5	95	80.2	102.9	106.4	103.8	101	0	26.36	35	5	18	5	1	241	27	5.17	24.24	5	102.8	101.3	84.4	120.7	101.5	95	80.2	102.9	106.4	103.8	101	1120.3	1103.4	919.9
FALSE	High	IsMasterProtein	Q9QYB1	Chloride intracellular channel protein 4 OS=Mus musculus OX=10090 GN=Clic4 PE=1 SV=3	Clic4	-0.429531	NaN	-0.4289	NaN	-0.142078	NaN	-1.3513	WT	75.3	91.5	84.8	104.4	120.5	99.9	110.6	114.1	97	113	0	16.608	13	2	4	2	1	253	28.7	5.59	12.36	2	88.9	75.3	91.5	84.8	104.4	120.5	99.9	110.6	114.1	97	113	271.6	229.9	279.5
FALSE	High	IsMasterProtein	Q99KN9	Clathrin interactor 1 OS=Mus musculus OX=10090 GN=Clint1 PE=1 SV=2	Clint1	-0.0577329	NaN	-0.358037	NaN	0.364165	NaN	-0.566216	WT	100.3	92.3	124.4	116.5	90.5	87.1	101.6	98.9	87.4	100.7	0	41.268	17	8	14	8	1	631	68.5	6.25	40.81	8	100.4	100.3	92.3	124.4	116.5	90.5	87.1	101.6	98.9	87.4	100.7	2537.2	2533.1	2330.7
FALSE	High	IsMasterProtein	Q922J3	CAP-Gly domain-containing linker protein 1 OS=Mus musculus OX=10090 GN=Clip1 PE=1 SV=1	Clip1	-0.0682884	NaN	0.121447	NaN	-0.0747471	NaN	0.277933	NaN	84.2	96.4	99.8	94.8	101.4	104	90.3	99.5	111.5	94.8	0	16.954	4	6	6	5	1	1391	155.7	5.24	16.73	6	123.4	84.2	96.4	99.8	94.8	101.4	104	90.3	99.5	111.5	94.8	979.9	668.7	765.3
FALSE	High	IsMasterProtein	O35492	Dual specificity protein kinase CLK3 OS=Mus musculus OX=10090 GN=Clk3 PE=1 SV=2	Clk3	0.0337251	NaN	-0.0907893	NaN	-0.204384	NaN	0.328821	NaN	93.9	122.5	91.5	93.8	87	100.3	105.7	105.7	140.7	86	0.005	2.545	2	1	1	1	1	638	73.8	9.94	2.26	1	72.9	93.9	122.5	91.5	93.8	87	100.3	105.7	105.7	140.7	86	40.3	51.8	67.7
FALSE	High	IsMasterProtein	Q61189	Methylosome subunit pICln OS=Mus musculus OX=10090 GN=Clns1a PE=1 SV=1	Clns1a	-0.0179892	NaN	-0.417174	NaN	0.107746	NaN	-0.420485	NaN	93.2	97.6	93.7	112.9	99.3	100.1	91.1	102.8	97.7	94.1	0	14.177	27	4	5	4	1	236	26	4.12	11.28	4	117.5	93.2	97.6	93.7	112.9	99.3	100.1	91.1	102.8	97.7	94.1	678.4	538.3	563.3
FALSE	High	IsMasterProtein	Q99LI9	Polyribonucleotide 5'-hydroxyl-kinase Clp1 OS=Mus musculus OX=10090 GN=Clp1 PE=1 SV=1	Clp1	-0.130193	NaN	0.366194	NaN	-0.086581	NaN	-0.946787	WT	98.8	99	86.4	92.4	101.1	100.4	111.8	104.9	102.1	88.7	0.002	2.992	2	1	1	1	1	425	47.7	6.62	3.09	1	114.5	98.8	99	86.4	92.4	101.1	100.4	111.8	104.9	102.1	88.7	476.5	411.1	412
FALSE	High	IsMasterProtein	Q60649	Caseinolytic peptidase B protein homolog OS=Mus musculus OX=10090 GN=Clpb PE=1 SV=1	Clpb	0.133373	NaN	0.031019	NaN	-0.144547	NaN	-0.805767	WT	94.9	100.9	86.8	90.5	115.6	151.3	91.3	87.3	92.8	103.8	0	8.592	5	3	3	3	1	677	76	8.51	7.91	3	84.8	94.9	100.9	86.8	90.5	115.6	151.3	91.3	87.3	92.8	103.8	392.9	439.8	467.5
FALSE	High	IsMasterProtein	O88696	ATP-dependent Clp protease proteolytic subunit, mitochondrial OS=Mus musculus OX=10090 GN=Clpp PE=1 SV=1	Clpp	-0.252537	NaN	0.165188	NaN	-0.368008	NaN	-0.775124	WT	88.9	88.1	74.2	85.5	117.9	126.4	104	106.9	97.8	108.9	0	18.794	25	5	7	5	1	272	29.8	7.47	15.12	5	101.5	88.9	88.1	74.2	85.5	117.9	126.4	104	106.9	97.8	108.9	901.3	789.8	782.2
FALSE	High	IsMasterProtein	Q8VBZ3	Cleft lip and palate transmembrane protein 1 homolog OS=Mus musculus OX=10090 GN=Clptm1 PE=1 SV=1	Clptm1	0.228371	NaN	-0.097271	NaN	-0.249796	NaN	-0.661346	WT	122	138.4	82.6	128.4	47.6	28.1	120.4	103.2	115.9	136.7	0	10.486	7	2	3	2	1	664	75.2	6.3	5.49	2	76.5	122	138.4	82.6	128.4	47.6	28.1	120.4	103.2	115.9	136.7	45.7	72.9	82.7
FALSE	High	IsMasterProtein	Q9JHS4	ATP-dependent Clp protease ATP-binding subunit clpX-like, mitochondrial OS=Mus musculus OX=10090 GN=Clpx PE=1 SV=2	Clpx	0.151582	NaN	-0.134704	NaN	0.255767	NaN	-0.363011	NaN	104.8	111.2	97	121.8	83.2	86.2	98.7	95.8	90.2	93.1	0	11.567	9	5	5	5	1	634	69.2	7.71	7.8	5	118.1	104.8	111.2	97	121.8	83.2	86.2	98.7	95.8	90.2	93.1	708.3	628.1	666.6
FALSE	High	IsMasterProtein	O08585	Clathrin light chain A OS=Mus musculus OX=10090 GN=Clta PE=1 SV=2	Clta	0.656598	NaN	-0.248689	NaN	0.546179	NaN	-0.682486	WT	103.4	127.3	134.6	103.2	102.1	84.8	66	82.1	88.5	75.4	0	15.774	17	6	8	6	1	235	25.6	4.58	27.76	6	132.6	103.4	127.3	134.6	103.2	102.1	84.8	66	82.1	88.5	75.4	4807.5	3750.4	4616.7
FALSE	High	IsMasterProtein	Q6IRU5	Clathrin light chain B OS=Mus musculus OX=10090 GN=Cltb PE=1 SV=1	Cltb	-0.671552	NaN	-0.202126	NaN	-0.988337	WT	0.273424	NaN	88.1	77	61.7	65.3	109.5	115.9	120.9	144.1	120.9	131.5	0	8.142	11	3	3	3	1	229	25.2	4.63	8.79	3	65.1	88.1	77	61.7	65.3	109.5	115.9	120.9	144.1	120.9	131.5	707.5	957.6	837.2
FALSE	High	IsMasterProtein	Q68FD5	Clathrin heavy chain 1 OS=Mus musculus OX=10090 GN=Cltc PE=1 SV=3	Cltc	-0.0754198	NaN	-0.300457	NaN	0.346844	NaN	-1.14678	WT	95.2	100.4	119.7	117.6	96.4	87.4	105.4	100.8	92.6	94	0	117.085	20	24	45	24	1	1675	191.4	5.69	137.16	24	90.4	95.2	100.4	119.7	117.6	96.4	87.4	105.4	100.8	92.6	94	4915.6	5174.5	5459.6
FALSE	High	IsMasterProtein	Q5SW19	Clustered mitochondria protein homolog OS=Mus musculus OX=10090 GN=Cluh PE=1 SV=2	Cluh	0.115389	NaN	-0.463703	NaN	0.287904	NaN	-0.927467	WT	93.9	105.9	100.8	119.5	95.6	86.7	95	89.6	112.3	75.4	0	13.133	5	4	5	4	1	1315	148	6.02	7.59	4	125.2	93.9	105.9	100.8	119.5	95.6	86.7	95	89.6	112.3	75.4	664.5	498.3	561.9
FALSE	High	IsMasterProtein	Q8R4N0	Citramalyl-CoA lyase, mitochondrial OS=Mus musculus OX=10090 GN=Clybl PE=1 SV=2	Clybl	0.162999	NaN	-0.118309	NaN	-0.349212	NaN	-0.936605	WT	97.5	106.1	65.1	87.4	99.7	137.8	87.1	95.1	89	106.9	0	20.807	20	7	10	7	1	338	37.5	8.54	20.77	7	128.4	97.5	106.1	65.1	87.4	99.7	137.8	87.1	95.1	89	106.9	1913.3	1451.8	1580.4
FALSE	High	IsMasterProtein	Q9CPZ8	COX assembly mitochondrial protein homolog OS=Mus musculus OX=10090 GN=Cmc1 PE=1 SV=1	Cmc1	0.527299	NaN	-0.575989	NaN	0.0473214	NaN	0.214966	NaN	104.5	115.9	99.1	116.2	83.5	102.2	71.1	82.7	114.3	95.7	0.007	2.199	9	1	1	1	1	106	12.5	8.24	2.12	1	114.8	104.5	115.9	99.1	116.2	83.5	102.2	71.1	82.7	114.3	95.7	40	36.4	40.4
FALSE	High	IsMasterProtein	Q61908	Cx9C motif-containing protein 4 OS=Mus musculus OX=10090 GN=Cmc4 PE=2 SV=1	Cmc4	0.0695269	NaN	-0.0721884	NaN	-0.0458026	NaN	-0.482281	NaN	103.3	101.9	97.9	97.7	99	82.4	100.6	95.1	90.4	114.3	0.001	5.497	29	2	2	2	1	68	7.7	8.38	4.61	2	117.3	103.3	101.9	97.9	97.7	99	82.4	100.6	95.1	90.4	114.3	437	384.9	379.6
FALSE	High	IsMasterProtein	Q9DBP5	UMP-CMP kinase OS=Mus musculus OX=10090 GN=Cmpk1 PE=1 SV=1	Cmpk1	-0.282137	NaN	-0.329454	NaN	-0.288246	NaN	-0.498984	NaN	84.9	90.3	86.4	89.9	93.5	100.3	103.7	109.5	108.4	106.9	0	34.202	30	5	11	5	1	196	22.2	5.83	36.2	5	126.3	84.9	90.3	86.4	89.9	93.5	100.3	103.7	109.5	108.4	106.9	2732.1	1835.7	1953.9
FALSE	High	IsMasterProtein	Q3U5Q7	UMP-CMP kinase 2, mitochondrial OS=Mus musculus OX=10090 GN=Cmpk2 PE=1 SV=2	Cmpk2	-0.173004	NaN	-0.27166	NaN	-1.12603	WT	-0.825505	WT	79.2	106.3	45.1	68.7	136.8	105.1	110.3	99.4	113.5	137.1	0.001	4.07	3	1	1	1	1	447	50	7.27	3.59	1	98.4	79.2	106.3	45.1	68.7	136.8	105.1	110.3	99.4	113.5	137.1	57.4	46.2	62
FALSE	Low	IsMasterProtein	Q9CZ69	CKLF-like MARVEL transmembrane domain-containing protein 6 OS=Mus musculus OX=10090 GN=Cmtm6 PE=1 SV=1	Cmtm6	0.0781428	NaN	0.0952787	NaN	0.827979	NaN	0.312131	NaN	85.7	86.8	142.1	118.6	145	107.1	71.9	94.6	63.1	87.8	0.056	0.961	5	1	1	1	1	183	19.8	6.29	2.26	1	97.3	85.7	86.8	142.1	118.6	145	107.1	71.9	94.6	63.1	87.8	82.2	72.4	73.3
FALSE	High	IsMasterProtein	Q9DBC3	Cap-specific mRNA (nucleoside-2'-O-)-methyltransferase 1 OS=Mus musculus OX=10090 GN=Cmtr1 PE=1 SV=1	Cmtr1	-0.214789	NaN	0.0924249	NaN	-0.313635	NaN	0.192805	NaN	85.1	94.9	91.7	94	105	89.4	104.9	104	98.9	138.5	0	18.302	7	6	6	5	1	837	95.6	7.27	18.61	6	93.7	85.1	94.9	91.7	94	105	89.4	104.9	104	98.9	138.5	1088.5	988.4	1102.2
FALSE	High	IsMasterProtein	P53996	Cellular nucleic acid-binding protein OS=Mus musculus OX=10090 GN=Cnbp PE=1 SV=2	Cnbp	-0.249015	NaN	-0.245502	NaN	-0.426454	NaN	-0.344587	NaN	85.7	121.8	66	99	62.3	65.3	124	122.6	112.6	109.2	0	29.087	33	6	12	6	1	178	19.6	7.58	32.55	6	131.4	85.7	121.8	66	99	62.3	65.3	124	122.6	112.6	109.2	4885.6	3184.9	4529.8
FALSE	High	IsMasterProtein	Q9D1A2	Cytosolic non-specific dipeptidase OS=Mus musculus OX=10090 GN=Cndp2 PE=1 SV=1	Cndp2	0.0118491	NaN	-0.159125	NaN	0.217917	NaN	-1.0559	WT	83.3	98.5	113.2	110.4	106.5	90.2	86.7	93.9	92.8	99.7	0	22.306	12	5	7	5	1	475	52.7	5.66	17.19	5	124.9	83.3	98.5	113.2	110.4	106.5	90.2	86.7	93.9	92.8	99.7	2388.7	1593.5	1883.4
FALSE	High	IsMasterProtein	Q08093	Calponin-2 OS=Mus musculus OX=10090 GN=Cnn2 PE=1 SV=1	Cnn2	-0.483631	NaN	-0.127247	NaN	0.537405	NaN	2.50321	TET2_KO	82.6	78.9	179.4	98.3	88.2	69.6	116.2	109.8	102.1	90	0	21.021	21	4	7	4	1	305	33.1	7.62	16.84	4	85	82.6	78.9	179.4	98.3	88.2	69.6	116.2	109.8	102.1	90	1352.4	1313.8	1255.3
FALSE	High	IsMasterProtein	Q6ZQ08	CCR4-NOT transcription complex subunit 1 OS=Mus musculus OX=10090 GN=Cnot1 PE=1 SV=2	Cnot1	0.0724073	NaN	-0.0390332	NaN	0.0360065	NaN	-0.352117	NaN	103.1	103.1	106.5	102.9	105.4	86.2	104.7	92.2	106.6	98	0	37.082	7	13	14	13	1	2375	266.6	7.11	34.79	13	91.2	103.1	103.1	106.5	102.9	105.4	86.2	104.7	92.2	106.6	98	1494.5	1688.4	1688.9
FALSE	High	IsMasterProtein	Q9CWN7	CCR4-NOT transcription complex subunit 11 OS=Mus musculus OX=10090 GN=Cnot11 PE=1 SV=1	Cnot11	-0.0566996	NaN	0.0340277	NaN	-1.49869e-06	NaN	-0.779865	WT	88.7	97.7	105.6	111.7	97.8	85.3	91	103.7	126	95.5	0	8.585	7	2	3	2	1	505	54.9	6.55	7.03	2	97	88.7	97.7	105.6	111.7	97.8	85.3	91	103.7	126	95.5	232.7	213	234.4
FALSE	High	IsMasterProtein	Q8C5L3	CCR4-NOT transcription complex subunit 2 OS=Mus musculus OX=10090 GN=Cnot2 PE=1 SV=2	Cnot2	-0.169139	NaN	-0.0793329	NaN	0.00703452	NaN	0.178666	NaN	90.8	103	99.2	110.8	79.6	74.9	112.3	105.8	111	98.7	0	6.433	5	3	3	3	1	540	59.7	7.66	7.57	3	114	90.8	103	99.2	110.8	79.6	74.9	112.3	105.8	111	98.7	1125.8	896.5	1017.1
FALSE	High	IsMasterProtein	Q8K0V4	CCR4-NOT transcription complex subunit 3 OS=Mus musculus OX=10090 GN=Cnot3 PE=1 SV=1	Cnot3	0.0699447	NaN	-0.168575	NaN	0.114464	NaN	-0.577777	WT	91.8	116.5	101.6	102.8	86.3	83.7	102.1	96.5	97.5	91.5	0	11.729	5	3	3	3	1	751	81.9	6.2	10.08	3	129.7	91.8	116.5	101.6	102.8	86.3	83.7	102.1	96.5	97.5	91.5	437.3	309.5	392.8
FALSE	High	IsMasterProtein	Q9D8X5	CCR4-NOT transcription complex subunit 8 OS=Mus musculus OX=10090 GN=Cnot8 PE=2 SV=1	Cnot8	0.0678212	NaN	0.219121	NaN	-0.399652	NaN	0.231961	NaN	120.6	70.2	77.1	93.6	141.4	94.6	82.5	101.5	111.7	113.5	0.001	5.507	8	2	2	2	1	292	33.6	4.81	2.45	2	93.2	120.6	70.2	77.1	93.6	141.4	94.6	82.5	101.5	111.7	113.5	147.2	190.4	110.9
FALSE	High	IsMasterProtein	P16330	2',3'-cyclic-nucleotide 3'-phosphodiesterase OS=Mus musculus OX=10090 GN=Cnp PE=1 SV=3	Cnp	-0.0288901	NaN	-0.389755	NaN	-0.456155	NaN	-1.32535	WT	107.9	94.8	75.1	93.2	106.7	99.7	103.4	103.4	116.3	114.6	0	12.403	16	4	5	4	1	420	47.1	8.97	12.05	4	84.9	107.9	94.8	75.1	93.2	106.7	99.7	103.4	103.4	116.3	114.6	620.7	788.8	692.5
FALSE	High	IsMasterProtein	Q9QXT0	Protein canopy homolog 2 OS=Mus musculus OX=10090 GN=Cnpy2 PE=1 SV=1	Cnpy2	0.132193	NaN	0.0454158	NaN	0.420315	NaN	-0.389667	NaN	91.6	101.1	112.7	110	94.9	76.2	75	106.2	73.6	95.7	0	21.728	45	7	8	7	1	182	20.8	5.07	22.77	7	163	91.6	101.1	112.7	110	94.9	76.2	75	106.2	73.6	95.7	3007.7	1689.9	1865.1
FALSE	High	IsMasterProtein	Q9DAU1	Protein canopy homolog 3 OS=Mus musculus OX=10090 GN=Cnpy3 PE=1 SV=1	Cnpy3	0.635205	NaN	0.152935	NaN	0.625767	NaN	0.901138	TET2_KO	133.1	88.1	83.9	69.4	203.3	154.7	59.8	88	99.5	33.1	0	8.703	13	2	3	2	1	276	30.5	5.62	6.5	2	87.2	133.1	88.1	83.9	69.4	203.3	154.7	59.8	88	99.5	33.1	57.1	87.2	57.8
FALSE	High	IsMasterProtein	Q8BQ47	Protein canopy homolog 4 OS=Mus musculus OX=10090 GN=Cnpy4 PE=1 SV=1	Cnpy4	0.0904031	NaN	-0.0256524	NaN	0.182764	NaN	0.183119	NaN	105.8	102.4	88.3	101.8	106.8	104.6	99.3	96.3	78.6	89.6	0.001	4.478	6	1	1	1	1	245	28.1	4.77	4.75	1	126.4	105.8	102.4	88.3	101.8	106.8	104.6	99.3	96.3	78.6	89.6	253.9	212.5	205.8
FALSE	Medium	IsMasterProtein	Q8CBC4	Consortin OS=Mus musculus OX=10090 GN=Cnst PE=1 SV=1	Cnst	NaN	NaN	-0.335623	NaN	NaN	NaN	-0.131012	NaN											0.025	1.421	3	1	1	1	1	711	76.8	4.59	0	1
FALSE	High	IsMasterProtein	Q9D2R6	Cytochrome c oxidase assembly factor 3 homolog, mitochondrial OS=Mus musculus OX=10090 GN=Coa3 PE=1 SV=1	Coa3	0.167448	NaN	-0.169362	NaN	0.26049	NaN	-0.781945	WT	101.3	117.5	103.4	145.1	109.1	81.1	104.4	91.3	101	106.6	0.003	2.78	9	1	1	1	1	108	12	9.86	2.19	1	39.3	101.3	117.5	103.4	145.1	109.1	81.1	104.4	91.3	101	106.6	14.2	36.4	42.3
FALSE	High	IsMasterProtein	Q99M07	Cytochrome c oxidase assembly factor 5 OS=Mus musculus OX=10090 GN=Coa5 PE=1 SV=1	Coa5	-0.0191967	NaN	-0.131362	NaN	0.443317	NaN	-1.00175	WT	93.1	79.7	123.8	114.9	124	81.9	90.5	84.8	75.2	105.4	0.001	4.018	24	1	1	1	1	74	8.4	8.7	3.26	1	126.7	93.1	79.7	123.8	114.9	124	81.9	90.5	84.8	75.2	105.4	129.3	94.9	81.3
FALSE	High	IsMasterProtein	Q8BGD8	Cytochrome c oxidase assembly factor 6 homolog OS=Mus musculus OX=10090 GN=Coa6 PE=1 SV=1	Coa6	-0.0761587	NaN	-0.357381	NaN	-0.244032	NaN	-0.787835	NaN	96.3	89.8	88.1	86.2	131.6	99.6	102.8	93.8	141.9	81.1	0.004	2.588	19	1	1	1	1	79	9.3	8.16	1.93	1	88.9	96.3	89.8	88.1	86.2	131.6	99.6	102.8	93.8	141.9	81.1	25.6	27.7	25.8
FALSE	Medium	IsMasterProtein	Q921H9	Cytochrome c oxidase assembly factor 7 OS=Mus musculus OX=10090 GN=Coa7 PE=1 SV=1	Coa7	0.0910733	NaN	-0.247517	NaN	0.558053	NaN	-0.134308	NaN	83.1	95.5	123.6	110.6	138.7	105.9	75.4	94.4	74.2	85.7	0.02	1.515	3	1	1	1	1	231	25.6	6.29	2.54	1	113	83.1	95.5	123.6	110.6	138.7	105.9	75.4	94.4	74.2	85.7	395.9	291	334.5
FALSE	High	IsMasterProtein	Q9DBL7	Bifunctional coenzyme A synthase OS=Mus musculus OX=10090 GN=Coasy PE=1 SV=2	Coasy	-0.340317	NaN	0.00351908	NaN	-0.863031	NaN	-0.329597	NaN	86.4	83.7	87.3	61	106.3	104.1	106.1	109.3	117.7	157.9	0.001	4.211	3	1	1	1	1	563	62	7.11	3.82	1	80.2	86.4	83.7	87.3	61	106.3	104.1	106.1	109.3	117.7	157.9	49.5	53.4	51.7
FALSE	High	IsMasterProtein	Q3UMF0	Cordon-bleu protein-like 1 OS=Mus musculus OX=10090 GN=Cobll1 PE=1 SV=2	Cobll1	-0.630254	NaN	0.635631	NaN	-1.21849	WT	2.37254	TET2_KO	61.9	88.2	60.3	57.7	115.8	117.3	108.8	124.6	134.6	140.1	0.007	2.164	1	1	1	1	1	1273	137.3	8.16	0	1	90.7	61.9	88.2	60.3	57.7	115.8	117.3	108.8	124.6	134.6	140.1	87.9	60	85.5
FALSE	High	IsMasterProtein	Q921L5	Conserved oligomeric Golgi complex subunit 2 OS=Mus musculus OX=10090 GN=Cog2 PE=1 SV=2	Cog2	0.210571	NaN	-0.0564558	NaN	0.235384	NaN	-0.150571	NaN	125.4	88.1	119.7	122.6	78.3	85.7	101	84.9	92.1	116.6	0	7.999	5	3	3	3	1	731	82	6.21	4.68	3	85.7	125.4	88.1	119.7	122.6	78.3	85.7	101	84.9	92.1	116.6	174.7	255.6	179.5
FALSE	Medium	IsMasterProtein	Q8R1U1	Conserved oligomeric Golgi complex subunit 4 OS=Mus musculus OX=10090 GN=Cog4 PE=1 SV=1	Cog4	0.307924	NaN	-0.0658906	NaN	0.181989	NaN	-0.521088	WT	115.5	110	118.1	114.6	86.6	66.9	101.5	82.6	100.6	104.6	0.012	1.849	1	1	1	1	1	785	88.6	5.15	2.74	1	99	115.5	110	118.1	114.6	86.6	66.9	101.5	82.6	100.6	104.6	244.4	285.3	271.5
FALSE	Medium	IsMasterProtein	Q8C0L8	Conserved oligomeric Golgi complex subunit 5 OS=Mus musculus OX=10090 GN=Cog5 PE=1 SV=3	Cog5	-0.261095	NaN	0.0794596	NaN	0.24672	NaN	0.206573	NaN	60	60.3	100.6	99.6	65.9	331.7	85.7	62.2	76	94.8	0.023	1.471	2	1	1	1	1	829	91.3	6.27	1.65	1	63.2	60	60.3	100.6	99.6	65.9	331.7	85.7	62.2	76	94.8	38.9	36.9	37.1
FALSE	High	IsMasterProtein	Q8R3I3	Conserved oligomeric Golgi complex subunit 6 OS=Mus musculus OX=10090 GN=Cog6 PE=1 SV=2	Cog6	0.0321738	NaN	0.141563	NaN	0.0128277	NaN	-0.592545	WT	96.6	93	118	100.3	106.1	90.1	98.2	87.8	90.8	133.8	0.007	2.134	1	1	1	1	1	657	73	6.14	2.21	1	85.4	96.6	93	118	100.3	106.1	90.1	98.2	87.8	90.8	133.8	114.3	129.3	124.5
FALSE	High	IsMasterProtein	Q3UM29	Conserved oligomeric Golgi complex subunit 7 OS=Mus musculus OX=10090 GN=Cog7 PE=1 SV=1	Cog7	0.18974	NaN	-0.233282	NaN	0.37997	NaN	-0.536633	WT	111.6	112.2	123.3	115	89	74.8	108.7	89.4	97	86.7	0.002	2.947	1	1	1	1	1	770	86	5.38	3.13	1	92.4	111.6	112.2	123.3	115	89	74.8	108.7	89.4	97	86.7	167.9	202.7	203.9
FALSE	High	IsMasterProtein	P28481	Collagen alpha-1(II) chain OS=Mus musculus OX=10090 GN=Col2a1 PE=1 SV=2	Col2a1	0.773817	NaN	-2.6583	NaN	1.37238	Tet2_KO	-1.25688	NaN	158	87.3	170.9	120.1	174	85.4	78	66.4	56.1	56.3	0.002	3.369	2	1	2	1	1	1487	141.9	6.92	0	1	47.5	158	87.3	170.9	120.1	174	85.4	78	66.4	56.1	56.3	25.3	84.2	46.5
FALSE	High	IsMasterProtein	Q9EQG9	Collagen type IV alpha-3-binding protein OS=Mus musculus OX=10090 GN=Col4a3bp PE=1 SV=1	Col4a3bp	0.285425	NaN	0.203387	NaN	-0.639304	NaN	0.381719	NaN	96.5	128.8	73.8	63.7	130.7	121.4	86.6	99.1	83.2	150.2	0.009	2.025	2	1	1	1	1	624	71.1	5.44	0	1	66.1	96.5	128.8	73.8	63.7	130.7	121.4	86.6	99.1	83.2	150.2	25.3	36.9	49.3
FALSE	High	IsMasterProtein	Q8K297	Procollagen galactosyltransferase 1 OS=Mus musculus OX=10090 GN=Colgalt1 PE=1 SV=2	Colgalt1	0.262576	NaN	-0.0116787	NaN	0.535193	NaN	0.167792	NaN	91.1	100.1	147.4	128.5	76.4	74.9	80.5	78.9	90.1	100.9	0	11.791	7	4	4	4	1	617	71	7.28	10.95	4	131.1	91.1	100.1	147.4	128.5	76.4	74.9	80.5	78.9	90.1	100.9	655.3	455.2	500.3
FALSE	High	IsMasterProtein	Q3V4B5	COMM domain-containing protein 6 OS=Mus musculus OX=10090 GN=Commd6 PE=1 SV=1	Commd6	-0.0577477	NaN	-0.0989212	NaN	0.237688	NaN	-0.157046	NaN	81	92.2	124	116.3	89.1	82.4	82.8	98.9	102.1	101.7	0.002	3.671	13	1	1	1	1	87	9.8	5.38	4.06	1	129.4	81	92.2	124	116.3	89.1	82.4	82.8	98.9	102.1	101.7	667.8	418.3	475.9
FALSE	Medium	IsMasterProtein	Q8BG94	COMM domain-containing protein 7 OS=Mus musculus OX=10090 GN=Commd7 PE=1 SV=1	Commd7	0.000390164	NaN	0.0721803	NaN	-0.0768848	NaN	1.05292	TET2_KO	96.6	98	105.2	86.6	127.8	98.5	98.9	95.7	100.9	101.4	0.013	1.801	6	1	1	1	1	200	22.6	5.94	2.17	1	90.4	96.6	98	105.2	86.6	127.8	98.5	98.9	95.7	100.9	101.4	133.1	142.2	144.2
FALSE	High	IsMasterProtein	Q8BIG7	Catechol O-methyltransferase domain-containing protein 1 OS=Mus musculus OX=10090 GN=Comtd1 PE=1 SV=1	Comtd1	0.0192069	NaN	-0.334912	NaN	0.0607231	NaN	-0.785679	NaN	93.4	111.6	98	115.2	108.2	93.3	100.4	101.9	111.7	94.2	0	15.902	21	4	7	4	1	262	28.9	8.32	15.02	4	72	93.4	111.6	98	115.2	108.2	93.3	100.4	101.9	111.7	94.2	642.5	832.9	995.5
FALSE	High	IsMasterProtein	Q8CIE6	Coatomer subunit alpha OS=Mus musculus OX=10090 GN=Copa PE=1 SV=2	Copa	0.242737	NaN	-0.114394	NaN	0.346592	NaN	-0.231409	NaN	118.9	101.8	118.2	119.4	102.7	89.8	97	89.8	89.6	97.6	0	53.643	11	12	17	12	1	1224	138.3	7.65	52.85	12	75.2	118.9	101.8	118.2	119.4	102.7	89.8	97	89.8	89.6	97.6	2832.5	4478.6	3837.3
FALSE	High	IsMasterProtein	Q9JIF7	Coatomer subunit beta OS=Mus musculus OX=10090 GN=Copb1 PE=1 SV=1	Copb1	-0.193582	NaN	-0.137176	NaN	0.0392463	NaN	-0.443295	NaN	89.3	92.1	105.7	107.1	109.2	98.5	106.6	101	104.3	102.8	0	31.008	11	8	9	8	1	953	107	6	28.35	8	83.5	89.3	92.1	105.7	107.1	109.2	98.5	106.6	101	104.3	102.8	1639.8	1754.1	1809.2
FALSE	High	IsMasterProtein	O55029	Coatomer subunit beta' OS=Mus musculus OX=10090 GN=Copb2 PE=1 SV=2	Copb2	-0.109714	NaN	-0.0673628	NaN	0.260983	NaN	-0.539221	WT	86.8	97.9	117.6	115	103.4	93.5	102	97.4	99.2	95	0	75.696	24	15	24	15	1	905	102.4	5.3	59.67	15	92.3	86.8	97.9	117.6	115	103.4	93.5	102	97.4	99.2	95	2700.2	2540.8	2864.4
FALSE	High	IsMasterProtein	O89079	Coatomer subunit epsilon OS=Mus musculus OX=10090 GN=Cope PE=1 SV=3	Cope	-0.0381019	NaN	-0.00366613	NaN	0.569882	NaN	-0.532262	WT	99.2	89.5	141.9	123.3	91.2	69.2	108.5	87.5	94	85.1	0.002	3.459	3	1	1	1	1	308	34.5	5.06	3.19	1	110.7	99.2	89.5	141.9	123.3	91.2	69.2	108.5	87.5	94	85.1	192.9	172.9	156
FALSE	High	IsMasterProtein	Q9QZE5	Coatomer subunit gamma-1 OS=Mus musculus OX=10090 GN=Copg1 PE=1 SV=1	Copg1	0.0525106	NaN	-0.107574	NaN	0.131603	NaN	-0.395994	NaN	90.8	107.7	103.7	103.2	117.4	100	88.2	104.6	90.6	98.6	0	20.738	13	7	8	5	1	874	97.5	5.35	19.93	7	95.1	90.8	107.7	103.7	103.2	117.4	100	88.2	104.6	90.6	98.6	503.4	480.3	569.9
FALSE	High	IsMasterProtein	Q9QXK3	Coatomer subunit gamma-2 OS=Mus musculus OX=10090 GN=Copg2 PE=1 SV=1	Copg2	-0.198062	NaN	-0.232191	NaN	-0.114136	NaN	0.101484	NaN	85.6	90.4	97.8	104.7	95.5	89.7	100.8	101.1	122.4	99.2	0	13.527	6	5	5	3	1	871	97.6	5.8	14.83	5	112.8	85.6	90.4	97.8	104.7	95.5	89.7	100.8	101.1	122.4	99.2	597	453.1	478.3
FALSE	High	IsMasterProtein	O88543	COP9 signalosome complex subunit 3 OS=Mus musculus OX=10090 GN=Cops3 PE=1 SV=3	Cops3	-0.340912	NaN	-0.291357	NaN	-0.267967	NaN	-0.762319	WT	88.4	94.3	85.8	95.9	93.4	86.4	115.7	115.7	120.3	100.3	0	12.841	12	4	4	4	1	423	47.8	6.65	12.22	4	103.7	88.4	94.3	85.8	95.9	93.4	86.4	115.7	115.7	120.3	100.3	1169.3	996.6	1063.6
FALSE	High	IsMasterProtein	O88544	COP9 signalosome complex subunit 4 OS=Mus musculus OX=10090 GN=Cops4 PE=1 SV=1	Cops4	-0.257718	NaN	-0.116489	NaN	-0.144655	NaN	-0.283475	NaN	95.9	99.4	89.3	101.2	87.2	80.8	116.4	117.1	113.9	97.9	0	19.192	18	7	7	7	1	406	46.3	5.83	18.83	7	100.9	95.9	99.4	89.3	101.2	87.2	80.8	116.4	117.1	113.9	97.9	2680.9	2547.5	2641.2
FALSE	High	IsMasterProtein	O35864	COP9 signalosome complex subunit 5 OS=Mus musculus OX=10090 GN=Cops5 PE=1 SV=3	Cops5	0.0534904	NaN	-0.486904	NaN	-0.472618	NaN	-1.13436	WT	100.2	108.5	82.2	76.6	125.3	89.9	98.4	102.8	99	124.2	0	6.827	10	2	3	2	1	334	37.5	6.54	6.3	2	92.9	100.2	108.5	82.2	76.6	125.3	89.9	98.4	102.8	99	124.2	164.6	177.6	192.1
FALSE	High	IsMasterProtein	O88545	COP9 signalosome complex subunit 6 OS=Mus musculus OX=10090 GN=Cops6 PE=1 SV=1	Cops6	-0.000973184	NaN	-0.50617	NaN	-0.238489	NaN	-0.681211	WT	100	100.1	87.2	89.3	110.3	100.5	106.7	94.3	106.1	102.2	0	9.486	8	2	3	2	1	324	35.9	5.73	7.82	2	103.2	100	100.1	87.2	89.3	110.3	100.5	106.7	94.3	106.1	102.2	413.3	400.3	400.7
FALSE	High	IsMasterProtein	Q9CZ04	COP9 signalosome complex subunit 7a OS=Mus musculus OX=10090 GN=Cops7a PE=1 SV=2	Cops7a	-0.179909	NaN	-0.128069	NaN	-0.412076	NaN	-0.206834	NaN	91.4	101.9	79.6	95	86.6	95.9	101.6	118.7	109.1	124.2	0	6.942	13	3	3	3	1	275	30.2	7.87	7.4	3	95.9	91.4	101.9	79.6	95	86.6	95.9	101.6	118.7	109.1	124.2	377.7	359.7	401.2
FALSE	Medium	IsMasterProtein	Q8BV13	COP9 signalosome complex subunit 7b OS=Mus musculus OX=10090 GN=Cops7b PE=1 SV=1	Cops7b	-0.0153908	NaN	0.0435708	NaN	-0.100553	NaN	-0.114158	NaN	91.9	111.2	91.5	98.7	100.3	83.3	100.2	105.2	99.1	105	0.029	1.334	3	1	1	1	1	264	29.7	6.32	2.55	1	113.7	91.9	111.2	91.5	98.7	100.3	83.3	100.2	105.2	99.1	105	520.8	420.8	509.3
FALSE	High	IsMasterProtein	Q8VBV7	COP9 signalosome complex subunit 8 OS=Mus musculus OX=10090 GN=Cops8 PE=1 SV=1	Cops8	-0.0535812	NaN	-0.0341665	NaN	-0.494659	NaN	-0.252359	NaN	93.5	104.4	95.3	76.5	106.9	82.2	99.5	106.1	107	139.3	0.002	3.232	15	2	2	2	1	209	23.2	5.2	2.4	2	89.1	93.5	104.4	95.3	76.5	106.9	82.2	99.5	106.1	107	139.3	106.7	111.9	125
FALSE	High	IsMasterProtein	P61924	Coatomer subunit zeta-1 OS=Mus musculus OX=10090 GN=Copz1 PE=1 SV=1	Copz1	-0.270865	NaN	-0.18545	NaN	0.22291	NaN	-0.827659	WT	74	90.2	118.9	108.9	121.9	92.3	102.2	96.1	112.8	86	0.001	6.008	16	2	2	2	1	177	20.2	4.81	5.64	2	96.8	74	90.2	118.9	108.9	121.9	92.3	102.2	96.1	112.8	86	311.6	238.1	290.3
FALSE	High	IsMasterProtein	Q8BMS4	Ubiquinone biosynthesis O-methyltransferase, mitochondrial OS=Mus musculus OX=10090 GN=Coq3 PE=1 SV=1	Coq3	0.208108	NaN	-0.137462	NaN	0.0473009	NaN	-0.383304	NaN	72.9	143.2	91.7	77.5	129.4	110.5	92.4	94.7	57.5	142.1	0.003	2.821	5	1	1	1	1	370	40.9	7.96	2.43	1	88.1	72.9	143.2	91.7	77.5	129.4	110.5	92.4	94.7	57.5	142.1	46.5	38.5	75.6
FALSE	High	IsMasterProtein	Q9CXI0	2-methoxy-6-polyprenyl-1,4-benzoquinol methylase, mitochondrial OS=Mus musculus OX=10090 GN=Coq5 PE=1 SV=2	Coq5	-0.342802	NaN	0.0706787	NaN	0.42116	NaN	-0.918076	WT	71	129.9	88.9	115.8	82.3	93.1	112.4	147	62.9	97.4	0.006	2.42	4	1	1	1	1	327	37.3	7.49	1.94	1	99.2	71	129.9	88.9	115.8	82.3	93.1	112.4	147	62.9	97.4	41.6	29.8	54.5
FALSE	High	IsMasterProtein	Q8R1S0	Ubiquinone biosynthesis monooxygenase COQ6, mitochondrial OS=Mus musculus OX=10090 GN=Coq6 PE=1 SV=3	Coq6	-0.299368	NaN	-0.0417678	NaN	0.16937	NaN	-0.88013	WT	81.3	83.9	126.9	116.4	117.9	81.8	104	99.4	111.1	105.4	0.002	3.225	2	1	1	1	1	476	51.4	7.17	3.21	1	71.8	81.3	83.9	126.9	116.4	117.9	81.8	104	99.4	111.1	105.4	195.4	221.2	228.3
FALSE	High	IsMasterProtein	P97478	5-demethoxyubiquinone hydroxylase, mitochondrial OS=Mus musculus OX=10090 GN=Coq7 PE=1 SV=3	Coq7	0.0663754	NaN	-0.620149	NaN	-0.103849	NaN	-1.60144	WT	109.9	96.4	89.7	89.7	112.3	104.6	93.9	103.6	95.7	97.1	0.001	4.948	5	1	2	1	1	217	24	7.17	4.77	1	107	109.9	96.4	89.7	89.7	112.3	104.6	93.9	103.6	95.7	97.1	298.5	306.4	268.7
FALSE	High	IsMasterProtein	O89053	Coronin-1A OS=Mus musculus OX=10090 GN=Coro1a PE=1 SV=5	Coro1a	-0.429017	NaN	-0.0846022	NaN	0.0258401	NaN	1.98198	TET2_KO	72.2	72.4	131.8	98	115.3	81.9	98.4	96.3	120.8	105.9	0	47.956	24	10	19	10	1	461	51	6.48	57.42	10	107	72.2	72.4	131.8	98	115.3	81.9	98.4	96.3	120.8	105.9	4480.7	3023.2	3031.6
FALSE	High	IsMasterProtein	Q9WUM4	Coronin-1C OS=Mus musculus OX=10090 GN=Coro1c PE=1 SV=2	Coro1c	-0.244827	NaN	-0.11805	NaN	-0.26134	NaN	-0.256944	NaN	93.8	88.2	90.2	88.5	118.2	84.4	106.4	109.3	112	102.6	0	10.561	8	4	5	4	1	474	53.1	7.08	15.41	4	106.4	93.8	88.2	90.2	88.5	118.2	84.4	106.4	109.3	112	102.6	1676.8	1479	1390.1
FALSE	High	IsMasterProtein	Q9CQI6	Coactosin-like protein OS=Mus musculus OX=10090 GN=Cotl1 PE=1 SV=3	Cotl1	0.170146	NaN	-0.397133	NaN	0.359982	NaN	1.41865	TET2_KO	86	91.5	136	99.5	107.6	93.8	74.5	83.8	91.3	92.2	0	35.732	58	8	28	8	1	142	15.9	5.4	44.86	8	143.8	86	91.5	136	99.5	107.6	93.8	74.5	83.8	91.3	92.2	3436.6	2056.4	2188.3
FALSE	Medium	IsMasterProtein	Q8BH51	Cytochrome c oxidase assembly protein COX14 OS=Mus musculus OX=10090 GN=Cox14 PE=3 SV=1	Cox14	-0.108579	NaN	-0.143983	NaN	-0.309576	NaN	0.836403	TET2_KO	97.6	120.5	68.5	97.5	104.1	94.3	124.1	111.7	105.9	100	0.018	1.584	12	1	1	1	1	57	6.4	9.79	2.42	1	75.9	97.6	120.5	68.5	97.5	104.1	94.3	124.1	111.7	105.9	100	242.5	311.5	384.8
FALSE	Medium	IsMasterProtein	P56394	Cytochrome c oxidase copper chaperone OS=Mus musculus OX=10090 GN=Cox17 PE=1 SV=2	Cox17	-0.506896	NaN	-0.0125182	NaN	0.00866577	NaN	-1.27931	WT	99.7	99.3	74.3	87.3	91.4	85.2	144.4	138.5	78.7	82	0.037	1.18	11	1	1	1	1	63	6.8	7.69	2.81	1	119.1	99.7	99.3	74.3	87.3	91.4	85.2	144.4	138.5	78.7	82	1353.5	1133.6	1128.9
FALSE	High	IsMasterProtein	P19783	Cytochrome c oxidase subunit 4 isoform 1, mitochondrial OS=Mus musculus OX=10090 GN=Cox4i1 PE=1 SV=2	Cox4i1	-0.316837	NaN	-0.234456	NaN	0.152612	NaN	-1.25567	WT	90.9	93.7	114.9	114.3	102.9	90.4	116.9	113.1	105.5	100.8	0	18.497	28	5	12	5	1	169	19.5	9.23	33.81	5	56.6	90.9	93.7	114.9	114.3	102.9	90.4	116.9	113.1	105.5	100.8	1895.3	3042.2	3135
FALSE	High	IsMasterProtein	P12787	Cytochrome c oxidase subunit 5A, mitochondrial OS=Mus musculus OX=10090 GN=Cox5a PE=1 SV=2	Cox5a	0.463504	NaN	-0.529191	NaN	0.452468	NaN	-1.22343	WT	152.3	98.9	124.4	126	79.6	67.1	86.9	95.7	85.8	98	0	16.814	21	3	6	3	1	146	16.1	6.54	18.27	3	85.3	152.3	98.9	124.4	126	79.6	67.1	86.9	95.7	85.8	98	1369	2444.3	1587
FALSE	High	IsMasterProtein	P19536	Cytochrome c oxidase subunit 5B, mitochondrial OS=Mus musculus OX=10090 GN=Cox5b PE=1 SV=1	Cox5b	-0.269986	NaN	-0.40938	NaN	-0.11858	NaN	-1.13722	WT	83.2	97.9	87.3	103.8	110.1	113	105.1	113.6	100.4	107.3	0	18.659	23	3	9	3	1	128	13.8	8.38	21.84	3	78.2	83.2	97.9	87.3	103.8	110.1	113	105.1	113.6	100.4	107.3	1525.2	1621.7	1907.9
FALSE	High	IsMasterProtein	P56391	Cytochrome c oxidase subunit 6B1 OS=Mus musculus OX=10090 GN=Cox6b1 PE=1 SV=2	Cox6b1	0.379749	NaN	-0.364099	NaN	0.4724	NaN	-1.11684	WT	109.6	96.7	117.1	123.2	100.4	109.7	75.3	83.7	86.5	86.7	0.001	4.12	13	1	3	1	1	86	10.1	8.72	8.33	1	111.2	109.6	96.7	117.1	123.2	100.4	109.7	75.3	83.7	86.5	86.7	355.9	351	309.6
FALSE	High	IsMasterProtein	Q9CPQ1	Cytochrome c oxidase subunit 6C OS=Mus musculus OX=10090 GN=Cox6c PE=1 SV=3	Cox6c	0.0892097	NaN	-0.482484	NaN	0.191059	NaN	-1.24604	WT	105.6	106.2	111	113.6	113.8	89.2	99.6	99.5	103.9	93.4	0.004	2.564	17	2	3	2	1	76	8.5	10.14	6.17	2	64.4	105.6	106.2	111	113.6	113.8	89.2	99.6	99.5	103.9	93.4	271.6	445.5	448.2
FALSE	High	IsMasterProtein	P48771	Cytochrome c oxidase subunit 7A2, mitochondrial OS=Mus musculus OX=10090 GN=Cox7a2 PE=1 SV=2	Cox7a2	-0.116059	NaN	-0.751326	WT	-0.202056	NaN	-1.07921	WT	93	96.8	92.4	98.5	123.6	98.5	103	102.7	109.6	110	0	7.299	16	1	3	1	1	83	9.3	10.27	9.97	1	71.7	93	96.8	92.4	98.5	123.6	98.5	103	102.7	109.6	110	594.3	770.8	802.4
FALSE	High	IsMasterProtein	P56393	Cytochrome c oxidase subunit 7B, mitochondrial OS=Mus musculus OX=10090 GN=Cox7b PE=3 SV=1	Cox7b	0.419805	NaN	-0.602201	WT	1.75087	Tet2_KO	-1.41261	WT	75.7	95.3	208.6	193.6	109.3	69.9	68.9	59.6	56.5	63.4	0.009	2.082	9	1	1	1	1	80	9	10.27	3.01	1	99.2	75.7	95.3	208.6	193.6	109.3	69.9	68.9	59.6	56.5	63.4	589.7	450.1	566.6
FALSE	High	IsMasterProtein	P17665	Cytochrome c oxidase subunit 7C, mitochondrial OS=Mus musculus OX=10090 GN=Cox7c PE=1 SV=1	Cox7c	-0.130556	NaN	-0.415899	NaN	0.0173316	NaN	-0.878906	WT	90.9	90.9	106.7	107.5	134.5	99	102.6	96.6	107.6	104.1	0.001	5.808	14	1	4	1	1	63	7.3	11	11.36	1	59.5	90.9	90.9	106.7	107.5	134.5	99	102.6	96.6	107.6	104.1	432.7	661	660.5
FALSE	High	IsMasterProtein	Q8C166	Copine-1 OS=Mus musculus OX=10090 GN=Cpne1 PE=1 SV=1	Cpne1	-0.54219	NaN	0.549238	NaN	-0.171911	NaN	-0.706602	NaN	80.1	78.5	94.8	96.8	78.1	72.4	110.6	120.8	113.1	103.2	0	12.63	7	4	4	4	1	536	58.8	5.66	13.75	4	151.5	80.1	78.5	94.8	96.8	78.1	72.4	110.6	120.8	113.1	103.2	2723.1	1439	1410.8
FALSE	High	IsMasterProtein	P59108	Copine-2 OS=Mus musculus OX=10090 GN=Cpne2 PE=1 SV=1	Cpne2	-0.386577	NaN	0.168277	NaN	-0.322019	NaN	0.515994	TET2_KO	80.9	90.1	87.1	88.7	91.9	96.5	107.5	116.4	105.2	115	0	24.213	9	4	7	4	1	548	61	5.96	22.34	4	120.8	80.9	90.1	87.1	88.7	91.9	96.5	107.5	116.4	105.2	115	1711.1	1146.5	1276.5
FALSE	High	IsMasterProtein	Q8BT60	Copine-3 OS=Mus musculus OX=10090 GN=Cpne3 PE=1 SV=2	Cpne3	-0.210079	NaN	0.179367	NaN	0.516764	NaN	2.19902	TET2_KO	73.8	77.3	174.4	101.8	113.5	80.5	82.9	92.4	103.8	90.2	0	28.645	16	6	8	6	1	533	59.5	5.78	26.04	6	109.3	73.8	77.3	174.4	101.8	113.5	80.5	82.9	92.4	103.8	90.2	1315.4	888.3	929.7
FALSE	High	IsMasterProtein	P36552	Oxygen-dependent coproporphyrinogen-III oxidase, mitochondrial OS=Mus musculus OX=10090 GN=Cpox PE=1 SV=2	Cpox	0.377283	NaN	-0.971751	WT	0.304116	NaN	-2.62588	WT	101.3	120.3	78.2	124.9	91.7	108.7	81.4	89.6	82.5	82	0	23.022	14	6	6	6	1	443	49.7	8.53	18.41	6	139.3	101.3	120.3	78.2	124.9	91.7	108.7	81.4	89.6	82.5	82	1463.7	1064.4	1264.7
FALSE	High	IsMasterProtein	Q9WVJ3	Carboxypeptidase Q OS=Mus musculus OX=10090 GN=Cpq PE=1 SV=1	Cpq	-0.0656365	NaN	0.224448	NaN	-0.141401	NaN	1.27922	TET2_KO	107.9	99.2	79	85.7	87.4	68.5	101	116.9	77.7	109.3	0.001	4.613	6	2	2	2	1	470	51.8	6.21	2.51	2	167.5	107.9	99.2	79	85.7	87.4	68.5	101	116.9	77.7	109.3	1139.6	734.4	675.1
FALSE	High	IsMasterProtein	Q9EPU4	Cleavage and polyadenylation specificity factor subunit 1 OS=Mus musculus OX=10090 GN=Cpsf1 PE=1 SV=1	Cpsf1	-0.0414489	NaN	0.0305464	NaN	-0.317409	NaN	-0.391233	NaN	99.2	96.3	88.9	88.8	106.5	91.2	100.3	100.9	102.4	120.5	0	15.52	4	7	8	7	1	1441	160.7	6.39	21.47	7	105.1	99.2	96.3	88.9	88.8	106.5	91.2	100.3	100.9	102.4	120.5	2874.7	2712.7	2633.2
FALSE	High	IsMasterProtein	O35218	Cleavage and polyadenylation specificity factor subunit 2 OS=Mus musculus OX=10090 GN=Cpsf2 PE=1 SV=1	Cpsf2	0.0844442	NaN	-0.33764	NaN	0.0212883	NaN	-1.03872	WT	100.8	115	89.6	103.8	92.9	80.5	105.6	98.2	101.1	90.1	0	20.248	10	6	7	6	1	782	88.3	5.11	18.64	6	122.4	100.8	115	89.6	103.8	92.9	80.5	105.6	98.2	101.1	90.1	1551.9	1278.4	1458.3
FALSE	High	IsMasterProtein	Q9QXK7	Cleavage and polyadenylation specificity factor subunit 3 OS=Mus musculus OX=10090 GN=Cpsf3 PE=1 SV=2	Cpsf3	-0.0029854	NaN	-0.0958442	NaN	0.142617	NaN	-0.235208	NaN	94.4	98.6	112.7	107.5	101.5	93.4	96.6	96.8	100.9	98.6	0.001	5.377	4	2	2	2	1	684	77.5	5.6	3.07	2	99.1	94.4	98.6	112.7	107.5	101.5	93.4	96.6	96.8	100.9	98.6	412.3	392.6	410.1
FALSE	High	IsMasterProtein	Q8BQZ5	Cleavage and polyadenylation specificity factor subunit 4 OS=Mus musculus OX=10090 GN=Cpsf4 PE=2 SV=1	Cpsf4	0.252257	NaN	0.00306848	NaN	-0.383301	NaN	-1.05504	WT	100	113.5	82.3	86.1	104.4	114.1	99.7	81.4	105.6	114.4	0.006	2.34	10	1	1	1	1	211	23.6	8.47	0	1	98.4	100	113.5	82.3	86.1	104.4	114.1	99.7	81.4	105.6	114.4	63.1	64.1	72.8
FALSE	High	IsMasterProtein	Q6NVF9	Cleavage and polyadenylation specificity factor subunit 6 OS=Mus musculus OX=10090 GN=Cpsf6 PE=1 SV=1	Cpsf6	0.0586594	NaN	0.21319	NaN	0.0245505	NaN	-0.0648786	NaN	96.6	113.7	90.2	99.4	93.4	79	99	103	95.4	91.1	0	25.025	9	6	8	5	1	551	59.1	7.15	25.23	6	139.2	96.6	113.7	90.2	99.4	93.4	79	99	103	95.4	91.1	2605	1807.5	2128.7
FALSE	High	IsMasterProtein	Q8BTV2	Cleavage and polyadenylation specificity factor subunit 7 OS=Mus musculus OX=10090 GN=Cpsf7 PE=1 SV=2	Cpsf7	-0.141623	NaN	-0.0922858	NaN	-0.20889	NaN	-0.215862	NaN	89.7	105.8	83.7	94	92.8	81.7	105.2	110.6	115.1	92.7	0	30.449	22	9	12	8	1	471	52	8	29.59	9	128.8	89.7	105.8	83.7	94	92.8	81.7	105.2	110.6	115.1	92.7	2946.8	2051.7	2421.4
FALSE	High	IsMasterProtein	P97742	Carnitine O-palmitoyltransferase 1, liver isoform OS=Mus musculus OX=10090 GN=Cpt1a PE=1 SV=4	Cpt1a	-0.444173	NaN	-0.0215944	NaN	-0.123776	NaN	-0.0850613	NaN	97.5	87.8	107.8	100.7	93	81	130.5	121.9	118.7	108.9	0	15.663	9	6	6	6	1	773	88.2	8.62	18.76	6	52.4	97.5	87.8	107.8	100.7	93	81	130.5	121.9	118.7	108.9	1322	2458.2	2213.2
FALSE	High	IsMasterProtein	P52825	Carnitine O-palmitoyltransferase 2, mitochondrial OS=Mus musculus OX=10090 GN=Cpt2 PE=1 SV=2	Cpt2	-0.140769	NaN	-0.21221	NaN	-0.406186	NaN	-0.935919	WT	94.6	100.1	77.4	88.7	108.1	97.9	108.9	105.8	112.3	107.9	0	15.887	8	5	5	5	1	658	73.9	8.37	15.65	5	98.3	94.6	100.1	77.4	88.7	108.1	97.9	108.9	105.8	112.3	107.9	844.7	812.4	860.2
FALSE	High	IsMasterProtein	Q64735	Complement component receptor 1-like protein OS=Mus musculus OX=10090 GN=Cr1l PE=1 SV=1	Cr1l	-0.542069	NaN	0.149736	NaN	-0.459568	NaN	0.635546	TET2_KO	87	91.3	82.1	90.4	92.3	97.6	135	125	122.9	114.6	0	9.002	7	3	4	3	1	483	53.7	6.65	5.78	3	61.7	87	91.3	82.1	90.4	92.3	97.6	135	125	122.9	114.6	586.4	827.3	867.7
FALSE	High	IsMasterProtein	P47934	Carnitine O-acetyltransferase OS=Mus musculus OX=10090 GN=Crat PE=1 SV=3	Crat	-0.250346	NaN	-0.0453037	NaN	-0.145188	NaN	-1.24934	WT	93.5	85.7	93	87.1	97.9	103.4	103.1	110.3	96.3	103.1	0.001	4.276	2	2	2	2	1	626	70.8	8.44	5	2	126.7	93.5	85.7	93	87.1	97.9	103.4	103.1	110.3	96.3	103.1	602.2	444.4	407.3
FALSE	High	IsMasterProtein	Q01147	Cyclic AMP-responsive element-binding protein 1 OS=Mus musculus OX=10090 GN=Creb1 PE=1 SV=1	Creb1	0.132704	NaN	0.224108	NaN	0.0229651	NaN	0.480634	NaN	102.5	112.5	93.4	111.5	101.8	91.9	94.4	102	104.4	97.5	0	17.085	15	3	5	3	1	341	36.7	5.57	15.93	3	88.1	102.5	112.5	93.4	111.5	101.8	91.9	94.4	102	104.4	97.5	798.7	929.9	1020.4
FALSE	High	IsMasterProtein	P45481	CREB-binding protein OS=Mus musculus OX=10090 GN=Crebbp PE=1 SV=3	Crebbp	-0.1327	NaN	0.28386	NaN	0.312897	NaN	0.508183	TET2_KO	86.4	81.1	124.2	90.5	165.1	100.5	77.8	112	94.8	79.4	0.002	2.994	0	1	1	1	1	2441	265.3	8.54	2.77	1	88.4	86.4	81.1	124.2	90.5	165.1	100.5	77.8	112	94.8	79.4	103.9	101.6	95.4
FALSE	High	IsMasterProtein	Q9CYA0	Cysteine-rich with EGF-like domain protein 2 OS=Mus musculus OX=10090 GN=Creld2 PE=1 SV=1	Creld2	0.454621	NaN	-0.0471643	NaN	1.02908	Tet2_KO	-0.487378	NaN	93.8	92.3	140.3	118.3	125.8	145.9	61.1	76.4	57.6	70.4	0	11.365	13	4	4	4	1	350	38.2	4.58	11.66	4	118.1	93.8	92.3	140.3	118.3	125.8	145.9	61.1	76.4	57.6	70.4	473.8	376.2	370.2
FALSE	High	IsMasterProtein	P63254	Cysteine-rich protein 1 OS=Mus musculus OX=10090 GN=Crip1 PE=1 SV=2	Crip1	0.370261	NaN	-0.25209	NaN	-0.90957	WT	0.659069	NaN	101.2	112.9	57.9	66.1	82.1	163.7	80.3	85.5	106.7	128.2	0.001	4.541	21	2	2	2	1	77	8.5	8.57	5.21	2	115.4	101.2	112.9	57.9	66.1	82.1	163.7	80.3	85.5	106.7	128.2	791.6	693.8	774.2
FALSE	High	IsMasterProtein	Q64010	Adapter molecule crk OS=Mus musculus OX=10090 GN=Crk PE=1 SV=1	Crk	-0.612847	NaN	-0.353587	NaN	-0.935806	WT	0.283629	NaN	74.8	90.5	63.1	72.3	102.1	85.4	123.8	129.1	127.2	131.9	0	8.508	13	3	3	3	1	304	33.8	5.55	7.89	3	99.9	74.8	90.5	63.1	72.3	102.1	85.4	123.8	129.1	127.2	131.9	570.1	427	516.8
FALSE	High	IsMasterProtein	P47941	Crk-like protein OS=Mus musculus OX=10090 GN=Crkl PE=1 SV=2	Crkl	-0.134184	NaN	0.0490277	NaN	-0.216115	NaN	-0.0593089	NaN	88	97.5	86.5	89.7	98.6	104.5	94.5	110.3	103.5	101.2	0	28.459	22	4	9	4	1	303	33.8	6.74	20.71	4	125.6	88	97.5	86.5	89.7	98.6	104.5	94.5	110.3	103.5	101.2	821.5	575.8	638
FALSE	High	IsMasterProtein	Q9Z2L7	Cytokine receptor-like factor 3 OS=Mus musculus OX=10090 GN=Crlf3 PE=1 SV=1	Crlf3	-0.311879	NaN	0.13054	NaN	0.07937	NaN	0.619981	TET2_KO	80.7	87.5	107.2	103.9	102.5	84.6	103.7	105.1	99.9	99.9	0	15.836	12	5	6	5	1	442	49.5	5.03	14.06	5	125	80.7	87.5	107.2	103.9	102.5	84.6	103.7	105.1	99.9	99.9	1046.3	675.9	732.9
FALSE	High	IsMasterProtein	P63154	Crooked neck-like protein 1 OS=Mus musculus OX=10090 GN=Crnkl1 PE=1 SV=1	Crnkl1	0.0397036	NaN	-0.157639	NaN	0.111009	NaN	-0.949845	WT	99.4	106.9	102.6	113.2	94.9	80.3	100.3	100.4	105.6	94.8	0	15.124	7	5	5	5	1	690	83.4	6.93	16.43	5	101.6	99.4	106.9	102.6	113.2	94.9	80.3	100.3	100.4	105.6	94.8	979.4	958.6	1030.3
FALSE	High	IsMasterProtein	Q8CJ40	Rootletin OS=Mus musculus OX=10090 GN=Crocc PE=1 SV=2	Crocc	-0.501189	NaN	0.271482	NaN	-0.478062	NaN	1.50975	TET2_KO	83.4	96.9	81	77.3	111.6	102	132.9	122.7	115.8	105.2	0.002	3.359	1	2	2	1	1	2009	226.8	5.55	4.6	2	71.4	83.4	96.9	81	77.3	111.6	102	132.9	122.7	115.8	105.2	57.1	66.7	77.5
FALSE	High	IsMasterProtein	Q68ED7	CREB-regulated transcription coactivator 1 OS=Mus musculus OX=10090 GN=Crtc1 PE=1 SV=1	Crtc1	0.0360652	NaN	-0.0251024	NaN	-1.25403	WT	0.828746	TET2_KO	91.5	116.6	48.4	61.3	97.4	116.7	92.7	112.1	142.1	121.2	0.002	2.989	2	1	1	1	1	630	66.9	6.05	3.01	1	100	91.5	116.6	48.4	61.3	97.4	116.7	92.7	112.1	142.1	121.2	72.9	66.7	85
FALSE	High	IsMasterProtein	Q9CZU6	Citrate synthase, mitochondrial OS=Mus musculus OX=10090 GN=Cs PE=1 SV=1	Cs	-0.10106	NaN	-0.335882	NaN	-0.288136	NaN	-1.63255	WT	100.4	93.2	80	87.8	110.2	122.4	108.9	99.2	101.9	103	0	20.437	9	4	6	4	1	464	51.7	8.57	20.23	4	93	100.4	93.2	80	87.8	110.2	122.4	108.9	99.2	101.9	103	2273.6	2454.1	2277.6
FALSE	High	IsMasterProtein	Q91W50	Cold shock domain-containing protein E1 OS=Mus musculus OX=10090 GN=Csde1 PE=1 SV=1	Csde1	0.248005	NaN	-0.0749258	NaN	0.547402	Tet2_KO	-0.268048	NaN	91.8	105.5	128.5	129.8	91.3	68.7	81.5	84.7	86.8	90	0	30.737	15	12	15	12	1	798	88.7	6.37	37.35	12	141.3	91.8	105.5	128.5	129.8	91.3	68.7	81.5	84.7	86.8	90	5149.9	3344.5	3843.9
FALSE	High	IsMasterProtein	Q9ERK4	Exportin-2 OS=Mus musculus OX=10090 GN=Cse1l PE=1 SV=1	Cse1l	-0.306341	NaN	-0.17538	NaN	-0.00506268	NaN	-1.05716	WT	88.6	90.9	95.4	119.5	89.6	82.8	108.3	113.8	109.4	106.3	0	25.984	10	9	13	9	1	971	110.4	5.77	31.34	9	95.3	88.6	90.9	95.4	119.5	89.6	82.8	108.3	113.8	109.4	106.3	2811	2612.7	2681.2
FALSE	High	IsMasterProtein	P41241	Tyrosine-protein kinase CSK OS=Mus musculus OX=10090 GN=Csk PE=1 SV=2	Csk	-0.319563	NaN	-0.12181	NaN	-0.499783	NaN	-0.129869	NaN	85.1	96.3	78.1	89.7	98.6	93.9	114.3	112.1	117.3	120	0	32.749	22	8	10	8	1	450	50.7	7.06	30.11	8	94.7	85.1	96.3	78.1	89.7	98.6	93.9	114.3	112.1	117.3	120	1521.4	1368.2	1547.5
FALSE	High	IsMasterProtein	Q8BK63	Casein kinase I isoform alpha OS=Mus musculus OX=10090 GN=Csnk1a1 PE=1 SV=2	Csnk1a1	-0.130161	NaN	-0.200481	NaN	-0.177953	NaN	-0.301139	NaN	95	104.9	85.8	103.9	87.8	91.4	108.2	110.6	121.3	96.2	0	13.285	8	2	3	1	1	337	38.9	9.57	12.83	2	95	95	104.9	85.8	103.9	87.8	91.4	108.2	110.6	121.3	96.2	231.3	231.5	255.6
FALSE	High	IsMasterProtein	Q9DC28	Casein kinase I isoform delta OS=Mus musculus OX=10090 GN=Csnk1d PE=1 SV=2	Csnk1d	-0.146381	NaN	0.156491	NaN	-0.0760387	NaN	0.0573109	NaN	105.1	93.9	80.5	98.6	99.8	103.2	103.7	117.4	102.2	87.7	0	7.967	8	3	3	2	1	415	47.3	9.74	8.83	3	107.9	105.1	93.9	80.5	98.6	99.8	103.2	103.7	117.4	102.2	87.7	392.9	382.8	342
FALSE	High	IsMasterProtein	Q8BTH8	Casein kinase I isoform gamma-1 OS=Mus musculus OX=10090 GN=Csnk1g1 PE=1 SV=2	Csnk1g1	-0.175675	NaN	0.118346	NaN	-0.782206	WT	-0.216615	NaN	87.2	95.1	68.3	71	126	140.4	113.5	94.2	112.4	128.2	0.004	2.676	2	1	1	1	1	459	52.7	9.01	3.39	1	63.7	87.2	95.1	68.3	71	126	140.4	113.5	94.2	112.4	128.2	164.9	225.8	246.2
FALSE	High	IsMasterProtein	Q60737	Casein kinase II subunit alpha OS=Mus musculus OX=10090 GN=Csnk2a1 PE=1 SV=2	Csnk2a1	0.0647992	NaN	-0.0318426	NaN	-0.21271	NaN	-0.268603	NaN	108	113.8	81.1	89.2	112.6	94.7	99.1	114	100.2	97.2	0	19.258	15	4	6	4	1	391	45.1	7.74	16.21	4	90.2	108	113.8	81.1	89.2	112.6	94.7	99.1	114	100.2	97.2	710	849.8	895.9
FALSE	High	IsMasterProtein	P67871	Casein kinase II subunit beta OS=Mus musculus OX=10090 GN=Csnk2b PE=1 SV=1	Csnk2b	-0.16083	NaN	-0.274594	NaN	-0.170636	NaN	-1.09744	WT	84.6	84.6	79.2	89.5	135.1	172.2	90.7	98.8	95.9	94	0	20.907	38	4	6	4	1	215	24.9	5.55	21.59	4	75.4	84.6	84.6	79.2	89.5	135.1	172.2	90.7	98.8	95.9	94	646.3	725.1	725.4
FALSE	High	IsMasterProtein	P97315	Cysteine and glycine-rich protein 1 OS=Mus musculus OX=10090 GN=Csrp1 PE=1 SV=3	Csrp1	-0.191209	NaN	0.187802	NaN	-0.40266	NaN	0.0384036	NaN	91.2	107.4	77	83.9	86.4	85.5	117.3	109.7	108.7	104.1	0	19.979	26	5	6	5	1	193	20.6	8.57	19.51	5	128.8	91.2	107.4	77	83.9	86.4	85.5	117.3	109.7	108.7	104.1	3350.3	2373.5	2793.9
FALSE	High	IsMasterProtein	O89098	Cystatin-F OS=Mus musculus OX=10090 GN=Cst7 PE=2 SV=1	Cst7	0.0793445	NaN	0.59206	NaN	0.999591	Tet2_KO	0.0450268	NaN	79.3	90	175.3	123	119.3	88.5	84.1	76.5	80.1	69.8	0.002	3.191	8	1	1	1	1	144	16.4	8.47	3.19	1	114.2	79.3	90	175.3	123	119.3	88.5	84.1	76.5	80.1	69.8	271.3	188.3	213.8
FALSE	Medium	IsMasterProtein	Q62426	Cystatin-B OS=Mus musculus OX=10090 GN=Cstb PE=1 SV=1	Cstb	-0.400896	NaN	-0.760374	NaN	0.113351	NaN	0.392457	NaN	80.8	86.5	110	99.2	82.6	78.6	103.8	118	96.1	97.3	0.049	1.044	7	1	1	1	1	98	11	7.39	2.38	1	147.2	80.8	86.5	110	99.2	82.6	78.6	103.8	118	96.1	97.3	1319.2	724.1	775.2
FALSE	High	IsMasterProtein	Q99LC2	Cleavage stimulation factor subunit 1 OS=Mus musculus OX=10090 GN=Cstf1 PE=1 SV=1	Cstf1	-0.11723	NaN	-0.154554	NaN	-0.272339	NaN	-0.708796	WT	96.6	103	82.1	99.8	93.8	90.8	108.7	107.8	110.5	109.2	0	6.414	7	2	2	2	1	431	48.4	6.58	6.57	2	97.8	96.6	103	82.1	99.8	93.8	90.8	108.7	107.8	110.5	109.2	423.1	418.3	445.8
FALSE	High	IsMasterProtein	Q8BIQ5	Cleavage stimulation factor subunit 2 OS=Mus musculus OX=10090 GN=Cstf2 PE=1 SV=2	Cstf2	-0.0125023	NaN	-0.242578	NaN	-0.292681	NaN	-0.523244	WT	108.8	109.5	74.8	92.2	92.9	86.2	110.1	110.1	105.9	98.9	0	31.779	20	9	10	6	1	580	61.3	6.83	27.16	9	110.5	108.8	109.5	74.8	92.2	92.9	86.2	110.1	110.1	105.9	98.9	1606.3	1582.2	1591.7
FALSE	High	IsMasterProtein	Q8C7E9	Cleavage stimulation factor subunit 2 tau variant OS=Mus musculus OX=10090 GN=Cstf2t PE=1 SV=2	Cstf2t	0.537518	NaN	0.153988	NaN	0.424506	NaN	0.0347476	NaN	93.6	124.7	117	124.4	87.1	86.7	68.2	83.8	84.9	95.6	0	18.393	11	5	7	2	1	632	65.8	7.25	15.77	5	134.1	93.6	124.7	117	124.4	87.1	86.7	68.2	83.8	84.9	95.6	250.1	174.5	232.6
FALSE	High	IsMasterProtein	Q99LI7	Cleavage stimulation factor subunit 3 OS=Mus musculus OX=10090 GN=Cstf3 PE=1 SV=1	Cstf3	0.0144641	NaN	-0.0263976	NaN	-0.155492	NaN	-0.343647	NaN	89.9	101.6	91.3	94.1	131.8	102	95.5	94.1	103	103.5	0	22.573	11	6	11	6	1	717	82.8	8.12	23.72	6	93.2	89.9	101.6	91.3	94.1	131.8	102	95.5	94.1	103	103.5	1759.3	1696.6	1917.7
FALSE	High	IsMasterProtein	O88712	C-terminal-binding protein 1 OS=Mus musculus OX=10090 GN=Ctbp1 PE=1 SV=2	Ctbp1	-0.144454	NaN	-0.313564	NaN	-0.779495	NaN	-0.95806	WT	83.6	114.1	64.5	73.6	105.3	72.7	101.8	117.9	97.8	150.4	0	16.433	10	2	4	1	1	441	47.7	6.77	12.61	2	118.4	83.6	114.1	64.5	73.6	105.3	72.7	101.8	117.9	97.8	150.4	81.4	57.5	78.5
FALSE	High	IsMasterProtein	P56546	C-terminal-binding protein 2 OS=Mus musculus OX=10090 GN=Ctbp2 PE=1 SV=2	Ctbp2	-0.205752	NaN	-0.0460587	NaN	-0.421147	NaN	0.942285	TET2_KO	94.6	96.7	82.4	87.8	90.9	90	108.3	112.4	113.5	114.4	0	12.393	9	3	5	2	1	445	48.9	6.95	11	3	109	94.6	96.7	82.4	87.8	90.9	90	108.3	112.4	113.5	114.4	1003.6	871.4	890.7
FALSE	High	IsMasterProtein	Q61164	Transcriptional repressor CTCF OS=Mus musculus OX=10090 GN=Ctcf PE=1 SV=2	Ctcf	0.0337264	NaN	0.0107231	NaN	0.0515172	NaN	-0.379583	NaN	85.2	107.5	110	98.5	122.1	87.7	90.8	97.7	90.9	112.6	0	10.584	10	5	10	5	1	736	83.7	6.9	5.13	5	97	85.2	107.5	110	98.5	122.1	87.7	90.8	97.7	90.9	112.6	497.4	437.2	551.5
FALSE	High	IsMasterProtein	Q7TSG2	RNA polymerase II subunit A C-terminal domain phosphatase OS=Mus musculus OX=10090 GN=Ctdp1 PE=1 SV=1	Ctdp1	0.116423	NaN	-0.310901	NaN	-0.213419	NaN	-0.915533	WT	111.1	107.8	80.7	95.8	102	105	97.4	104.8	98.8	106.1	0	9.096	6	4	4	4	1	960	104.5	5.39	7.28	4	90.6	111.1	107.8	80.7	95.8	102	105	97.4	104.8	98.8	106.1	501.2	614.3	596.2
FALSE	High	IsMasterProtein	Q8BG15	CTD small phosphatase-like protein 2 OS=Mus musculus OX=10090 GN=Ctdspl2 PE=1 SV=1	Ctdspl2	-0.0168791	NaN	0.0350197	NaN	0.165652	NaN	0.188084	NaN	90	105.4	114	108.9	108.8	94.6	98.7	99	76.1	143.1	0	6.334	5	2	2	2	1	465	52.8	6.25	5.75	2	61.4	90	105.4	114	108.9	108.8	94.6	98.7	99	76.1	143.1	100.4	147.3	172.4
FALSE	High	IsMasterProtein	Q9CWL8	Beta-catenin-like protein 1 OS=Mus musculus OX=10090 GN=Ctnnbl1 PE=1 SV=1	Ctnnbl1	0.193674	NaN	-0.0619131	NaN	0.0887684	NaN	-0.282386	NaN	95.4	106.6	117.5	108.6	107.7	93.5	98.1	80.3	109.6	103.2	0	8.088	8	3	4	3	1	563	64.9	5.07	5.48	3	79.5	95.4	106.6	117.5	108.6	107.7	93.5	98.1	80.3	109.6	103.2	343.4	412.1	460.9
FALSE	High	IsMasterProtein	P30999	Catenin delta-1 OS=Mus musculus OX=10090 GN=Ctnnd1 PE=1 SV=2	Ctnnd1	-0.2421	NaN	0.0606309	NaN	-0.113341	NaN	0.573497	NaN	88.5	105.6	86.3	97.2	110.7	103	120.6	109.5	104.5	94.5	0	6.662	4	3	3	3	1	938	104.9	6.87	7.12	3	79.7	88.5	105.6	86.3	97.2	110.7	103	120.6	109.5	104.5	94.5	306.4	340.2	405.9
FALSE	High	IsMasterProtein	P70698	CTP synthase 1 OS=Mus musculus OX=10090 GN=Ctps1 PE=1 SV=2	Ctps1	-0.0324074	NaN	NaN	NaN	-0.786706	WT	NaN	NaN	84.2	91.5	53	60.9	150.1	226	83.6	97.1	93.5	103.5	0.001	5.259	3	2	2	1	1	591	66.6	6.58	7.24	2	56.5	84.2	91.5	53	60.9	150.1	226	83.6	97.1	93.5	103.5	165.4	246.8	268.3
FALSE	High	IsMasterProtein	P70303	CTP synthase 2 OS=Mus musculus OX=10090 GN=Ctps2 PE=1 SV=1	Ctps2	0.125212	NaN	-0.0336237	NaN	-0.366616	NaN	1.42245	TET2_KO	107.4	97	90.1	79.7	119.4	94.7	90.8	96.8	82.4	163	0.001	4.38	3	2	2	1	1	586	65.5	6.49	3.83	2	78.5	107.4	97	90.1	79.7	119.4	94.7	90.8	96.8	82.4	163	57.4	78.5	70.9
FALSE	Medium	IsMasterProtein	Q62018	RNA polymerase-associated protein CTR9 homolog OS=Mus musculus OX=10090 GN=Ctr9 PE=1 SV=2	Ctr9	0.0526104	NaN	-0.0183054	NaN	0.153787	NaN	-0.492792	NaN	114.7	111.7	99	118.8	86.3	77.5	116.2	102.9	108.9	88.9	0.027	1.356	1	1	1	1	1	1173	133.3	6.49	2.15	1	75	114.7	111.7	99	118.8	86.3	77.5	116.2	102.9	108.9	88.9	236.2	361.3	351.9
FALSE	High	IsMasterProtein	P16675	Lysosomal protective protein OS=Mus musculus OX=10090 GN=Ctsa PE=1 SV=1	Ctsa	-0.0512264	NaN	0.147171	NaN	-0.00437076	NaN	0.188383	NaN	83.4	102	98.8	90.9	128.2	89.3	91.4	101.2	85.2	107.7	0.001	5.521	6	2	4	2	1	474	53.8	5.86	2.29	2	122	83.4	102	98.8	90.9	128.2	89.3	91.4	101.2	85.2	107.7	315.4	215.5	263.6
FALSE	High	IsMasterProtein	P10605	Cathepsin B OS=Mus musculus OX=10090 GN=Ctsb PE=1 SV=2	Ctsb	-0.127336	NaN	0.273397	NaN	0.484793	NaN	-0.533458	WT	84.6	98.7	135	95.5	112.2	98.9	95.9	104.7	73.1	94.3	0	32.405	18	5	11	5	1	339	37.3	5.91	36.28	5	107.1	84.6	98.7	135	95.5	112.2	98.9	95.9	104.7	73.1	94.3	1904.3	1504.2	1755.2
FALSE	High	IsMasterProtein	P97821	Dipeptidyl peptidase 1 OS=Mus musculus OX=10090 GN=Ctsc PE=1 SV=1	Ctsc	0.0137597	NaN	0.35908	NaN	0.353472	NaN	2.29213	TET2_KO	90.1	100.3	110.2	111.7	85.9	84.5	92.1	96.6	81.6	92.8	0	13.134	11	3	3	3	1	462	52.3	6.89	11.37	3	154.3	90.1	100.3	110.2	111.7	85.9	84.5	92.1	96.6	81.6	92.8	687.6	401.3	446.8
FALSE	High	IsMasterProtein	P18242	Cathepsin D OS=Mus musculus OX=10090 GN=Ctsd PE=1 SV=1	Ctsd	-0.0313865	NaN	-0.1089	NaN	-0.641518	WT	-0.482489	NaN	87.1	89	70.3	73.7	136.7	145.9	91.1	88.9	104.5	121.4	0	15.287	10	2	7	2	1	410	44.9	7.15	24.51	2	91.4	87.1	89	70.3	73.7	136.7	145.9	91.1	88.9	104.5	121.4	439.5	418.8	427.5
FALSE	High	IsMasterProtein	P70269	Cathepsin E OS=Mus musculus OX=10090 GN=Ctse PE=1 SV=2	Ctse	0.412287	NaN	-3.40038	WT	-0.0462438	NaN	-3.41159	WT	101.6	118.1	87.9	103.4	99.5	102.7	79.7	85.6	91.2	107.7	0.001	4.031	5	2	2	2	1	397	42.9	4.64	5.16	2	122.6	101.6	118.1	87.9	103.4	99.5	102.7	79.7	85.6	91.2	107.7	493.6	409	475.4
FALSE	High	IsMasterProtein	P28293	Cathepsin G OS=Mus musculus OX=10090 GN=Ctsg PE=1 SV=2	Ctsg	0.390065	NaN	2.0967	NaN	1.37482	Tet2_KO	-0.14363	NaN	68.6	70.7	249.8	145.6	146.3	102.7	53.3	53	71.3	81.9	0	26.736	24	4	17	4	1	261	29.1	10.56	33.8	4	57	68.6	70.7	249.8	145.6	146.3	102.7	53.3	53	71.3	81.9	839.8	1010	1042
FALSE	High	IsMasterProtein	P49935	Pro-cathepsin H OS=Mus musculus OX=10090 GN=Ctsh PE=1 SV=2	Ctsh	0.474908	NaN	-0.487798	NaN	0.0859236	NaN	2.08256	TET2_KO	126.1	104.7	156.9	83.9	76.1	83.4	104	69.1	101.6	128.4	0.002	3.389	4	1	1	1	1	333	37.1	8.4	2.58	1	65.7	126.1	104.7	156.9	83.9	76.1	83.4	104	69.1	101.6	128.4	31.6	60.6	50.3
FALSE	High	IsMasterProtein	P06797	Cathepsin L1 OS=Mus musculus OX=10090 GN=Ctsl PE=1 SV=2	Ctsl	0.195354	NaN	0.473249	NaN	-0.211674	NaN	-0.146324	NaN	106.4	98.3	78.8	81.5	104.9	139.8	87.1	91.8	84	103.7	0	10.934	13	3	4	3	1	334	37.5	6.83	8.15	3	123.7	106.4	98.3	78.8	81.5	104.9	139.8	87.1	91.8	84	103.7	986.2	848.3	784.1
FALSE	High	IsMasterProtein	O70370	Cathepsin S OS=Mus musculus OX=10090 GN=Ctss PE=1 SV=2	Ctss	-0.541941	NaN	1.43485	NaN	-0.243001	NaN	2.20002	TET2_KO	80	69.9	86.4	90.1	116.4	132.8	110.9	107.4	93.3	118.6	0.001	4.082	5	1	1	1	1	340	38.4	6.96	3.29	1	94.1	80	69.9	86.4	90.1	116.4	132.8	110.9	107.4	93.3	118.6	117	99.6	86.9
FALSE	High	IsMasterProtein	Q9WUU7	Cathepsin Z OS=Mus musculus OX=10090 GN=Ctsz PE=1 SV=1	Ctsz	0.383829	NaN	0.053614	NaN	1.13197	Tet2_KO	-0.326052	NaN	92.5	104.4	169.8	127.4	93.4	68.6	71	80.5	61.6	75.4	0	31.037	26	6	14	6	1	306	34	6.6	28.67	6	155.2	92.5	104.4	169.8	127.4	93.4	68.6	71	80.5	61.6	75.4	3741.4	2229.8	2517.2
FALSE	High	IsMasterProtein	Q60598	Src substrate cortactin OS=Mus musculus OX=10090 GN=Cttn PE=1 SV=2	Cttn	-0.506474	NaN	-0.16469	NaN	-0.755431	NaN	-0.16878	NaN	100	110.6	47.5	70.1	80.5	87.7	140.6	159.8	102.3	96.4	0	16.653	11	6	6	6	1	546	61.2	5.4	18.39	6	104.5	100	110.6	47.5	70.1	80.5	87.7	140.6	159.8	102.3	96.4	3679.1	3521.5	3895.1
FALSE	Medium	IsMasterProtein	Q99J10	Cytoplasmic tRNA 2-thiolation protein 1 OS=Mus musculus OX=10090 GN=Ctu1 PE=2 SV=1	Ctu1	0.114665	NaN	0.3553	NaN	0.386058	NaN	-0.514525	NaN	126.4	93.4	124.3	113.7	73.5	65.8	84.4	127.3	79.2	107.1	0.014	1.705	2	1	1	1	1	420	43.8	8.1	1.78	1	104.9	126.4	93.4	124.3	113.7	73.5	65.8	84.4	127.3	79.2	107.1	68.6	82.6	61.1
FALSE	High	IsMasterProtein	Q9CXX9	CUE domain-containing protein 2 OS=Mus musculus OX=10090 GN=Cuedc2 PE=1 SV=1	Cuedc2	0.546558	NaN	0.0114701	NaN	-0.806041	WT	0.00687064	NaN	89.6	104.7	62.9	69.9	224.1	95.3	65	68.1	108	125.5	0.003	2.819	6	1	1	1	1	284	31.8	4.98	0	1	86.9	89.6	104.7	62.9	69.9	224.1	95.3	65	68.1	108	125.5	14.4	14.9	17.4
FALSE	High	IsMasterProtein	Q9WTX6	Cullin-1 OS=Mus musculus OX=10090 GN=Cul1 PE=1 SV=1	Cul1	-0.336181	NaN	-0.0785085	NaN	0.0156111	NaN	-0.517714	WT	84.5	98.8	88.3	118.3	85.6	77.5	115.8	115.6	111.1	94.6	0	16.311	8	5	5	5	1	776	89.6	8	15.4	5	110	84.5	98.8	88.3	118.3	85.6	77.5	115.8	115.6	111.1	94.6	987.2	758	886
FALSE	High	IsMasterProtein	Q9D4H8	Cullin-2 OS=Mus musculus OX=10090 GN=Cul2 PE=1 SV=2	Cul2	0.0807132	NaN	-0.157006	NaN	-0.529251	NaN	-0.627093	WT	89.5	100.1	87.5	79.7	122.6	105.4	88.8	90.5	105.1	141.6	0	6.233	4	3	3	3	1	745	86.8	7.01	2.19	3	89.1	89.5	100.1	87.5	79.7	122.6	105.4	88.8	90.5	105.1	141.6	410.1	412.1	460.9
FALSE	High	IsMasterProtein	Q9JLV5	Cullin-3 OS=Mus musculus OX=10090 GN=Cul3 PE=1 SV=1	Cul3	-0.208411	NaN	-0.0997243	NaN	-0.368002	NaN	-0.285395	NaN	93.1	89.6	83.2	88.2	118.3	115.2	105	106.1	116.1	105.6	0	10.427	5	3	4	3	1	768	88.9	8.46	11.46	3	79.6	93.1	89.6	83.2	88.2	118.3	115.2	105	106.1	116.1	105.6	530.4	620.5	597.1
FALSE	High	IsMasterProtein	Q3TCH7	Cullin-4A OS=Mus musculus OX=10090 GN=Cul4a PE=1 SV=1	Cul4a	-0.341135	NaN	-0.377288	NaN	-0.271343	NaN	-1.34658	WT	56.9	58	91.4	78.6	137.6	272.8	66.2	80.8	91.4	116.9	0.001	4.083	3	2	2	1	1	759	87.7	8.35	4.71	2	49.2	56.9	58	91.4	78.6	137.6	272.8	66.2	80.8	91.4	116.9	149.1	172.4	175.7
FALSE	High	IsMasterProtein	Q9D8X1	Copper homeostasis protein cutC homolog OS=Mus musculus OX=10090 GN=Cutc PE=1 SV=1	Cutc	-0.403441	NaN	-0.523281	NaN	-0.261275	NaN	-0.309225	NaN	81	95.8	96.6	92.6	94.7	76.7	114	120	106.9	120.7	0.009	2.041	3	1	1	1	1	272	29	7.34	3	1	101.1	81	95.8	96.6	92.6	94.7	76.7	114	120	106.9	120.7	444.4	355.6	420.9
FALSE	High	IsMasterProtein	P53564	Homeobox protein cut-like 1 OS=Mus musculus OX=10090 GN=Cux1 PE=1 SV=3	Cux1	-0.0454732	NaN	-0.597928	WT	-0.337199	NaN	0.446739	NaN	91.2	95.9	84.5	88.8	122.2	93.7	95.9	97.2	106.5	112.6	0	15.206	6	6	8	4	1	1515	165.5	6.32	12.01	6	111.7	91.2	95.9	84.5	88.8	122.2	93.7	95.9	97.2	106.5	112.6	228.3	186.3	195.9
FALSE	High	IsMasterProtein	P70403	Protein CASP OS=Mus musculus OX=10090 GN=Cux1 PE=1 SV=2	Cux1_P70403	0.0558573	NaN	NaN	NaN	1.10023	Tet2_KO	NaN	NaN	105	105	155.2	163.6	79.4	65.5	103	99.1	94.7	61.2	0	8.317	5	3	3	1	1	678	77.2	5.35	7.77	3	68.3	105	105	155.2	163.6	79.4	65.5	103	99.1	94.7	61.2	104.2	160.1	160.2
FALSE	High	IsMasterProtein	Q9JHS9	Spliceosome-associated protein CWC15 homolog OS=Mus musculus OX=10090 GN=Cwc15 PE=1 SV=1	Cwc15	0.0936981	NaN	-0.171449	NaN	0.200037	NaN	-0.827773	WT	92.5	105.3	93.6	110.3	91.5	87.4	85.7	100.9	86.7	90.9	0	9.359	13	3	3	3	1	229	26.6	5.71	10.98	3	155.2	92.5	105.3	93.6	110.3	91.5	87.4	85.7	100.9	86.7	90.9	1713.8	1021.8	1163.2
FALSE	High	IsMasterProtein	Q8C5N3	Pre-mRNA-splicing factor CWC22 homolog OS=Mus musculus OX=10090 GN=Cwc22 PE=1 SV=1	Cwc22	0.00373052	NaN	0.00363365	NaN	0.116865	NaN	-0.457437	NaN	98.5	102.1	99.6	106.9	109.1	102.8	99.1	101	102.9	88.6	0.001	5.148	2	2	2	2	1	908	104.7	8.09	5.41	2	89.3	98.5	102.1	99.6	106.9	109.1	102.8	99.1	101	102.9	88.6	460.4	507.5	526.2
FALSE	High	IsMasterProtein	Q3TKY6	Spliceosome-associated protein CWC27 homolog OS=Mus musculus OX=10090 GN=Cwc27 PE=1 SV=1	Cwc27	0.199736	NaN	-0.523926	WT	0.36753	NaN	-0.0349729	NaN	103.7	103.9	119.4	114.1	98.9	95.3	87.2	93.8	87.5	93.7	0	20.814	14	5	7	5	1	469	53.5	5.53	17.48	5	102.5	103.7	103.9	119.4	114.1	98.9	95.3	87.2	93.8	87.5	93.7	1074.3	1087.5	1089.5
FALSE	High	IsMasterProtein	Q9CWW7	CXXC-type zinc finger protein 1 OS=Mus musculus OX=10090 GN=Cxxc1 PE=2 SV=1	Cxxc1	-0.216603	NaN	-0.308372	NaN	0.00472727	NaN	-0.67078	WT	95	99.2	97.2	114.4	74.2	83.4	120.6	106	113.2	98.7	0.001	5.668	5	3	3	3	1	660	76.1	8.27	4.09	3	98	95	99.2	97.2	114.4	74.2	83.4	120.6	106	113.2	98.7	452	438.3	457.6
FALSE	High	IsMasterProtein	P56395	Cytochrome b5 OS=Mus musculus OX=10090 GN=Cyb5a PE=1 SV=2	Cyb5a	-0.085453	NaN	-0.51015	NaN	-0.91659	WT	-0.800457	WT	83.2	105.2	62.8	65.8	138.9	142.4	110.7	91.1	115	128.5	0	7.228	19	2	6	2	1	134	15.2	5.07	15.29	2	56.4	83.2	105.2	62.8	65.8	138.9	142.4	110.7	91.1	115	128.5	284.6	419.8	530.9
FALSE	High	IsMasterProtein	Q9CQX2	Cytochrome b5 type B OS=Mus musculus OX=10090 GN=Cyb5b PE=1 SV=1	Cyb5b	-0.224623	NaN	-0.23551	NaN	-0.0645753	NaN	0.250416	NaN	92.2	90.6	85.6	93.5	134.3	119.5	109.2	104.5	93.4	93.9	0	16.807	32	2	16	2	1	146	16.3	4.89	41.34	2	83.3	92.2	90.6	85.6	93.5	134.3	119.5	109.2	104.5	93.4	93.9	371.2	411.1	404
FALSE	High	IsMasterProtein	Q9DCN2	NADH-cytochrome b5 reductase 3 OS=Mus musculus OX=10090 GN=Cyb5r3 PE=1 SV=3	Cyb5r3	-0.30321	NaN	-0.224868	NaN	-0.292711	NaN	-1.31684	WT	95.2	104.4	78.4	95.8	102.3	94.4	126.9	119.6	112.2	101.7	0	11.493	8	2	4	2	1	301	34.1	8.38	15.42	2	69	95.2	104.4	78.4	95.8	102.3	94.4	126.9	119.6	112.2	101.7	798.9	1102.3	1209.3
FALSE	High	IsMasterProtein	Q3TYS2	Cytochrome b-245 chaperone 1 OS=Mus musculus OX=10090 GN=Cybc1 PE=1 SV=2	Cybc1	-0.122393	NaN	-0.00927707	NaN	0.496781	NaN	0.0680965	NaN	95.2	95.5	138.8	119.9	93.5	85.1	102.9	104.7	99.2	85.2	0.002	2.875	4	1	2	1	1	187	20.9	8.59	6.32	1	80	95.2	95.5	138.8	119.9	93.5	85.1	102.9	104.7	99.2	85.2	619.1	736.9	739
FALSE	High	IsMasterProtein	Q9D0M3	Cytochrome c1, heme protein, mitochondrial OS=Mus musculus OX=10090 GN=Cyc1 PE=1 SV=1	Cyc1	0.0851482	NaN	-0.662183	WT	0.0868295	NaN	-1.23797	WT	106.3	104.2	106.4	107.5	109.9	97.3	105.3	93.8	97	104.7	0	25.326	22	5	12	5	1	325	35.3	9.16	27.51	5	67.7	106.3	104.2	106.4	107.5	109.9	97.3	105.3	93.8	97	104.7	883.6	1386.1	1359.6
FALSE	High	IsMasterProtein	P62897	Cytochrome c, somatic OS=Mus musculus OX=10090 GN=Cycs PE=1 SV=2	Cycs	0.367319	NaN	-0.885346	WT	1.18712	Tet2_KO	-1.51566	WT	76.2	100.1	143.4	150	93.4	78.2	62.9	74.8	58.9	71.1	0	10.654	13	1	3	1	1	105	11.6	9.58	13.77	1	191.2	76.2	100.1	143.4	150	93.4	78.2	62.9	74.8	58.9	71.1	1727.7	688.2	904.8
FALSE	High	IsMasterProtein	Q7TMB8	Cytoplasmic FMR1-interacting protein 1 OS=Mus musculus OX=10090 GN=Cyfip1 PE=1 SV=1	Cyfip1	-0.446087	NaN	-0.190502	NaN	-0.375434	NaN	0.921238	TET2_KO	86.6	97.7	83.8	86.3	98	88.7	132.1	119.6	114.1	106.8	0	22.049	5	5	6	2	1	1253	145.1	6.9	21.67	5	86.3	86.6	97.7	83.8	86.3	98	88.7	132.1	119.6	114.1	106.8	429.7	431.1	486.2
FALSE	High	IsMasterProtein	Q5SQX6	Cytoplasmic FMR1-interacting protein 2 OS=Mus musculus OX=10090 GN=Cyfip2 PE=1 SV=2	Cyfip2	-0.053902	NaN	0.178372	NaN	-0.148032	NaN	0.870992	TET2_KO	94.1	98.7	106.9	88.1	104.8	99.9	96	104.5	106.8	109.3	0	18.276	4	5	6	2	1	1253	145.6	7.05	17.65	5	91.1	94.1	98.7	106.9	88.1	104.8	99.9	96	104.5	106.8	109.3	272.4	281.2	295
FALSE	High	IsMasterProtein	Q8BKE6	Cytochrome P450 20A1 OS=Mus musculus OX=10090 GN=Cyp20a1 PE=1 SV=1	Cyp20a1	-0.0503603	NaN	-0.395055	NaN	0.136124	NaN	-0.835682	WT	89.8	104.7	101.4	101.7	122.3	98.4	97.7	103.9	87.9	97.4	0	6.412	5	2	2	2	1	462	52.1	6.95	6.63	2	94.8	89.8	104.7	101.4	101.7	122.3	98.4	97.7	103.9	87.9	97.4	628.9	595.8	694.4
FALSE	Low	IsMasterProtein	Q9QX11	Cytohesin-1 OS=Mus musculus OX=10090 GN=Cyth1 PE=1 SV=2	Cyth1	0.566287	NaN	0.391397	NaN	0.468838	NaN	0.898901	TET2_KO	152	84.1	104.3	102.1	147.1	87.5	72.4	88.7	80.7	69.3	0.053	0.995	4	1	1	1	1	398	46.2	5.63	0	1	111.9	152	84.1	104.3	102.1	147.1	87.5	72.4	88.7	80.7	69.3	52.5	71.3	39.5
FALSE	High	IsMasterProtein	Q8BHG2	CXXC motif containing zinc binding protein OS=Mus musculus OX=10090 GN=Czib PE=1 SV=1	Czib	-0.479036	NaN	0.314857	NaN	-0.0653821	NaN	0.773759	TET2_KO	73	86.5	85.1	101.3	90.9	86.6	109	113.4	94.1	101.2	0	17.511	27	4	5	4	1	160	18	5.12	16.44	4	159.1	73	86.5	85.1	101.3	90.9	86.6	109	113.4	94.1	101.2	1811.5	830.9	984.7
FALSE	High	IsMasterProtein	Q9CX66	Uncharacterized protein C12orf45 homolog OS=Mus musculus OX=10090 GN=D10Wsu102e PE=1 SV=1	D10Wsu102e	0.0124513	NaN	-0.10262	NaN	0.0490671	NaN	0.109566	NaN	110.3	101.8	88.7	109.3	78.7	83.4	98.3	113	94.7	96.7	0.004	2.585	4	1	1	1	1	185	20	4.84	2.51	1	125	110.3	101.8	88.7	109.3	78.7	83.4	98.3	113	94.7	96.7	470.8	415.2	383.4
FALSE	Medium	IsMasterProtein	Q3TT38	Uncharacterized protein C6orf106 homolog OS=Mus musculus OX=10090 GN=D17Wsu92e PE=2 SV=2	D17Wsu92e	0.050243	NaN	NaN	NaN	-0.0488336	NaN	NaN	NaN	90.9	101.1	104.8	97	110.6	68.7	89.3	96.4	95	115.8	0.037	1.175	7	1	2	1	1	291	32.1	4.48	0	1	130.5	90.9	101.1	104.8	97	110.6	68.7	89.3	96.4	95	115.8	47.9	33.4	37.1
FALSE	Low	IsMasterProtein	Q8R1F0	Leydig cell tumor 10 kDa protein homolog OS=Mus musculus OX=10090 GN=D8Ertd738e PE=3 SV=1	D8Ertd738e	-0.127283	NaN	-0.150621	NaN	0.713297	NaN	-0.835949	WT	90.9	98.8	163.6	128.2	89.8	67.4	104	103.2	91.4	86.7	0.054	0.984	7	1	1	1	1	94	10.2	11.63	2.48	1	76.1	90.9	98.8	163.6	128.2	89.8	67.4	104	103.2	91.4	86.7	607.1	724.6	787.9
FALSE	High	IsMasterProtein	Q9QYB2	Dachshund homolog 1 OS=Mus musculus OX=10090 GN=Dach1 PE=1 SV=1	Dach1	-0.415609	NaN	0.0764635	NaN	-0.925894	WT	1.74796	TET2_KO	102.2	106.3	52.6	70.8	85.1	80.8	141.6	136.6	131.1	106	0.001	5.882	2	2	2	2	1	751	77.9	8.53	6.1	2	86.8	102.2	106.3	52.6	70.8	85.1	80.8	141.6	136.6	131.1	106	571.2	672.8	700
FALSE	High	IsMasterProtein	P61804	Dolichyl-diphosphooligosaccharide--protein glycosyltransferase subunit DAD1 OS=Mus musculus OX=10090 GN=Dad1 PE=1 SV=3	Dad1	0.151909	NaN	-0.400575	NaN	0.717841	Tet2_KO	-0.303865	NaN	112.2	93.7	146.9	124.8	108.4	97	94.6	90.8	86.3	79.2	0	8.882	19	2	4	2	1	113	12.5	7.08	12.47	2	65.9	112.2	93.7	146.9	124.8	108.4	97	94.6	90.8	86.3	79.2	528.7	899.6	751.7
FALSE	Medium	IsMasterProtein	Q91XC8	Death-associated protein 1 OS=Mus musculus OX=10090 GN=Dap PE=1 SV=3	Dap	-0.0347243	NaN	-0.106323	NaN	0.266271	NaN	-0.725067	WT	80.5	98.6	118.6	105	100.8	78.2	84.3	100.6	84.7	103	0.015	1.685	8	1	1	1	1	102	11.1	9.36	2.74	1	145.7	80.5	98.6	118.6	105	100.8	78.2	84.3	100.6	84.7	103	1248.8	689.7	844.7
FALSE	High	IsMasterProtein	Q9ER88	28S ribosomal protein S29, mitochondrial OS=Mus musculus OX=10090 GN=Dap3 PE=1 SV=1	Dap3	0.0798278	NaN	-0.301259	NaN	-0.376152	NaN	-0.707905	WT	103.5	101.2	73.2	102.8	95.3	97.6	99.3	94.5	103.5	127.4	0.001	5.903	7	2	2	2	1	391	44.7	8.94	5.44	2	101.8	103.5	101.2	73.2	102.8	95.3	97.6	99.3	94.5	103.5	127.4	135.2	137.5	134.4
FALSE	High	IsMasterProtein	Q9QXT1	Dual adapter for phosphotyrosine and 3-phosphotyrosine and 3-phosphoinositide OS=Mus musculus OX=10090 GN=Dapp1 PE=1 SV=1	Dapp1	-0.411334	NaN	0.104896	NaN	-0.880004	WT	1.60828	TET2_KO	91.5	99	61.8	73.3	85.7	78.6	124.9	128.5	127.6	121.2	0	18.839	21	5	6	5	1	280	32.1	7.78	15.37	5	107.8	91.5	99	61.8	73.3	85.7	78.6	124.9	128.5	127.6	121.2	837	710.3	768.6
FALSE	High	IsMasterProtein	Q922B2	Aspartate--tRNA ligase, cytoplasmic OS=Mus musculus OX=10090 GN=Dars PE=1 SV=2	Dars	-0.0757216	NaN	-0.131189	NaN	-0.149631	NaN	-0.638479	WT	92.8	103.2	94.3	94.4	100.8	94.8	104.7	101.9	109.3	100.4	0	54.015	30	13	32	13	1	501	57.1	6.49	84.83	13	103.5	92.8	103.2	94.3	94.4	100.8	94.8	104.7	101.9	109.3	100.4	5124	4594.6	5112.4
FALSE	High	IsMasterProtein	Q8BIP0	Aspartate--tRNA ligase, mitochondrial OS=Mus musculus OX=10090 GN=Dars2 PE=1 SV=1	Dars2	0.0911376	NaN	0.220171	NaN	0.0291048	NaN	-1.21891	WT	89.7	104.8	96.3	108.5	102.4	93.2	85.3	98.2	106.1	95.2	0	8.395	5	3	4	3	1	653	74.1	6.98	11.67	3	120.2	89.7	104.8	96.3	108.5	102.4	93.2	85.3	98.2	106.1	95.2	1186.7	885.8	1034.5
FALSE	High	IsMasterProtein	Q9JII5	DAZ-associated protein 1 OS=Mus musculus OX=10090 GN=Dazap1 PE=1 SV=2	Dazap1	0.114258	NaN	-0.465183	NaN	0.276493	NaN	-0.942455	WT	91.7	89.3	126.2	89.7	155.4	110.1	81.8	85.5	90.7	87.6	0	26.549	21	5	11	5	1	406	43.2	8.56	23.45	5	92.2	91.7	89.3	126.2	89.7	155.4	110.1	81.8	85.5	90.7	87.6	1206.3	1199.3	1167.9
FALSE	High	IsMasterProtein	P31786	Acyl-CoA-binding protein OS=Mus musculus OX=10090 GN=Dbi PE=1 SV=2	Dbi	-0.0412095	NaN	0.24565	NaN	0.0354267	NaN	0.279037	NaN	89.5	97.5	90.4	93.7	110.7	90.1	87.8	106.4	77.6	106.6	0	23.88	51	3	9	3	1	87	10	8.82	31.2	3	149.7	89.5	97.5	90.4	93.7	110.7	90.1	87.8	106.4	77.6	106.6	2726.1	1630.9	1775.4
FALSE	High	IsMasterProtein	Q62418	Drebrin-like protein OS=Mus musculus OX=10090 GN=Dbnl PE=1 SV=2	Dbnl	-0.0997765	NaN	0.0916403	NaN	-0.159019	NaN	0.00676372	NaN	89.6	101.5	94	94.4	99.8	88.2	101.5	103.3	108.9	101.7	0	43.295	29	9	14	9	1	436	48.7	4.92	40.56	9	117.2	89.6	101.5	94	94.4	99.8	88.2	101.5	103.3	108.9	101.7	3203.4	2447.9	2773.2
FALSE	High	IsMasterProtein	Q923B1	Lariat debranching enzyme OS=Mus musculus OX=10090 GN=Dbr1 PE=1 SV=2	Dbr1	-0.0981093	NaN	-0.0703101	NaN	-0.476169	NaN	-0.760991	WT	83	97.6	91	83.4	145.2	92.6	94.6	98.8	117.9	124.9	0	10.349	7	2	3	2	1	550	62.3	5.22	4.27	2	70.9	83	97.6	91	83.4	145.2	92.6	94.6	98.8	117.9	124.9	41.6	48.8	57.3
FALSE	High	IsMasterProtein	P53395	Lipoamide acyltransferase component of branched-chain alpha-keto acid dehydrogenase complex, mitochondrial OS=Mus musculus OX=10090 GN=Dbt PE=1 SV=2	Dbt	-0.321115	NaN	0.0436443	NaN	-0.200015	NaN	-0.140957	NaN	88.3	87.6	100.6	96.3	109.8	93.9	113.7	106.3	117.5	109	0.001	5.16	4	2	2	2	1	482	53.2	8.6	4.87	2	77	88.3	87.6	100.6	96.3	109.8	93.9	113.7	106.3	117.5	109	264.2	303.3	300.7
FALSE	High	IsMasterProtein	Q80TR8	DDB1- and CUL4-associated factor 1 OS=Mus musculus OX=10090 GN=Dcaf1 PE=1 SV=4	Dcaf1	-0.149663	NaN	-0.0299027	NaN	-0.356657	NaN	-0.325123	NaN	100.1	102	77	89.5	118.2	92.6	119.7	105.4	110	103.4	0.001	5.795	1	2	2	2	1	1506	168.8	5.08	5.44	2	82	100.1	102	77	89.5	118.2	92.6	119.7	105.4	110	103.4	418.8	511.1	520.5
FALSE	High	IsMasterProtein	Q6PAC3	DDB1- and CUL4-associated factor 13 OS=Mus musculus OX=10090 GN=Dcaf13 PE=2 SV=2	Dcaf13	0.024332	NaN	-0.417702	NaN	-0.651364	NaN	-0.982527	WT	100.6	109.1	62.6	86.1	110.8	113.9	105.5	100.8	103.9	133.3	0	10.983	9	3	3	3	1	445	51.4	9.32	8.72	3	73.3	100.6	109.1	62.6	86.1	110.8	113.9	105.5	100.8	103.9	133.3	233.2	320.2	347.2
FALSE	High	IsMasterProtein	P61963	DDB1- and CUL4-associated factor 7 OS=Mus musculus OX=10090 GN=Dcaf7 PE=1 SV=1	Dcaf7	0.04669	NaN	-0.0551575	NaN	0.218894	NaN	-0.47107	NaN	94.3	101.6	105.7	108.7	105.5	100.4	96.2	93.5	89.3	95.1	0	9.575	12	3	3	3	1	342	38.9	5.52	8.62	3	109.6	94.3	101.6	105.7	108.7	105.5	100.4	96.2	93.5	89.3	95.1	712.1	612.8	660.1
FALSE	High	IsMasterProtein	Q8N7N5	DDB1- and CUL4-associated factor 8 OS=Mus musculus OX=10090 GN=Dcaf8 PE=1 SV=1	Dcaf8	-0.0389972	NaN	0.163524	NaN	-0.20873	NaN	-0.115643	NaN	97.7	105	80	98.4	96.8	97.3	105.7	102.6	109.1	97.7	0	11.231	10	3	4	3	1	591	66	5.87	5.96	3	109.6	97.7	105	80	98.4	96.8	97.3	105.7	102.6	109.1	97.7	812.3	724.1	778
FALSE	Medium	IsMasterProtein	P43346	Deoxycytidine kinase OS=Mus musculus OX=10090 GN=Dck PE=1 SV=1	Dck	0.00683188	NaN	-0.451049	NaN	NaN	NaN	-1.6206	WT	87.1	104.5	113.9	106.5	111	119.7	85.6	107.6	124.7		0.01	1.956	6	1	1	1	1	260	30.3	5.43	1.97	1	139.3	87.1	104.5	113.9	106.5	111	119.7	85.6	107.6	124.7		50.1	31.3	37.6
FALSE	High	IsMasterProtein	Q9DAR7	m7GpppX diphosphatase OS=Mus musculus OX=10090 GN=Dcps PE=1 SV=1	Dcps	-0.479402	NaN	-0.495887	NaN	-0.613212	NaN	-0.766702	WT	81.9	82.2	70.4	79.9	103.1	97.1	113.4	115.4	112.7	117.3	0	27.214	22	6	10	6	1	338	39	6.48	27.26	6	126.7	81.9	82.2	70.4	79.9	103.1	97.1	113.4	115.4	112.7	117.3	2961.2	1914.7	1922
FALSE	High	IsMasterProtein	O08788	Dynactin subunit 1 OS=Mus musculus OX=10090 GN=Dctn1 PE=1 SV=3	Dctn1	-0.214839	NaN	0.0956972	NaN	0.144101	NaN	-0.0728031	NaN	92.4	93.1	107.9	104.6	100.4	92.5	108.5	106.8	103.6	89.7	0	36.832	13	12	14	12	1	1281	141.6	5.9	31.59	12	100.6	92.4	93.1	107.9	104.6	100.4	92.5	108.5	106.8	103.6	89.7	2189.2	2010.2	2025.8
FALSE	High	IsMasterProtein	Q99KJ8	Dynactin subunit 2 OS=Mus musculus OX=10090 GN=Dctn2 PE=1 SV=3	Dctn2	-0.0970175	NaN	-0.19092	NaN	-0.389539	NaN	-0.81893	WT	99	99.2	85.4	84	107.6	92.5	103.6	108.5	107.8	114.3	0	23.502	20	7	9	7	1	402	44.1	5.26	21.82	7	98.2	99	99.2	85.4	84	107.6	92.5	103.6	108.5	107.8	114.3	1256.9	1266.6	1268.9
FALSE	Medium	IsMasterProtein	Q8CBY8	Dynactin subunit 4 OS=Mus musculus OX=10090 GN=Dctn4 PE=1 SV=1	Dctn4	NaN	NaN	0.0144592	NaN	NaN	NaN	-0.24825	NaN											0.013	1.741	5	1	1	1	1	467	53	7.72	0	1
FALSE	High	IsMasterProtein	Q9QZB9	Dynactin subunit 5 OS=Mus musculus OX=10090 GN=Dctn5 PE=1 SV=1	Dctn5	0.126928	NaN	-0.0120805	NaN	0.23691	NaN	-0.140777	NaN	111.4	115.4	89.1	117.9	40.8	69.8	103.6	104.1	110.9	72.7	0.001	3.51	6	1	1	1	1	182	20.1	8.02	2.29	1	164.3	111.4	115.4	89.1	117.9	40.8	69.8	103.6	104.1	110.9	72.7	207.4	140.6	145.6
FALSE	High	IsMasterProtein	Q9WUB4	Dynactin subunit 6 OS=Mus musculus OX=10090 GN=Dctn6 PE=1 SV=1	Dctn6	-0.343627	NaN	-0.061793	NaN	-0.135425	NaN	-0.452135	NaN	62.1	80.7	87.8	91.7	179.7	113.5	85.7	96.1	95.3	102.1	0	6.266	14	3	4	3	1	190	20.7	6.67	10.08	3	105.4	62.1	80.7	87.8	91.7	179.7	113.5	85.7	96.1	95.3	102.1	1766.9	1041.3	1352.1
FALSE	High	IsMasterProtein	Q9QY93	dCTP pyrophosphatase 1 OS=Mus musculus OX=10090 GN=Dctpp1 PE=1 SV=1	Dctpp1	0.158557	NaN	-0.873033	WT	-0.178494	NaN	-0.283302	NaN	100.4	103.5	92.4	85.2	106.4	110.2	85	98.7	91.2	111.9	0	15.409	18	2	5	2	1	170	18.8	5.03	16.55	2	115.1	100.4	103.5	92.4	85.2	106.4	110.2	85	98.7	91.2	111.9	421.5	368	379.1
FALSE	High	IsMasterProtein	Q9QZ73	DCN1-like protein 1 OS=Mus musculus OX=10090 GN=Dcun1d1 PE=2 SV=1	Dcun1d1	-0.483968	NaN	0.209685	NaN	-0.52364	NaN	1.26624	TET2_KO	78.4	92.7	70.9	91.1	94.8	92	119.3	120	115.6	117.3	0	21.509	15	3	11	3	1	259	30.1	5.34	19.86	3	107.7	78.4	92.7	70.9	91.1	94.8	92	119.3	120	115.6	117.3	1107.8	806.2	953.7
FALSE	High	IsMasterProtein	Q91X52	L-xylulose reductase OS=Mus musculus OX=10090 GN=Dcxr PE=1 SV=2	Dcxr	-0.22302	NaN	0.00381251	NaN	-0.183478	NaN	2.16899	TET2_KO	80.9	88.7	92.8	95.2	97.1	94.2	95.6	102.6	106.3	107.2	0	7.459	9	2	2	2	1	244	25.7	7.31	6.3	2	139.3	80.9	88.7	92.8	95.2	97.1	94.2	95.6	102.6	106.3	107.2	542.6	315.1	345.3
FALSE	High	IsMasterProtein	Q9D9Z5	DET1- and DDB1-associated protein 1 OS=Mus musculus OX=10090 GN=Dda1 PE=1 SV=1	Dda1	0.232988	NaN	-0.199485	NaN	-0.312017	NaN	-0.374951	NaN	96.7	103.6	96.5	82.4	115.1	95.5	68	114.1	96.1	131.5	0.005	2.472	12	1	1	1	1	102	11.7	8.68	2.83	1	100.5	96.7	103.6	96.5	82.4	115.1	95.5	68	114.1	96.1	131.5	65.6	63.1	67.7
FALSE	High	IsMasterProtein	Q3U1J4	DNA damage-binding protein 1 OS=Mus musculus OX=10090 GN=Ddb1 PE=1 SV=2	Ddb1	-0.0594276	NaN	-0.298701	NaN	-0.130681	NaN	-1.06413	WT	88.6	96.1	89.8	101.7	93.1	88.6	93	99.7	115.3	96.1	0	83.064	22	18	29	18	1	1140	126.8	5.26	84.36	18	138.1	88.6	96.1	89.8	101.7	93.1	88.6	93	99.7	115.3	96.1	8073.8	5177.1	5616
FALSE	High	IsMasterProtein	A2ADY9	Protein DDI1 homolog 2 OS=Mus musculus OX=10090 GN=Ddi2 PE=1 SV=1	Ddi2	0.294974	NaN	-0.198744	NaN	0.149453	NaN	-1.03245	WT	103.2	113.7	90.5	95.7	112.6	89.7	82.5	95.2	94.5	75.5	0	25.868	23	6	17	6	1	399	44.6	5.05	20.9	6	146.8	103.2	113.7	90.5	95.7	112.6	89.7	82.5	95.2	94.5	75.5	1315.7	924.8	1019
FALSE	High	IsMasterProtein	O54734	Dolichyl-diphosphooligosaccharide--protein glycosyltransferase 48 kDa subunit OS=Mus musculus OX=10090 GN=Ddost PE=1 SV=2	Ddost	0.126438	NaN	-0.300958	NaN	0.446204	NaN	-0.891898	WT	88.3	101.3	138.7	117.4	122.5	116.2	93.6	81	89.7	98.7	0	19.586	17	5	7	5	1	441	49	5.83	16.56	5	52.6	88.3	101.3	138.7	117.4	122.5	116.2	93.6	81	89.7	98.7	456.1	765.2	878.1
FALSE	High	IsMasterProtein	O35215	D-dopachrome decarboxylase OS=Mus musculus OX=10090 GN=Ddt PE=1 SV=3	Ddt	-0.238046	NaN	-0.477336	NaN	-0.605	NaN	0.480408	NaN	86.1	93.1	67.7	97.1	110.6	94.8	129.4	89.3	105.1	155.2	0	7.239	30	2	2	2	1	118	13.1	6.54	6.08	2	71.6	86.1	93.1	67.7	97.1	110.6	94.8	129.4	89.3	105.1	155.2	66.1	79.5	86
FALSE	High	IsMasterProtein	Q91VR5	ATP-dependent RNA helicase DDX1 OS=Mus musculus OX=10090 GN=Ddx1 PE=1 SV=1	Ddx1	-0.485897	NaN	-0.342547	NaN	-0.445953	NaN	-0.954659	WT	92.1	86.8	85	86.7	91.4	91.3	128.5	122.2	124.7	110.1	0	45.251	19	11	14	11	1	740	82.4	7.21	40.16	11	81.3	92.1	86.8	85	86.7	91.4	91.3	128.5	122.2	124.7	110.1	2371.8	2687.1	2531.8
FALSE	High	IsMasterProtein	Q80Y44	Probable ATP-dependent RNA helicase DDX10 OS=Mus musculus OX=10090 GN=Ddx10 PE=1 SV=2	Ddx10	0.357895	NaN	-0.118006	NaN	0.0226801	NaN	-0.572944	WT	95.3	118.7	87.9	116.4	104	77.4	86.6	80.6	78.9	138.6	0.001	5.162	3	2	2	2	1	875	100.7	7.75	5.19	2	115.7	95.3	118.7	87.9	116.4	104	77.4	86.6	80.6	78.9	138.6	539.9	444.9	553.9
FALSE	High	IsMasterProtein	Q501J6	Probable ATP-dependent RNA helicase DDX17 OS=Mus musculus OX=10090 GN=Ddx17 PE=1 SV=1	Ddx17	-0.466043	NaN	0.197163	NaN	-0.809924	WT	0.370127	NaN	84.5	92.1	71.1	81.9	94.8	83.1	116.9	127.5	124.6	145.2	0	91.269	30	20	35	15	1	650	72.4	8.59	93.85	20	78.3	84.5	92.1	71.1	81.9	94.8	83.1	116.9	127.5	124.6	145.2	4037.4	4352.9	4747.8
FALSE	High	IsMasterProtein	Q8K363	ATP-dependent RNA helicase DDX18 OS=Mus musculus OX=10090 GN=Ddx18 PE=1 SV=1	Ddx18	0.167547	NaN	-0.220993	NaN	0.362516	NaN	-0.842398	WT	110	119.1	100.2	130.4	82.9	87.7	103	101	91	88.4	0	38.441	20	9	16	9	1	660	74.1	9.52	44.25	9	86.2	110	119.1	100.2	130.4	82.9	87.7	103	101	91	88.4	2408.3	3072	3324.8
FALSE	High	IsMasterProtein	Q61655	ATP-dependent RNA helicase DDX19A OS=Mus musculus OX=10090 GN=Ddx19a PE=1 SV=2	Ddx19a	0.0740087	NaN	-0.150443	NaN	0.245232	NaN	-1.1079	WT	91	105.5	108.2	114.7	95.5	89.1	96.7	90.2	96.7	91.5	0	20.555	12	6	8	6	1	478	53.9	6.67	25.29	6	121	91	105.5	108.2	114.7	95.5	89.1	96.7	90.2	96.7	91.5	2728.5	2051.2	2378.1
FALSE	High	IsMasterProtein	Q9JIK5	Nucleolar RNA helicase 2 OS=Mus musculus OX=10090 GN=Ddx21 PE=1 SV=3	Ddx21	0.515783	NaN	-0.279647	NaN	0.474312	NaN	-1.09479	WT	111.7	130.5	97.6	138.3	86.8	82.9	85	84.4	79.8	90.7	0	115.606	35	27	43	27	1	851	93.5	9.11	115.96	27	112.3	111.7	130.5	97.6	138.3	86.8	82.9	85	84.4	79.8	90.7	9335.3	9283.7	10844.9
FALSE	High	IsMasterProtein	Q9ESV0	ATP-dependent RNA helicase DDX24 OS=Mus musculus OX=10090 GN=Ddx24 PE=1 SV=2	Ddx24	0.3291	NaN	-0.118119	NaN	0.368486	NaN	-0.575245	WT	104.7	131.7	107.5	134.9	79.4	66.6	89	99.8	101.4	87.4	0.001	5.126	2	2	2	2	1	857	96.4	9.36	3.27	2	97.6	104.7	131.7	107.5	134.9	79.4	66.6	89	99.8	101.4	87.4	226.1	242.7	305.4
[truncated: 3,031 more rows]
[truncated: 42 more columns]
